# Supplementary material for: Rapid gain and loss of a chromosome drives key morphology and virulence phenotypes in the fungal pathogen Histoplasma
Source: PLoS Biol. 2026 Jan 5;24(1):e3003224. doi: 10.1371/journal.pbio.3003224 (PMC12788632; doi:10.1371/journal.pbio.3003224)
Supplement: S1 Table — (TXT) [file pbio.3003224.s001.txt]

strain	usage	description	source
WU15	Stock.	H. ohiense strain G217B ura5 deletion	Parental WU15 isolate was a kind gift from William Goldman (University of North Carolina, Chapel Hill).
SHU-C-A	Fig. 1C	CRISPR vector control in G217B background.	Derived from G217B via transformation.
SHU-B-C	Fig. 1C	CRISPR URA5 deletion in G217B background	Derived from G217B via transformation with CRISPR vector.
SHU-B-A	Fig. 1C	CRISPR URA5 deletion in G217B background	Derived from G217B via transformation with CRISPR vector.
SHU-A-F	Fig. 1C	CRISPR URA5 deletion in G217B background	Derived from G217B via transformation with CRISPR vector.
dual	Fig. 1C	WU15 derived dual reporter strain with Chr7 CNV.	Derived via transformation of WU15.
SHU-C-E	Fig. 1C	CRISPR vector control in G217B background.	Derived from G217B via transformation.
URA5	Fig. 1C	WU15 derived with Chr7 CNV.	Derived via passage from strain WU15.
SHU-A-G	Fig. 1C	CRISPR URA5 deletion in G217B background	Derived from G217B via transformation with CRISPR vector.
BCE1	Fig. 1C	WU15 derived dual reporter strain with partial loss of Chr7 CNV.	Derived via passage from dual.
BCE6	Fig. 1C	WU15 derived dual reporter strain with partial loss of Chr7 CNV.	Derived via passage from dual.
BCE4	Fig. 1C	WU15 derived dual reporter strain with partial loss of Chr7 CNV.	Derived via passage from dual.
URA5-SB	Fig. 1C	WU15 derived with single copy of Chr7.	Derived via passage from strain WU15.
BCE2	Fig. 1C	WU15 derived dual reporter strain with partial loss of Chr7 CNV.	Derived via passage from dual.
04_A6_G2	Fig. 1D	Hyphal biased lab strain
Z18R	Fig. 1D	Hyphal biased lab strain
D12R	Fig. 1D	Hyphal biased lab strain
03_A5_G2	Fig. 1D	Hyphal biased lab strain
X11R	Fig. 1D and Fig. 3	Hyphal biased lab strain
C19R	Fig. 1D	Hyphal biased lab strain
10_Ms_Rough	Fig. 1D	Hyphal biased lab strain
B3R	Fig. 1D	Hyphal biased lab strain
9_Ms_Rough	Fig. 1D, Fig. 3, and Fig. 4	Hyphal biased lab strain
SingColFromG217BMix_9	Fig. 1D	Hyphal biased lab strain
B12R	Fig. 1D	Hyphal biased lab strain
D4R	Fig. 1D	Hyphal biased lab strain
A12R	Fig. 1D	Hyphal biased lab strain
K13R	Fig. 1D	Hyphal biased lab strain
D11R	Fig. 1D	Hyphal biased lab strain
B2R	Fig. 1D	Hyphal biased lab strain
A23R	Fig. 1D, Fig. 3, Fig. 5, and Fig. S5	Hyphal biased lab strain
C15R	Fig. 1D	Hyphal biased lab strain
SingColFromG217BMix_4	Fig. 1D	Hyphal biased lab strain
6_Ms_Rough	Fig. 1D	Hyphal biased lab strain
E8R	Fig. 1D	Hyphal biased lab strain
8_Ms_Rough	Fig. 1D	Hyphal biased lab strain
7_Ms_Rough	Fig. 1D	Hyphal biased lab strain
SingColFromG217BMix_10	Fig. 1D	Hyphal biased lab strain
D16R	Fig. 1D	Hyphal biased lab strain
B13R	Fig. 1D	Hyphal biased lab strain
2_Ms_Smooth	Fig. 1D	Yeast biased lab strain
A28S	Fig. 1D	Yeast biased lab strain
E8S	Fig. 1D	Yeast biased lab strain
D4S	Fig. 1D	Yeast biased lab strain
A12S	Fig. 1D	Yeast biased lab strain
SingColFromG217BMix_1	Fig. 1D	Yeast biased lab strain
3_Ms_Smooth	Fig. 1D	Yeast biased lab strain
5_Ms_Smooth	Fig. 1D	Yeast biased lab strain
B2S	Fig. 1D	Yeast biased lab strain
SingColFromG217BMix_7	Fig. 1D	Yeast biased lab strain
B12S	Fig. 1D	Yeast biased lab strain
02_A2_G1	Fig. 1D	Yeast biased lab strain
SingColFromG217BMix_5	Fig. 1D	Yeast biased lab strain
Z1S	Fig. 1D	Yeast biased lab strain
B3S	Fig. 1D	Yeast biased lab strain
C15S	Fig. 1D	Yeast biased lab strain
SingColFromG217BMix_2	Fig. 1D	Yeast biased lab strain
K14S	Fig. 1D	Yeast biased lab strain
B15S	Fig. 1D	Yeast biased lab strain
C2S	Fig. 1D	Yeast biased lab strain
A23S	Fig. 1D, Fig. 3, Fig. 5, and Fig. S5	Yeast biased lab strain
SingColFromG217BMix_3	Fig. 1D	Yeast biased lab strain
01_A1_G1	Fig. 1D	Yeast biased lab strain
X11S	Fig. 1D and Fig. 3	Yeast biased lab strain
B13S	Fig. 1D	Yeast biased lab strain
B5S	Fig. 1D	Yeast biased lab strain
A20S	Fig. 1D	Yeast biased lab strain
1_Ms_Smooth	Fig. 1D, Fig. 3, and Fig. 4	Yeast biased lab strain
B4S	Fig. 1D	Yeast biased lab strain
D16S	Fig. 1D	Yeast biased lab strain
C19S	Fig. 1D	Yeast biased lab strain
SingColFromG217BMix_8	Fig. 1D	Yeast biased lab strain
SingColFromG217BMix_6	Fig. 1D	Yeast biased lab strain
B6S	Fig. 1D	Yeast biased lab strain
K11S	Fig. 1D	Yeast biased lab strain
K13S	Fig. 1D	Yeast biased lab strain
Z18S	Fig. 1D	Yeast biased lab strain
4_Ms_Smooth	Fig. 1D	Yeast biased lab strain
05_C2_G1	Fig. 2C	H. ohiense yeast biased strain with single copy of Chr6 derived from clinical isolate CI_4	CI_4
06_C3_G1	Fig. 2C	H. ohiense yeast biased strain with single copy of Chr6 derived from clinical isolate CI_4	CI_4
07_C5_G2	Fig. 2C	H. ohiense hyphal biased strain with Chr6 CNV derived from clinical isolate CI_4	CI_4
08_C6_G2	Fig. 2C	H. ohiense hyphal biased strain with Chr6 CNV derived from clinical isolate CI_4	CI_4
09_D2_G1	Fig. 2C	H. ohiense yeast biased strain with single copy of Chr6 derived from clinical isolate CI_9	CI_9
10_D3_G1	Fig. 2C	H. ohiense yeast biased strain with single copy of Chr6 derived from clinical isolate CI_9	CI_9
11_D5_G2	Fig. 2C	H. ohiense hyphal biased strain with single copy of Chr6 and CNV in Chr5 derived from clinical isolate CI_9	CI_9
12_D6_G2	Fig. 2C	H. ohiense hyphal biased strain with single copy of Chr6 and CNV in Chr5 derived from clinical isolate CI_9	CI_9
13_H1_G1	Fig. 2D	H. mississippiense yeast biased strain with single copy of Chr6 derived from clinical isolate CI_43	CI_43
14_H2_G1	Fig. 2D	H. mississippiense yeast biased strain with single copy of Chr6 derived from clinical isolate CI_43	CI_43
15_H5_G2	Fig. 2D	H. mississippiense hyphal biased strain with Chr6 CNV derived from clinical isolate CI_43	CI_43
16_H6_G2	Fig. 2D	H. mississippiense hyphal biased strain with Chr6 CNV derived from clinical isolate CI_43	CI_43
17_I1_G1	Fig. 2D	H. mississippiense yeast biased strain with single copy of Chr6 derived from clinical isolate UCLA	UCLA
18_I2_G1	Fig. 2D	H. mississippiense yeast biased strain with single copy of Chr6 derived from clinical isolate UCLA	UCLA
19_I5_G2	Fig. 2D	H. mississippiense hyphal biased strain with Chr6 CNV derived from clinical isolate UCLA	UCLA
20_I6_G2	Fig. 2D	H. mississippiense hyphal biased strain with Chr6 CNV derived from clinical isolate UCLA	UCLA
EV_NP_7A_ND	Fig. 6, Fig. 7, Fig. S7	Vector control for increased copy number strains.	Derived from WU15 by transformation.
HYF1_NP_4B_ND	Fig. 6, Fig. 7	HYF1 increased copy number strain.	Derived from WU15 by transformation.
HY21_NP_5B_ND	Fig. S7	HYF2 increased copy number strain.	Derived from WU15 by transformation.
