# Supplementary material for: Rapid gain and loss of a chromosome drives key morphology and virulence phenotypes in the fungal pathogen Histoplasma
Source: PLoS Biol. 2026 Jan 5;24(1):e3003224. doi: 10.1371/journal.pbio.3003224 (PMC12788632; doi:10.1371/journal.pbio.3003224)
Supplement: S2 Table — (TXT) [file pbio.3003224.s002.txt]

Cloning purpose	Primer sequence
YAK1 increase copy number	GGGGACAAGTTTGTACAAAAAAGCAGGCTTCAGAGTCGCTAAACTTCATTCGGAC
YAK1 increase copy number	GGGGACCACTTTGTACAAGAAAGCTGGGTGCCTTGCTCAAGAGGCTCAAAACC
ADA2 and PK increase copy number	GGGGACAAGTTTGTACAAAAAAGCAGGCTTCTCAATGGTGATGATGGTGAGGCG
ADA2 and PK increase copy number	GGGGACCACTTTGTACAAGAAAGCTGGGTGATGCTGGGCTTTGAGGAGAATAG
PK and SD increase copy number	GGGGACAAGTTTGTACAAAAAAGCAGGCTTCAAAACGCAGTCTCATGACGATGG
PK and SD increase copy number	GGGGACCACTTTGTACAAGAAAGCTGGGTGCGGACGACCATGGTACGACTTC
HYF1 increase copy number	GGGGACAAGTTTGTACAAAAAAGCAGGCTTCCAAGGTAACCCCCCGTATGAG
HYF1 increase copy number	GGGGACCACTTTGTACAAGAAAGCTGGGTGATTTTGCCCCATGTCTAAGCCAG
HYF2 increase copy number	GGGGACAAGTTTGTACAAAAAAGCAGGCTTCAAATATCCACGAACTGCCCGAAG
HYF2 increase copy number	GGGGACCACTTTGTACAAGAAAGCTGGGTGCTTCCATCTGCTTGGTTTTTGGC
SHP increase copy number	GGGGACAAGTTTGTACAAAAAAGCAGGCTTCTGATCAGGGTGAGCAGTCATGTG
SHP increase copy number	GGGGACCACTTTGTACAAGAAAGCTGGGTGACAGCAATCAGAAGAATCAGCTGC
HYF1 constitutive expression with pACT1	CACCTCGTTAAGTAGCCCACAATGGCTCGCTTCAGGGTAAC
HYF1 constitutive expression with pACT1	GCGCCTCAAACCTCATACCATATTATTGGTAGTTACTGGATTGATTTTCTGG
HYF2 constitutive expression with pACT1	CACCTCGTTAAGTAGCCCACAATGAGAACAAAGAAGCAGATCCGTG
HYF2 constitutive expression with pACT1	GCGCCTCAAACCTCATACCATATTATTGGCGTGCAGGTTGAACG
