# Supplementary material for: Rapid gain and loss of a chromosome drives key morphology and virulence phenotypes in the fungal pathogen Histoplasma
Source: PLoS Biol. 2026 Jan 5;24(1):e3003224. doi: 10.1371/journal.pbio.3003224 (PMC12788632; doi:10.1371/journal.pbio.3003224)
Supplement: S3 Table — Excel-compatible tab-delimited text conforming to JavaTreeView extended CDT format. Each row is a transcript, with the UNIQID column giving the ucsf_hc.01_1.G217B systematic gene name. The NAME column gives short names taken from Data S1 of Voorhies, 2022 [70] with additional names and corrections based on human curation. The next 36 columns give KALLISTO estimated counts for each transcript in each sample. The next columns give LIMMA BH-adjusted p-values for differential expression in each of the 20 contrasts, and the corresponding LIMMA-fit log2 ratios are given in the final 20 columns. Description and HcG217B_pred (WUSTL G217B predicted gene accessions), HcG217B_rc (Edwards and colleagues. G217B transcript accessions [44]), and HcG217B_acc (UCSF1 gene accessions [70]); and Ryp1_ChIP, Ryp2_ChIP, Ryp3_ChIP, and Ryp4_C (indicating genes with promoters bound by Ryp TFs in Beyhan, 2013 [18]) are taken from Data S1 of Voorhies, 2022 [70]. UCSF2_acc and UCSF3_acc give gene accessions from the G217B assemblies of Heater, 2025 [24]. CR is “critical_region” for genes in the critical region, “chr7” for genes on chromosome 7 but outside of the critical region, and blank for all other genes. GWEIGHT is a placeholder column for JavaTreeView compatibility. The estimated counts in this file are sufficient to recapitulate the LIMMA analysis. (TXT) [file pbio.3003224.s003.txt]

GID	UNIQID	NAME	01_Y_A23_Smooth_D2_37C_S12_L004_counts	02_Y_A23_Smooth_D2_37C_S13_L004_counts	03_Y_A23_Smooth_D2_37C_S14_L004_counts	04_Y_A23_Rough_D2_37C_S15_L004_counts	05_Y_A23_Rough_D2_37C_S16_L004_counts	06_Y_A23_Rough_D2_37C_S17_L004_counts	07_Y_A23_Smooth_D2_25C_S18_L004_counts	08_Y_A23_Smooth_D2_25C_S19_L004_counts	09_Y_A23_Smooth_D2_25C_S20_L004_counts	10_Y_A23_Rough_D2_25C_S21_L004_counts	11_Y_A23_Rough_D2_25C_S22_L004_counts	12_Y_A23_Rough_D2_25C_S23_L004_counts	13_Y_A23_Smooth_D7_25C_S24_L004_counts	14_Y_A23_Smooth_D7_25C_S25_L004_counts	15_Y_A23_Smooth_D7_25C_S26_L004_counts	16_Y_A23_Rough_D7_25C_S27_L004_counts	17_Y_A23_Rough_D7_25C_S28_L004_counts	18_Y_A23_Rough_D7_25C_S29_L004_counts	19_H_A23_Smooth_D2_37C_S30_L004_counts	20_H_A23_Smooth_D2_37C_S31_L004_counts	21_H_A23_Smooth_D2_37C_S32_L004_counts	22_H_A23_Rough_D2_37C_S33_L004_counts	23_H_A23_Rough_D2_37C_S34_L004_counts	24_H_A23_Rough_D2_37C_S35_L004_counts	25_H_A23_Smooth_D2_25C_S36_L004_counts	26_H_A23_Smooth_D2_25C_S37_L004_counts	27_H_A23_Smooth_D2_25C_S38_L004_counts	28_H_A23_Rough_D2_25C_S39_L004_counts	29_H_A23_Rough_D2_25C_S40_L004_counts	30_H_A23_Rough_D2_25C_S41_L004_counts	31_H_A23_Smooth_D7_37C_S42_L004_counts	32_H_A23_Smooth_D7_37C_S43_L004_counts	33_H_A23_Smooth_D7_37C_S44_L004_counts	34_H_A23_Rough_D7_37C_S45_L004_counts	35_H_A23_Rough_D7_37C_S46_L004_counts	36_H_A23_Rough_D7_37C_S47_L004_counts	p(Hyphae.Euploid.Steady/Yeast.Euploid.Steady)	p(Hyphae.Euploid.2DTransition/Yeast.Euploid.2DTransition)	p(Hyphae.Euploid.7DTransition/Yeast.Euploid.7DTransition)	p(Hyphae.Aneuploid.Steady/Yeast.Aneuploid.Steady)	p(Hyphae.Aneuploid.2DTransition/Yeast.Aneuploid.2DTransition)	p(Hyphae.Aneuploid.7DTransition/Yeast.Aneuploid.7DTransition)	p(Yeast.Aneuploid.Steady/Yeast.Euploid.Steady)	p(Yeast.Aneuploid.2DTransition/Yeast.Euploid.2DTransition)	p(Yeast.Aneuploid.7DTransition/Yeast.Euploid.7DTransition)	p(Hyphae.Aneuploid.Steady/Hyphae.Euploid.Steady)	p(Hyphae.Aneuploid.2DTransition/Hyphae.Euploid.2DTransition)
GENE2108X	ucsf_hc.01_1.G217B.02191		5.0	8.0	8.0	7.0	3.0	8.0	6.0	3.0	3.0	1.0	4.0	6.0	11.0	21.0	18.0	2.0	7.0	8.0	1.0	1.0	10.0	4.0	2.0	1.0	2.0	4.0	2.0	3.0	3.0	3.0	5.0	4.0	7.0	3.0	1.0	2.0	0.133472348523616	0.309900705731759	0.0253106193586486	0.645220607858169	0.784803094494012	0.121064374239479	0.575500910355258	0.589286632093878	0.0224537671619796	0.778691337884356	0.9258935289909
GENE2207X	ucsf_hc.01_1.G217B.02292		3261.0	3304.0	2882.0	3871.0	2968.0	3207.0	2385.0	2526.0	2342.0	2231.0	2510.0	2717.0	5957.0	5415.0	4898.0	3106.0	3330.0	3463.0	2418.0	2546.0	2469.0	2625.0	2143.0	2133.0	2551.0	2175.0	2088.0	2281.0	2056.0	2276.0	3717.0	3127.0	3154.0	2149.0	2565.0	1763.0	0.038386724676024	0.15633588931672	2.71135447006934e-05	0.128364310055719	0.0622502056938834	6.00767792394739e-07	0.956357386046784	0.138695919059254	1.12977986173734e-05	0.664767570106897	0.126032984212561
GENE3285X	ucsf_hc.01_1.G217B.03411		23.0	13.0	13.0	19.0	21.0	9.0	9.0	6.0	3.0	2.0	6.0	8.0	40.0	35.0	25.0	23.0	13.0	12.0	9.0	12.0	4.0	7.0	8.0	5.0	2.0	2.0	6.0	6.0	7.0	5.0	9.0	4.0	6.0	8.0	4.0	1.0	0.0011583619834799	0.644045664987629	8.43632469535597e-05	0.0943467341289683	0.256338683828698	0.00160498568653569	0.845228148506792	0.606205767167264	0.0486597742585475	0.195117224673863	0.9355358084656
GENE3875X	ucsf_hc.01_1.G217B.04027		4.0	2.0	5.0	8.0	5.0	7.0	4.0	3.0	4.0	1.0	1.0	1.0	15.0	10.0	17.0	6.0	2.0	3.0	1.0	1.0	3.0	2.0	2.0	0.0	0.0	0.0	0.0	1.0	3.0	1.0	2.0	4.0	1.0	0.0	0.0	0.0	0.000273284768263956	0.0425859351507483	8.47232355063925e-05	0.0153754855947216	0.727387720246798	0.000182398035775235	0.145413125829185	0.0131633148319232	0.00126358801524181	0.0156909897634632	0.837154161438645
GENE340X	ucsf_hc.01_1.G217B.00354		6.0	4.0	5.0	8.0	4.0	4.0	1.0	0.0	2.0	0.0	0.0	0.0	63.0	61.0	46.0	5.0	7.0	5.0	0.0	0.0	0.0	1.0	0.0	1.0	0.0	0.0	0.0	0.0	0.0	0.0	0.0	0.0	0.0	0.0	0.0	0.0	3.91400319558685e-07	0.0165356259340763	2.33184532378555e-15	7.31273416286177e-07	0.0309042716757567	5.10474099492713e-08	0.931639118148806	0.0212962236941461	9.25847447987704e-12	0.935732932469574	0.0521766188931717
GENE5268X	ucsf_hc.01_1.G217B.05479		87.0	127.0	103.0	128.0	68.0	113.0	46.0	64.0	33.0	36.0	30.0	36.0	433.0	460.0	411.0	72.0	45.0	67.0	30.0	32.0	31.0	40.0	26.0	22.0	15.0	18.0	20.0	25.0	29.0	19.0	35.0	36.0	37.0	18.0	18.0	17.0	1.60034481143847e-07	0.0328711774438481	4.7910847356954e-14	1.72146870545591e-05	0.920708957119354	9.01564533199933e-05	0.534302095655276	0.0784121963905274	4.64134267797533e-13	0.307942198977413	0.758769292083104
GENE6332X	ucsf_hc.01_1.G217B.06590		1244.0	1180.0	1356.0	1421.0	2287.0	1411.0	900.0	885.0	766.0	792.0	886.0	896.0	3989.0	3754.0	3136.0	1435.0	1470.0	1487.0	880.0	772.0	927.0	952.0	786.0	749.0	914.0	799.0	782.0	869.0	823.0	892.0	863.0	797.0	707.0	597.0	709.0	639.0	0.0194865229985198	0.307796786890159	7.89201231700101e-17	0.000171405291852907	0.102514077941414	1.32393335549507e-09	0.00528725043070606	0.277932121920595	5.29687766165013e-11	0.397245750250306	0.18737921470474
GENE1412X	ucsf_hc.01_1.G217B.01472		5.0	0.0	4.0	2.0	7.0	1.0	0.0	1.0	3.0	2.0	1.0	1.0	33.0	32.0	18.0	2.0	2.0	3.0	1.0	0.0	0.0	2.0	0.0	1.0	0.0	0.0	0.0	0.0	1.0	0.0	1.0	1.0	4.0	0.0	1.0	0.0	0.0470484920160011	0.289725431464379	5.86681347725366e-06	0.0783149903522079	0.820571400731972	0.054582993120824	0.704515762449727	0.856478450049347	1.90139239659365e-05	0.690720480500286	0.385892310786794
GENE4062X	ucsf_hc.01_1.G217B.04220		19.0	6.0	14.0	9.0	16.0	9.0	3.0	19.0	2.0	0.0	15.0	18.0	119.0	93.0	86.0	12.0	13.0	22.0	0.0	2.0	7.0	11.0	0.0	7.0	0.0	2.0	2.0	0.0	2.0	3.0	3.0	2.0	6.0	0.0	5.0	2.0	0.0309763511240399	0.236543713432127	2.23416917256328e-05	0.0637298696727613	0.771815878423243	0.0190573308988935	0.868183531961646	0.912456097606449	0.00050548728444938	0.916437154104831	0.537370257357943
GENE11117X	ucsf_hc.01_1.G217B.11601		6.0	12.0	17.0	28.0	25.0	24.0	4.0	5.0	6.0	10.0	9.0	4.0	200.0	205.0	179.0	32.0	14.0	23.0	0.0	0.0	2.0	1.0	3.0	8.0	0.0	1.0	0.0	2.0	1.0	0.0	3.0	1.0	4.0	0.0	1.0	0.0	0.000110112666324901	0.00275136206442642	1.45918523970633e-11	5.31274017398351e-06	0.208232667116494	1.20008722742508e-06	0.0184152036741522	0.676161626767283	2.63094897359794e-10	0.548551874941107	0.0325617453291892
GENE2989X	ucsf_hc.01_1.G217B.03097		151.0	133.0	149.0	182.0	169.0	175.0	131.0	106.0	95.0	122.0	133.0	130.0	295.0	265.0	197.0	160.0	182.0	158.0	145.0	108.0	120.0	101.0	80.0	63.0	120.0	79.0	101.0	97.0	70.0	93.0	140.0	131.0	114.0	72.0	95.0	80.0	0.129156545970759	0.890206084712113	2.70940786459819e-05	0.000722032833563251	0.0166745401950689	2.07283536574066e-06	0.160669755607964	0.752752605518383	0.0437792785740908	0.639696465626608	0.0460918506849393
GENE1972X	ucsf_hc.01_1.G217B.02049		19.0	24.0	14.0	17.0	30.0	31.0	9.0	8.0	5.0	11.0	11.0	13.0	52.0	34.0	41.0	12.0	19.0	28.0	1.0	3.0	7.0	10.0	2.0	2.0	1.0	2.0	3.0	4.0	2.0	2.0	2.0	2.0	1.0	1.0	0.0	0.0	3.18919690900254e-05	0.030909215443098	4.03824097745453e-08	2.24888644582258e-05	0.0236432330100008	3.45092165269906e-07	0.406608641243761	0.347692169583637	0.0195212856780822	0.634005208347974	0.497595557631195
GENE4986X	ucsf_hc.01_1.G217B.05184		10.0	23.0	26.0	29.0	19.0	26.0	8.0	9.0	4.0	7.0	7.0	9.0	106.0	104.0	67.0	23.0	22.0	39.0	0.0	3.0	2.0	2.0	1.0	4.0	0.0	1.0	3.0	1.0	6.0	1.0	3.0	3.0	2.0	0.0	0.0	0.0	2.91408487146459e-05	0.00454481230625087	2.40385329784355e-09	5.69587001325025e-05	0.0513228152966644	5.13979737843313e-08	0.45793607639983	0.979495574543017	5.50480193618493e-05	0.420579647637457	0.38145240576817
GENE4429X	ucsf_hc.01_1.G217B.04606		33.0	22.0	32.0	36.0	16.0	36.0	19.0	17.0	14.0	22.0	22.0	28.0	74.0	61.0	46.0	29.0	42.0	29.0	22.0	13.0	16.0	15.0	16.0	12.0	14.0	6.0	13.0	18.0	10.0	9.0	15.0	11.0	14.0	10.0	5.0	7.0	0.00353619642035406	0.711656646479962	1.71652750667629e-06	0.0518174871871436	0.192889914971177	7.32475879612495e-06	0.678583144530294	0.34569983655195	0.0470963500464507	0.652945417222702	0.957875329984229
GENE7628X	ucsf_hc.01_1.G217B.07939		466.0	445.0	456.0	450.0	451.0	472.0	382.0	410.0	342.0	234.0	259.0	261.0	1320.0	1336.0	1086.0	383.0	433.0	424.0	513.0	439.0	563.0	392.0	272.0	274.0	237.0	251.0	272.0	138.0	133.0	110.0	344.0	318.0	261.0	84.0	77.0	77.0	2.07067875330339e-05	0.0117007623176597	2.43155040381613e-17	1.01820133292123e-11	3.08847173136315e-05	2.61822393244376e-15	0.516845436175546	3.79453816874284e-07	1.14403624318175e-14	1.70011315308311e-06	0.000394206967055193
GENE7688X	ucsf_hc.01_1.G217B.08000		56.0	50.0	45.0	64.0	103.0	65.0	44.0	60.0	52.0	42.0	52.0	65.0	147.0	98.0	75.0	60.0	64.0	65.0	51.0	57.0	50.0	47.0	49.0	47.0	32.0	41.0	35.0	26.0	17.0	23.0	45.0	49.0	30.0	15.0	21.0	12.0	0.462857345363539	0.599578009817923	3.23442632779539e-05	1.53551057658861e-05	0.633121006580472	4.17333148383274e-07	0.0263689749999837	0.603624614188734	0.0479140690842062	0.0882660959280019	0.726074739820835
GENE2070X	ucsf_hc.01_1.G217B.02148		24.0	6.0	14.0	8.0	9.0	9.0	21.0	12.0	7.0	7.0	10.0	10.0	38.0	29.0	31.0	21.0	30.0	18.0	15.0	14.0	8.0	11.0	8.0	4.0	11.0	3.0	3.0	4.0	4.0	5.0	14.0	8.0	11.0	10.0	7.0	6.0	0.0466736332017433	0.675620542506904	0.00258837194286253	0.401746096875813	0.960306426182949	0.00213191982013867	0.207953307594295	0.228115418715971	0.600089319474357	0.956270444601471	0.445981507342024
GENE3612X	ucsf_hc.01_1.G217B.03749		1051.0	1124.0	958.0	1027.0	559.0	881.0	1306.0	1293.0	1072.0	617.0	704.0	838.0	2257.0	2137.0	1795.0	1519.0	1663.0	1647.0	971.0	926.0	869.0	785.0	640.0	616.0	584.0	554.0	487.0	443.0	480.0	411.0	1042.0	906.0	924.0	903.0	1057.0	828.0	4.23085630247112e-05	6.06876883150186e-05	1.3458645687487e-07	0.0179870973610747	0.200456837828624	4.00315958808429e-06	0.00108529636877087	5.30383442258361e-08	0.833576406503215	0.352441392917312	0.222991855244825
GENE5375X	ucsf_hc.01_1.G217B.05590		341.0	483.0	311.0	299.0	65.0	187.0	256.0	288.0	238.0	41.0	62.0	47.0	1577.0	1557.0	1204.0	734.0	662.0	770.0	102.0	73.0	86.0	49.0	69.0	41.0	67.0	48.0	41.0	67.0	84.0	94.0	237.0	192.0	176.0	147.0	161.0	180.0	2.30563996873977e-07	1.39672098868512e-05	5.3901269188502e-12	0.244196790927666	0.540876727522288	8.17551338498313e-09	4.86757892534039e-05	7.93629830841437e-07	0.000449589978520496	0.207916789923939	0.369203178926637
GENE5376X	ucsf_hc.01_1.G217B.05591		118.0	169.0	114.0	129.0	19.0	70.0	81.0	84.0	70.0	17.0	21.0	14.0	497.0	528.0	402.0	217.0	188.0	244.0	47.0	31.0	41.0	17.0	19.0	16.0	15.0	18.0	7.0	13.0	21.0	23.0	109.0	77.0	52.0	50.0	47.0	68.0	4.96033579174338e-06	0.0116618486539372	6.31854753476174e-09	0.0508399285953659	0.686418951242047	6.34773281891479e-06	0.00121586228389564	0.000172337814970826	0.000755711603721749	0.518059041927678	0.175714014562111
GENE250X	ucsf_hc.01_1.G217B.00258		2230.0	2359.0	1954.0	2535.0	3201.0	2450.0	2597.0	2692.0	2675.0	2153.0	2345.0	2680.0	5739.0	5250.0	4790.0	3365.0	4037.0	3495.0	1443.0	1378.0	1471.0	1220.0	968.0	936.0	1249.0	940.0	902.0	1007.0	927.0	962.0	1643.0	1502.0	1499.0	1934.0	2354.0	1710.0	1.64173114859505e-11	2.52550386331538e-15	3.32674764515918e-19	2.12389897607247e-14	2.12587961867899e-13	4.87159036979279e-12	0.00134661617448076	5.3929078296988e-05	0.00289804349974941	0.965829463015197	0.0189263553204137
GENE479X	ucsf_hc.01_1.G217B.00507		1329.0	1176.0	1089.0	1610.0	2296.0	1577.0	2752.0	2980.0	2412.0	1810.0	1830.0	1825.0	6907.0	6277.0	5660.0	1626.0	2448.0	1896.0	442.0	387.0	495.0	509.0	400.0	445.0	316.0	300.0	280.0	322.0	336.0	344.0	611.0	540.0	582.0	1082.0	1115.0	1030.0	7.39391437821665e-13	6.3880380988661e-20	3.80473390900808e-22	4.0466275783403e-15	1.81341993216847e-14	8.06961581201728e-08	3.49864471190743e-05	1.48820914183855e-08	6.32331163161066e-15	0.246081069569902	0.1106756180277
GENE1800X	ucsf_hc.01_1.G217B.01870		76.0	72.0	63.0	58.0	83.0	64.0	78.0	73.0	69.0	48.0	69.0	74.0	320.0	299.0	249.0	84.0	90.0	95.0	31.0	22.0	33.0	18.0	20.0	11.0	26.0	21.0	17.0	16.0	20.0	10.0	49.0	50.0	37.0	67.0	65.0	50.0	3.19192353950331e-07	1.86517173464119e-08	1.24329626767452e-15	6.24598528625401e-08	5.87996344484492e-08	0.0144053937407326	0.474697744342387	0.0376573275973405	6.48465521182379e-12	0.260389832906636	0.0642160943854869
GENE2400X	ucsf_hc.01_1.G217B.02489		58.0	85.0	64.0	66.0	93.0	82.0	83.0	70.0	68.0	55.0	72.0	65.0	281.0	254.0	218.0	108.0	102.0	101.0	36.0	51.0	39.0	28.0	24.0	16.0	26.0	24.0	26.0	23.0	13.0	20.0	48.0	47.0	33.0	52.0	73.0	64.0	4.57340633571221e-05	4.25620656411698e-05	2.13474697355358e-13	3.29649312453001e-07	2.23758966123849e-05	0.00263423685695471	0.488648408509827	0.0713126989430518	1.16581344120159e-07	0.350633821413597	0.0387756219684263
GENE7701X	ucsf_hc.01_1.G217B.08013		167.0	139.0	164.0	113.0	206.0	111.0	188.0	210.0	200.0	133.0	209.0	203.0	455.0	494.0	383.0	134.0	175.0	156.0	98.0	79.0	97.0	61.0	57.0	55.0	62.0	71.0	67.0	45.0	49.0	38.0	85.0	77.0	87.0	103.0	115.0	117.0	3.43858002759948e-05	2.48533782323012e-08	1.25493391068889e-13	7.65976793934451e-06	1.07353541107506e-07	0.0693483386416316	0.157009177691692	0.0541791868067871	1.34319700903843e-09	0.103147886750165	0.106440763651211
GENE1080X	ucsf_hc.01_1.G217B.01128		84.0	54.0	59.0	41.0	87.0	56.0	91.0	68.0	63.0	49.0	66.0	55.0	753.0	647.0	569.0	146.0	150.0	139.0	37.0	13.0	27.0	15.0	14.0	10.0	15.0	8.0	15.0	18.0	4.0	13.0	52.0	41.0	44.0	48.0	50.0	64.0	8.96536193315559e-06	6.43727331806061e-06	7.87064167793374e-16	2.54046330051407e-05	5.88275918265496e-05	5.53324371346833e-06	0.462201108524159	0.0585931964227115	8.49000441771146e-13	0.810783147918646	0.238476514393494
GENE7406X	ucsf_hc.01_1.G217B.07713		43.0	39.0	29.0	28.0	115.0	31.0	31.0	35.0	44.0	10.0	20.0	25.0	910.0	860.0	718.0	84.0	98.0	107.0	3.0	9.0	6.0	8.0	1.0	7.0	3.0	6.0	4.0	1.0	3.0	5.0	35.0	33.0	18.0	34.0	37.0	29.0	0.000143641892652198	5.12235265838237e-05	7.54655293146936e-15	1.40853401613946e-05	0.0197684092383128	0.000330529017827188	0.518305427266655	0.01938219227185	4.47335158825107e-14	0.690720480500286	0.918742588789357
GENE5124X	ucsf_hc.01_1.G217B.05327		2261.0	2160.0	2183.0	2127.0	3062.0	2038.0	2294.0	2328.0	2256.0	1887.0	2141.0	2321.0	5128.0	4690.0	3935.0	2437.0	2586.0	2604.0	1783.0	1546.0	1892.0	1752.0	1290.0	1352.0	1504.0	1220.0	1301.0	1160.0	1111.0	1089.0	1820.0	1642.0	1685.0	1887.0	2235.0	1953.0	4.65078332697649e-05	2.36090319033409e-07	5.43187316886326e-14	1.16306280815167e-07	0.00384555606098744	0.0365602019265322	0.749332486066948	0.00232449903214001	2.65133375477718e-07	0.173804698455705	0.96592439425947
GENE7694X	ucsf_hc.01_1.G217B.08006		133.0	110.0	110.0	175.0	172.0	160.0	123.0	118.0	87.0	92.0	112.0	124.0	652.0	600.0	520.0	182.0	213.0	219.0	64.0	41.0	85.0	68.0	56.0	45.0	58.0	46.0	43.0	53.0	40.0	50.0	94.0	81.0	86.0	150.0	180.0	132.0	4.16334868787921e-06	1.50893364712477e-06	2.14899748899587e-18	3.27092687906178e-09	0.000254929793476867	0.0383129764184621	0.00247868223764653	0.340557420730015	4.28245696361192e-13	0.887274844399997	0.620435365873267
GENE1367X	ucsf_hc.01_1.G217B.01426		15.0	27.0	25.0	51.0	82.0	64.0	73.0	53.0	57.0	42.0	48.0	61.0	701.0	659.0	559.0	252.0	223.0	242.0	18.0	4.0	8.0	8.0	8.0	6.0	4.0	4.0	7.0	6.0	6.0	2.0	14.0	11.0	10.0	10.0	12.0	17.0	0.000593127340777276	8.24829385659165e-09	4.51367990709091e-17	1.47022908848422e-08	7.21754949435894e-07	5.52845470147706e-14	2.61488221929671e-05	0.10097530333913	2.51452843886474e-10	0.952233273891764	0.953465864254972
GENE1976X	ucsf_hc.01_1.G217B.02053		43.0	59.0	47.0	63.0	199.0	131.0	63.0	64.0	58.0	38.0	47.0	50.0	649.0	609.0	448.0	236.0	258.0	256.0	16.0	9.0	17.0	18.0	8.0	11.0	11.0	15.0	11.0	8.0	11.0	10.0	23.0	5.0	19.0	21.0	26.0	29.0	0.00191557265006909	3.17557662499322e-05	9.14298891207176e-13	5.49321347311835e-07	0.00348546618759235	5.88520118486236e-10	0.000950752464799593	0.110764400743148	2.24238962256046e-05	0.814884321019983	0.943048790643017
GENE9498X	ucsf_hc.01_1.G217B.09912		647.0	791.0	580.0	797.0	949.0	709.0	939.0	887.0	767.0	548.0	557.0	680.0	2099.0	1872.0	1653.0	1009.0	1150.0	1026.0	496.0	474.0	636.0	551.0	415.0	397.0	451.0	395.0	383.0	312.0	360.0	333.0	642.0	565.0	579.0	530.0	583.0	522.0	0.000364420011459934	2.81976425567115e-10	5.01264266748142e-16	5.61346540085579e-09	0.224172375830144	3.13572721418956e-10	0.0336657126495215	1.96646120335534e-08	2.80192237760438e-07	0.161444699130419	0.926448782090183
GENE3604X	ucsf_hc.01_1.G217B.03741		41.0	33.0	29.0	42.0	60.0	41.0	40.0	38.0	30.0	32.0	37.0	37.0	185.0	150.0	125.0	107.0	123.0	128.0	23.0	30.0	28.0	17.0	13.0	23.0	24.0	16.0	14.0	9.0	10.0	14.0	40.0	19.0	19.0	23.0	44.0	31.0	0.0329660240908082	0.0337636192814039	1.30163260281876e-11	6.32117774282113e-06	0.0111310602025721	1.19137064384417e-09	0.128591748880341	0.498797239716051	0.875467876407248	0.166557721307579	0.274477812279256
GENE9686X	ucsf_hc.01_1.G217B.10112		272.0	385.0	234.0	403.0	189.0	271.0	368.0	344.0	268.0	210.0	244.0	266.0	1798.0	1705.0	1447.0	1075.0	1089.0	1180.0	182.0	219.0	240.0	87.0	79.0	65.0	152.0	125.0	112.0	64.0	51.0	73.0	126.0	112.0	118.0	216.0	213.0	273.0	0.000481648726352013	0.000486645617040605	5.20985077426366e-17	9.56140621909484e-07	1.15100877516079e-05	1.21440558862616e-13	0.450364092870693	0.00521355671697073	0.0544128203363122	0.00885984839717319	0.000205947595890579
GENE7372X	ucsf_hc.01_1.G217B.07678		886.0	846.0	779.0	886.0	1129.0	871.0	843.0	861.0	763.0	687.0	741.0	848.0	2430.0	2312.0	1935.0	1424.0	1613.0	1504.0	855.0	795.0	863.0	641.0	495.0	502.0	711.0	596.0	561.0	517.0	481.0	470.0	1055.0	856.0	860.0	966.0	1015.0	911.0	0.0918614557590809	0.078248653528516	2.53624850453119e-16	7.46773982705984e-08	0.0058544956444287	1.23205193956477e-09	0.100580469411161	0.000285182478510501	0.000190572311895614	0.00577325665432706	2.92728649976105e-05
GENE3365X	ucsf_hc.01_1.G217B.03493		50.0	51.0	40.0	19.0	45.0	24.0	38.0	35.0	33.0	29.0	24.0	25.0	173.0	152.0	136.0	54.0	69.0	54.0	17.0	24.0	17.0	13.0	10.0	12.0	19.0	16.0	17.0	12.0	14.0	11.0	32.0	34.0	20.0	16.0	33.0	26.0	0.000189375308957299	0.000556044832749966	2.11486980047967e-11	0.0393138151990621	0.0111632598650919	3.92359643559198e-05	0.00180036988980255	0.0272568872455315	4.94668820706966e-07	0.385546776568728	0.265040136937089
GENE8313X	ucsf_hc.01_1.G217B.08681		15.0	13.0	10.0	11.0	2.0	8.0	15.0	8.0	12.0	3.0	12.0	8.0	56.0	48.0	38.0	13.0	7.0	12.0	9.0	3.0	3.0	3.0	3.0	2.0	6.0	7.0	3.0	3.0	1.0	2.0	6.0	9.0	5.0	4.0	3.0	2.0	0.066554213596277	0.00799287837508494	8.27556291267085e-07	0.148155301295282	0.115638316336578	0.00911216831984476	0.0272880606082978	0.0966690471324385	1.84045850678762e-05	0.147685317855935	0.613505123605253
GENE6312X	ucsf_hc.01_1.G217B.06568		43.0	61.0	53.0	53.0	50.0	37.0	57.0	33.0	36.0	38.0	37.0	47.0	200.0	179.0	130.0	68.0	66.0	76.0	26.0	30.0	31.0	23.0	22.0	30.0	32.0	27.0	16.0	21.0	10.0	20.0	87.0	46.0	43.0	33.0	50.0	28.0	0.0112263104564791	0.032160199884878	5.34088609405912e-07	0.00305139633259328	0.151561417647236	0.00338958405764587	0.407480211772185	0.571315979658213	1.77336791614415e-05	0.302635183618161	0.964963903171065
GENE6313X	ucsf_hc.01_1.G217B.06570		221.0	194.0	184.0	228.0	177.0	182.0	215.0	182.0	171.0	145.0	187.0	193.0	932.0	873.0	718.0	338.0	372.0	306.0	135.0	113.0	130.0	113.0	102.0	87.0	155.0	101.0	125.0	80.0	83.0	61.0	222.0	166.0	187.0	149.0	142.0	142.0	0.00819097976499343	2.46275161221875e-06	7.95535472287643e-18	4.60658745574406e-07	0.000504801643775795	1.20107407654534e-10	0.389430281078526	0.0351957211351489	1.64194233135287e-12	0.000502763313587465	0.67902160637435
GENE787X	ucsf_hc.01_1.G217B.00827		104.0	101.0	90.0	122.0	147.0	112.0	97.0	121.0	98.0	62.0	81.0	73.0	246.0	238.0	198.0	99.0	134.0	109.0	63.0	75.0	90.0	95.0	54.0	69.0	49.0	52.0	47.0	40.0	45.0	36.0	72.0	61.0	64.0	69.0	81.0	55.0	0.000190919470702428	0.000153104483126371	1.02538201944823e-11	7.0443129645654e-08	0.115686283405582	0.000357596102595096	0.0515258361106529	5.6320831515944e-05	3.74311054177444e-06	0.468166028705487	0.363979170761848
GENE1776X	ucsf_hc.01_1.G217B.01846		4429.0	4689.0	4372.0	5893.0	4885.0	5437.0	4780.0	4695.0	4220.0	3715.0	4157.0	4529.0	7425.0	7123.0	6292.0	4831.0	5460.0	4925.0	4780.0	4504.0	4837.0	4327.0	3662.0	3511.0	3506.0	3065.0	2897.0	2911.0	2623.0	2662.0	4901.0	4091.0	4206.0	3653.0	4443.0	3383.0	0.0012912878842531	0.0915789929188043	6.15284714368485e-06	9.52138810488421e-10	0.0127133699104299	7.78894911516452e-05	0.00418693558197108	1.40862662616672e-05	0.0476289204700474	0.122352294457074	0.473245114514644
GENE4690X	ucsf_hc.01_1.G217B.04875		8.0	9.0	5.0	6.0	8.0	10.0	5.0	5.0	3.0	0.0	0.0	3.0	12.0	22.0	21.0	7.0	4.0	2.0	4.0	4.0	3.0	1.0	0.0	2.0	0.0	2.0	1.0	0.0	1.0	0.0	4.0	1.0	2.0	1.0	0.0	1.0	0.0017557618464518	0.58543331471734	0.000118289571543964	0.000266456181382247	0.531808296182861	0.0142768517334482	0.957766550405976	0.00461561261791286	0.00200140289060025	0.624072647840313	0.0844227072541414
GENE5471X	ucsf_hc.01_1.G217B.05690		1581.0	1773.0	1521.0	1944.0	2192.0	1767.0	1039.0	1316.0	1116.0	838.0	937.0	773.0	4022.0	3425.0	3537.0	1295.0	1289.0	1602.0	1139.0	1523.0	1002.0	1026.0	759.0	754.0	826.0	713.0	590.0	558.0	392.0	591.0	1341.0	1186.0	880.0	916.0	676.0	830.0	1.75097188103325e-05	0.612854307046008	5.76008589077175e-10	5.90757918141283e-09	0.182957891467343	0.000810814050666613	0.238220552045628	0.00243513086367547	5.14935297271282e-08	0.143813933515411	0.220052602009844
GENE1836X	ucsf_hc.01_1.G217B.01907		1758.0	1590.0	1492.0	1373.0	1569.0	1101.0	1464.0	1554.0	1302.0	767.0	872.0	968.0	3104.0	2910.0	2457.0	1504.0	1694.0	1618.0	940.0	918.0	916.0	840.0	673.0	654.0	775.0	675.0	626.0	680.0	610.0	648.0	1124.0	915.0	967.0	932.0	1121.0	828.0	9.73275634519134e-14	1.48065081817554e-12	1.42034641325403e-17	7.53824862426435e-09	0.965971004218844	5.10870033287558e-10	9.66641274983936e-06	2.45723440919336e-13	3.72094422769614e-09	0.966553810194071	0.213963645101702
GENE5119X	ucsf_hc.01_1.G217B.05322		3.0	3.0	6.0	4.0	4.0	3.0	9.0	4.0	6.0	0.0	0.0	2.0	12.0	21.0	14.0	6.0	6.0	6.0	3.0	1.0	0.0	0.0	0.0	0.0	0.0	0.0	0.0	0.0	1.0	0.0	0.0	1.0	0.0	1.0	0.0	0.0	0.00024748904238348	0.000319594757457574	2.02157471398887e-07	0.00476420382020911	0.529742327380282	6.12815598476061e-05	0.854019949353192	7.62838072018787e-05	0.0294427737253826	0.603055029803496	0.18194643769913
GENE11360X	ucsf_hc.01_1.G217B.11854		24.0	35.0	31.0	69.0	21.0	43.0	21.0	24.0	18.0	9.0	3.0	13.0	146.0	158.0	139.0	51.0	85.0	75.0	11.0	10.0	24.0	13.0	8.0	6.0	8.0	11.0	14.0	15.0	12.0	16.0	21.0	14.0	23.0	25.0	28.0	23.0	0.014703308657527	0.119781712736702	5.78888619171234e-09	0.0201894587057421	0.3880700936205	0.000340103127344076	0.378408727485938	0.00381065798287646	0.00219734132937986	0.463281724433409	0.528840604629852
GENE1862X	ucsf_hc.01_1.G217B.01933		938.0	922.0	788.0	756.0	932.0	712.0	928.0	920.0	898.0	646.0	732.0	772.0	1551.0	1523.0	1304.0	836.0	973.0	896.0	788.0	670.0	713.0	665.0	502.0	508.0	645.0	570.0	523.0	497.0	467.0	485.0	844.0	725.0	681.0	707.0	745.0	639.0	0.000129871921325323	2.2837765444568e-08	4.01935931283614e-11	0.00191258466329593	0.187252098077763	0.00231556628548385	0.00237024055447397	1.57923101412558e-08	1.14392150387353e-06	0.074485268403932	0.122508163122373
GENE5288X	ucsf_hc.01_1.G217B.05499		175.0	139.0	141.0	124.0	84.0	93.0	285.0	328.0	153.0	69.0	53.0	100.0	205.0	250.0	158.0	94.0	66.0	73.0	63.0	59.0	66.0	38.0	54.0	54.0	52.0	46.0	39.0	24.0	32.0	35.0	40.0	43.0	31.0	28.0	32.0	28.0	3.09986864339411e-05	2.46039851287427e-09	1.05305051434001e-07	0.00104086388103581	0.316058310351224	0.00182284674621695	0.00973625930201556	1.59427676835535e-08	0.000134469153636022	0.324516311099245	0.721542754733863
GENE8385X	ucsf_hc.01_1.G217B.08755		149.0	98.0	133.0	67.0	80.0	50.0	262.0	262.0	172.0	20.0	16.0	21.0	328.0	265.0	242.0	82.0	85.0	90.0	29.0	32.0	31.0	28.0	29.0	25.0	21.0	19.0	16.0	11.0	14.0	9.0	6.0	12.0	14.0	27.0	23.0	9.0	5.08602486571908e-09	3.58015351601228e-13	1.36271522753454e-13	4.01746988876402e-06	0.0399264222736518	2.20111652164632e-07	5.59191546995731e-05	2.78759193999823e-13	1.46463029847845e-08	0.263814999107611	0.855092476487492
GENE2127X	ucsf_hc.01_1.G217B.02210		4822.0	3958.0	4063.0	3196.0	5113.0	3508.0	3906.0	3975.0	2539.0	1898.0	1945.0	2056.0	10400.0	9358.0	8435.0	3942.0	4302.0	4295.0	2545.0	2419.0	2694.0	1525.0	1312.0	1520.0	2124.0	1933.0	1596.0	1419.0	1526.0	1442.0	2743.0	2578.0	2413.0	1790.0	1771.0	1807.0	1.61864872241825e-07	0.000101162077722988	8.07040050277798e-13	1.1549578499243e-07	0.241268045482275	3.1936759001431e-09	0.105831960831069	6.63474228726987e-08	2.88793347713648e-07	0.136917990294775	0.000701746923707803
GENE10710X	ucsf_hc.01_1.G217B.11183	FMP29	566.0	518.0	584.0	507.0	537.0	452.0	480.0	516.0	389.0	306.0	371.0	366.0	1230.0	1143.0	948.0	515.0	576.0	571.0	406.0	324.0	413.0	378.0	279.0	268.0	380.0	329.0	309.0	247.0	254.0	252.0	420.0	395.0	407.0	255.0	327.0	251.0	9.2585699886751e-05	5.72247660445409e-05	1.98672935799376e-14	9.23399094985271e-06	0.412030486169562	3.82881865979353e-10	0.0129991032600515	1.46938543494222e-06	8.22976014686629e-10	0.00695430027940983	0.631458054148192
GENE5249X	ucsf_hc.01_1.G217B.05460		5502.0	5879.0	5216.0	5567.0	5297.0	4456.0	5396.0	5946.0	4892.0	3212.0	3176.0	3510.0	13821.0	12629.0	11349.0	6369.0	6836.0	7051.0	3133.0	3012.0	3026.0	2785.0	2312.0	2322.0	3109.0	2813.0	2593.0	2308.0	2003.0	2179.0	3392.0	3342.0	2683.0	2739.0	2893.0	2533.0	1.60515301876986e-10	1.36528072348534e-14	2.07057670256554e-20	8.04417900895419e-12	0.0396099222334913	1.56353498695735e-16	0.0102867874372029	4.48812436488588e-13	9.21731397202598e-09	0.000816711685351581	0.495293330707301
GENE7790X	ucsf_hc.01_1.G217B.08117		2.0	4.0	5.0	2.0	4.0	3.0	4.0	7.0	1.0	0.0	1.0	0.0	52.0	74.0	51.0	6.0	3.0	6.0	0.0	0.0	0.0	0.0	0.0	0.0	0.0	3.0	0.0	0.0	0.0	0.0	0.0	0.0	0.0	0.0	0.0	0.0	0.0158608481510148	0.000166506191547919	8.17237328721227e-12	0.00301128491539446	0.773805382624815	4.93143189288455e-05	0.666787613300109	0.00187847471346238	4.79642041039158e-09	0.474196145570216	0.828941873329063
GENE830X	ucsf_hc.01_1.G217B.00871	NRC2	10111.0	9384.0	9065.0	10200.0	9832.0	8685.0	10670.0	10689.0	10172.0	8180.0	8277.0	9512.0	17883.0	16512.0	14615.0	9354.0	10921.0	10349.0	10018.0	9649.0	10016.0	8711.0	7397.0	7396.0	8747.0	7707.0	7660.0	7107.0	6672.0	6799.0	11732.0	9783.0	10380.0	8017.0	8791.0	7574.0	0.102692748754309	1.92978817450799e-06	2.07000166257398e-07	0.99954859681473	0.00532419062840821	0.000107391856438581	0.11038975086976	9.10129202319265e-12	2.43424911119337e-09	0.00428105586322546	0.0492530058661436
GENE745X	ucsf_hc.01_1.G217B.00785		331.0	351.0	325.0	266.0	138.0	229.0	304.0	333.0	273.0	175.0	240.0	253.0	1559.0	1419.0	1295.0	313.0	331.0	389.0	279.0	248.0	247.0	193.0	174.0	168.0	218.0	208.0	180.0	176.0	145.0	176.0	363.0	367.0	311.0	186.0	228.0	170.0	0.00864690244446154	0.0150760123641774	2.86198349387821e-15	0.290237548088428	0.793470205628879	0.00012663663050502	1.52965876805899e-05	0.000484769245431969	3.75544515096874e-15	0.406760332618434	0.139283812501763
GENE6324X	ucsf_hc.01_1.G217B.06581	PSO2	2114.0	1999.0	1805.0	1748.0	1523.0	1396.0	2192.0	2248.0	2145.0	1826.0	2153.0	2321.0	4290.0	4097.0	3460.0	1783.0	1994.0	1789.0	1769.0	1736.0	1801.0	1723.0	1357.0	1424.0	1510.0	1266.0	1187.0	1062.0	1046.0	1058.0	1622.0	1490.0	1391.0	1094.0	1258.0	1036.0	4.2784768947346e-06	5.16246780288844e-11	3.76077316289911e-20	0.153038700193922	7.06533679012916e-05	2.82629756704548e-12	1.46756378512007e-09	2.82754759349918e-05	1.66916110210633e-16	0.000597837961490394	0.908598114404287
GENE10212X	ucsf_hc.01_1.G217B.10660		31.0	19.0	20.0	9.0	14.0	15.0	42.0	31.0	32.0	19.0	22.0	31.0	97.0	86.0	74.0	15.0	16.0	13.0	26.0	16.0	17.0	16.0	18.0	12.0	14.0	15.0	8.0	9.0	9.0	3.0	15.0	17.0	17.0	10.0	10.0	7.0	0.0582085351222464	0.000565793791728539	1.64755055438311e-09	0.262631466611169	0.223181573630563	0.131412948329838	0.00503850745678074	0.0105873844987735	9.54608240453879e-10	0.0958226199483101	0.825608588633232
GENE897X	ucsf_hc.01_1.G217B.00941	POP4	1775.0	1714.0	1781.0	1648.0	1747.0	1452.0	1450.0	1647.0	1505.0	1167.0	1322.0	1429.0	3589.0	3237.0	2763.0	1312.0	1546.0	1370.0	1660.0	1522.0	1742.0	1536.0	1239.0	1269.0	1517.0	1215.0	1252.0	1067.0	1028.0	1113.0	1338.0	1167.0	1153.0	1145.0	1436.0	1023.0	0.102482788445696	0.410999936825341	6.03748594210955e-18	0.0629096850450147	1.31821849814182e-05	0.177425558473663	0.00165744887656678	2.69573993916956e-07	1.24618673583453e-15	0.00394300829148145	0.606186717689002
GENE10967X	ucsf_hc.01_1.G217B.11446		3853.0	3491.0	3486.0	3050.0	2899.0	2684.0	3309.0	3248.0	2864.0	2482.0	2555.0	2905.0	6504.0	6291.0	5287.0	2818.0	2980.0	2786.0	2562.0	2438.0	2564.0	2483.0	2064.0	2185.0	2742.0	2306.0	2236.0	2232.0	2222.0	2036.0	2715.0	2446.0	2426.0	2117.0	2252.0	2122.0	6.97241968229584e-06	1.99828800878825e-10	1.1490797612225e-17	0.19273684984971	0.648025752612519	2.17594917537496e-05	5.53627807833596e-09	5.83077051445145e-09	2.92408390018295e-15	0.283424378666456	0.199320600776703
GENE8852X	ucsf_hc.01_1.G217B.09240	LEU3	9575.0	9051.0	8924.0	8157.0	7770.0	7136.0	7602.0	8311.0	8063.0	8631.0	9107.0	9013.0	27589.0	25517.0	21530.0	4931.0	5307.0	5276.0	6190.0	6429.0	5940.0	5960.0	4907.0	4644.0	4957.0	4281.0	4059.0	4227.0	3661.0	4301.0	6378.0	5440.0	5284.0	3665.0	4340.0	3290.0	2.28948395162034e-12	8.28092914342443e-09	2.01845927091362e-21	1.14641717526889e-07	5.59250624685859e-09	3.16962668001648e-05	3.46686052699969e-05	0.990706889390743	8.49382396732137e-22	0.728583929704797	0.846318444340717
GENE10217X	ucsf_hc.01_1.G217B.10665	CDO1	11067.0	10556.0	9265.0	12342.0	15265.0	11753.0	12194.0	11426.0	9998.0	7696.0	8078.0	9370.0	56499.0	54966.0	44816.0	6046.0	7130.0	6765.0	4684.0	4173.0	4803.0	4374.0	3686.0	3530.0	3568.0	3083.0	2931.0	3165.0	3397.0	3005.0	5264.0	4418.0	4735.0	3509.0	4104.0	3195.0	6.07917445585436e-20	2.23791364693694e-20	5.85066377180113e-28	3.09260636706259e-21	1.71241025415536e-14	3.87488354180689e-13	0.000328954229265138	6.23370800613596e-10	2.68180406063375e-25	0.256011357186884	0.910499261309985
GENE372X	ucsf_hc.01_1.G217B.00396		5457.0	5023.0	4699.0	4085.0	11574.0	4316.0	5786.0	6773.0	4615.0	2427.0	2900.0	2877.0	23797.0	20779.0	18452.0	6187.0	6451.0	7577.0	3914.0	3764.0	3930.0	2471.0	1979.0	2115.0	3677.0	3053.0	2817.0	4187.0	3862.0	4348.0	8580.0	7756.0	7171.0	3618.0	3640.0	3525.0	0.0746119234695324	0.00123231152261787	1.54654663974561e-05	0.872761722742662	0.795662527542322	0.000582259334010638	0.527004497407757	1.72539016272101e-06	8.47595748735022e-07	0.0523726080377122	0.0150883163758014
GENE2585X	ucsf_hc.01_1.G217B.02681		642.0	629.0	595.0	502.0	1864.0	717.0	782.0	764.0	541.0	329.0	404.0	430.0	10342.0	9841.0	8143.0	1186.0	1117.0	1462.0	456.0	365.0	522.0	153.0	145.0	135.0	327.0	340.0	299.0	373.0	404.0	394.0	1989.0	1837.0	1745.0	331.0	415.0	338.0	0.0397835249712139	0.00888787010983425	6.74272502412107e-12	0.0167244130725311	0.00535529760895687	1.0365221172699e-06	0.131953541275728	0.0022244455155471	1.02065074661629e-13	0.398280319199253	0.00224467429195884
GENE4967X	ucsf_hc.01_1.G217B.05162		844.0	689.0	680.0	585.0	770.0	577.0	1053.0	1071.0	953.0	516.0	582.0	652.0	2234.0	2171.0	1791.0	897.0	959.0	906.0	734.0	657.0	741.0	532.0	462.0	406.0	550.0	433.0	314.0	599.0	425.0	628.0	1211.0	1079.0	1047.0	568.0	647.0	526.0	0.000295946559973295	2.51882555659703e-07	6.37100532121899e-07	0.0417500953997051	0.652649064128644	4.15300383233171e-05	0.0225554270597248	7.42624061764222e-10	4.14050772580957e-10	0.00357663920346641	0.00868527777234446
GENE7159X	ucsf_hc.01_1.G217B.07459		42.0	27.0	32.0	52.0	119.0	65.0	106.0	127.0	89.0	50.0	59.0	83.0	174.0	156.0	138.0	48.0	64.0	60.0	50.0	50.0	86.0	19.0	24.0	29.0	42.0	31.0	22.0	32.0	44.0	49.0	114.0	95.0	108.0	13.0	19.0	11.0	0.530234415097997	0.00017796377548983	0.273963254391113	0.174795641234771	0.000877690312125713	1.57693894455144e-05	0.000892721974309812	0.000495967024313075	2.08551611381769e-05	0.231541243701022	0.00312524550895295
GENE3087X	ucsf_hc.01_1.G217B.03201		370.0	449.0	417.0	529.0	756.0	565.0	604.0	670.0	554.0	369.0	467.0	528.0	1279.0	1256.0	1065.0	746.0	890.0	801.0	335.0	317.0	321.0	228.0	186.0	187.0	299.0	233.0	199.0	369.0	333.0	373.0	536.0	496.0	528.0	339.0	436.0	310.0	0.000959622412375571	1.47509967807554e-10	2.39696820995371e-10	0.0119765464980545	7.15945863539619e-08	7.45180938721321e-11	9.52206220613897e-05	6.03723463810384e-06	0.0126273388183362	5.63002649848713e-05	0.00475692162308893
GENE5746X	ucsf_hc.01_1.G217B.05980		1143.0	974.0	969.0	1356.0	1658.0	1400.0	1721.0	1717.0	1560.0	1078.0	1152.0	1284.0	4157.0	3972.0	3378.0	2490.0	2906.0	2624.0	579.0	546.0	604.0	478.0	375.0	359.0	562.0	487.0	434.0	788.0	637.0	745.0	1284.0	1103.0	1136.0	906.0	1117.0	785.0	5.067225696406e-10	1.41756411815806e-19	1.94788772758645e-19	2.84508641901803e-08	4.47543794769923e-15	7.27205931792013e-19	1.13992758610303e-06	1.07372599663278e-10	0.0026518809288255	1.94972956825871e-07	0.0148228896525374
GENE11455X	ucsf_hc.01_1.G217B.11958		15.0	22.0	24.0	21.0	36.0	27.0	36.0	49.0	37.0	38.0	28.0	50.0	74.0	78.0	63.0	35.0	38.0	42.0	17.0	11.0	16.0	9.0	8.0	11.0	15.0	10.0	7.0	14.0	10.0	26.0	41.0	34.0	29.0	12.0	10.0	17.0	0.10617862867883	1.02783571918462e-05	0.00433204452054162	0.313020030666098	1.99197447986186e-05	8.0452320845294e-05	0.266301129117531	0.36191365831703	0.0174305808492772	0.177931946172292	0.42801224094952
GENE1219X	ucsf_hc.01_1.G217B.01269		762.0	591.0	839.0	409.0	670.0	510.0	877.0	872.0	479.0	277.0	332.0	322.0	2441.0	2505.0	2110.0	408.0	364.0	529.0	103.0	77.0	80.0	36.0	39.0	48.0	220.0	168.0	169.0	237.0	220.0	227.0	490.0	437.0	479.0	99.0	116.0	103.0	2.57069619873519e-08	2.14213637925576e-12	3.0871850817307e-13	0.00281469072495933	9.31753182749411e-08	1.32259647096069e-07	0.00571108440635241	1.75438852156494e-07	1.59621186102209e-13	0.24400790835733	0.0984133244966854
GENE5589X	ucsf_hc.01_1.G217B.05814		48.0	39.0	38.0	40.0	52.0	45.0	38.0	40.0	36.0	23.0	36.0	35.0	131.0	157.0	118.0	38.0	57.0	58.0	20.0	9.0	20.0	17.0	11.0	13.0	16.0	23.0	13.0	15.0	30.0	23.0	56.0	64.0	38.0	29.0	27.0	32.0	0.00243304105787101	6.14133007624332e-05	5.45351497438987e-06	0.0475779506539719	0.0100809108794048	0.0180483770875278	0.871039792226855	0.118554986132206	4.04440769789079e-06	0.296380636443136	0.905923926059016
GENE10194X	ucsf_hc.01_1.G217B.10642		24.0	19.0	15.0	20.0	15.0	23.0	13.0	14.0	17.0	12.0	13.0	18.0	100.0	93.0	68.0	20.0	15.0	25.0	5.0	5.0	12.0	9.0	1.0	3.0	9.0	10.0	2.0	16.0	5.0	12.0	26.0	34.0	24.0	9.0	19.0	12.0	0.0102165769636366	0.0189482829740029	5.53398352223412e-05	0.352423929123855	0.00491286249706074	0.318313360592257	0.850274703278964	0.696137537632905	2.17475344642566e-06	0.237549107223059	0.3477186427338
GENE10069X	ucsf_hc.01_1.G217B.10513	CDC123	2423.0	2626.0	2587.0	3022.0	4258.0	3009.0	2619.0	2791.0	2460.0	2434.0	2719.0	2943.0	6733.0	6347.0	5168.0	2621.0	2749.0	2892.0	1785.0	1466.0	1894.0	1448.0	1242.0	1197.0	1861.0	1565.0	1516.0	2061.0	2132.0	2030.0	3801.0	3472.0	3261.0	2044.0	2312.0	2003.0	0.000815587002323431	6.11044144161392e-10	4.49726029865556e-06	0.00897987980495712	8.41171919675945e-10	0.0111862261562212	0.000380901185777146	0.179314380707185	6.38600483945297e-11	0.000140201944902401	0.168963221391167
GENE520X	ucsf_hc.01_1.G217B.00549		374.0	334.0	345.0	417.0	2639.0	472.0	781.0	830.0	589.0	380.0	520.0	497.0	9721.0	9004.0	7489.0	1558.0	1559.0	1878.0	156.0	137.0	172.0	98.0	82.0	68.0	190.0	131.0	135.0	199.0	175.0	213.0	581.0	433.0	459.0	430.0	448.0	402.0	0.0951256654077682	2.69417895070205e-05	1.0988904665233e-12	0.00122381959981215	0.000990696645962542	1.1511606590072e-05	0.00937527870112873	0.0503602971929509	7.0663451255066e-09	0.576803547473451	0.433630464419991
GENE5681X	ucsf_hc.01_1.G217B.05912		7.0	12.0	5.0	16.0	13.0	15.0	16.0	8.0	8.0	13.0	5.0	6.0	61.0	65.0	56.0	14.0	14.0	15.0	2.0	2.0	4.0	0.0	1.0	2.0	7.0	1.0	2.0	2.0	4.0	2.0	9.0	7.0	10.0	3.0	5.0	3.0	0.0511960515518261	0.000559558812475182	4.2076493377742e-08	0.000654475598244795	0.000509518065226208	0.000820799219444493	0.0631897101363088	0.186842537491918	2.52119783898381e-06	0.956741720614929	0.171450616420549
GENE1797X	ucsf_hc.01_1.G217B.01867		480.0	553.0	489.0	594.0	385.0	468.0	383.0	330.0	271.0	372.0	405.0	486.0	3535.0	3310.0	2760.0	731.0	847.0	807.0	219.0	216.0	257.0	119.0	117.0	109.0	317.0	263.0	256.0	208.0	181.0	188.0	845.0	733.0	739.0	274.0	336.0	324.0	5.86277737286506e-05	3.03300334926008e-05	2.94085782592264e-19	4.86999374360123e-07	1.66678062428381e-11	5.44012995218507e-12	0.15763116513296	0.125895803601773	8.98829383482769e-19	0.0110046604491502	0.000184360047764071
GENE3354X	ucsf_hc.01_1.G217B.03482		193.0	153.0	156.0	273.0	263.0	231.0	182.0	149.0	166.0	209.0	218.0	244.0	691.0	690.0	585.0	277.0	274.0	283.0	173.0	130.0	173.0	118.0	117.0	108.0	156.0	138.0	130.0	172.0	117.0	127.0	297.0	243.0	237.0	173.0	201.0	193.0	0.581662036944854	0.0933283392084338	3.43798910249831e-12	0.00101845363879409	3.52479527148455e-06	0.000641906144138549	5.84884487429125e-05	0.0326222080877365	3.19225295730368e-11	0.812224423251399	0.156717838689975
GENE9647X	ucsf_hc.01_1.G217B.10070		5.0	2.0	2.0	4.0	11.0	7.0	3.0	8.0	2.0	4.0	3.0	3.0	90.0	94.0	75.0	11.0	4.0	6.0	3.0	2.0	0.0	1.0	0.0	1.0	1.0	1.0	2.0	0.0	2.0	1.0	7.0	8.0	6.0	0.0	3.0	3.0	0.461861883963433	0.0512793643761705	9.04882947020742e-09	0.00794819420069657	0.0661951644781535	0.017369708016292	0.120015924255025	0.678783030096474	8.83886588471448e-09	0.744767769618927	0.751331368576449
GENE10839X	ucsf_hc.01_1.G217B.11317		90.0	100.0	67.0	109.0	194.0	98.0	152.0	136.0	87.0	45.0	90.0	64.0	925.0	835.0	715.0	165.0	120.0	169.0	83.0	72.0	108.0	20.0	41.0	33.0	42.0	38.0	31.0	37.0	35.0	29.0	213.0	182.0	189.0	62.0	81.0	100.0	0.0120992606481962	0.0177473651976507	1.01881783968802e-11	9.34961319787053e-05	0.0287933657212965	0.00513383717419327	0.0640791391380861	0.000594446283291954	6.83055286428093e-13	0.953892560495007	0.0019265267480582
GENE11045X	ucsf_hc.01_1.G217B.11528		16.0	9.0	12.0	17.0	23.0	19.0	23.0	19.0	13.0	13.0	3.0	9.0	130.0	144.0	121.0	23.0	24.0	16.0	4.0	6.0	12.0	3.0	1.0	1.0	5.0	5.0	6.0	3.0	5.0	5.0	33.0	25.0	31.0	11.0	6.0	9.0	0.0772877996606669	0.00071454021762093	4.949223143941e-09	0.000747874128893911	0.00756902440283131	0.00571121128720028	0.128882914310575	0.00148101112272382	3.37258284715471e-10	0.802059049932234	0.0187367695086873
GENE5574X	ucsf_hc.01_1.G217B.05796		2.0	7.0	7.0	5.0	23.0	9.0	8.0	4.0	7.0	5.0	8.0	6.0	49.0	40.0	36.0	6.0	10.0	5.0	12.0	10.0	9.0	2.0	3.0	3.0	8.0	3.0	4.0	4.0	2.0	6.0	6.0	4.0	9.0	1.0	2.0	2.0	0.572498718694956	0.25164797725653	1.60810887049654e-06	0.0921901359010579	0.15358486013465	0.0104317207926612	0.0690941780280707	0.828132636300121	4.21918950145916e-06	0.807300509879155	0.0139882322626615
GENE5686X	ucsf_hc.01_1.G217B.05917		32.0	21.0	22.0	37.0	40.0	32.0	34.0	31.0	10.0	14.0	40.0	23.0	110.0	96.0	118.0	42.0	33.0	43.0	30.0	24.0	29.0	7.0	11.0	10.0	20.0	27.0	27.0	25.0	11.0	13.0	55.0	49.0	44.0	18.0	22.0	18.0	0.445289471970254	0.675181078029911	0.00281574779451294	0.0555608313874552	0.0213866572447502	0.0220725279658459	0.20530604656183	0.875675282716334	0.000120848508467284	0.295973496772464	0.00952485354726628
GENE4402X	ucsf_hc.01_1.G217B.04579		10.0	19.0	13.0	18.0	9.0	18.0	10.0	8.0	11.0	1.0	7.0	4.0	145.0	110.0	89.0	15.0	15.0	22.0	9.0	11.0	8.0	4.0	1.0	2.0	8.0	7.0	10.0	1.0	9.0	8.0	15.0	10.0	9.0	2.0	5.0	3.0	0.440350230670774	0.702816907079243	1.87117886300953e-09	0.0408149423791583	0.723460195101273	0.000502692159932808	0.989561924061462	0.0140723619797307	1.94692713515517e-08	0.322348986121357	0.0230552752528951
GENE9648X	ucsf_hc.01_1.G217B.10071		38.0	32.0	42.0	31.0	46.0	33.0	46.0	47.0	31.0	21.0	25.0	28.0	419.0	432.0	369.0	60.0	37.0	69.0	28.0	26.0	38.0	7.0	5.0	7.0	22.0	9.0	21.0	12.0	7.0	10.0	26.0	28.0	17.0	13.0	14.0	16.0	0.012010497462572	0.0509502403385787	7.68065296696807e-16	0.000516768070377757	0.000529042735076077	6.84349499569289e-06	0.73345583214516	0.00693956176705066	1.0705264247094e-14	0.213251665206997	0.000138427145991473
GENE10331X	ucsf_hc.01_1.G217B.10783		105.0	80.0	78.0	97.0	73.0	79.0	84.0	76.0	78.0	42.0	61.0	76.0	482.0	430.0	318.0	92.0	99.0	111.0	98.0	77.0	105.0	70.0	36.0	41.0	64.0	58.0	51.0	42.0	52.0	39.0	102.0	78.0	96.0	55.0	53.0	45.0	0.130205163164367	0.65707032027145	2.46351774784487e-14	0.039381503872577	0.883476351122964	8.66814936276529e-05	0.411824112318986	0.00437351336371409	1.1738585393109e-13	0.289158069153469	0.00182633182062573
GENE742X	ucsf_hc.01_1.G217B.00782		33.0	34.0	36.0	31.0	20.0	26.0	17.0	15.0	18.0	20.0	29.0	31.0	93.0	83.0	64.0	41.0	30.0	27.0	26.0	25.0	37.0	18.0	11.0	11.0	26.0	20.0	14.0	12.0	12.0	22.0	27.0	30.0	43.0	22.0	21.0	17.0	0.0806478110632144	0.0319114321560561	7.13805526061288e-05	0.353527989854064	0.0252140866243739	0.0625692164203995	0.0649388148818264	0.123730455394051	6.10399820089742e-05	0.467762838127713	0.0130047004194237
GENE5507X	ucsf_hc.01_1.G217B.05726		8.0	4.0	6.0	4.0	1.0	1.0	2.0	3.0	1.0	2.0	7.0	3.0	24.0	19.0	14.0	3.0	4.0	7.0	2.0	6.0	7.0	1.0	1.0	3.0	1.0	1.0	2.0	1.0	0.0	3.0	9.0	6.0	3.0	2.0	4.0	1.0	0.021502835513946	0.15588114720549	0.0054315516310574	0.815420342870269	0.259839889604982	0.229119351674926	0.0180724554090191	0.400680317077373	0.0014211235391185	0.829758367349487	0.15081669521645
GENE3291X	ucsf_hc.01_1.G217B.03417		16.0	16.0	18.0	13.0	5.0	14.0	5.0	4.0	3.0	7.0	12.0	11.0	62.0	56.0	47.0	22.0	22.0	16.0	8.0	5.0	9.0	4.0	7.0	8.0	12.0	9.0	9.0	2.0	11.0	7.0	27.0	25.0	19.0	11.0	5.0	15.0	0.342049990571652	0.250081569185975	0.00487296634708402	0.570065614393291	0.426663398875276	0.0303152123036443	0.0664618107098462	0.064596000053735	0.000815538854945893	0.260345393055526	0.993928544774418
GENE6487X	ucsf_hc.01_1.G217B.06757	ATF1	7437.0	6920.0	6173.0	5796.0	10406.0	4702.0	5297.0	5430.0	5603.0	6386.0	6625.0	8007.0	13796.0	12684.0	11027.0	8934.0	10217.0	8930.0	6472.0	6166.0	6615.0	5401.0	4662.0	4617.0	4983.0	4462.0	4344.0	4570.0	4671.0	3911.0	8280.0	7964.0	7363.0	6279.0	6663.0	6274.0	0.0478700576738817	0.499584341451192	0.0227829456669902	0.406665688827933	0.0630722739471868	0.00474579181305301	0.35926482374017	0.167388407377812	0.559938684933637	0.932656165893184	0.352686113432064
GENE10853X	ucsf_hc.01_1.G217B.11331		541.0	452.0	512.0	284.0	171.0	206.0	135.0	142.0	102.0	174.0	197.0	212.0	2292.0	2134.0	1797.0	699.0	631.0	789.0	117.0	116.0	156.0	85.0	76.0	76.0	98.0	91.0	82.0	58.0	61.0	61.0	391.0	354.0	382.0	137.0	181.0	152.0	1.89700795192629e-13	0.58670642944783	7.49091762532472e-19	2.71731368106299e-07	1.1671806970148e-05	8.80910974219074e-15	3.13653309720941e-10	0.0172256680879926	4.10243421596453e-14	0.0947680390793848	0.0615793428521035
GENE2470X	ucsf_hc.01_1.G217B.02562		167.0	137.0	160.0	138.0	130.0	139.0	175.0	160.0	153.0	88.0	104.0	93.0	629.0	594.0	516.0	158.0	156.0	181.0	117.0	108.0	151.0	86.0	82.0	76.0	92.0	73.0	55.0	63.0	46.0	53.0	134.0	167.0	168.0	54.0	93.0	43.0	0.000175000198936523	0.0021885871414999	3.84933551938323e-13	0.000177554816354529	0.829169489665187	1.82068590133819e-07	0.131532230606064	7.57421744715783e-06	1.51997848008113e-12	0.243282798990439	0.0899699174242373
GENE1611X	ucsf_hc.01_1.G217B.01676		727.0	633.0	671.0	568.0	443.0	526.0	500.0	534.0	415.0	289.0	351.0	374.0	2683.0	2558.0	2106.0	780.0	764.0	782.0	355.0	360.0	397.0	219.0	217.0	215.0	249.0	222.0	193.0	212.0	186.0	166.0	570.0	522.0	457.0	368.0	379.0	353.0	1.4162293587343e-12	2.37936157670399e-05	3.10661083318552e-20	5.78524638976677e-09	0.0053614821784518	1.78548768583995e-10	2.42087746256379e-05	1.08175017931392e-06	7.4118769878079e-17	0.445751626843841	0.00041624012771157
GENE3559X	ucsf_hc.01_1.G217B.03694		687.0	535.0	623.0	434.0	490.0	416.0	317.0	335.0	254.0	231.0	306.0	287.0	2145.0	1966.0	1663.0	486.0	475.0	494.0	268.0	249.0	277.0	270.0	180.0	205.0	185.0	153.0	160.0	148.0	146.0	138.0	548.0	459.0	390.0	198.0	247.0	216.0	4.94810328603595e-14	0.00846440544854098	6.59977747658596e-19	3.59330110946177e-10	0.599744866896857	8.97775024848745e-10	6.95097592895361e-06	0.0209198544435434	2.41425513957002e-18	0.608156040309109	0.814854645323558
GENE2956X	ucsf_hc.01_1.G217B.03064		385.0	412.0	418.0	304.0	230.0	299.0	327.0	315.0	287.0	209.0	256.0	267.0	1236.0	1056.0	918.0	334.0	344.0	368.0	308.0	289.0	300.0	236.0	207.0	209.0	180.0	140.0	136.0	151.0	133.0	110.0	504.0	501.0	438.0	204.0	257.0	160.0	1.43470749351093e-09	0.105268406030111	4.16516593684699e-10	0.000182714414942279	0.469814572269541	2.2383391044523e-05	6.74531052926367e-06	0.00031821953687704	6.41945878752611e-14	0.586534662502997	0.147670422250105
GENE6066X	ucsf_hc.01_1.G217B.06313		188.0	173.0	147.0	127.0	146.0	138.0	135.0	126.0	128.0	93.0	102.0	133.0	822.0	766.0	617.0	199.0	184.0	177.0	162.0	158.0	157.0	85.0	75.0	74.0	67.0	70.0	62.0	44.0	46.0	49.0	239.0	239.0	209.0	63.0	67.0	62.0	3.7664016116799e-09	0.203007663015777	7.9919017267485e-17	2.2518717905968e-08	0.12059445975689	5.69662328219957e-12	0.00169850594500968	0.00196675909300563	2.84434241965414e-18	0.0352347562597758	2.45307691182544e-06
GENE7141X	ucsf_hc.01_1.G217B.07440		12.0	5.0	19.0	7.0	16.0	5.0	20.0	13.0	10.0	6.0	18.0	16.0	73.0	62.0	70.0	14.0	14.0	18.0	7.0	6.0	14.0	7.0	3.0	5.0	3.0	4.0	3.0	5.0	2.0	5.0	20.0	23.0	17.0	8.0	7.0	6.0	0.0284475928786439	0.0726443474308979	3.45882175409652e-05	0.282338342148149	0.0537708295833733	0.0479743309496235	0.473127437920088	0.495907536980872	3.47521993318097e-06	0.79351849233311	0.424341247313387
GENE2280X	ucsf_hc.01_1.G217B.02367		111.0	110.0	102.0	77.0	89.0	86.0	91.0	72.0	74.0	74.0	75.0	80.0	582.0	526.0	427.0	103.0	127.0	99.0	112.0	118.0	108.0	83.0	62.0	53.0	47.0	50.0	61.0	34.0	32.0	47.0	197.0	228.0	197.0	75.0	92.0	91.0	0.000177180580248677	0.0268912876494618	1.22014084710535e-10	0.00144780577436979	0.807138831794196	0.211411161533411	0.0113124921241191	0.269571857480561	1.12069457155146e-15	0.15459947029995	0.00632668518904215
GENE3058X	ucsf_hc.01_1.G217B.03172		236.0	235.0	225.0	208.0	167.0	147.0	182.0	180.0	130.0	104.0	161.0	159.0	893.0	860.0	706.0	193.0	199.0	193.0	172.0	160.0	180.0	106.0	88.0	66.0	78.0	74.0	74.0	58.0	42.0	49.0	251.0	232.0	200.0	134.0	154.0	140.0	3.18154274333777e-10	0.563002303172712	4.10373376783714e-16	6.7211922232076e-09	0.00669973907029583	0.0240557977955359	0.00026040681705907	0.00902370347866766	5.26577688325226e-17	0.0269321720848526	4.98144503882629e-05
GENE8261X	ucsf_hc.01_1.G217B.08627		85.0	73.0	72.0	60.0	76.0	55.0	66.0	48.0	39.0	57.0	51.0	60.0	659.0	579.0	404.0	70.0	92.0	107.0	59.0	60.0	68.0	38.0	39.0	27.0	20.0	18.0	13.0	21.0	11.0	12.0	82.0	86.0	69.0	39.0	51.0	35.0	1.76530393762092e-07	0.462667252303544	1.6413829585678e-16	3.43267046295085e-06	0.0899650040065112	0.000113652075182886	0.106991247632486	0.979561452165397	6.65755188518944e-16	0.780641326293876	0.0283977984145478
GENE8262X	ucsf_hc.01_1.G217B.08628		94.0	105.0	123.0	70.0	132.0	81.0	95.0	69.0	85.0	92.0	107.0	81.0	878.0	709.0	639.0	123.0	108.0	124.0	105.0	108.0	113.0	71.0	38.0	47.0	42.0	34.0	35.0	33.0	37.0	32.0	131.0	119.0	124.0	96.0	95.0	78.0	1.91036659431023e-05	0.217906818862995	4.68368175498581e-16	0.000717386472927713	0.0158105546275394	0.218153805686154	0.157911264782036	0.98881973602291	4.57497440590181e-16	0.956617293432959	0.00152846923357725
GENE744X	ucsf_hc.01_1.G217B.00784		42.0	59.0	55.0	47.0	20.0	38.0	24.0	16.0	17.0	26.0	18.0	17.0	183.0	188.0	166.0	39.0	49.0	45.0	27.0	41.0	32.0	31.0	17.0	16.0	19.0	13.0	5.0	11.0	13.0	13.0	57.0	41.0	39.0	20.0	24.0	24.0	9.90099601417985e-06	0.0641461802210396	1.11535806900803e-08	0.0175284745750164	0.373601516835628	0.0119819790522985	0.0172303669337891	0.833865506589929	1.03307189511652e-08	0.714195073201866	0.313140373971187
GENE9554X	ucsf_hc.01_1.G217B.09970		650.0	668.0	634.0	445.0	121.0	306.0	328.0	281.0	247.0	232.0	200.0	263.0	1853.0	1905.0	1499.0	433.0	419.0	424.0	373.0	330.0	415.0	260.0	217.0	211.0	135.0	113.0	137.0	113.0	107.0	92.0	479.0	408.0	435.0	201.0	232.0	179.0	5.97195272296412e-09	0.306135050040621	1.01342543341192e-10	0.0104621703549236	0.342724386421979	0.000551605944612896	3.1586246311363e-07	0.0863966909576613	7.96520128927626e-11	0.676715988217135	0.103845513803556
GENE3631X	ucsf_hc.01_1.G217B.03769		163.0	176.0	185.0	144.0	269.0	181.0	66.0	68.0	52.0	81.0	78.0	86.0	1044.0	936.0	913.0	396.0	272.0	305.0	90.0	67.0	64.0	42.0	35.0	38.0	27.0	22.0	27.0	29.0	18.0	26.0	172.0	128.0	111.0	73.0	100.0	100.0	1.28320054738336e-08	0.764128984263529	2.5224614282581e-15	1.05786513538642e-08	0.0133098985955901	3.64837668749687e-09	0.795464162411934	0.457645293224401	1.62507362642707e-10	0.980331716619128	0.0664352898060487
GENE4984X	ucsf_hc.01_1.G217B.05181		1198.0	1263.0	1246.0	1314.0	1975.0	1319.0	688.0	762.0	490.0	555.0	694.0	624.0	5473.0	4864.0	4326.0	1769.0	1529.0	2024.0	676.0	619.0	600.0	523.0	470.0	418.0	332.0	255.0	233.0	306.0	255.0	320.0	1354.0	1294.0	1130.0	607.0	712.0	682.0	2.06955908699835e-11	0.350154336670455	4.29089572554837e-14	6.52586782057782e-12	0.451740411067274	8.41711044760409e-10	0.140284594302088	0.287300656035732	7.01720978420375e-11	0.525366286228206	0.407825832809617
GENE7088X	ucsf_hc.01_1.G217B.07385		52.0	40.0	35.0	41.0	70.0	43.0	30.0	39.0	20.0	22.0	32.0	32.0	232.0	250.0	190.0	92.0	84.0	117.0	44.0	50.0	47.0	38.0	34.0	24.0	14.0	14.0	15.0	9.0	15.0	22.0	66.0	41.0	52.0	28.0	34.0	40.0	0.000796670640419885	0.0569416690988913	3.62741678517697e-10	0.000320231005266429	0.185349819340829	2.62446770963893e-06	0.553037863049689	0.617418535132431	6.49021287865476e-06	0.879265450089217	0.34412634401577
GENE2626X	ucsf_hc.01_1.G217B.02725		616.0	542.0	510.0	648.0	758.0	636.0	399.0	352.0	319.0	403.0	458.0	467.0	3690.0	3655.0	2887.0	895.0	890.0	946.0	477.0	481.0	485.0	391.0	291.0	315.0	266.0	187.0	201.0	156.0	143.0	160.0	1164.0	1105.0	995.0	400.0	448.0	427.0	7.5477194937832e-11	0.00667780411328552	1.01521437893024e-18	4.36065901711106e-15	0.156584628321698	6.30801544872699e-12	0.0264497492737614	0.181391317624281	4.36168664322176e-20	0.01166994187181	0.0137026658442595
GENE9168X	ucsf_hc.01_1.G217B.09569		1751.0	1746.0	1792.0	1610.0	1569.0	1387.0	1400.0	1362.0	1255.0	1205.0	1371.0	1395.0	6642.0	6190.0	5133.0	2211.0	2195.0	2320.0	1496.0	1496.0	1525.0	1156.0	896.0	879.0	804.0	691.0	643.0	484.0	370.0	386.0	2265.0	2112.0	2046.0	893.0	1054.0	831.0	2.53670165718023e-14	0.757333163568153	2.57272865476191e-18	9.86590042976617e-17	0.0209015446191432	1.79269747111387e-16	0.000142200680564501	0.0169760390012776	1.52498323008824e-17	7.46468159088241e-08	2.52436967619644e-05
GENE1683X	ucsf_hc.01_1.G217B.01750		222.0	256.0	273.0	225.0	130.0	203.0	146.0	163.0	134.0	175.0	193.0	202.0	584.0	553.0	501.0	231.0	262.0	239.0	291.0	263.0	286.0	220.0	174.0	189.0	172.0	164.0	144.0	97.0	115.0	90.0	248.0	253.0	246.0	100.0	118.0	101.0	0.0271534909551225	5.55864653199128e-06	1.25864162963022e-07	0.0336140354368186	0.0510718377520715	1.79795994605952e-07	0.000684545846066482	0.2382390124227	7.26061363371263e-08	0.00531485184666829	0.0738291160357277
GENE5151X	ucsf_hc.01_1.G217B.05355	MEI2	1257.0	1303.0	1188.0	1324.0	900.0	1345.0	1028.0	991.0	883.0	992.0	1040.0	1267.0	2896.0	2751.0	2443.0	1502.0	1553.0	1609.0	1133.0	1085.0	1128.0	994.0	780.0	793.0	611.0	585.0	542.0	508.0	474.0	462.0	1037.0	868.0	965.0	496.0	487.0	419.0	1.17555937606368e-07	0.607214920517541	1.18846932453936e-12	2.69542812942267e-07	0.411514537678039	5.07971179804485e-14	0.122291758585172	0.890369081689488	1.9383932244711e-05	0.335803820967408	0.304834258017877
GENE7523X	ucsf_hc.01_1.G217B.07830		396.0	387.0	361.0	361.0	307.0	373.0	333.0	305.0	319.0	239.0	292.0	331.0	1196.0	1032.0	883.0	489.0	544.0	535.0	391.0	366.0	409.0	347.0	246.0	243.0	265.0	229.0	228.0	200.0	159.0	176.0	352.0	322.0	332.0	182.0	199.0	144.0	0.00108177469298058	0.159177460678759	7.34912753477679e-16	9.57609371373023e-05	0.0448107371865568	1.30968323518096e-14	0.0298538486424987	0.00420432975565393	1.09367683716303e-09	0.0137281580276181	0.0323440899584895
GENE2638X	ucsf_hc.01_1.G217B.02738		113.0	87.0	75.0	69.0	79.0	56.0	64.0	56.0	54.0	80.0	100.0	82.0	586.0	567.0	487.0	127.0	143.0	148.0	122.0	110.0	138.0	69.0	72.0	65.0	34.0	29.0	27.0	34.0	33.0	25.0	102.0	99.0	85.0	28.0	32.0	24.0	5.04352579326071e-08	2.83539831067021e-07	6.94858518823166e-19	0.00103932408310433	0.637509678325931	2.95577219724001e-13	0.00242137718090903	0.0145312305354134	1.17798562804945e-16	0.722531225085194	0.000379098145175606
GENE6417X	ucsf_hc.01_1.G217B.06683		1268.0	1277.0	1077.0	1189.0	1164.0	1121.0	935.0	866.0	801.0	748.0	861.0	959.0	3038.0	2751.0	2440.0	1435.0	1460.0	1407.0	1178.0	1203.0	1202.0	1032.0	911.0	1039.0	774.0	635.0	648.0	594.0	585.0	672.0	1426.0	1136.0	1098.0	550.0	614.0	533.0	1.55079886528348e-07	0.000129434042158981	5.54124937620036e-14	3.45208412795072e-06	4.2663828929719e-07	8.55747027923678e-16	0.0751645572954269	0.0293903512063013	7.84428403446306e-11	0.621110485490933	0.833235462730433
GENE11423X	ucsf_hc.01_1.G217B.11921		32.0	24.0	28.0	26.0	22.0	19.0	21.0	25.0	22.0	7.0	11.0	14.0	178.0	196.0	159.0	51.0	38.0	58.0	32.0	48.0	48.0	15.0	23.0	13.0	16.0	12.0	7.0	10.0	5.0	10.0	24.0	36.0	32.0	5.0	7.0	6.0	0.007348335629249	0.0122362013268668	1.90068103131065e-11	0.015641531886191	0.0233049281915169	1.8580847657347e-08	0.228549310848537	0.00199312052722111	2.80418618372954e-09	0.521230195316208	0.00206530807572466
GENE4640X	ucsf_hc.01_1.G217B.04824		1117.0	1059.0	1115.0	1007.0	655.0	813.0	1113.0	1208.0	1063.0	1015.0	1173.0	1303.0	2705.0	2511.0	2072.0	1237.0	1271.0	1304.0	1015.0	1050.0	1069.0	1020.0	895.0	884.0	705.0	658.0	646.0	575.0	623.0	584.0	1325.0	1116.0	1099.0	676.0	753.0	618.0	0.000197877091619864	0.00683343282817362	8.89901991623905e-10	0.795761246474831	0.589374559607791	6.16457983744103e-09	8.86933913041556e-06	0.217979801235597	1.87237795193651e-08	0.602303252582283	0.461321598173241
GENE8200X	ucsf_hc.01_1.G217B.08562		167.0	153.0	145.0	152.0	128.0	114.0	130.0	126.0	140.0	187.0	218.0	247.0	625.0	634.0	504.0	214.0	215.0	185.0	199.0	188.0	195.0	155.0	129.0	136.0	100.0	97.0	74.0	103.0	95.0	93.0	210.0	204.0	222.0	77.0	101.0	89.0	0.000378423178343549	0.000513998252299834	1.94024026474503e-14	0.696632286872687	0.00124239970643838	3.37855125414836e-10	0.00919554951982597	1.53986087874623e-05	1.0830199747615e-14	0.232086511915672	0.0679834212631916
GENE10329X	ucsf_hc.01_1.G217B.10781	SRB5	972.0	852.0	980.0	870.0	971.0	772.0	767.0	763.0	786.0	1071.0	1158.0	1332.0	3664.0	3614.0	2847.0	1494.0	1679.0	1508.0	1153.0	1043.0	1101.0	989.0	850.0	914.0	741.0	729.0	644.0	657.0	621.0	672.0	1891.0	1514.0	1603.0	760.0	922.0	731.0	0.197654581180665	1.13069563740594e-05	3.84018901579266e-13	0.432447794686706	0.13153624810983	3.29632137056268e-13	0.0210292264052898	4.45240600970694e-07	2.01456608727307e-14	0.855669798232697	0.88071577305558
GENE1320X	ucsf_hc.01_1.G217B.01374		41.0	25.0	23.0	32.0	24.0	37.0	5.0	11.0	12.0	16.0	20.0	23.0	39.0	36.0	21.0	25.0	18.0	25.0	9.0	11.0	10.0	9.0	7.0	7.0	5.0	4.0	3.0	4.0	9.0	3.0	7.0	8.0	8.0	2.0	8.0	6.0	2.55993307778898e-06	0.940386987671607	8.82223177425064e-05	1.34352075385026e-05	0.0122161704746434	4.26410683360092e-05	0.978858455260034	0.0217158336153419	0.619162099320818	0.652968186866608	0.846228234037617
GENE1371X	ucsf_hc.01_1.G217B.01431		67.0	38.0	58.0	62.0	60.0	60.0	38.0	34.0	19.0	40.0	60.0	56.0	85.0	73.0	61.0	46.0	71.0	56.0	24.0	33.0	20.0	19.0	12.0	19.0	11.0	8.0	5.0	14.0	16.0	5.0	13.0	18.0	7.0	9.0	9.0	6.0	6.49697871100705e-07	0.264781132404935	2.01315851226174e-07	2.77563518516748e-06	0.000202287749081436	8.94822226061672e-08	0.675489901705331	0.0378895864447323	0.956840571161276	0.429550412429843	0.431910808827147
GENE8447X	ucsf_hc.01_1.G217B.08820		18.0	30.0	21.0	21.0	36.0	22.0	7.0	11.0	5.0	17.0	26.0	25.0	31.0	37.0	36.0	19.0	17.0	28.0	8.0	3.0	7.0	3.0	4.0	3.0	0.0	1.0	0.0	5.0	0.0	1.0	1.0	0.0	3.0	0.0	0.0	0.0	2.01093635898098e-07	0.359056481924979	6.77050185380466e-08	1.58323046662249e-06	6.65634730022173e-05	2.34311620509915e-08	0.789608884011172	0.00432950205207217	0.269110498046502	0.273720282954589	0.55017095917371
GENE4059X	ucsf_hc.01_1.G217B.04215		17.0	11.0	8.0	10.0	25.0	18.0	2.0	2.0	6.0	13.0	10.0	21.0	49.0	30.0	37.0	20.0	21.0	33.0	4.0	7.0	3.0	1.0	0.0	6.0	0.0	2.0	2.0	0.0	0.0	3.0	2.0	2.0	4.0	1.0	0.0	4.0	0.00172403822985694	0.660278831696119	1.09369520358452e-05	0.000163013444186754	0.00100325977814901	1.56288914744191e-05	0.481642184647902	0.0107199616367197	0.440677939421311	0.773783088843198	0.211638466742726
GENE287X	ucsf_hc.01_1.G217B.00296		37.0	38.0	35.0	46.0	50.0	34.0	12.0	11.0	6.0	28.0	33.0	25.0	52.0	63.0	32.0	32.0	32.0	29.0	21.0	12.0	22.0	15.0	22.0	25.0	16.0	5.0	4.0	7.0	8.0	9.0	25.0	16.0	14.0	16.0	7.0	9.0	1.32874941859087e-05	0.0682404330118767	0.00149448996950743	1.26952418695868e-05	0.491029682489533	0.000362136020594176	0.619124833835176	0.00115795649786891	0.308517070320635	0.733099773839486	0.3432919871374
GENE7959X	ucsf_hc.01_1.G217B.08307		329.0	355.0	375.0	603.0	402.0	597.0	179.0	208.0	203.0	380.0	481.0	562.0	726.0	625.0	504.0	607.0	592.0	615.0	276.0	290.0	305.0	405.0	326.0	330.0	144.0	102.0	97.0	156.0	164.0	131.0	277.0	248.0	268.0	151.0	174.0	114.0	3.95828622167882e-08	0.0166874933669178	5.25815620899413e-07	3.39020660561774e-09	0.290288753553534	8.8051667050425e-13	0.00128829701270045	1.08664050893271e-07	0.0175690951922331	0.0536271837602491	0.00251907821100349
GENE15X	ucsf_hc.01_1.G217B.00017		59.0	40.0	66.0	64.0	86.0	73.0	25.0	29.0	20.0	46.0	83.0	45.0	164.0	149.0	92.0	54.0	50.0	68.0	83.0	20.0	57.0	37.0	33.0	39.0	3.0	6.0	9.0	3.0	5.0	3.0	37.0	19.0	28.0	10.0	7.0	3.0	1.72980692159974e-05	0.0739427282487326	5.03829958869618e-06	1.23183471942569e-06	0.372092533388859	8.32271114105963e-06	0.282857786346289	0.0240553872478329	0.003883404284929	0.713720232627107	0.832325613375843
GENE713X	ucsf_hc.01_1.G217B.00753		26.0	20.0	17.0	50.0	28.0	29.0	6.0	19.0	11.0	16.0	29.0	28.0	91.0	59.0	60.0	32.0	23.0	43.0	25.0	6.0	14.0	13.0	20.0	17.0	3.0	7.0	2.0	0.0	3.0	10.0	16.0	9.0	11.0	8.0	10.0	0.0	0.00954019215610033	0.877074577718346	0.000230202883485403	0.000274516319286019	0.645838326670719	0.000449215431297398	0.246321933553818	0.162273900305147	0.0624340315191041	0.723311810152401	0.472260308640061
GENE7721X	ucsf_hc.01_1.G217B.08038		73.0	60.0	72.0	68.0	54.0	79.0	40.0	29.0	29.0	26.0	59.0	64.0	163.0	140.0	76.0	54.0	65.0	67.0	41.0	37.0	39.0	47.0	25.0	24.0	8.0	11.0	7.0	2.0	8.0	5.0	22.0	5.0	13.0	7.0	10.0	5.0	1.05005217378053e-06	0.744731001387515	1.00824299305823e-08	3.26287731445935e-07	0.342976246066862	5.23560577225552e-07	0.681599321986314	0.31273594155529	0.0120438241169416	0.340901002038784	0.866766506886508
GENE8175X	ucsf_hc.01_1.G217B.08535		158.0	151.0	187.0	148.0	169.0	162.0	91.0	102.0	96.0	109.0	153.0	142.0	430.0	384.0	319.0	135.0	126.0	168.0	144.0	105.0	155.0	147.0	104.0	108.0	43.0	29.0	42.0	40.0	23.0	13.0	82.0	63.0	70.0	42.0	44.0	34.0	5.24799427147808e-09	0.0861398430136547	7.03606963731579e-13	9.26986967344669e-10	0.603273196871407	2.56108273909613e-08	0.49477922780452	0.121561279354414	1.92151691032622e-08	0.130897822769962	0.715024295033136
GENE7006X	ucsf_hc.01_1.G217B.07299		320.0	248.0	293.0	405.0	426.0	393.0	278.0	223.0	289.0	284.0	339.0	344.0	865.0	893.0	754.0	554.0	546.0	487.0	378.0	360.0	352.0	205.0	189.0	206.0	141.0	122.0	89.0	75.0	78.0	64.0	215.0	230.0	243.0	135.0	138.0	146.0	1.8530306997789e-07	0.0103990232578528	1.77857037669588e-14	2.82909209660269e-13	0.00253021913127915	3.32988577715511e-14	0.000969926814837129	0.329826862365323	0.00128186964343084	0.01104410199499	9.67446182064563e-05
GENE7191X	ucsf_hc.01_1.G217B.07492		89.0	119.0	95.0	98.0	47.0	101.0	69.0	59.0	44.0	49.0	44.0	59.0	268.0	252.0	211.0	147.0	131.0	131.0	60.0	47.0	80.0	31.0	27.0	27.0	22.0	28.0	15.0	24.0	10.0	13.0	60.0	49.0	54.0	16.0	22.0	21.0	7.99166349441074e-07	0.906555153869602	2.06931735692267e-09	8.17503544371798e-06	0.0943169035143318	1.81870202116516e-09	0.0592488360580916	0.281336274108845	0.00557419110769891	0.48558312516185	0.0174073727637753
GENE7521X	ucsf_hc.01_1.G217B.07828		90.0	67.0	66.0	71.0	78.0	65.0	39.0	44.0	44.0	33.0	45.0	36.0	217.0	200.0	177.0	95.0	102.0	91.0	52.0	65.0	42.0	24.0	38.0	40.0	23.0	25.0	14.0	9.0	10.0	20.0	67.0	49.0	48.0	23.0	17.0	30.0	3.6741378132011e-06	0.569347510811983	3.96209376631548e-09	3.17204275848986e-07	0.844805522490394	2.1853059793222e-08	0.586884376908191	0.252848657963955	0.000113757405446612	0.192645896399959	0.166417600504879
GENE7522X	ucsf_hc.01_1.G217B.07829		102.0	108.0	90.0	82.0	72.0	81.0	50.0	56.0	55.0	45.0	49.0	43.0	295.0	204.0	224.0	143.0	132.0	118.0	57.0	95.0	63.0	64.0	42.0	33.0	32.0	28.0	33.0	23.0	13.0	17.0	68.0	53.0	55.0	27.0	19.0	25.0	2.28692096389659e-06	0.328213744052446	2.11613880184941e-10	1.87855481272563e-06	0.314792671608158	2.52528012031253e-10	0.0368526211031986	0.126786760973386	0.000875749872809071	0.0709280744412647	0.178864248827946
GENE1322X	ucsf_hc.01_1.G217B.01376		38.0	22.0	11.0	66.0	56.0	41.0	26.0	33.0	14.0	58.0	65.0	62.0	215.0	200.0	147.0	74.0	61.0	70.0	9.0	30.0	24.0	31.0	18.0	18.0	2.0	5.0	4.0	2.0	8.0	2.0	27.0	17.0	18.0	9.0	17.0	8.0	0.00072388052426569	0.298717946160451	6.25633187494492e-10	7.79129986808901e-07	0.00155337033218759	1.27109403152387e-06	0.00211159378154528	0.00153008277218357	1.81623024292452e-05	0.974474830517101	0.353149161709887
GENE1326X	ucsf_hc.01_1.G217B.01380		44.0	25.0	38.0	68.0	68.0	51.0	40.0	30.0	25.0	45.0	61.0	79.0	142.0	212.0	134.0	42.0	44.0	49.0	37.0	26.0	53.0	21.0	35.0	38.0	9.0	4.0	21.0	12.0	12.0	4.0	38.0	23.0	33.0	21.0	19.0	6.0	0.00376863600087949	0.785095884379449	3.87127212599668e-07	3.29564052174057e-05	0.0425092267557707	0.00171757483230012	0.0448020876903596	0.0419315042735178	1.03083846220405e-05	0.986022631861184	0.878335349744851
GENE11116X	ucsf_hc.01_1.G217B.11600		51.0	48.0	49.0	65.0	48.0	45.0	48.0	23.0	37.0	48.0	86.0	68.0	210.0	213.0	155.0	59.0	76.0	80.0	31.0	43.0	32.0	49.0	35.0	34.0	8.0	19.0	10.0	11.0	16.0	19.0	44.0	21.0	38.0	9.0	31.0	13.0	6.18307806121075e-05	0.6908321252778	1.13294156598432e-09	0.000917682263586847	0.0954666715630016	1.91189706026136e-06	0.993114980474709	0.0153206115407584	6.87918345631984e-06	0.457168716952973	0.2626404275873
GENE4212X	ucsf_hc.01_1.G217B.04375		80.0	67.0	65.0	112.0	93.0	121.0	59.0	34.0	37.0	79.0	122.0	108.0	233.0	185.0	165.0	100.0	105.0	118.0	45.0	42.0	31.0	52.0	55.0	51.0	17.0	11.0	27.0	15.0	38.0	21.0	20.0	43.0	30.0	17.0	35.0	43.0	6.74641271481043e-05	0.443721201889364	4.02944570466645e-09	9.72429857017353e-06	0.0152325379636796	4.61111826495377e-06	0.0501680774786229	0.000706328752282211	0.0171477427008735	0.403031297767369	0.0679566056632546
GENE7820X	ucsf_hc.01_1.G217B.08164		34.0	36.0	25.0	39.0	48.0	39.0	17.0	15.0	21.0	22.0	28.0	30.0	168.0	128.0	127.0	38.0	31.0	28.0	15.0	16.0	10.0	20.0	12.0	8.0	4.0	4.0	5.0	5.0	6.0	9.0	8.0	9.0	11.0	7.0	9.0	12.0	8.1209820048548e-08	0.0922783934139203	3.65936228081703e-14	1.05423489525397e-07	0.0112973630013843	5.58286351892218e-06	0.169881732757312	0.147990943498079	1.01844072681014e-10	0.243517073824258	0.667109254041657
GENE7812X	ucsf_hc.01_1.G217B.08152		21.0	20.0	21.0	48.0	50.0	56.0	17.0	3.0	12.0	10.0	11.0	24.0	85.0	91.0	83.0	37.0	29.0	54.0	7.0	8.0	19.0	13.0	16.0	10.0	3.0	2.0	0.0	2.0	3.0	5.0	4.0	3.0	10.0	4.0	2.0	6.0	5.13881399161421e-05	0.871347628416161	2.57495570188123e-08	1.30285356392462e-06	0.819856474755863	3.92706096410234e-06	0.00318374013757299	0.390049658619367	0.00794622708326598	0.277254994043786	0.394573336688057
GENE639X	ucsf_hc.01_1.G217B.00670		94.0	97.0	100.0	114.0	92.0	117.0	73.0	54.0	76.0	90.0	111.0	83.0	240.0	237.0	198.0	111.0	141.0	117.0	26.0	31.0	38.0	29.0	24.0	20.0	7.0	12.0	13.0	13.0	18.0	14.0	67.0	25.0	53.0	25.0	34.0	27.0	1.68577909606688e-09	5.24143151470961e-05	1.52182865133363e-10	1.42363532796379e-08	9.68684370287711e-07	1.09727306406405e-08	0.789222424490328	0.171921070255499	0.00184588559406315	0.263086239518009	0.785004392974857
GENE8136X	ucsf_hc.01_1.G217B.08495		59.0	51.0	46.0	82.0	59.0	84.0	48.0	35.0	33.0	16.0	27.0	32.0	158.0	133.0	96.0	58.0	61.0	51.0	5.0	8.0	14.0	5.0	1.0	2.0	0.0	0.0	0.0	0.0	3.0	0.0	2.0	9.0	4.0	1.0	1.0	1.0	1.99220928941892e-10	2.19287493508935e-06	1.82437613194574e-11	5.00688738013325e-10	8.56537696374788e-06	1.0283718543309e-09	0.0967193453310436	0.0201726699414325	0.000385182813238261	0.42231995157484	0.0427293771205784
GENE9425X	ucsf_hc.01_1.G217B.09834		146.0	174.0	148.0	189.0	105.0	199.0	116.0	113.0	87.0	70.0	81.0	101.0	594.0	604.0	486.0	207.0	190.0	201.0	24.0	27.0	32.0	11.0	11.0	16.0	3.0	5.0	9.0	6.0	6.0	3.0	54.0	64.0	41.0	11.0	17.0	6.0	2.0024961061267e-10	2.11834735440221e-07	1.92280643011726e-14	4.24974045691144e-10	8.22978925485114e-07	2.74007629791095e-11	0.774451490349459	0.0580465068986274	1.20351726275388e-08	0.984707921955424	0.0956346486956291
GENE6318X	ucsf_hc.01_1.G217B.06575		14.0	11.0	8.0	10.0	9.0	3.0	5.0	5.0	9.0	5.0	5.0	8.0	34.0	25.0	23.0	12.0	9.0	9.0	5.0	7.0	5.0	4.0	1.0	3.0	2.0	0.0	0.0	0.0	1.0	2.0	1.0	4.0	4.0	4.0	0.0	2.0	6.8995293760849e-05	0.655499180850233	7.21733130123009e-06	0.00648694194893124	0.183364990324659	0.00064013406584219	0.182289515852131	0.758081582760985	0.0130175765295786	0.67209631500684	0.282007662331349
GENE4996X	ucsf_hc.01_1.G217B.05194		67.0	40.0	63.0	46.0	39.0	40.0	22.0	35.0	18.0	37.0	46.0	61.0	82.0	80.0	74.0	65.0	40.0	29.0	29.0	34.0	27.0	25.0	19.0	33.0	5.0	8.0	5.0	11.0	9.0	8.0	32.0	13.0	25.0	3.0	10.0	18.0	1.21528126383059e-06	0.703706201216831	9.49467283108131e-05	0.000671681949220801	0.0692027873997423	3.77294648152026e-05	0.136535493094905	0.0353410431787197	0.0541355118925132	0.354260675333737	0.995192304874634
GENE7783X	ucsf_hc.01_1.G217B.08108		10.0	16.0	6.0	14.0	6.0	16.0	19.0	4.0	4.0	15.0	21.0	18.0	38.0	45.0	22.0	17.0	12.0	22.0	7.0	3.0	7.0	5.0	5.0	3.0	0.0	0.0	0.0	0.0	0.0	0.0	2.0	2.0	6.0	0.0	0.0	0.0	6.5813717552225e-06	0.403103413227278	1.6657096207453e-06	6.39126876841897e-06	0.00229949342800082	1.67407791845433e-07	0.927558991461316	0.0244113829055094	0.0607336779105017	0.958109549649906	0.943048790643017
GENE3977X	ucsf_hc.01_1.G217B.04131		41.0	30.0	27.0	32.0	19.0	20.0	18.0	11.0	8.0	16.0	31.0	16.0	59.0	54.0	39.0	24.0	13.0	15.0	8.0	9.0	9.0	10.0	12.0	6.0	3.0	0.0	4.0	0.0	5.0	5.0	14.0	12.0	16.0	4.0	1.0	4.0	4.94756802768242e-06	0.320656874656637	0.000908679859688064	0.000171224913379797	0.114409142350023	0.000984029511141032	0.198125580475324	0.287300656035732	0.00345406327037506	0.779081009722894	0.683691199608233
GENE10945X	ucsf_hc.01_1.G217B.11423		23.0	31.0	29.0	21.0	27.0	34.0	15.0	13.0	14.0	20.0	28.0	23.0	66.0	50.0	65.0	27.0	28.0	31.0	19.0	11.0	13.0	11.0	9.0	16.0	6.0	7.0	0.0	0.0	8.0	6.0	22.0	13.0	24.0	9.0	14.0	2.0	0.000294960261665589	0.811248951967348	0.00467596534396982	0.00058649464559046	0.199949664517982	0.00318127743893165	0.824654209674387	0.335127383712046	0.0751120443108245	0.956741720614929	0.986006707984783
GENE326X	ucsf_hc.01_1.G217B.00339		18.0	7.0	7.0	15.0	10.0	19.0	0.0	3.0	0.0	7.0	9.0	14.0	56.0	62.0	61.0	25.0	7.0	6.0	3.0	3.0	3.0	12.0	7.0	0.0	0.0	3.0	5.0	0.0	14.0	4.0	3.0	3.0	7.0	0.0	3.0	0.0	0.0602166463606227	0.21192071017236	8.9770111125165e-05	0.0693824931414813	0.233635870864906	0.0102134388349308	0.614672274734485	0.0159710964631243	0.00133700684051794	0.68113223933521	0.812127595394055
GENE343X	ucsf_hc.01_1.G217B.00358		70.0	66.0	56.0	160.0	125.0	129.0	33.0	39.0	27.0	93.0	96.0	127.0	282.0	313.0	202.0	108.0	105.0	123.0	104.0	77.0	105.0	93.0	65.0	54.0	41.0	38.0	42.0	39.0	41.0	31.0	80.0	88.0	73.0	33.0	41.0	48.0	0.115736545738234	4.77117789867511e-07	2.79452651041312e-10	6.59431123137792e-08	0.0831883189139437	2.32974912218969e-07	2.62037423818024e-06	1.57058267704625e-07	2.67354234391125e-07	0.939793137783539	0.379950254072553
GENE239X	ucsf_hc.01_1.G217B.00247		166.0	153.0	159.0	201.0	202.0	208.0	111.0	109.0	103.0	165.0	255.0	259.0	542.0	488.0	432.0	237.0	260.0	294.0	210.0	176.0	214.0	150.0	127.0	110.0	103.0	101.0	108.0	135.0	130.0	119.0	244.0	249.0	247.0	88.0	131.0	94.0	0.0358053433951698	5.10896052839144e-06	3.50711286494795e-07	0.158857806231684	0.000240827207778359	3.76394310636869e-10	0.0442550216392979	3.77781587704918e-07	3.34681934013825e-06	0.0281964951015495	0.0111968181629699
GENE6864X	ucsf_hc.01_1.G217B.07144		86.0	78.0	58.0	170.0	176.0	158.0	76.0	61.0	67.0	191.0	188.0	230.0	773.0	764.0	564.0	211.0	191.0	261.0	77.0	58.0	62.0	51.0	43.0	56.0	47.0	26.0	21.0	43.0	42.0	44.0	112.0	103.0	122.0	26.0	29.0	15.0	0.000526644388093839	0.362572584290293	1.00729302971775e-16	4.01579388306438e-08	4.44368095361352e-10	1.98491881411019e-13	9.45833861172836e-07	1.20997000420373e-08	1.04838373179527e-12	0.0777189278722889	0.616721595108675
GENE741X	ucsf_hc.01_1.G217B.00781		91.0	70.0	114.0	115.0	103.0	98.0	50.0	44.0	45.0	55.0	96.0	72.0	288.0	250.0	223.0	128.0	105.0	144.0	84.0	98.0	80.0	46.0	46.0	46.0	45.0	54.0	30.0	46.0	34.0	55.0	97.0	81.0	89.0	56.0	59.0	61.0	0.00228768501165328	0.00264516940931617	9.19144725833844e-08	0.00181706564384328	0.114644272943163	8.16447517461908e-05	0.481042909026857	0.0666747362890242	9.17157501984558e-05	0.678798120718922	0.0138883286211064
GENE8554X	ucsf_hc.01_1.G217B.08929		30.0	19.0	20.0	27.0	28.0	21.0	13.0	7.0	9.0	9.0	17.0	18.0	63.0	50.0	47.0	20.0	25.0	17.0	21.0	20.0	30.0	15.0	8.0	7.0	10.0	9.0	9.0	9.0	8.0	16.0	21.0	27.0	30.0	8.0	19.0	7.0	0.00823581331153058	0.00168591337949309	0.00507081354812116	0.0232261154013847	0.458731957749339	0.022149942316662	0.811720541009965	0.300226067305452	0.000279422245522418	0.642714707550789	0.0100080726175809
GENE2887X	ucsf_hc.01_1.G217B.02994		159.0	185.0	170.0	223.0	129.0	190.0	82.0	75.0	87.0	111.0	135.0	153.0	401.0	416.0	322.0	178.0	165.0	225.0	93.0	102.0	100.0	64.0	53.0	63.0	67.0	57.0	49.0	54.0	37.0	51.0	144.0	151.0	152.0	64.0	61.0	46.0	1.16463484705425e-06	0.569347510811983	1.28319514369551e-07	3.4766370362097e-07	0.000285930481476485	1.79817740586422e-08	0.847624577905388	0.0143606105083872	3.25547320362366e-05	0.594040323716601	0.0767602745619617
GENE4479X	ucsf_hc.01_1.G217B.04658		279.0	333.0	254.0	324.0	319.0	302.0	91.0	89.0	82.0	178.0	185.0	208.0	508.0	497.0	375.0	151.0	148.0	156.0	148.0	155.0	167.0	82.0	84.0	84.0	95.0	64.0	65.0	51.0	46.0	48.0	189.0	153.0	154.0	45.0	49.0	38.0	3.65318053701302e-14	4.96102270501627e-06	5.08493446047419e-13	3.79445467663705e-16	2.44738203960942e-08	8.84270889139384e-12	0.587604850725184	1.98913954693102e-08	8.7161848575398e-14	0.0101230800538314	3.92821107418649e-05
GENE11147X	ucsf_hc.01_1.G217B.11634		20.0	17.0	13.0	21.0	15.0	16.0	7.0	1.0	7.0	4.0	7.0	11.0	30.0	32.0	16.0	15.0	16.0	7.0	5.0	6.0	15.0	3.0	2.0	3.0	0.0	4.0	3.0	2.0	2.0	2.0	10.0	5.0	2.0	3.0	1.0	1.0	0.000191534483141289	0.237856118531057	0.000923900858323993	0.000866246300351444	0.167984002313605	0.000999603841418764	0.969683717455044	0.40846712629578	0.124903074201445	0.702228735492376	0.142424499010435
GENE8517X	ucsf_hc.01_1.G217B.08891		249.0	251.0	260.0	251.0	259.0	202.0	152.0	128.0	88.0	107.0	131.0	135.0	536.0	453.0	386.0	224.0	202.0	205.0	160.0	161.0	210.0	109.0	99.0	75.0	150.0	88.0	90.0	92.0	85.0	95.0	180.0	169.0	195.0	70.0	90.0	66.0	9.8571704087125e-07	0.0156663631757266	6.33008987081912e-09	3.25044711102547e-06	0.45765304056067	1.12014781615496e-08	0.226984939305503	0.546849568031849	3.3534552040039e-07	0.571370825754498	0.00100935683922423
GENE2690X	ucsf_hc.01_1.G217B.02790		78.0	68.0	53.0	70.0	78.0	85.0	55.0	50.0	40.0	48.0	66.0	70.0	152.0	151.0	98.0	49.0	48.0	31.0	65.0	51.0	30.0	32.0	27.0	20.0	18.0	16.0	18.0	22.0	13.0	18.0	90.0	81.0	40.0	16.0	18.0	11.0	4.00866940134922e-05	0.484161393207874	0.00588674651449434	1.89112584636981e-05	0.00436272114377451	0.00109072891876544	0.587359447713219	0.565131975297869	7.62886440054995e-06	0.893429655702104	0.131640355678732
GENE10029X	ucsf_hc.01_1.G217B.10470		31.0	28.0	30.0	28.0	26.0	33.0	18.0	16.0	20.0	9.0	19.0	27.0	60.0	57.0	66.0	30.0	22.0	21.0	17.0	14.0	19.0	9.0	10.0	9.0	8.0	8.0	6.0	6.0	7.0	8.0	22.0	20.0	24.0	6.0	10.0	6.0	6.73473297679523e-06	0.383956205127996	1.60332958747581e-05	3.09462574079745e-05	0.0776637941746049	3.36463094436499e-05	0.64928425568407	0.48069511945184	6.23454379673423e-05	0.966152840954641	0.132290758827886
GENE6952X	ucsf_hc.01_1.G217B.07236		61.0	39.0	60.0	70.0	61.0	57.0	25.0	37.0	38.0	43.0	47.0	54.0	124.0	96.0	68.0	27.0	26.0	45.0	24.0	22.0	39.0	23.0	23.0	17.0	11.0	16.0	15.0	9.0	13.0	5.0	37.0	23.0	31.0	12.0	11.0	5.0	2.7704088533908e-05	0.210110130858984	1.07707737083934e-05	2.79753821108741e-07	0.00457408868522232	0.000172717969990467	0.492151755704605	0.204696591520946	2.03521018673458e-05	0.31274035471094	0.732732738661593
GENE8145X	ucsf_hc.01_1.G217B.08505		123.0	109.0	115.0	157.0	120.0	134.0	59.0	79.0	63.0	81.0	135.0	106.0	416.0	351.0	302.0	84.0	109.0	98.0	58.0	24.0	44.0	42.0	30.0	44.0	22.0	11.0	18.0	22.0	14.0	15.0	75.0	60.0	69.0	28.0	22.0	18.0	1.01847134637552e-09	0.000835941540677384	4.3877927773638e-13	4.36165856532175e-10	1.07517492616068e-05	2.88601139838223e-08	0.400218896447017	0.0219914006518803	4.16353192727929e-11	0.851315748598497	0.58180241539818
GENE6044X	ucsf_hc.01_1.G217B.06291		27.0	29.0	22.0	46.0	62.0	39.0	15.0	30.0	19.0	19.0	35.0	32.0	112.0	82.0	87.0	16.0	18.0	30.0	27.0	26.0	17.0	14.0	24.0	31.0	10.0	8.0	3.0	10.0	11.0	17.0	30.0	23.0	26.0	8.0	8.0	9.0	0.000630486096468555	0.995030057336984	4.4955018060975e-06	0.000182423996823462	0.73901290562531	0.0127805630201507	0.0121306853047697	0.470478013097696	4.6566697481394e-07	0.09628041887176	0.731082716231742
GENE9550X	ucsf_hc.01_1.G217B.09966		3159.0	3089.0	2960.0	3697.0	4332.0	3155.0	2867.0	2889.0	2748.0	2404.0	2546.0	2782.0	6421.0	6097.0	5053.0	3074.0	3465.0	3262.0	3007.0	3048.0	2851.0	2729.0	2262.0	2178.0	1910.0	1706.0	1593.0	1956.0	1742.0	1881.0	3735.0	3143.0	2962.0	1809.0	2178.0	1660.0	2.85300525275041e-09	0.190025416652443	2.07878380782915e-09	1.66653314658699e-09	0.0193620753272833	1.19040616340166e-11	0.00351935630925445	3.37066441941113e-05	1.45147861892077e-09	0.0169176550627968	0.357174704564155
GENE11635X	ucsf_hc.01_1.G217B.12140		53.0	58.0	49.0	104.0	112.0	130.0	40.0	40.0	31.0	24.0	31.0	31.0	649.0	653.0	473.0	50.0	52.0	54.0	36.0	23.0	33.0	20.0	22.0	26.0	13.0	6.0	13.0	15.0	12.0	8.0	80.0	74.0	77.0	14.0	18.0	14.0	6.57987552064302e-08	0.0839257009122885	1.48103075780084e-18	9.78975784565147e-12	0.769161504290763	1.0055759627186e-06	2.33864933577778e-06	0.047119239671239	6.11472151866845e-19	0.633612191324911	0.581817002029152
GENE213X	ucsf_hc.01_1.G217B.00221		263.0	220.0	218.0	281.0	346.0	313.0	247.0	226.0	180.0	235.0	269.0	263.0	940.0	940.0	762.0	547.0	621.0	521.0	274.0	222.0	238.0	171.0	143.0	135.0	182.0	130.0	102.0	147.0	114.0	122.0	268.0	195.0	207.0	195.0	220.0	146.0	0.00227605647054186	0.848792823993237	1.64009957831651e-15	1.59678059353165e-06	0.000915170990925783	3.21284442143237e-13	0.0114814254778246	0.620056162991276	0.00144255792135977	0.9954394665906	0.00498103596360415
GENE5954X	ucsf_hc.01_1.G217B.06190		131.0	115.0	97.0	126.0	155.0	140.0	103.0	93.0	70.0	105.0	121.0	144.0	593.0	599.0	452.0	227.0	221.0	248.0	96.0	72.0	91.0	59.0	37.0	40.0	47.0	51.0	39.0	37.0	51.0	46.0	142.0	110.0	92.0	73.0	63.0	72.0	1.16950787428546e-05	0.331012935281676	1.93220207736016e-15	7.72678479582215e-07	1.13085956944732e-06	3.68227632236234e-11	0.198404209410418	0.076532238444558	1.64153167847635e-09	0.888967026144194	0.0046006318879865
GENE6023X	ucsf_hc.01_1.G217B.06261		86.0	88.0	92.0	103.0	104.0	135.0	44.0	41.0	32.0	50.0	65.0	73.0	322.0	348.0	227.0	200.0	233.0	224.0	61.0	50.0	69.0	35.0	33.0	20.0	40.0	39.0	22.0	34.0	34.0	37.0	68.0	58.0	64.0	58.0	58.0	61.0	1.49215103844058e-05	0.0428223160631815	7.02778221344892e-13	2.21698729487912e-06	0.00131636312834375	1.27662558205895e-11	0.143854578747822	0.0345511803521368	0.398081794002429	0.626888974509878	0.00470217338359459
GENE4606X	ucsf_hc.01_1.G217B.04788		71.0	41.0	62.0	80.0	61.0	69.0	53.0	38.0	40.0	41.0	43.0	51.0	118.0	107.0	94.0	62.0	70.0	70.0	39.0	30.0	63.0	25.0	25.0	28.0	31.0	19.0	26.0	37.0	25.0	19.0	52.0	27.0	44.0	40.0	49.0	39.0	0.00274920895594021	0.490142807218552	2.5617844094091e-05	0.000960188484276846	0.0687732719802938	0.0338863258596106	0.358278530997612	0.703633471839584	0.103675352220162	0.735228922589231	0.163147342409607
GENE4653X	ucsf_hc.01_1.G217B.04837		342.0	252.0	244.0	344.0	315.0	309.0	262.0	251.0	228.0	144.0	184.0	181.0	1536.0	1590.0	1313.0	331.0	373.0	356.0	136.0	141.0	174.0	80.0	65.0	70.0	62.0	55.0	44.0	50.0	40.0	41.0	136.0	106.0	108.0	81.0	84.0	65.0	1.21681033033315e-14	9.94398946330477e-09	3.51651625604286e-24	8.53651680922142e-16	1.29361134825367e-07	4.03388476300234e-16	0.177821603699587	5.67081563030899e-07	6.22830021780182e-20	0.455279875110215	1.31797280039047e-05
GENE5259X	ucsf_hc.01_1.G217B.05470		102.0	106.0	90.0	91.0	109.0	114.0	64.0	69.0	43.0	58.0	62.0	64.0	322.0	301.0	249.0	104.0	95.0	91.0	31.0	39.0	37.0	18.0	26.0	17.0	27.0	16.0	21.0	12.0	17.0	15.0	37.0	45.0	33.0	30.0	32.0	19.0	2.683314445985e-09	0.000433914848973524	4.2956251756768e-15	2.95514223961219e-10	6.64703752564075e-06	8.43045408006958e-09	0.944461669613344	0.729098830048771	1.93315947036843e-10	0.295988725040132	0.0647511678126586
GENE4272X	ucsf_hc.01_1.G217B.04444		32.0	20.0	37.0	24.0	28.0	19.0	22.0	21.0	14.0	11.0	20.0	16.0	119.0	87.0	69.0	42.0	31.0	36.0	21.0	9.0	18.0	7.0	7.0	4.0	15.0	9.0	11.0	12.0	10.0	3.0	12.0	14.0	9.0	14.0	11.0	15.0	0.0110020171719525	0.251835458797703	4.47712953377914e-09	0.00765082366654871	0.0275802593369119	0.000729506142652056	0.307681772102091	0.280318415009479	0.000207315939700211	0.37804575954565	0.0438891125300621
GENE10802X	ucsf_hc.01_1.G217B.11278		17.0	20.0	17.0	18.0	20.0	20.0	6.0	14.0	10.0	11.0	13.0	10.0	76.0	87.0	53.0	16.0	16.0	20.0	6.0	10.0	16.0	2.0	4.0	4.0	3.0	9.0	5.0	5.0	2.0	6.0	7.0	8.0	6.0	4.0	11.0	3.0	0.00243304105787101	0.85905784698973	3.10101022668638e-09	0.000745523423479863	0.00793400576120611	0.00189955494331786	0.959499623394145	0.892619406913358	1.68947891680823e-06	0.779957957535173	0.0308403378076867
GENE7205X	ucsf_hc.01_1.G217B.07507		42.0	57.0	69.0	53.0	56.0	39.0	9.0	16.0	12.0	32.0	45.0	47.0	150.0	122.0	127.0	46.0	26.0	42.0	20.0	26.0	22.0	11.0	3.0	7.0	9.0	8.0	10.0	4.0	4.0	5.0	13.0	9.0	10.0	10.0	10.0	8.0	1.47364719446505e-07	0.0442995113494897	6.39782122117683e-12	3.34303443229926e-08	6.13074486974632e-07	1.28817978891509e-05	0.35901176417801	4.6741839616052e-05	4.26135320928701e-08	0.139633788125426	0.00149900319426022
GENE7207X	ucsf_hc.01_1.G217B.07509		96.0	93.0	91.0	71.0	116.0	64.0	68.0	41.0	56.0	95.0	112.0	109.0	289.0	266.0	261.0	84.0	91.0	87.0	54.0	65.0	37.0	23.0	25.0	10.0	28.0	17.0	13.0	10.0	7.0	13.0	23.0	27.0	24.0	24.0	39.0	26.0	1.69126618194498e-07	0.344382455280729	3.18298439297564e-13	5.35832945120838e-08	2.04039350063508e-08	6.93206659736991e-06	0.220177247680843	0.00141308222021331	1.57717382887637e-08	0.122748414853991	0.00167981576469748
GENE7208X	ucsf_hc.01_1.G217B.07510		311.0	310.0	287.0	275.0	357.0	263.0	215.0	225.0	268.0	463.0	497.0	581.0	1086.0	1021.0	975.0	354.0	391.0	342.0	236.0	251.0	266.0	110.0	74.0	80.0	157.0	99.0	99.0	99.0	80.0	78.0	164.0	120.0	150.0	206.0	229.0	172.0	4.78736650639597e-09	0.675803612941131	7.13624877631142e-20	3.09078545355798e-10	2.10815649143218e-16	8.63249980104365e-07	0.377374917596815	6.82737794890759e-10	7.21658971727555e-14	0.0811573549620728	6.74573344039334e-09
GENE2870X	ucsf_hc.01_1.G217B.02977		649.0	611.0	582.0	585.0	606.0	557.0	521.0	450.0	342.0	410.0	488.0	515.0	1715.0	1579.0	1381.0	777.0	860.0	871.0	564.0	482.0	578.0	283.0	213.0	221.0	339.0	299.0	284.0	225.0	249.0	246.0	817.0	684.0	755.0	472.0	522.0	462.0	2.02712284519821e-08	0.0574038147544059	2.4210768004262e-11	2.95720008820656e-09	7.1234664329708e-08	8.2453825081236e-09	0.0909330924812563	0.68848818323531	2.77986407780456e-09	0.0457515602142546	1.15412992748229e-09
GENE831X	ucsf_hc.01_1.G217B.00872		204.0	182.0	166.0	220.0	304.0	196.0	135.0	139.0	122.0	123.0	195.0	216.0	508.0	400.0	392.0	282.0	344.0	343.0	139.0	117.0	113.0	90.0	77.0	62.0	87.0	66.0	47.0	78.0	64.0	82.0	241.0	144.0	170.0	136.0	134.0	112.0	1.22197319399091e-06	0.168930514973122	2.16754823971252e-07	2.86743065219657e-07	2.80587776476334e-05	9.5648360475015e-09	0.0765270290568136	0.19052931871044	0.489855778298942	0.372273458737112	0.059801337599977
GENE7495X	ucsf_hc.01_1.G217B.07802		733.0	835.0	738.0	724.0	1069.0	758.0	488.0	471.0	434.0	543.0	630.0	710.0	2673.0	2554.0	2231.0	1574.0	1749.0	1574.0	535.0	467.0	544.0	348.0	272.0	244.0	206.0	164.0	155.0	163.0	150.0	141.0	717.0	601.0	579.0	405.0	430.0	354.0	1.70703745563304e-15	0.983897612019229	7.90622315691024e-19	3.62524412675319e-16	8.8086750424185e-09	5.47542468097215e-19	0.620929444417072	0.0157664833713668	0.000329017073812024	0.60755932351397	3.01021710534462e-05
GENE1813X	ucsf_hc.01_1.G217B.01883		17.0	22.0	15.0	15.0	10.0	15.0	13.0	12.0	7.0	12.0	10.0	9.0	67.0	76.0	59.0	16.0	16.0	16.0	6.0	4.0	9.0	0.0	4.0	5.0	2.0	1.0	1.0	4.0	1.0	0.0	11.0	9.0	13.0	10.0	4.0	10.0	4.56223043687507e-05	0.112856522108286	1.32371931194128e-06	0.000399629062385737	0.00392919589467722	0.0608085259133791	0.283743478748195	0.744559362074541	2.38219369794243e-05	0.918217675220103	0.0931596383287568
GENE4589X	ucsf_hc.01_1.G217B.04770		75.0	49.0	50.0	57.0	48.0	77.0	48.0	47.0	36.0	38.0	60.0	69.0	214.0	211.0	166.0	70.0	80.0	64.0	37.0	27.0	42.0	25.0	16.0	17.0	17.0	16.0	18.0	16.0	13.0	17.0	72.0	56.0	50.0	32.0	41.0	28.0	5.09750345710695e-06	0.0554176237439511	9.07357788044455e-10	5.3704238081705e-06	3.65529283305923e-05	0.000117658930781074	0.891699608733416	0.487642657498417	2.82633032121269e-08	0.923725991796538	0.055837358805028
GENE2255X	ucsf_hc.01_1.G217B.02341		22.0	20.0	15.0	27.0	18.0	19.0	10.0	20.0	12.0	15.0	10.0	21.0	80.0	92.0	72.0	40.0	21.0	21.0	10.0	15.0	9.0	8.0	5.0	7.0	2.0	7.0	3.0	4.0	7.0	7.0	28.0	24.0	23.0	13.0	12.0	10.0	9.84332827309647e-05	0.282770283303855	4.90656849909136e-06	0.00262311292158014	0.0510216078091173	0.00738929714557114	0.845763916643366	0.948347812592861	7.62886440054995e-06	0.254471861410267	0.387586632587746
GENE11207X	ucsf_hc.01_1.G217B.11695		209.0	178.0	175.0	214.0	236.0	190.0	124.0	105.0	109.0	154.0	182.0	183.0	712.0	753.0	592.0	266.0	280.0	258.0	119.0	139.0	130.0	78.0	71.0	74.0	43.0	42.0	42.0	41.0	56.0	54.0	275.0	243.0	211.0	124.0	174.0	109.0	3.03756274175733e-12	0.734642287150201	6.87148752480814e-14	1.18927450814645e-11	1.58442286676295e-07	2.29817912519768e-08	0.377308142284429	0.00168966932408747	1.22967917173688e-12	0.195240145650134	0.00176647174781139
GENE6905X	ucsf_hc.01_1.G217B.07187		20.0	15.0	15.0	51.0	70.0	40.0	29.0	21.0	17.0	48.0	50.0	56.0	220.0	190.0	150.0	72.0	64.0	94.0	18.0	14.0	14.0	21.0	11.0	14.0	6.0	3.0	6.0	6.0	8.0	7.0	15.0	25.0	20.0	23.0	26.0	26.0	0.0016227354042834	0.0442670806907913	1.75321667576321e-13	4.94241137114831e-08	8.96154799899147e-06	7.0992709552893e-07	3.63602215056658e-06	0.000367766677649149	5.59071789873643e-07	0.330145441538783	0.598742824490437
GENE11539X	ucsf_hc.01_1.G217B.12042		203.0	199.0	181.0	361.0	409.0	366.0	249.0	176.0	178.0	248.0	291.0	321.0	763.0	663.0	579.0	383.0	382.0	407.0	191.0	196.0	233.0	152.0	125.0	123.0	108.0	110.0	106.0	108.0	87.0	103.0	161.0	158.0	144.0	154.0	215.0	174.0	0.00034714304741518	0.44690033720169	1.97711395157105e-16	1.92712045190553e-12	1.3523817331597e-07	6.34760925570474e-10	7.25121988053404e-09	0.0041590837027921	1.80135810410566e-05	0.913671484549203	0.011127393759903
GENE10705X	ucsf_hc.01_1.G217B.11178		811.0	716.0	670.0	996.0	1106.0	865.0	569.0	545.0	525.0	507.0	710.0	664.0	2560.0	2574.0	2152.0	1255.0	1314.0	1324.0	501.0	414.0	506.0	334.0	307.0	260.0	468.0	404.0	339.0	372.0	348.0	289.0	835.0	789.0	666.0	819.0	970.0	940.0	6.65921916123961e-06	0.00173918938206182	1.43722647642274e-16	1.27009496257332e-11	7.13178191634373e-08	0.000100579802971797	0.0005325948729383	0.841418597401354	8.57207932383574e-09	0.262188844976072	0.00288760045024772
GENE11059X	ucsf_hc.01_1.G217B.11543		116.0	111.0	116.0	159.0	233.0	141.0	75.0	88.0	76.0	96.0	114.0	122.0	427.0	396.0	320.0	212.0	201.0	167.0	90.0	88.0	113.0	49.0	49.0	53.0	59.0	64.0	65.0	59.0	72.0	50.0	156.0	133.0	146.0	144.0	166.0	127.0	0.00273655250863936	0.459259842535236	8.70540962945163e-10	3.78696234272928e-07	5.43646045682492e-05	0.0690904351583504	0.00102850689588553	0.0923094053947064	2.59602717616378e-06	0.929071945408798	0.00205874822061901
GENE708X	ucsf_hc.01_1.G217B.00746		55.0	84.0	80.0	91.0	74.0	91.0	58.0	45.0	40.0	65.0	50.0	95.0	186.0	170.0	167.0	79.0	93.0	112.0	14.0	49.0	32.0	62.0	42.0	24.0	9.0	11.0	6.0	9.0	11.0	4.0	19.0	14.0	11.0	10.0	7.0	5.0	1.47353593790861e-06	0.0166809523876867	1.26539917593543e-09	4.45022680713294e-07	0.140135619066796	2.31784117776767e-08	0.582047658999123	0.277847986091803	0.0157451403788783	0.940128203768006	0.0678278922259416
GENE1325X	ucsf_hc.01_1.G217B.01379		26.0	23.0	33.0	30.0	33.0	37.0	9.0	18.0	9.0	35.0	29.0	29.0	70.0	48.0	41.0	38.0	30.0	41.0	17.0	6.0	18.0	24.0	27.0	10.0	2.0	4.0	5.0	7.0	8.0	0.0	7.0	1.0	9.0	7.0	2.0	0.0	0.00117834372711732	0.974860602772085	3.22386898197688e-05	0.000346827412303313	0.420910854170695	2.64727480237621e-05	0.687807482791562	0.0422501237936207	0.619908340414245	0.904629037470194	0.229506550321554
GENE4634X	ucsf_hc.01_1.G217B.04818		229.0	235.0	279.0	316.0	267.0	237.0	143.0	126.0	106.0	301.0	332.0	376.0	430.0	386.0	317.0	259.0	211.0	247.0	72.0	59.0	64.0	169.0	161.0	103.0	30.0	30.0	22.0	41.0	43.0	48.0	30.0	25.0	24.0	24.0	31.0	32.0	2.65986381732148e-13	2.62600404948683e-06	1.50698026853764e-15	4.0835756658807e-12	5.36556634085422e-08	1.29680884725081e-13	0.642019071288142	1.01252699249053e-09	0.00903803849736463	0.022675993762418	1.55034610116369e-07
GENE4047X	ucsf_hc.01_1.G217B.04203		119.0	115.0	86.0	203.0	170.0	166.0	35.0	48.0	55.0	92.0	117.0	111.0	205.0	164.0	126.0	45.0	60.0	41.0	34.0	23.0	38.0	49.0	28.0	37.0	22.0	21.0	20.0	29.0	21.0	13.0	11.0	8.0	4.0	7.0	12.0	0.0	1.43693083857761e-06	0.0593336394509469	3.376874832875e-10	4.62466324713603e-09	0.000179165987459421	8.11872711939114e-07	0.00314542472971149	0.000715381896594149	5.02270632114079e-06	0.968681234910249	0.231347765362807
GENE4063X	ucsf_hc.01_1.G217B.04221		71.0	66.0	66.0	61.0	83.0	54.0	51.0	35.0	58.0	50.0	76.0	56.0	197.0	140.0	148.0	53.0	56.0	72.0	18.0	19.0	37.0	31.0	25.0	19.0	16.0	12.0	7.0	14.0	11.0	6.0	3.0	4.0	2.0	4.0	9.0	0.0	4.23678762768273e-06	0.00284363411552596	8.95652795187486e-11	8.9026698165665e-06	0.00614784967761553	4.41929194699472e-08	0.672746600616669	0.590067028389719	5.43524791151488e-05	0.921324223704375	0.513564297905315
GENE10118X	ucsf_hc.01_1.G217B.10563		8.0	11.0	14.0	6.0	16.0	11.0	1.0	5.0	3.0	4.0	2.0	6.0	28.0	32.0	19.0	7.0	11.0	9.0	2.0	4.0	6.0	4.0	3.0	4.0	2.0	2.0	2.0	2.0	2.0	1.0	1.0	0.0	0.0	1.0	0.0	0.0	0.000779063624880971	0.601819792541211	4.09384593702357e-09	0.00104421928556231	0.669635547391417	3.57507279041802e-06	0.760910872915371	0.647319990007364	0.00246330418407234	0.88668790350777	0.737509160176671
GENE3530X	ucsf_hc.01_1.G217B.03664		147.0	56.0	68.0	74.0	83.0	69.0	36.0	30.0	23.0	52.0	49.0	60.0	327.0	176.0	226.0	56.0	70.0	63.0	12.0	22.0	47.0	24.0	13.0	56.0	27.0	15.0	16.0	12.0	3.0	7.0	29.0	12.0	14.0	23.0	19.0	16.0	0.00047534690973545	0.381477601512988	1.4093669735284e-08	3.30902925130542e-05	0.10362817351478	0.0026924818475342	0.560887260305078	0.153720731203091	9.53256691397471e-06	0.117187775207781	0.556220975558232
GENE4466X	ucsf_hc.01_1.G217B.04645		29.0	39.0	30.0	41.0	14.0	29.0	24.0	18.0	7.0	21.0	17.0	23.0	150.0	139.0	120.0	34.0	36.0	30.0	17.0	16.0	14.0	13.0	10.0	17.0	14.0	16.0	9.0	8.0	3.0	6.0	16.0	20.0	8.0	6.0	20.0	14.0	0.0164970393862491	0.900960723082149	1.28459732105661e-09	0.00164566530457996	0.440291030483392	0.00334060720946041	0.277747220856445	0.558071662255998	4.87100852788524e-07	0.10360550304369	0.9907736054529
GENE3534X	ucsf_hc.01_1.G217B.03668		121.0	129.0	121.0	165.0	143.0	141.0	86.0	55.0	62.0	105.0	114.0	163.0	449.0	388.0	376.0	125.0	127.0	137.0	111.0	115.0	130.0	117.0	116.0	98.0	60.0	44.0	26.0	26.0	32.0	28.0	73.0	45.0	65.0	30.0	32.0	38.0	5.52707477620446e-07	0.000514619930618187	2.23385856428032e-15	9.0721698562651e-10	0.689727917690177	1.25524093606065e-09	0.23512113221785	0.000243134749575614	3.05652808552926e-11	0.177499884417791	0.473527751971566
GENE8677X	ucsf_hc.01_1.G217B.09056		2.0	6.0	3.0	1.0	2.0	4.0	1.0	1.0	2.0	2.0	2.0	4.0	14.0	18.0	16.0	3.0	2.0	3.0	2.0	2.0	3.0	1.0	3.0	1.0	0.0	1.0	1.0	0.0	0.0	0.0	3.0	0.0	0.0	1.0	0.0	0.0	0.0187260197887386	0.431915961681887	4.95394485885831e-07	0.012060040304057	0.562006304850834	0.00789723940285803	0.282427147468316	0.368981254892414	0.000111983414140205	0.376873190314697	0.749046493501407
GENE3196X	ucsf_hc.01_1.G217B.03314		6.0	5.0	4.0	5.0	14.0	2.0	1.0	0.0	2.0	1.0	0.0	3.0	32.0	37.0	36.0	4.0	4.0	14.0	3.0	0.0	1.0	0.0	1.0	0.0	0.0	1.0	3.0	0.0	0.0	2.0	0.0	3.0	1.0	0.0	1.0	0.0	0.0562803601934744	0.973104419105957	2.19318288152419e-06	0.0175244400067617	0.555672945919292	0.0027310669810073	0.954048298635624	0.985247938157762	0.000447548018570359	0.7342306902243	0.617935669406864
GENE5786X	ucsf_hc.01_1.G217B.06020		30.0	26.0	24.0	45.0	9.0	37.0	16.0	7.0	11.0	7.0	14.0	14.0	96.0	85.0	59.0	22.0	28.0	18.0	19.0	10.0	18.0	10.0	7.0	6.0	9.0	11.0	10.0	4.0	5.0	2.0	10.0	8.0	9.0	2.0	6.0	5.0	0.0232806636912817	0.513369846063115	2.19846916490436e-07	0.000472395426492905	0.625570640812145	0.000367919592853705	0.658961280984133	0.877353357599864	9.98297739091441e-05	0.0930242734080841	0.248091323078128
GENE6342X	ucsf_hc.01_1.G217B.06603		16.0	19.0	21.0	14.0	4.0	11.0	10.0	9.0	6.0	4.0	8.0	7.0	58.0	65.0	67.0	18.0	14.0	10.0	9.0	8.0	4.0	8.0	4.0	7.0	6.0	4.0	6.0	2.0	3.0	2.0	6.0	4.0	8.0	1.0	5.0	1.0	0.00203194252051919	0.356354226144819	4.38952055730201e-09	0.0280090935578633	0.611340238968032	6.07153110389593e-05	0.00759929762741018	0.28958647678145	1.091204981198e-06	0.185879806519815	0.816376877383742
GENE1321X	ucsf_hc.01_1.G217B.01375		6.0	1.0	2.0	11.0	17.0	13.0	0.0	1.0	0.0	1.0	0.0	1.0	23.0	31.0	21.0	9.0	13.0	12.0	1.0	3.0	2.0	0.0	3.0	0.0	2.0	1.0	2.0	0.0	0.0	1.0	0.0	0.0	0.0	0.0	0.0	0.0	0.808902949490627	0.0409648203370494	8.75175661386223e-10	9.70769696604498e-07	0.891726591669307	8.58177628074711e-08	0.000142244084672016	0.700567454242234	0.0337671054660463	0.114365460839831	0.19986740749742
GENE8521X	ucsf_hc.01_1.G217B.08895		10.0	4.0	7.0	12.0	10.0	18.0	6.0	1.0	3.0	6.0	10.0	7.0	40.0	24.0	23.0	10.0	11.0	21.0	7.0	10.0	5.0	8.0	11.0	4.0	11.0	6.0	3.0	5.0	1.0	11.0	3.0	3.0	1.0	4.0	9.0	0.0	0.789655090834227	0.174522352402488	8.44596170568866e-05	0.115108340782561	0.78171242150063	0.0068884806271207	0.219122052141996	0.172202350659303	0.140197762602813	0.697160301113022	0.759623829722664
GENE8520X	ucsf_hc.01_1.G217B.08894		4.0	10.0	11.0	18.0	17.0	14.0	2.0	6.0	6.0	10.0	14.0	10.0	36.0	23.0	19.0	18.0	10.0	22.0	6.0	7.0	9.0	10.0	3.0	2.0	8.0	4.0	6.0	6.0	4.0	8.0	3.0	3.0	4.0	7.0	3.0	4.0	0.933335214830985	0.294389326463627	1.37362000684272e-05	0.0418005792804132	0.0436618665351804	0.001964437518263	0.0365548497453612	0.0367052243329933	0.337774886728996	0.930327562867783	0.450722932015222
GENE8522X	ucsf_hc.01_1.G217B.08896		21.0	23.0	30.0	31.0	37.0	27.0	14.0	10.0	11.0	15.0	19.0	17.0	94.0	64.0	66.0	32.0	37.0	40.0	22.0	15.0	14.0	10.0	9.0	4.0	9.0	15.0	12.0	17.0	6.0	20.0	6.0	5.0	4.0	7.0	9.0	2.0	0.0521941267084719	0.361809705307384	7.56309237086578e-10	0.0249399611737235	0.0390354812732757	6.47088550115538e-07	0.382313076156986	0.397390003423096	0.00675137138917188	0.709118200877233	0.0630071105705869
GENE6998X	ucsf_hc.01_1.G217B.07291		18.0	27.0	26.0	24.0	20.0	16.0	3.0	7.0	6.0	10.0	12.0	8.0	45.0	43.0	34.0	33.0	22.0	23.0	13.0	19.0	10.0	6.0	6.0	8.0	17.0	8.0	6.0	7.0	2.0	9.0	9.0	10.0	4.0	8.0	7.0	15.0	0.0256995430898604	0.0190896644201226	9.40367970958758e-06	0.00465942501829881	0.588464748229857	0.00308803187093223	0.446192147686583	0.188640710789025	0.285152362396248	0.251129885525039	0.175325524130689
GENE8096X	ucsf_hc.01_1.G217B.08452		106.0	124.0	136.0	97.0	150.0	119.0	18.0	32.0	15.0	68.0	68.0	75.0	240.0	165.0	153.0	165.0	131.0	158.0	47.0	47.0	30.0	34.0	31.0	24.0	23.0	29.0	31.0	26.0	14.0	25.0	34.0	31.0	26.0	57.0	58.0	52.0	1.8906458504297e-07	0.0249878798321565	9.13400367884696e-10	1.30889516200883e-07	0.00203637183015614	1.89081408399132e-06	0.687807482791562	3.56732982551133e-05	0.849433046150402	0.601275020946623	0.629594383309705
GENE6212X	ucsf_hc.01_1.G217B.06464		30.0	44.0	42.0	38.0	53.0	28.0	23.0	15.0	13.0	19.0	45.0	46.0	109.0	130.0	90.0	67.0	76.0	59.0	29.0	27.0	23.0	25.0	18.0	25.0	17.0	11.0	9.0	8.0	6.0	13.0	11.0	15.0	8.0	11.0	13.0	11.0	0.00039908203652967	0.143704992321083	1.5140848765954e-10	6.32957737619852e-05	0.250936070935097	2.49942569919629e-08	0.875333171439129	0.0117617145821446	0.0690474655432056	0.524951277681492	0.942192843482284
GENE7442X	ucsf_hc.01_1.G217B.07749		16.0	7.0	7.0	5.0	10.0	7.0	4.0	2.0	3.0	4.0	2.0	8.0	19.0	21.0	19.0	13.0	15.0	14.0	5.0	3.0	1.0	1.0	2.0	5.0	3.0	0.0	2.0	0.0	4.0	1.0	1.0	4.0	1.0	5.0	3.0	2.0	0.00252776198014551	0.687079503369873	4.84878216840664e-05	0.0136979848591497	0.47617606396199	0.00275302500835476	0.446434586304987	0.723913319532281	0.763429003749169	0.966539332182777	0.951695070013274
GENE9731X	ucsf_hc.01_1.G217B.10161		18.0	15.0	15.0	28.0	15.0	11.0	7.0	6.0	0.0	7.0	10.0	12.0	43.0	36.0	23.0	7.0	24.0	23.0	5.0	5.0	3.0	9.0	3.0	2.0	0.0	0.0	4.0	0.0	3.0	0.0	0.0	3.0	0.0	3.0	5.0	0.0	0.000558783511897256	0.578306042126601	1.68976900922437e-05	0.0006380285672531	0.266978486079926	0.00237735866343101	0.998912525933494	0.0793325171960896	0.183405690680154	0.996905835106212	0.880637641077939
GENE339X	ucsf_hc.01_1.G217B.00353		8.0	9.0	0.0	13.0	7.0	11.0	5.0	1.0	3.0	0.0	0.0	0.0	134.0	106.0	95.0	31.0	22.0	22.0	0.0	2.0	1.0	0.0	0.0	0.0	1.0	0.0	1.0	0.0	0.0	0.0	0.0	0.0	0.0	1.0	0.0	0.0	0.105894225761038	0.0979568071848118	5.70492043331216e-11	4.03761081632991e-05	0.819700969113916	5.15998270254073e-07	0.0305536485891165	0.0068833854556919	1.22904767565734e-06	0.503331382630474	0.401268518680889
GENE3024X	ucsf_hc.01_1.G217B.03133		11.0	6.0	3.0	10.0	11.0	16.0	3.0	2.0	3.0	0.0	0.0	1.0	103.0	102.0	79.0	39.0	48.0	34.0	0.0	1.0	2.0	0.0	0.0	0.0	1.0	0.0	0.0	0.0	0.0	0.0	0.0	0.0	0.0	0.0	0.0	0.0	1.89572644625258e-05	0.0131814645797044	6.91057860633295e-15	1.17296606099511e-08	0.728542983642551	5.04683498523857e-13	0.0293431113937836	0.00108454478296975	2.25470128030096e-05	0.676387526534822	0.185321370291926
GENE282X	ucsf_hc.01_1.G217B.00291		4.0	2.0	2.0	6.0	8.0	1.0	2.0	1.0	0.0	1.0	2.0	0.0	21.0	24.0	11.0	18.0	6.0	5.0	2.0	1.0	0.0	1.0	0.0	1.0	1.0	0.0	0.0	0.0	2.0	0.0	0.0	0.0	0.0	0.0	1.0	0.0	0.0576394237287409	0.871347628416161	6.85641644437374e-07	0.0322135093386004	0.951756408832555	0.000218182707698439	0.560243676082756	0.859360552554891	0.12654223815718	0.843524753391687	0.986081649923297
GENE1366X	ucsf_hc.01_1.G217B.01425		1.0	4.0	2.0	6.0	4.0	9.0	0.0	1.0	0.0	0.0	0.0	0.0	25.0	40.0	9.0	11.0	18.0	15.0	1.0	0.0	0.0	0.0	0.0	0.0	0.0	0.0	0.0	0.0	0.0	0.0	0.0	0.0	0.0	0.0	1.0	0.0	0.00946407044864016	0.873336665066221	4.61756063662967e-09	4.44043962516072e-05	0.774265228307054	2.70404683337817e-07	0.0405114638876377	0.481186934943284	0.547886201715275	0.954537331288241	0.812003696679947
GENE8090X	ucsf_hc.01_1.G217B.08445		5.0	5.0	4.0	7.0	3.0	7.0	1.0	0.0	1.0	0.0	0.0	1.0	29.0	19.0	27.0	14.0	17.0	10.0	0.0	1.0	0.0	0.0	0.0	0.0	0.0	0.0	0.0	0.0	0.0	0.0	0.0	0.0	0.0	0.0	0.0	0.0	3.9885428012477e-06	0.319799882616857	9.34899652663184e-12	3.23393150978052e-06	0.714299471994796	3.52626874378573e-10	0.859769891868424	0.351630819768349	0.0693518676840151	0.943235423151179	0.755692213972212
GENE6919X	ucsf_hc.01_1.G217B.07202		4.0	5.0	5.0	17.0	15.0	19.0	5.0	1.0	4.0	2.0	6.0	3.0	79.0	88.0	85.0	69.0	63.0	64.0	1.0	0.0	2.0	1.0	0.0	0.0	0.0	0.0	0.0	1.0	0.0	0.0	0.0	1.0	0.0	0.0	1.0	0.0	6.00504082011362e-05	0.0211901409649026	2.37625644128554e-12	1.38113386472308e-07	0.00368073413734035	4.84051477824388e-12	0.000468282196869222	0.943657947976572	0.903361916981841	0.599347923419603	0.581817002029152
GENE4995X	ucsf_hc.01_1.G217B.05193		11.0	19.0	14.0	46.0	39.0	49.0	10.0	8.0	4.0	5.0	4.0	10.0	158.0	196.0	169.0	79.0	70.0	80.0	6.0	4.0	3.0	7.0	1.0	2.0	0.0	3.0	2.0	0.0	1.0	1.0	2.0	0.0	3.0	1.0	0.0	0.0	0.000165819262336973	0.197783945819569	2.14076650549721e-11	7.74321603755177e-08	0.264788316803605	6.69548805308301e-10	0.000476897239963114	0.591858991101764	0.000228812102407501	0.707996284929089	0.717129647069614
GENE9492X	ucsf_hc.01_1.G217B.09904		7.0	6.0	5.0	12.0	37.0	29.0	3.0	6.0	7.0	7.0	7.0	9.0	165.0	135.0	115.0	31.0	29.0	32.0	2.0	2.0	5.0	4.0	0.0	4.0	0.0	0.0	1.0	1.0	0.0	1.0	2.0	1.0	0.0	1.0	0.0	0.0	0.00155783402991035	0.187852794770789	6.68400890353232e-11	3.55833627727961e-06	0.0251499808694979	7.93790521866872e-08	0.00116550018851162	0.556763394471355	1.65753612956002e-07	0.67630877405009	0.752591071266523
GENE4443X	ucsf_hc.01_1.G217B.04621		372.0	336.0	313.0	532.0	830.0	510.0	282.0	328.0	284.0	297.0	342.0	398.0	867.0	793.0	674.0	555.0	697.0	556.0	333.0	314.0	395.0	319.0	235.0	251.0	242.0	248.0	199.0	202.0	198.0	197.0	286.0	199.0	232.0	297.0	299.0	319.0	0.0720896409604051	0.612203747667582	5.7760912932582e-12	1.38722710125289e-09	0.483101436176542	1.16755512112639e-07	6.67658653980407e-07	0.762737405036292	0.744696919013219	0.631301061867428	0.456593159480982
GENE5600X	ucsf_hc.01_1.G217B.05825		591.0	561.0	481.0	3591.0	6147.0	4462.0	656.0	466.0	359.0	552.0	643.0	851.0	6408.0	6684.0	5128.0	5055.0	5111.0	4419.0	195.0	191.0	246.0	200.0	174.0	138.0	94.0	87.0	75.0	52.0	58.0	35.0	158.0	163.0	165.0	158.0	213.0	161.0	7.82610069939134e-09	3.17937256519813e-06	1.31283028757654e-19	3.66888077877671e-17	5.97286514629415e-08	2.49085083734402e-19	5.88474807164321e-17	0.121784168025108	0.90989923564846	0.180030084000661	0.879158609570176
GENE8147X	ucsf_hc.01_1.G217B.08507		1.0	1.0	0.0	5.0	10.0	5.0	0.0	0.0	2.0	1.0	1.0	2.0	8.0	12.0	16.0	4.0	3.0	5.0	0.0	1.0	1.0	3.0	0.0	1.0	0.0	0.0	0.0	0.0	0.0	0.0	1.0	0.0	0.0	0.0	0.0	0.0	0.348100307253725	0.867835063711693	1.52997048756515e-06	1.52499133808967e-05	0.920398581141959	0.000101296696696715	0.000292697812610735	0.265704320227418	0.0223718300208245	0.953366982466801	0.441520160609487
GENE9495X	ucsf_hc.01_1.G217B.09907		25.0	10.0	13.0	13.0	39.0	26.0	8.0	8.0	5.0	6.0	2.0	8.0	103.0	102.0	70.0	16.0	25.0	36.0	4.0	6.0	2.0	2.0	2.0	4.0	2.0	0.0	2.0	3.0	2.0	2.0	4.0	4.0	2.0	4.0	4.0	5.0	9.2585699886751e-05	0.123808593236717	1.45167862966744e-09	7.52543380843995e-05	0.46963773132708	0.000131230302521369	0.208918343106128	0.314913219027891	1.46693012024272e-05	0.352441392917312	0.823699990524515
GENE11450X	ucsf_hc.01_1.G217B.11949		4952.0	5129.0	4686.0	7343.0	6813.0	6761.0	3222.0	3442.0	3007.0	3085.0	3271.0	3721.0	12403.0	11566.0	9769.0	6586.0	6413.0	6702.0	3340.0	3379.0	3177.0	2968.0	2457.0	2461.0	2685.0	2508.0	2268.0	2536.0	2264.0	2433.0	4163.0	3690.0	3580.0	3805.0	4324.0	3405.0	2.90392590438894e-12	0.0710853314344634	1.32853767803431e-18	4.46551181806543e-17	0.157776786963513	1.12403319828093e-11	9.99183263006647e-08	0.115457735652651	6.73552580258615e-08	0.602969882145563	0.260893391486506
GENE11392X	ucsf_hc.01_1.G217B.11886		46.0	80.0	66.0	168.0	314.0	221.0	56.0	27.0	50.0	55.0	56.0	38.0	268.0	357.0	288.0	187.0	161.0	174.0	29.0	28.0	37.0	54.0	16.0	23.0	8.0	12.0	9.0	31.0	23.0	20.0	28.0	33.0	22.0	35.0	93.0	59.0	0.00020011895543162	0.208166571902412	2.36884458468814e-09	8.85279637769813e-08	0.278571391172004	6.32994726647688e-05	1.6019527265567e-06	0.96537591670618	0.0421054716426352	0.0688280767023565	0.887843055351302
GENE1200X	ucsf_hc.01_1.G217B.01249		3.0	1.0	2.0	8.0	8.0	1.0	3.0	0.0	3.0	0.0	2.0	1.0	12.0	9.0	8.0	9.0	10.0	9.0	2.0	0.0	1.0	0.0	0.0	0.0	1.0	0.0	0.0	0.0	0.0	1.0	0.0	2.0	0.0	0.0	3.0	2.0	0.141638140305737	0.458888041041247	0.000325944720359811	0.0119765464980545	0.312964154846891	0.00180160800795436	0.225948486707381	0.495907536980872	0.601047776293714	0.961033361789041	0.381728662615626
GENE5599X	ucsf_hc.01_1.G217B.05824		276.0	223.0	191.0	1125.0	1317.0	1100.0	279.0	209.0	202.0	259.0	304.0	363.0	1442.0	1338.0	1096.0	2032.0	2376.0	1897.0	110.0	76.0	86.0	49.0	52.0	63.0	104.0	82.0	102.0	75.0	65.0	71.0	96.0	58.0	61.0	125.0	130.0	116.0	2.19174548507614e-06	5.48048589645788e-10	9.54466982814353e-21	5.34008988928481e-20	9.51602793321002e-13	1.59106348722275e-23	6.78022654970515e-18	0.0611588023782133	1.22752386047242e-14	0.179410848219455	0.055687691503045
GENE8732X	ucsf_hc.01_1.G217B.09113		4809.0	4696.0	4207.0	5929.0	5968.0	5559.0	3888.0	4024.0	3591.0	3563.0	3906.0	4300.0	7634.0	7127.0	6164.0	6322.0	6852.0	6627.0	3391.0	3341.0	3382.0	3062.0	2583.0	2575.0	3231.0	2803.0	2637.0	2510.0	2333.0	2452.0	3807.0	3436.0	2920.0	3264.0	3593.0	3248.0	6.0261798955856e-08	1.78204214655101e-07	1.21927047761616e-14	8.53447803570466e-16	1.95660049483475e-05	1.8517650274489e-16	7.93551676325705e-06	0.0174402317602688	1.90176312159116e-05	0.0137987504246414	0.386407589774051
GENE5601X	ucsf_hc.01_1.G217B.05826		340.0	206.0	194.0	808.0	1038.0	894.0	325.0	265.0	278.0	427.0	441.0	624.0	1405.0	1501.0	1077.0	1267.0	1350.0	1122.0	75.0	68.0	106.0	34.0	41.0	34.0	39.0	40.0	41.0	27.0	30.0	23.0	62.0	50.0	46.0	103.0	145.0	125.0	1.7968306134442e-09	2.58014705758194e-10	4.86087651005783e-18	6.44033601242954e-16	1.03430009663441e-13	4.84423957867961e-18	2.73413599295975e-13	0.000354695088194035	0.0194636741340288	0.333064216687374	0.0108273843941143
GENE11547X	ucsf_hc.01_1.G217B.12050		10393.0	11232.0	10830.0	14169.0	14937.0	13309.0	9806.0	10127.0	9241.0	9711.0	9961.0	11089.0	20104.0	18967.0	15991.0	13826.0	14221.0	14019.0	7248.0	7054.0	7149.0	6218.0	5192.0	5182.0	6941.0	5814.0	5617.0	6055.0	5784.0	5932.0	8485.0	7346.0	6881.0	8178.0	9376.0	7625.0	2.14761018199689e-11	1.00618619250961e-12	2.33977756540969e-17	1.12675274372125e-15	2.29562756096309e-13	1.33219350335995e-12	2.75809903958897e-06	0.133684308235231	0.379288160304553	0.486692652258567	0.028580850260966
GENE4256X	ucsf_hc.01_1.G217B.04427		19.0	17.0	16.0	27.0	21.0	19.0	7.0	6.0	5.0	7.0	4.0	25.0	42.0	47.0	42.0	41.0	40.0	31.0	11.0	6.0	4.0	3.0	4.0	4.0	3.0	6.0	1.0	3.0	5.0	4.0	0.0	3.0	9.0	5.0	2.0	9.0	0.00253798546421707	0.951813142672498	1.48634077365308e-06	0.0034344003939761	0.16269392974157	2.00319573670829e-05	0.607148280920103	0.547499932835354	0.784449917749514	0.6432003739444	0.566105718139367
GENE6059X	ucsf_hc.01_1.G217B.06306		2632.0	2764.0	2393.0	2785.0	3218.0	2556.0	2059.0	1918.0	1931.0	2045.0	2347.0	2643.0	6581.0	6504.0	5372.0	6753.0	7564.0	6391.0	1516.0	1378.0	1464.0	864.0	730.0	707.0	1019.0	968.0	827.0	826.0	781.0	769.0	810.0	665.0	755.0	886.0	1043.0	818.0	3.29836497401656e-18	2.56751688294007e-11	1.83799402006807e-27	8.37532360404763e-20	3.62720868096367e-19	3.53857872435448e-28	0.341126434809881	0.162270444184366	9.42030409071194e-11	0.0889559183572795	2.03587412708753e-10
GENE6924X	ucsf_hc.01_1.G217B.07208		3.0	9.0	2.0	2.0	8.0	5.0	0.0	2.0	1.0	5.0	4.0	5.0	57.0	50.0	47.0	37.0	34.0	30.0	0.0	0.0	0.0	1.0	0.0	0.0	0.0	0.0	0.0	0.0	0.0	0.0	0.0	0.0	0.0	0.0	0.0	0.0	6.38154758620825e-05	0.0485514002004802	7.28550037738588e-13	5.75125646921903e-05	0.000212828940448832	4.96715491360102e-12	0.900248066152138	0.00300863284038978	0.224776731699335	0.949209970155087	0.38856584846166
GENE7787X	ucsf_hc.01_1.G217B.08113		3.0	5.0	3.0	3.0	3.0	2.0	2.0	2.0	0.0	1.0	1.0	4.0	13.0	12.0	19.0	2.0	9.0	6.0	0.0	2.0	0.0	0.0	0.0	0.0	0.0	2.0	0.0	0.0	0.0	0.0	0.0	0.0	0.0	0.0	0.0	0.0	0.00876556522100099	0.243058039625373	7.4415778640943e-08	0.00511067838069324	0.0204276639021535	4.13650943415453e-05	0.493213741004476	0.608020248478688	0.0206403976286664	0.584511624759956	0.644507840280361
GENE8179X	ucsf_hc.01_1.G217B.08540		4.0	4.0	3.0	5.0	0.0	7.0	2.0	1.0	2.0	1.0	2.0	1.0	21.0	30.0	20.0	5.0	11.0	7.0	1.0	0.0	0.0	0.0	0.0	0.0	0.0	2.0	0.0	0.0	0.0	0.0	0.0	0.0	0.0	0.0	0.0	0.0	0.0142507881722068	0.0512793643761705	1.6464098044893e-08	0.0210940155184027	0.0806177666419429	1.16389955312346e-05	0.323083122130015	0.637482050794509	0.00595224457176593	0.62135242176606	0.827608392740045
GENE3635X	ucsf_hc.01_1.G217B.03773		127.0	131.0	121.0	94.0	79.0	70.0	33.0	37.0	39.0	36.0	28.0	47.0	217.0	205.0	174.0	44.0	47.0	44.0	37.0	31.0	54.0	38.0	43.0	41.0	36.0	47.0	39.0	38.0	42.0	52.0	67.0	42.0	58.0	44.0	47.0	64.0	5.42535965770888e-08	0.959743702753103	2.88871514787526e-10	0.0462814636322884	0.0901171402867102	0.138245166455883	0.000102468967523791	0.564979708177692	2.89152402346071e-11	0.506514231965167	0.335563497329549
GENE1296X	ucsf_hc.01_1.G217B.01349		4485.0	4499.0	4562.0	3689.0	2741.0	3023.0	1495.0	1609.0	1298.0	1233.0	1505.0	1614.0	9106.0	8535.0	7093.0	1743.0	1558.0	1781.0	1289.0	1241.0	1286.0	1043.0	887.0	854.0	784.0	722.0	692.0	692.0	730.0	727.0	1111.0	1052.0	937.0	788.0	933.0	646.0	4.47106233692143e-20	0.00138066952440566	2.96148323823606e-22	4.2083120155143e-16	0.00119302418939719	4.57672422119319e-10	6.28744457674222e-08	0.0960373861694479	2.6716970148197e-19	0.748996149702018	0.0959326677248332
GENE4483X	ucsf_hc.01_1.G217B.04663		9.0	21.0	18.0	6.0	2.0	3.0	0.0	1.0	2.0	0.0	1.0	1.0	28.0	31.0	13.0	2.0	2.0	1.0	0.0	1.0	0.0	0.0	0.0	0.0	0.0	0.0	0.0	0.0	0.0	0.0	0.0	0.0	0.0	1.0	0.0	0.0	2.58872060411138e-08	0.262416898567225	1.61502736714837e-09	0.00110146961178791	0.33517452605062	0.0675072195520114	0.000112583502296822	0.674548097313271	7.15170451258639e-07	0.953829511292278	0.806356585092345
GENE8086X	ucsf_hc.01_1.G217B.08440		12.0	9.0	5.0	6.0	3.0	0.0	1.0	0.0	0.0	1.0	0.0	1.0	21.0	11.0	5.0	4.0	0.0	1.0	0.0	0.0	1.0	0.0	0.0	0.0	0.0	0.0	0.0	0.0	0.0	0.0	0.0	0.0	0.0	0.0	0.0	0.0	2.36198122936606e-05	0.890206084712113	4.99653799061902e-06	0.0528988302421419	0.435294680340137	0.137601628542428	0.00549739767751931	0.750118170885908	0.000521213290580777	0.958519547310896	0.83496391207336
GENE1809X	ucsf_hc.01_1.G217B.01879		10.0	26.0	20.0	18.0	13.0	16.0	7.0	6.0	8.0	11.0	9.0	12.0	41.0	39.0	31.0	11.0	5.0	14.0	5.0	6.0	5.0	5.0	6.0	7.0	3.0	3.0	2.0	5.0	3.0	5.0	11.0	1.0	7.0	4.0	13.0	11.0	0.000420046451691661	0.380700883907755	7.48084744595306e-06	0.0184800604084825	0.32951750935133	0.91377487901079	0.632053421637533	0.477320569649432	0.000342254999805859	0.449530798673421	0.592662801138219
GENE8310X	ucsf_hc.01_1.G217B.08678		1809.0	1645.0	1730.0	1647.0	1650.0	1531.0	1152.0	1066.0	1019.0	1037.0	1217.0	1319.0	3522.0	3330.0	2706.0	1136.0	1291.0	1200.0	1120.0	1020.0	1153.0	1173.0	848.0	812.0	997.0	830.0	803.0	825.0	856.0	794.0	1531.0	1339.0	1391.0	1320.0	1368.0	1151.0	3.17688158169529e-12	0.0582361570119532	1.00383205981209e-15	5.88311975353249e-09	0.236182828810245	0.000368189702754702	0.00358808291487742	0.748095900711141	4.40850004485345e-18	0.95588260577965	0.814443856401842
GENE3069X	ucsf_hc.01_1.G217B.03183	UBP15	7533.0	7176.0	6829.0	6632.0	6728.0	5140.0	6193.0	6291.0	5640.0	5598.0	6059.0	6629.0	13228.0	12317.0	10685.0	6654.0	6893.0	6864.0	6361.0	6392.0	6510.0	6168.0	4980.0	5178.0	5697.0	5094.0	4789.0	4661.0	4449.0	4581.0	6968.0	6322.0	5866.0	6480.0	7135.0	6641.0	0.00473336632013614	0.29757226916149	1.04247762733757e-11	0.306520595763758	0.0780303333549916	0.0106694551667783	3.65622789217852e-06	0.0106483754014028	4.92137741676756e-10	0.159173262191267	0.947688110370121
GENE8962X	ucsf_hc.01_1.G217B.09358		5377.0	5200.0	5158.0	3880.0	3351.0	3262.0	3506.0	3541.0	3373.0	2857.0	3020.0	3298.0	7413.0	6959.0	5948.0	3230.0	3112.0	3245.0	2994.0	2938.0	3057.0	3211.0	2731.0	2565.0	2939.0	2681.0	2526.0	2294.0	2189.0	2165.0	3030.0	3151.0	2496.0	2867.0	3122.0	2804.0	8.4946640465223e-11	5.71091313560315e-06	4.33512906301326e-14	0.0130687331040202	0.0324171018591767	0.676756185966414	7.30192905317805e-11	1.75796477223236e-05	3.5591006504124e-12	0.0175530767301228	0.0355732831927223
GENE5856X	ucsf_hc.01_1.G217B.06090		13.0	23.0	18.0	28.0	9.0	7.0	10.0	13.0	3.0	3.0	4.0	4.0	61.0	65.0	61.0	14.0	17.0	14.0	4.0	16.0	14.0	7.0	6.0	6.0	2.0	5.0	5.0	5.0	4.0	6.0	12.0	8.0	7.0	9.0	16.0	10.0	0.00178297757441284	0.704207943616782	8.3371657914145e-07	0.159491589852071	0.121416519443608	0.627335474826199	0.237762096397392	0.090129278901083	3.3480733001238e-05	0.594132158346789	0.625274551408461
GENE9551X	ucsf_hc.01_1.G217B.09967		1059.0	1057.0	973.0	959.0	806.0	809.0	652.0	684.0	688.0	589.0	676.0	727.0	1883.0	1650.0	1519.0	987.0	996.0	1058.0	913.0	982.0	839.0	811.0	704.0	687.0	696.0	607.0	514.0	589.0	432.0	550.0	817.0	603.0	520.0	724.0	712.0	673.0	8.96372110981423e-05	0.0102877499767837	5.98698158452345e-12	0.0338591516281343	0.000604124190747173	0.000733941964239372	0.00183315759986372	0.115653070296169	9.34063106874314e-05	0.438086126569097	0.646187310880524
GENE6690X	ucsf_hc.01_1.G217B.06970		9.0	9.0	9.0	13.0	7.0	8.0	6.0	8.0	0.0	13.0	1.0	4.0	35.0	41.0	34.0	16.0	8.0	14.0	1.0	3.0	4.0	12.0	4.0	9.0	1.0	2.0	9.0	7.0	5.0	5.0	7.0	4.0	3.0	8.0	3.0	3.0	0.107049040456935	0.802497819694054	0.000196495023012551	0.81993069652959	0.130475152281204	0.0751040815228076	0.929031904310196	0.724285185897423	0.0183903328666948	0.338707435168336	0.0567726594549692
GENE7874X	ucsf_hc.01_1.G217B.08221		294.0	256.0	262.0	378.0	347.0	330.0	196.0	172.0	160.0	210.0	258.0	252.0	740.0	714.0	658.0	443.0	437.0	469.0	194.0	159.0	199.0	289.0	183.0	196.0	206.0	170.0	189.0	209.0	205.0	211.0	253.0	186.0	223.0	289.0	362.0	279.0	0.063243156288628	0.512055053844912	1.19618250658158e-14	0.0128337922460697	0.217248097789689	0.00024513192598116	0.0070090804675836	0.0273366228094732	0.00056922382919554	0.0981660414429607	0.000329714981799792
GENE319X	ucsf_hc.01_1.G217B.00331		24.0	18.0	22.0	40.0	21.0	21.0	15.0	14.0	12.0	31.0	44.0	45.0	218.0	154.0	151.0	33.0	56.0	70.0	16.0	7.0	11.0	10.0	4.0	2.0	0.0	0.0	2.0	7.0	16.0	4.0	7.0	7.0	8.0	0.0	8.0	12.0	6.27527254778465e-05	0.44897326190435	3.19054607159939e-09	0.0395945132363605	0.000124217326123293	3.94494934453273e-06	0.686495692640411	0.0121772207592342	2.33796568136368e-05	0.00651164910732143	0.281790162668216
GENE3803X	ucsf_hc.01_1.G217B.03952		89.0	78.0	79.0	106.0	127.0	110.0	85.0	76.0	58.0	73.0	86.0	99.0	349.0	273.0	210.0	112.0	124.0	114.0	92.0	106.0	93.0	57.0	46.0	27.0	35.0	22.0	41.0	43.0	39.0	50.0	94.0	91.0	85.0	39.0	45.0	38.0	4.21855594735723e-05	0.144575082433858	7.90058484481387e-10	6.30072649858029e-05	0.000932331508824116	1.11961021831504e-07	0.0313438627123268	0.705816381211058	2.3471474349324e-07	0.0687195383975875	0.000168245953642986
GENE11025X	ucsf_hc.01_1.G217B.11506		24.0	6.0	15.0	20.0	42.0	21.0	13.0	13.0	7.0	25.0	25.0	39.0	135.0	117.0	75.0	33.0	23.0	52.0	19.0	20.0	24.0	20.0	16.0	14.0	2.0	4.0	4.0	12.0	3.0	13.0	5.0	12.0	5.0	3.0	9.0	6.0	0.0211971925095836	0.12296785681159	1.59791321592195e-08	0.025363665232983	0.237810348175809	0.000116888074094087	0.0759940842558487	0.0174427452429695	0.000128962291826123	0.13970093294637	0.899553607371261
GENE3403X	ucsf_hc.01_1.G217B.03533		2.0	2.0	4.0	2.0	1.0	1.0	3.0	1.0	3.0	0.0	1.0	5.0	9.0	12.0	9.0	4.0	9.0	2.0	3.0	0.0	1.0	4.0	1.0	0.0	0.0	0.0	0.0	0.0	1.0	1.0	2.0	2.0	2.0	0.0	2.0	1.0	0.00955832492261676	0.189237496894585	0.00775983239233166	0.73078009655491	0.864634707716621	0.0210979490718753	0.31064824572598	0.343367130730915	0.172456400170419	0.367940887558716	0.716898349355841
GENE4926X	ucsf_hc.01_1.G217B.05120		50.0	54.0	44.0	39.0	20.0	29.0	50.0	35.0	37.0	24.0	29.0	35.0	258.0	232.0	183.0	77.0	79.0	63.0	29.0	30.0	32.0	28.0	29.0	22.0	11.0	9.0	4.0	11.0	6.0	8.0	52.0	33.0	47.0	16.0	18.0	15.0	1.33465638354039e-08	0.0208417508083075	3.19447748788772e-13	0.000327453967183406	0.687115437409374	3.16423616992176e-09	0.000655056648819041	0.014621013491077	4.09005327283549e-10	0.732959705657462	0.909477355908942
GENE8098X	ucsf_hc.01_1.G217B.08454		3.0	3.0	6.0	8.0	6.0	1.0	3.0	4.0	7.0	8.0	3.0	7.0	27.0	17.0	19.0	6.0	6.0	12.0	3.0	1.0	5.0	3.0	5.0	2.0	4.0	0.0	2.0	4.0	1.0	4.0	5.0	2.0	7.0	5.0	2.0	3.0	0.238886172319435	0.265095070336763	0.00177101297067637	0.95907665968016	0.501566902164296	0.121719233243147	0.988795434586446	0.85542075133643	0.0371826682194781	0.424256968738926	0.61117047715047
GENE2526X	ucsf_hc.01_1.G217B.02622		14.0	6.0	7.0	12.0	8.0	7.0	8.0	5.0	8.0	9.0	8.0	10.0	21.0	21.0	16.0	11.0	10.0	19.0	7.0	8.0	9.0	7.0	4.0	6.0	3.0	4.0	4.0	12.0	4.0	7.0	8.0	10.0	8.0	17.0	7.0	10.0	0.0791514040510766	0.89875273503694	0.0327662974085724	0.683287934226516	0.394154397613627	0.764842399405155	0.967543492781299	0.674145025094412	0.474809803260566	0.0932029633189385	0.673783257430165
GENE11206X	ucsf_hc.01_1.G217B.11694		7.0	4.0	8.0	4.0	4.0	2.0	6.0	8.0	5.0	3.0	7.0	6.0	40.0	33.0	26.0	6.0	14.0	5.0	18.0	13.0	10.0	12.0	8.0	10.0	0.0	1.0	3.0	11.0	8.0	10.0	10.0	7.0	4.0	10.0	9.0	8.0	0.00152306487647047	0.0335196128454221	7.81080055025081e-06	0.000200047853383987	0.0113891239759503	0.377219002766463	0.0956524384093697	0.40846712629578	2.82420409909453e-05	2.92125289676494e-05	0.75219861764662
GENE7605X	ucsf_hc.01_1.G217B.07916		8.0	5.0	5.0	2.0	3.0	4.0	3.0	3.0	0.0	4.0	1.0	2.0	28.0	33.0	21.0	4.0	9.0	7.0	5.0	5.0	3.0	6.0	3.0	1.0	5.0	0.0	3.0	7.0	2.0	4.0	12.0	2.0	12.0	7.0	4.0	1.0	0.125835308314098	0.168604224145142	0.00598072746446259	0.273036649736626	0.463621393792137	0.319755621563313	0.222196202667953	0.789964861150548	0.00449168771760151	0.310269942717054	0.806508197018301
GENE10579X	ucsf_hc.01_1.G217B.11043		20.0	19.0	19.0	19.0	3.0	17.0	5.0	7.0	4.0	8.0	9.0	10.0	96.0	91.0	46.0	11.0	15.0	15.0	7.0	3.0	9.0	12.0	6.0	6.0	0.0	3.0	2.0	4.0	5.0	11.0	11.0	14.0	18.0	5.0	3.0	7.0	7.33215261863712e-05	0.993210536196745	9.4773411334379e-06	0.754487543066198	0.932926495075215	0.0375118752065192	0.0674409669267259	0.423997998205777	1.0398555163257e-05	0.0311625294848367	0.423929415176484
GENE1761X	ucsf_hc.01_1.G217B.01831		65.0	66.0	62.0	65.0	19.0	42.0	26.0	27.0	20.0	32.0	31.0	34.0	104.0	133.0	93.0	37.0	34.0	48.0	8.0	10.0	20.0	6.0	11.0	3.0	10.0	7.0	13.0	8.0	0.0	2.0	26.0	17.0	24.0	13.0	11.0	13.0	1.04958581718714e-05	0.0243622536099897	3.94586738411886e-06	9.5465449884684e-06	0.000579434961437758	0.00232659299130148	0.0160287567703894	0.604227779674949	0.000597727260554536	0.0249216065965711	0.352523056187353
GENE3797X	ucsf_hc.01_1.G217B.03945		120.0	148.0	104.0	83.0	85.0	91.0	40.0	40.0	34.0	74.0	79.0	106.0	170.0	143.0	140.0	81.0	73.0	68.0	37.0	36.0	31.0	12.0	14.0	21.0	27.0	19.0	14.0	12.0	1.0	14.0	52.0	46.0	46.0	32.0	38.0	19.0	2.04078251412473e-08	0.387106086178213	3.57572138210244e-06	1.83281755637022e-08	3.67441981014523e-07	0.000289472639884378	0.00957372721853326	0.00102300433166993	0.0021411067721137	0.0116602807509257	0.0365876166076193
GENE2824X	ucsf_hc.01_1.G217B.02928		27.0	37.0	45.0	35.0	20.0	15.0	30.0	16.0	22.0	16.0	22.0	31.0	57.0	50.0	35.0	22.0	37.0	21.0	23.0	16.0	23.0	17.0	7.0	16.0	11.0	19.0	12.0	4.0	8.0	10.0	20.0	24.0	28.0	11.0	17.0	10.0	0.00476740143161352	0.498290262835351	0.0399464453274172	0.0107173333869702	0.165887128498942	0.0231052918910127	0.032562839244998	0.752745296496824	0.099545471658379	0.146246396607582	0.353955067321269
GENE9131X	ucsf_hc.01_1.G217B.09529		23.0	19.0	22.0	7.0	10.0	3.0	7.0	5.0	8.0	7.0	8.0	11.0	51.0	47.0	46.0	18.0	11.0	7.0	6.0	5.0	5.0	0.0	1.0	2.0	3.0	3.0	1.0	1.0	0.0	1.0	25.0	12.0	23.0	3.0	8.0	10.0	7.22873811337217e-06	0.417147574101401	0.00270994033289322	0.00259135556103729	0.000243669196688524	0.177113950475181	0.000245970906054203	0.713143859857564	1.51992861931327e-05	0.181338321160695	0.00910428755849945
GENE968X	ucsf_hc.01_1.G217B.01014		157.0	88.0	98.0	84.0	130.0	103.0	120.0	125.0	101.0	134.0	154.0	163.0	179.0	159.0	161.0	127.0	146.0	116.0	48.0	47.0	74.0	48.0	22.0	29.0	39.0	30.0	37.0	21.0	20.0	19.0	135.0	112.0	123.0	79.0	66.0	63.0	2.12743269126487e-06	1.69982330473812e-06	0.636413324837293	1.09970859276808e-07	2.49109622154359e-09	0.00034406716409137	0.384699923865016	0.234416047633948	0.880718408352167	0.0710157636814	0.0806705243747081
GENE1125X	ucsf_hc.01_1.G217B.01173		138.0	136.0	159.0	116.0	112.0	107.0	126.0	106.0	109.0	192.0	203.0	230.0	283.0	270.0	251.0	143.0	135.0	129.0	46.0	51.0	50.0	16.0	32.0	35.0	20.0	11.0	17.0	13.0	12.0	3.0	87.0	108.0	108.0	47.0	59.0	59.0	2.29168316148257e-10	1.15721357881955e-06	3.01986980472787e-07	9.74387201911842e-10	1.27194246448797e-11	6.35923251330503e-06	0.0249400501587201	0.000281492828328668	0.000219387745829174	0.145237020810408	0.0523942532800906
GENE2169X	ucsf_hc.01_1.G217B.02254		130.0	107.0	114.0	74.0	152.0	68.0	96.0	110.0	110.0	100.0	130.0	152.0	132.0	134.0	105.0	73.0	105.0	106.0	69.0	55.0	68.0	49.0	49.0	49.0	39.0	41.0	39.0	20.0	22.0	16.0	129.0	96.0	94.0	60.0	68.0	56.0	2.74907012208563e-06	0.000108532740517015	0.461170559735701	3.6816413357525e-07	7.63343078128741e-06	0.0300637241981089	0.0330819152640675	0.606024458109422	0.745529086461407	0.0129133625943475	0.644331725088619
GENE1766X	ucsf_hc.01_1.G217B.01836		1783.0	1807.0	1513.0	1979.0	2116.0	2069.0	1726.0	1650.0	1597.0	1699.0	2061.0	2483.0	2474.0	2507.0	2250.0	1924.0	2432.0	1989.0	1666.0	1433.0	1672.0	1291.0	1054.0	1118.0	1130.0	918.0	929.0	783.0	763.0	744.0	2050.0	1607.0	1771.0	1402.0	1487.0	1259.0	3.8046121218076e-07	0.00449301767109556	0.308775933694963	1.541553746171e-13	3.45452006336959e-09	1.36992313008196e-07	0.00770444896280756	0.0358261856677138	0.0398112015171967	0.00510190679414236	0.0109822143259321
GENE10356X	ucsf_hc.01_1.G217B.10810		114.0	113.0	121.0	155.0	142.0	175.0	153.0	108.0	136.0	173.0	206.0	222.0	221.0	217.0	188.0	168.0	169.0	142.0	113.0	124.0	109.0	104.0	73.0	66.0	66.0	58.0	65.0	43.0	45.0	31.0	223.0	203.0	182.0	84.0	91.0	95.0	0.00206283278727665	0.028374914110623	0.0143492342671068	4.79932824506321e-09	8.05146427779456e-08	7.58229075303937e-05	0.0242266252732027	0.00292161033749935	0.681158895693299	0.0256920425179073	0.160176963769976
GENE11403X	ucsf_hc.01_1.G217B.11899		238.0	226.0	236.0	269.0	240.0	227.0	269.0	209.0	196.0	247.0	334.0	353.0	454.0	401.0	339.0	274.0	294.0	271.0	233.0	227.0	240.0	165.0	142.0	147.0	125.0	154.0	109.0	95.0	93.0	93.0	354.0	311.0	282.0	206.0	224.0	215.0	5.62946412572278e-05	0.47090104322779	0.862320783856609	6.71174098625904e-08	1.21511160353031e-07	0.0377043387465432	0.963323366517379	0.00728330150931376	0.0832691027414719	0.0439944419997516	0.00576283710635325
GENE3869X	ucsf_hc.01_1.G217B.04021		188.0	211.0	143.0	195.0	136.0	126.0	230.0	184.0	222.0	195.0	242.0	250.0	535.0	507.0	429.0	143.0	211.0	153.0	126.0	102.0	155.0	147.0	114.0	143.0	59.0	59.0	51.0	65.0	33.0	31.0	265.0	232.0	233.0	210.0	215.0	234.0	2.28488308840775e-07	6.06864074661363e-06	8.82529286947638e-06	1.0127007360804e-06	0.00366024251568048	0.00122874156288662	0.0643639060608824	0.775532085224561	9.02391493148847e-10	0.294690565427756	0.110240288401298
GENE4205X	ucsf_hc.01_1.G217B.04368		16.0	12.0	21.0	13.0	20.0	11.0	13.0	12.0	22.0	12.0	17.0	30.0	58.0	54.0	47.0	12.0	13.0	11.0	10.0	9.0	11.0	16.0	12.0	8.0	3.0	6.0	2.0	4.0	3.0	3.0	20.0	23.0	17.0	10.0	15.0	15.0	0.00010380830894094	0.0406274995168509	0.00011879134216463	0.000937070309922048	0.238379223921289	0.411726330914671	0.536149392822958	0.692867484866603	3.97008157177667e-07	0.928186730169591	0.266562178340152
GENE583X	ucsf_hc.01_1.G217B.00614		51.0	57.0	68.0	49.0	69.0	40.0	51.0	48.0	40.0	60.0	59.0	69.0	129.0	103.0	101.0	72.0	73.0	69.0	33.0	35.0	46.0	46.0	33.0	46.0	40.0	20.0	18.0	18.0	10.0	26.0	68.0	80.0	70.0	57.0	54.0	44.0	0.00125347011184045	0.0808943392603488	0.146543832884183	0.000400048719271364	0.159439628896423	0.141270598481153	0.315022531978749	0.269436220962949	0.110911663332757	0.272576339856333	0.196527527959525
GENE2723X	ucsf_hc.01_1.G217B.02824		665.0	793.0	670.0	779.0	453.0	742.0	659.0	637.0	564.0	600.0	716.0	768.0	1717.0	1731.0	1336.0	705.0	802.0	699.0	581.0	522.0	632.0	577.0	508.0	480.0	293.0	275.0	261.0	163.0	189.0	173.0	714.0	641.0	685.0	421.0	408.0	392.0	9.11771575103869e-08	0.075977712299462	1.15674274209935e-08	3.68255737762197e-09	0.299374336355103	1.67869353487215e-05	0.108752522484706	0.992688958025822	1.20923183601017e-07	0.0146467465445666	0.573640422394001
GENE9261X	ucsf_hc.01_1.G217B.09663		77.0	75.0	102.0	78.0	69.0	92.0	69.0	72.0	48.0	49.0	62.0	56.0	200.0	236.0	182.0	70.0	80.0	70.0	37.0	39.0	26.0	48.0	37.0	27.0	17.0	15.0	15.0	10.0	9.0	9.0	88.0	51.0	60.0	37.0	52.0	25.0	5.4878318021409e-08	0.00020182362888497	2.76893827909386e-08	1.60098553325249e-08	0.217111163508734	0.00131886280265616	0.45648187088239	0.179011303221583	2.11194034830583e-07	0.232199781112395	0.236164672988795
GENE396X	ucsf_hc.01_1.G217B.00421		422.0	400.0	291.0	465.0	366.0	380.0	236.0	234.0	347.0	438.0	421.0	600.0	709.0	673.0	616.0	214.0	254.0	255.0	256.0	210.0	221.0	139.0	123.0	132.0	125.0	115.0	96.0	69.0	61.0	60.0	347.0	281.0	347.0	151.0	173.0	127.0	1.62339383422794e-09	0.0165352106290938	2.19800277800435e-06	3.0070670620191e-12	2.15972528336195e-11	0.00265667566949111	0.7402239227186	1.63289921433136e-05	8.7814512076883e-10	0.00883377373393556	0.00570302657985622
GENE3757X	ucsf_hc.01_1.G217B.03903		30.0	25.0	18.0	33.0	38.0	40.0	27.0	21.0	14.0	33.0	55.0	71.0	78.0	82.0	72.0	13.0	20.0	18.0	24.0	11.0	18.0	11.0	8.0	12.0	9.0	7.0	4.0	4.0	2.0	4.0	40.0	35.0	35.0	19.0	16.0	19.0	0.000191443091172655	0.22949229252828	0.00137692332653291	4.59972125939305e-08	1.84412122955605e-07	0.463948699513404	0.0618366411871864	0.000103223220995898	5.38590741162139e-08	0.183363379665555	0.267989413813026
GENE3755X	ucsf_hc.01_1.G217B.03901		147.0	128.0	134.0	144.0	115.0	158.0	137.0	120.0	144.0	178.0	216.0	221.0	373.0	408.0	308.0	161.0	185.0	161.0	123.0	115.0	160.0	77.0	66.0	88.0	74.0	48.0	66.0	28.0	31.0	38.0	189.0	177.0	170.0	64.0	73.0	79.0	5.82926462605538e-05	0.297349663866187	3.81189182170218e-06	2.01731834136186e-08	4.94551062378051e-08	2.70086496270938e-07	0.698781478163365	0.00397836044240098	7.03320221652293e-07	0.00371307120104242	0.00716900312755713
GENE9056X	ucsf_hc.01_1.G217B.09453		172.0	196.0	156.0	255.0	230.0	217.0	187.0	191.0	175.0	316.0	397.0	400.0	672.0	572.0	535.0	248.0	263.0	227.0	183.0	171.0	218.0	117.0	119.0	119.0	93.0	92.0	97.0	54.0	58.0	64.0	235.0	191.0	179.0	127.0	147.0	111.0	3.74316943717667e-05	0.343521703747732	1.39887936834402e-14	2.28760741752267e-12	7.71131169421217e-14	3.29581905125945e-08	0.00260258791969222	1.23874742749599e-09	3.85980371505563e-12	0.00177785486374393	0.00133669127697707
GENE784X	ucsf_hc.01_1.G217B.00824		55.0	56.0	68.0	58.0	78.0	74.0	55.0	52.0	42.0	55.0	63.0	63.0	225.0	183.0	164.0	71.0	73.0	73.0	38.0	46.0	50.0	29.0	29.0	26.0	34.0	28.0	27.0	16.0	31.0	24.0	75.0	59.0	66.0	44.0	66.0	50.0	0.00242780668119078	0.136064353771013	3.45298050890725e-09	1.3938214310681e-05	0.00042475812219978	0.103612295205668	0.456107270401067	0.583372874032785	2.03706040266171e-08	0.410985697145373	0.11213260620059
GENE2416X	ucsf_hc.01_1.G217B.02506		20.0	11.0	15.0	13.0	12.0	21.0	12.0	9.0	11.0	9.0	12.0	14.0	58.0	61.0	36.0	19.0	13.0	14.0	7.0	9.0	6.0	6.0	2.0	6.0	3.0	6.0	11.0	4.0	3.0	1.0	10.0	12.0	20.0	8.0	8.0	12.0	0.0340013165232185	0.155514669879017	3.70910727619057e-05	0.000903730236654206	0.0397701427287741	0.205055470559855	0.833303032826845	0.937354012625555	0.00013248287627779	0.169152933272317	0.497268028846782
GENE2973X	ucsf_hc.01_1.G217B.03081		307.0	246.0	211.0	188.0	311.0	218.0	244.0	210.0	179.0	198.0	306.0	283.0	1134.0	1125.0	839.0	486.0	480.0	485.0	99.0	69.0	129.0	87.0	77.0	76.0	68.0	53.0	46.0	36.0	30.0	43.0	299.0	209.0	214.0	252.0	284.0	301.0	6.67737145365586e-09	8.34820362648916e-07	1.08469801464138e-13	3.90592667119892e-09	1.71196061401069e-07	8.51177774247894e-05	0.30746449920888	0.462502708647376	4.06469405272288e-07	0.208936249067722	0.94186836532341
GENE3292X	ucsf_hc.01_1.G217B.03418		91.0	73.0	72.0	74.0	39.0	62.0	51.0	60.0	44.0	34.0	55.0	48.0	345.0	322.0	265.0	128.0	112.0	131.0	27.0	27.0	26.0	33.0	15.0	14.0	26.0	16.0	16.0	16.0	14.0	8.0	94.0	82.0	82.0	60.0	93.0	78.0	8.61219744023363e-07	0.000350078118202398	1.00826848345966e-10	1.10034841058328e-05	0.00451740627201011	0.00584302107207676	0.0173561717640638	0.190055596343971	8.33418248245305e-08	0.285574636313286	0.649603863393961
GENE2474X	ucsf_hc.01_1.G217B.02566		456.0	471.0	468.0	382.0	455.0	323.0	518.0	565.0	477.0	430.0	521.0	500.0	2401.0	2296.0	2068.0	481.0	519.0	515.0	401.0	365.0	427.0	244.0	198.0	175.0	138.0	128.0	131.0	71.0	61.0	64.0	645.0	554.0	610.0	476.0	537.0	424.0	1.11895596195613e-14	3.32085987568517e-07	6.42127214211245e-21	9.06602094314011e-16	3.77724904911537e-11	0.357647134564343	0.00035837568301805	0.00285883824378391	1.00935723638156e-21	4.09190129175172e-06	2.30363604618707e-07
GENE9110X	ucsf_hc.01_1.G217B.09508		468.0	531.0	504.0	503.0	585.0	443.0	497.0	549.0	450.0	460.0	565.0	597.0	1399.0	1284.0	1045.0	615.0	697.0	638.0	408.0	366.0	405.0	385.0	309.0	314.0	322.0	259.0	278.0	226.0	219.0	217.0	761.0	803.0	571.0	560.0	669.0	522.0	4.92985804621089e-05	2.98615238651629e-05	1.56620573981854e-06	2.97544301286171e-07	0.000280713088764588	0.967092300375864	0.639021095706184	0.671355305337052	3.02681477964701e-08	0.0643672813693668	0.895231717993061
GENE803X	ucsf_hc.01_1.G217B.00843	CSE1	4220.0	4284.0	3702.0	6601.0	6050.0	5572.0	3957.0	3804.0	3276.0	4010.0	4562.0	4620.0	14373.0	13559.0	11372.0	7581.0	7568.0	7700.0	2844.0	2677.0	2877.0	2580.0	2045.0	1936.0	2099.0	1805.0	1714.0	1341.0	1369.0	1431.0	7995.0	7942.0	7205.0	4293.0	4862.0	3927.0	1.20283848090807e-13	7.13504085462313e-10	2.77472365103076e-07	2.97622586497499e-21	7.06619791323547e-13	5.95152582405011e-12	5.31016679074177e-09	0.144467676001353	9.14961206076859e-08	9.49674948514715e-05	0.124162508684989
GENE7508X	ucsf_hc.01_1.G217B.07815		964.0	972.0	938.0	1123.0	2397.0	1148.0	881.0	1001.0	876.0	861.0	1079.0	1144.0	2550.0	2340.0	2012.0	1663.0	1753.0	1649.0	601.0	640.0	672.0	561.0	434.0	496.0	470.0	417.0	384.0	386.0	301.0	349.0	1497.0	1222.0	1184.0	852.0	1004.0	759.0	5.18999432349207e-05	0.000474907953426025	0.00149112708376357	1.06779673474239e-09	0.000141752795399724	8.03742820828762e-06	0.00195997038759014	0.979210979899055	0.428632570522079	0.501973977605431	0.645803260743821
GENE1860X	ucsf_hc.01_1.G217B.01931		166.0	138.0	146.0	239.0	280.0	241.0	115.0	118.0	110.0	133.0	175.0	180.0	636.0	644.0	452.0	332.0	389.0	317.0	101.0	103.0	106.0	76.0	70.0	64.0	49.0	46.0	37.0	27.0	30.0	33.0	172.0	151.0	132.0	66.0	106.0	67.0	6.33025208644368e-10	0.0415165897329225	6.97814989235108e-16	4.1221993152875e-15	2.5417259507494e-07	7.86614021309862e-16	1.66302340635761e-06	0.0169145935153399	4.26401589081367e-05	0.0934565346510406	0.079810529265589
GENE2727X	ucsf_hc.01_1.G217B.02828		7.0	7.0	5.0	7.0	19.0	18.0	9.0	10.0	5.0	5.0	8.0	7.0	59.0	67.0	52.0	29.0	28.0	12.0	4.0	6.0	6.0	5.0	2.0	3.0	2.0	0.0	1.0	0.0	0.0	2.0	13.0	12.0	9.0	2.0	3.0	3.0	0.00296959390587243	0.199684470984065	1.10281216441366e-06	9.67332557501606e-06	0.240726675628594	7.70424028882867e-06	0.0556021339110355	0.496042436030985	0.000523581455450968	0.716596173402033	0.585587346843126
GENE8089X	ucsf_hc.01_1.G217B.08444		52.0	35.0	43.0	57.0	51.0	69.0	64.0	66.0	57.0	63.0	77.0	96.0	253.0	214.0	181.0	99.0	102.0	111.0	19.0	27.0	25.0	24.0	20.0	22.0	7.0	7.0	5.0	3.0	7.0	3.0	66.0	44.0	40.0	10.0	13.0	21.0	7.49067403143573e-08	2.70088410176515e-07	1.0144065600585e-11	6.56418999195703e-10	2.64011923798981e-07	1.21247583097276e-11	0.114815128920656	0.431807067356113	9.79798035437355e-06	0.431303086193406	0.660869984884884
GENE11571X	ucsf_hc.01_1.G217B.12074		41.0	30.0	21.0	41.0	32.0	54.0	25.0	40.0	25.0	36.0	35.0	49.0	73.0	74.0	54.0	50.0	46.0	46.0	32.0	27.0	22.0	27.0	23.0	17.0	21.0	14.0	17.0	16.0	11.0	13.0	38.0	36.0	38.0	19.0	25.0	22.0	0.104175780544316	0.291264873456415	0.0241722424763656	0.000345467577220514	0.0339010043855038	0.000565051796138319	0.149507940081919	0.314371781981624	0.428270869063932	0.54990934767524	0.962647026544841
GENE7577X	ucsf_hc.01_1.G217B.07885		14.0	18.0	19.0	24.0	25.0	21.0	16.0	15.0	18.0	4.0	16.0	10.0	254.0	227.0	175.0	22.0	19.0	27.0	8.0	3.0	2.0	6.0	3.0	4.0	3.0	5.0	1.0	0.0	0.0	1.0	19.0	19.0	18.0	3.0	4.0	3.0	4.37002110750488e-05	2.44328000981125e-05	4.05698340808139e-14	1.42594978682252e-08	0.134452187637498	3.02561701194022e-06	0.268170469995021	0.0148180512347959	1.25179670489632e-13	0.018888594076486	0.518216824044942
GENE11127X	ucsf_hc.01_1.G217B.11613		24.0	31.0	26.0	32.0	49.0	46.0	24.0	25.0	26.0	22.0	41.0	40.0	128.0	126.0	104.0	46.0	57.0	47.0	15.0	15.0	20.0	19.0	22.0	10.0	13.0	16.0	8.0	11.0	13.0	3.0	21.0	29.0	22.0	18.0	16.0	15.0	0.021985997753134	0.033912100745282	4.24129361758613e-09	1.02421127581653e-05	0.023086560745669	2.88130073765885e-05	0.0701367175907929	0.443022549999861	6.77149319270345e-05	0.374688992196067	0.630600426793451
GENE1097X	ucsf_hc.01_1.G217B.01145		151.0	155.0	146.0	232.0	216.0	229.0	183.0	175.0	162.0	282.0	298.0	369.0	476.0	450.0	364.0	318.0	342.0	300.0	166.0	155.0	177.0	98.0	85.0	94.0	58.0	69.0	61.0	31.0	50.0	41.0	218.0	198.0	175.0	151.0	164.0	150.0	5.95091819615014e-08	0.0591642596027469	8.41474886732826e-10	3.00411250931326e-14	4.89872123700136e-14	2.9948999906352e-10	5.41364366122359e-05	7.05797210782809e-08	0.285899667355882	0.0110733022940999	8.54506864861258e-05
GENE2540X	ucsf_hc.01_1.G217B.02636		12.0	19.0	15.0	29.0	53.0	28.0	32.0	37.0	32.0	126.0	154.0	163.0	432.0	401.0	302.0	166.0	176.0	129.0	11.0	10.0	9.0	2.0	6.0	3.0	0.0	2.0	1.0	1.0	0.0	1.0	20.0	17.0	22.0	31.0	28.0	32.0	2.53127226168229e-06	6.94044811951219e-06	3.18885453919876e-16	6.6351343047003e-09	3.87178444986861e-13	3.39452804009773e-11	0.00158575241970778	7.89542197790542e-10	2.63888956633394e-08	0.935073097778159	0.0330443940080936
GENE2200X	ucsf_hc.01_1.G217B.02285		740.0	787.0	722.0	621.0	583.0	503.0	826.0	821.0	957.0	881.0	1055.0	1080.0	2403.0	2173.0	1949.0	1080.0	1128.0	954.0	566.0	616.0	617.0	335.0	276.0	291.0	200.0	177.0	169.0	165.0	127.0	123.0	1108.0	1078.0	981.0	580.0	642.0	571.0	2.33125562032914e-16	1.69629743240251e-09	7.79349659155217e-12	3.47783587122105e-14	4.13005160741434e-16	1.40438762666402e-09	4.25983437423734e-06	0.56490540308689	6.74803204465034e-12	0.0645424997943693	6.31018110012976e-08
GENE7799X	ucsf_hc.01_1.G217B.08132		285.0	242.0	191.0	230.0	340.0	201.0	317.0	333.0	299.0	257.0	319.0	341.0	581.0	595.0	463.0	345.0	409.0	354.0	272.0	238.0	339.0	178.0	166.0	152.0	109.0	76.0	90.0	65.0	78.0	72.0	330.0	301.0	322.0	191.0	219.0	213.0	2.69186171920029e-07	0.0141076338980278	0.000426296470286854	1.16608785122785e-08	9.11184282533106e-05	6.81351372891616e-06	0.956863485969057	0.103463488043017	0.0439240913771047	0.341366889499095	0.00177003985413864
GENE943X	ucsf_hc.01_1.G217B.00988		107.0	88.0	110.0	114.0	133.0	127.0	125.0	100.0	123.0	113.0	179.0	188.0	370.0	334.0	286.0	154.0	197.0	178.0	75.0	56.0	83.0	41.0	38.0	52.0	41.0	28.0	37.0	36.0	52.0	39.0	153.0	130.0	144.0	118.0	124.0	105.0	2.08866796075786e-06	2.10775495755212e-05	7.49726785855522e-08	3.42349171243136e-06	1.6993418961641e-09	0.00307299619793245	0.206166142227785	0.074932055868002	3.75855303494138e-05	0.276165517043391	0.0563929529408303
GENE6176X	ucsf_hc.01_1.G217B.06428		14.0	9.0	4.0	14.0	10.0	11.0	7.0	15.0	21.0	14.0	21.0	32.0	39.0	40.0	32.0	25.0	25.0	38.0	9.0	6.0	7.0	4.0	2.0	2.0	3.0	0.0	3.0	2.0	5.0	1.0	21.0	12.0	10.0	10.0	25.0	10.0	0.00851355984327012	0.0669332403714829	0.00958483839950594	0.0103841102709824	9.10597647783524e-05	0.0343314864281868	0.475143693784841	0.243974119870128	0.934798296023372	0.554392800217477	0.145725216301144
GENE4723X	ucsf_hc.01_1.G217B.04908		8.0	8.0	2.0	12.0	11.0	5.0	5.0	5.0	11.0	9.0	15.0	21.0	49.0	39.0	50.0	18.0	24.0	13.0	7.0	2.0	6.0	5.0	3.0	5.0	0.0	1.0	0.0	1.0	1.0	2.0	11.0	14.0	6.0	15.0	9.0	11.0	0.000981959629216126	0.251939213539558	1.59300514661759e-05	0.00346784364751783	0.00783317734698482	0.229071126697222	0.253924544473196	0.0610678427922744	0.0037133146500135	0.190744420800187	0.825985518423748
GENE288X	ucsf_hc.01_1.G217B.00297		8.0	4.0	3.0	6.0	9.0	10.0	5.0	9.0	5.0	5.0	10.0	7.0	29.0	26.0	11.0	13.0	16.0	22.0	3.0	1.0	3.0	2.0	0.0	6.0	0.0	0.0	2.0	2.0	2.0	1.0	11.0	6.0	2.0	2.0	4.0	3.0	0.00861448539461271	0.0366979393014783	0.00464203918549905	0.027079072339813	0.0246064048241078	0.000593086993168714	0.30446654221596	0.959781273753327	0.971008159442867	0.223333426954855	0.887329627480386
GENE3446X	ucsf_hc.01_1.G217B.03577		101.0	109.0	115.0	136.0	138.0	130.0	150.0	171.0	164.0	102.0	145.0	159.0	249.0	265.0	226.0	256.0	258.0	223.0	99.0	104.0	103.0	64.0	49.0	48.0	37.0	37.0	35.0	47.0	38.0	40.0	118.0	95.0	111.0	76.0	134.0	106.0	2.07911241317959e-07	1.52156324459077e-06	1.96626152684127e-07	1.21833641466772e-07	5.30989613024315e-07	1.39911505669324e-09	0.120056950168355	0.00323416374891797	0.00507360295533664	0.332035291987605	0.00111489185464072
GENE6760X	ucsf_hc.01_1.G217B.07040		202.0	180.0	192.0	406.0	330.0	373.0	247.0	222.0	187.0	323.0	333.0	359.0	754.0	709.0	602.0	535.0	570.0	532.0	81.0	46.0	63.0	91.0	61.0	44.0	45.0	25.0	24.0	50.0	56.0	51.0	211.0	199.0	159.0	205.0	266.0	328.0	1.14127551735377e-09	3.08923078763157e-10	5.24131169978902e-12	5.92340019322413e-12	1.91617094077512e-11	8.5733449474512e-08	3.62725313503074e-06	0.00449425139952848	0.989277869814943	0.0252796492910347	0.373099126409953
GENE6908X	ucsf_hc.01_1.G217B.07191		11.0	7.0	6.0	15.0	27.0	23.0	12.0	12.0	5.0	14.0	17.0	12.0	77.0	60.0	35.0	27.0	49.0	51.0	1.0	3.0	2.0	3.0	4.0	3.0	1.0	0.0	1.0	1.0	6.0	1.0	9.0	9.0	5.0	14.0	9.0	12.0	0.000728684281493795	0.00118765754597732	5.35087085400531e-07	4.08541337123321e-05	0.0037019311029253	7.78381772186409e-05	0.00752004029358192	0.377997274437006	0.725397534239534	0.206243851075413	0.249127875672127
GENE10374X	ucsf_hc.01_1.G217B.10829		9.0	6.0	10.0	5.0	27.0	14.0	9.0	18.0	4.0	7.0	4.0	18.0	34.0	41.0	24.0	28.0	49.0	36.0	3.0	2.0	5.0	1.0	2.0	3.0	0.0	2.0	4.0	5.0	3.0	1.0	13.0	5.0	7.0	5.0	23.0	16.0	0.0284525177561721	0.0635210450355663	0.00620708978154114	0.044860263955581	0.0644722833203299	0.00912391645582725	0.483838405714779	0.745989382968622	0.226454853031852	0.501839266545722	0.740804566748716
GENE4478X	ucsf_hc.01_1.G217B.04657		13.0	21.0	9.0	11.0	11.0	16.0	12.0	18.0	8.0	12.0	17.0	22.0	20.0	26.0	18.0	10.0	9.0	12.0	5.0	7.0	6.0	4.0	6.0	3.0	3.0	1.0	3.0	6.0	4.0	2.0	16.0	8.0	13.0	5.0	6.0	3.0	8.11566305599207e-05	0.0086894640324227	0.184055956105645	0.011835615066315	0.000422487903333444	0.0350205208080887	0.60562952043383	0.452900925649371	0.0556485762024193	0.283996959722036	0.724145635105336
GENE4847X	ucsf_hc.01_1.G217B.05041		13.0	8.0	18.0	10.0	14.0	20.0	6.0	15.0	6.0	13.0	8.0	12.0	36.0	22.0	15.0	9.0	14.0	11.0	2.0	9.0	4.0	2.0	5.0	1.0	4.0	1.0	2.0	5.0	3.0	1.0	17.0	11.0	13.0	5.0	13.0	4.0	0.00248236406304784	0.0803518491028055	0.318306094826393	0.00465942501829881	0.00706718521396825	0.272751557414453	0.85671298876076	0.728380458496131	0.11869652284102	0.761575556498246	0.528921657592102
GENE58X	ucsf_hc.01_1.G217B.00064		29.0	30.0	25.0	36.0	26.0	28.0	19.0	19.0	24.0	20.0	27.0	34.0	45.0	49.0	41.0	33.0	23.0	23.0	24.0	16.0	18.0	14.0	12.0	8.0	6.0	10.0	10.0	12.0	9.0	7.0	28.0	23.0	19.0	13.0	21.0	15.0	3.96193141503417e-05	0.359976648259937	0.0104101578352627	0.000222818608912495	0.00163279094423312	0.0572273108900003	0.972755865558597	0.459751399192528	0.0431219081609579	0.665868940902742	0.13957273525386
GENE10483X	ucsf_hc.01_1.G217B.10939		198.0	147.0	166.0	206.0	374.0	199.0	171.0	134.0	184.0	181.0	235.0	235.0	405.0	406.0	338.0	161.0	205.0	163.0	128.0	104.0	117.0	73.0	71.0	70.0	43.0	37.0	35.0	45.0	37.0	47.0	212.0	180.0	172.0	99.0	124.0	92.0	1.51908746359354e-08	0.00149114298174852	3.55941241257009e-05	2.71143479702672e-10	1.32573273703666e-07	0.00238934784079427	0.00520958873144903	0.146545656934973	6.54326159842815e-06	0.551151679108395	0.0659285860805762
GENE7667X	ucsf_hc.01_1.G217B.07979		17.0	23.0	8.0	16.0	15.0	18.0	16.0	14.0	15.0	22.0	27.0	27.0	48.0	39.0	31.0	20.0	17.0	13.0	10.0	5.0	6.0	4.0	5.0	5.0	1.0	3.0	0.0	0.0	6.0	6.0	26.0	10.0	12.0	7.0	9.0	10.0	9.46575800029144e-05	0.0198890805748633	0.0116047861311872	0.00126264093253956	0.000343323540401503	0.129880914657432	0.928910067756618	0.204895444239537	0.0237599179979377	0.337860787808602	0.750355120385677
GENE7583X	ucsf_hc.01_1.G217B.07891		9.0	13.0	13.0	14.0	12.0	9.0	7.0	11.0	12.0	8.0	13.0	14.0	88.0	86.0	52.0	13.0	11.0	15.0	8.0	3.0	0.0	1.0	3.0	0.0	1.0	0.0	1.0	1.0	1.0	0.0	6.0	13.0	6.0	1.0	1.0	1.0	0.000151153482533406	0.00157493075800539	7.96132301175792e-08	0.000260768633625065	0.000378875457672202	0.000127792762256486	0.911985480050399	0.918992541215954	1.51408107326388e-06	0.957583388878633	0.593515643478182
GENE7615X	ucsf_hc.01_1.G217B.07926		747.0	671.0	650.0	494.0	324.0	438.0	565.0	578.0	539.0	344.0	438.0	446.0	5344.0	5028.0	3960.0	1241.0	1104.0	1326.0	121.0	134.0	136.0	74.0	62.0	61.0	73.0	66.0	61.0	57.0	53.0	50.0	691.0	559.0	584.0	136.0	182.0	152.0	7.06099297380914e-16	1.13761040683926e-14	2.18880326843826e-22	1.83096780758527e-12	1.46374602840361e-12	1.8603646228298e-18	1.95501864275334e-07	2.98730943464441e-05	2.87988162510499e-18	0.556721146162096	0.0061428485857414
GENE11108X	ucsf_hc.01_1.G217B.11592		40.0	32.0	26.0	25.0	57.0	36.0	37.0	22.0	16.0	39.0	68.0	55.0	150.0	154.0	150.0	49.0	61.0	73.0	14.0	14.0	16.0	12.0	12.0	15.0	9.0	10.0	9.0	8.0	20.0	9.0	47.0	44.0	55.0	33.0	24.0	30.0	0.000960605769281641	0.0382649084161307	1.20921802151037e-06	0.00288687140745367	2.404367319348e-05	0.00251159490359505	0.734270951849073	0.0038592933187515	3.70737429087621e-05	0.588412176647785	0.909609426612576
GENE1081X	ucsf_hc.01_1.G217B.01129		81.0	74.0	54.0	63.0	137.0	78.0	49.0	49.0	57.0	50.0	45.0	63.0	218.0	242.0	167.0	110.0	122.0	103.0	36.0	28.0	42.0	14.0	14.0	19.0	14.0	13.0	7.0	8.0	3.0	13.0	54.0	59.0	56.0	46.0	55.0	40.0	5.28481052582749e-07	0.0197584802933049	2.06327281344638e-08	1.08315310061805e-08	0.000178795914181254	4.84295100161879e-05	0.275190200515015	0.645241014485624	0.00279832384685098	0.431046130093554	0.0310179320792018
GENE3180X	ucsf_hc.01_1.G217B.03298		152.0	190.0	144.0	168.0	283.0	183.0	146.0	150.0	111.0	109.0	125.0	138.0	332.0	337.0	294.0	202.0	254.0	193.0	82.0	72.0	85.0	78.0	53.0	52.0	48.0	31.0	32.0	22.0	36.0	26.0	136.0	105.0	93.0	138.0	173.0	120.0	4.44002897506144e-09	2.74785706954932e-05	7.79294580525304e-09	3.66333401257837e-11	0.000671426977661773	0.00609384235217169	0.0862071340242766	0.123730455394051	0.0803236588971368	0.436795785070167	0.599353221191612
GENE1381X	ucsf_hc.01_1.G217B.01441		287.0	238.0	212.0	221.0	284.0	207.0	251.0	199.0	182.0	137.0	201.0	178.0	535.0	522.0	394.0	284.0	270.0	261.0	154.0	134.0	154.0	80.0	61.0	58.0	49.0	51.0	47.0	25.0	30.0	21.0	256.0	184.0	197.0	245.0	248.0	231.0	2.81365837494854e-12	3.35978704414278e-05	1.55721884199075e-08	2.93636180184008e-13	3.90384446654029e-07	0.905310504681816	0.33695820046576	0.00214229282200357	5.33403995113441e-05	0.00740796140776442	3.98822378234424e-05
GENE3762X	ucsf_hc.01_1.G217B.03908		45.0	40.0	34.0	36.0	50.0	52.0	31.0	35.0	33.0	30.0	42.0	29.0	77.0	53.0	66.0	39.0	65.0	46.0	12.0	9.0	22.0	7.0	8.0	2.0	5.0	9.0	7.0	3.0	4.0	1.0	32.0	26.0	29.0	41.0	37.0	34.0	2.60681774698064e-06	0.000181989038953514	0.00329545077137173	1.97947522921588e-08	3.44440890225576e-06	0.327588066813674	0.707295526878292	0.616953891294232	0.833252158813059	0.0717010450690357	0.0380073928545806
GENE2455X	ucsf_hc.01_1.G217B.02547		11.0	11.0	17.0	17.0	13.0	10.0	6.0	6.0	4.0	7.0	13.0	9.0	25.0	21.0	20.0	18.0	19.0	17.0	5.0	6.0	4.0	7.0	2.0	1.0	1.0	8.0	5.0	3.0	2.0	2.0	7.0	14.0	12.0	11.0	13.0	8.0	0.00569573405017657	0.665485673807422	0.068147244324935	0.00127301884374133	0.0130836990949635	0.129567039468779	0.955836797769182	0.239382047661264	0.891748770005179	0.629678077285078	0.435063524605881
GENE2497X	ucsf_hc.01_1.G217B.02591		59.0	73.0	73.0	84.0	95.0	101.0	45.0	26.0	37.0	71.0	69.0	75.0	115.0	104.0	90.0	94.0	107.0	69.0	22.0	25.0	29.0	10.0	15.0	18.0	12.0	12.0	8.0	4.0	3.0	9.0	35.0	27.0	31.0	39.0	52.0	41.0	1.3066032157943e-08	0.0281396112383696	4.80821083388809e-07	2.9955892251341e-11	3.22076011130506e-08	0.000160309538685713	0.0615995945368738	0.000815174754490829	0.498630230979392	0.0778102521057319	0.106575593981729
GENE8903X	ucsf_hc.01_1.G217B.09292		141.0	117.0	119.0	117.0	160.0	144.0	73.0	97.0	75.0	94.0	107.0	139.0	171.0	164.0	138.0	160.0	193.0	157.0	50.0	57.0	59.0	53.0	26.0	21.0	39.0	28.0	28.0	27.0	26.0	21.0	88.0	62.0	49.0	81.0	95.0	100.0	1.36337626569563e-08	0.00133894287521153	7.64914737162888e-06	1.13091645399437e-09	8.82191449940915e-08	4.34074655589723e-05	0.701314064540787	0.105191054116339	0.00382659675735342	0.518950688400236	0.0531340284230021
GENE3074X	ucsf_hc.01_1.G217B.03188		95.0	60.0	59.0	56.0	75.0	77.0	39.0	30.0	31.0	89.0	97.0	113.0	218.0	215.0	199.0	159.0	166.0	151.0	58.0	55.0	48.0	38.0	23.0	20.0	14.0	8.0	11.0	6.0	4.0	3.0	84.0	55.0	77.0	256.0	285.0	252.0	3.38523545480207e-09	0.0227815264756435	3.9595015256591e-09	1.42433870843661e-10	2.40937680522463e-08	1.6851474649937e-08	0.595530478580929	1.89710891056049e-07	0.571005186524162	0.0245912837431178	0.00629420493891863
GENE9644X	ucsf_hc.01_1.G217B.10067		7279.0	7112.0	6405.0	6779.0	6311.0	6392.0	5958.0	5971.0	5504.0	7011.0	7757.0	8088.0	12237.0	11230.0	9512.0	7983.0	7954.0	7933.0	6296.0	6363.0	6469.0	4604.0	3712.0	3746.0	4181.0	3610.0	3254.0	2784.0	2436.0	2751.0	7547.0	6583.0	6841.0	7695.0	8816.0	7656.0	6.07657828733647e-12	0.846731923338805	1.06127259400882e-05	5.34986506864176e-15	1.07001893374726e-12	0.00566480624272598	0.00755535419500547	0.000477222038840958	0.0394075210716012	1.04094257468275e-06	9.59384530265238e-08
GENE7458X	ucsf_hc.01_1.G217B.07765		103.0	127.0	87.0	93.0	148.0	88.0	78.0	64.0	62.0	75.0	89.0	96.0	227.0	228.0	191.0	195.0	259.0	143.0	47.0	64.0	57.0	40.0	24.0	24.0	38.0	42.0	30.0	24.0	18.0	15.0	122.0	93.0	91.0	202.0	198.0	191.0	1.85184687359951e-05	0.0708008383257639	0.000106064595789718	8.24092919300416e-08	2.65545096695126e-05	0.259771920769	0.847761831694034	0.441479933544736	0.218463321791571	0.0369131859643407	0.0369835793482831
GENE1148X	ucsf_hc.01_1.G217B.01196		89.0	78.0	98.0	108.0	125.0	90.0	85.0	88.0	84.0	156.0	156.0	165.0	180.0	171.0	139.0	137.0	182.0	168.0	25.0	18.0	21.0	17.0	19.0	16.0	43.0	38.0	42.0	8.0	13.0	2.0	151.0	97.0	124.0	87.0	139.0	59.0	0.00260249629367729	2.86214949931084e-08	0.746180376519808	5.21422685336322e-10	6.91523600315381e-11	0.000705312871593263	0.339871985861973	0.000656631854535314	0.0579706061596743	5.82560665953247e-06	0.931484451566324
GENE7614X	ucsf_hc.01_1.G217B.07925		20.0	18.0	13.0	17.0	10.0	10.0	9.0	8.0	14.0	37.0	79.0	64.0	28.0	25.0	35.0	91.0	114.0	91.0	4.0	2.0	5.0	1.0	1.0	4.0	3.0	2.0	4.0	0.0	0.0	0.0	21.0	19.0	14.0	49.0	30.0	43.0	0.000222828770838571	0.00444939163264926	0.329219252078799	7.48773495724694e-07	6.72266261569916e-10	8.93144598444736e-06	0.196041886663537	2.39523428638733e-07	1.34527307616059e-09	0.00387065805897183	0.400146706511963
GENE2331X	ucsf_hc.01_1.G217B.02419		284.0	266.0	256.0	253.0	296.0	250.0	179.0	147.0	160.0	178.0	209.0	246.0	413.0	387.0	331.0	261.0	413.0	297.0	47.0	43.0	44.0	37.0	42.0	45.0	39.0	41.0	39.0	43.0	26.0	24.0	241.0	206.0	224.0	444.0	443.0	392.0	1.47053205602089e-14	2.58303869276324e-12	0.000509581330433096	1.8040065342041e-14	1.12273740375411e-12	1.38132934040413e-06	0.445546221486115	0.112783702661525	0.357263626527716	0.358481254329981	0.674592722520282
GENE2974X	ucsf_hc.01_1.G217B.03082		70.0	44.0	53.0	54.0	106.0	52.0	49.0	30.0	45.0	78.0	88.0	121.0	87.0	102.0	74.0	125.0	133.0	107.0	11.0	12.0	12.0	12.0	10.0	11.0	8.0	6.0	12.0	8.0	3.0	6.0	84.0	43.0	47.0	108.0	151.0	109.0	1.20811233081095e-06	1.62106731537025e-05	0.236956426342852	5.07598885768873e-08	7.85470413984713e-09	0.387818859625333	0.430522864154515	0.00023841377196489	0.00026343670667284	0.501681073092176	0.788299120657938
GENE3493X	ucsf_hc.01_1.G217B.03624		51.0	45.0	54.0	97.0	81.0	104.0	29.0	15.0	29.0	76.0	69.0	82.0	63.0	69.0	64.0	99.0	154.0	111.0	15.0	7.0	10.0	8.0	16.0	16.0	10.0	6.0	8.0	6.0	4.0	8.0	45.0	35.0	27.0	74.0	99.0	78.0	5.05771141188867e-07	0.00150103150866684	0.0361312858290933	2.83585864257557e-10	3.27015316998786e-08	0.0442542841792775	0.000687351303967762	4.75176675755891e-06	4.3870656706406e-07	0.650598186629603	0.294498103424057
GENE6884X	ucsf_hc.01_1.G217B.07166		16.0	16.0	13.0	40.0	23.0	29.0	14.0	17.0	15.0	25.0	28.0	38.0	17.0	19.0	27.0	19.0	24.0	24.0	2.0	4.0	6.0	2.0	3.0	3.0	3.0	2.0	1.0	1.0	5.0	0.0	17.0	9.0	3.0	11.0	18.0	21.0	0.000289825841287201	0.00041071964393897	0.040162564730473	6.91666435517263e-07	2.59585653483347e-06	0.433909680810556	0.0263172274491244	0.0491908918409503	0.225218237151309	0.677877349375644	0.834594318605379
GENE7542X	ucsf_hc.01_1.G217B.07850		43.0	48.0	39.0	55.0	69.0	77.0	11.0	20.0	14.0	130.0	137.0	211.0	23.0	46.0	33.0	29.0	35.0	41.0	0.0	0.0	0.0	0.0	0.0	0.0	0.0	0.0	0.0	0.0	0.0	0.0	23.0	3.0	13.0	62.0	51.0	58.0	2.83581630525023e-09	3.17262373302992e-07	0.00412596544047883	4.58632319817385e-10	5.63783958117927e-12	0.00553719769315241	0.0731180768257166	1.82962261720948e-10	0.203325359836918	0.959957460866697	0.857076576182457
GENE2511X	ucsf_hc.01_1.G217B.02605		33.0	30.0	24.0	22.0	31.0	31.0	10.0	4.0	7.0	11.0	16.0	10.0	22.0	22.0	30.0	16.0	24.0	13.0	7.0	3.0	2.0	2.0	2.0	0.0	6.0	3.0	3.0	1.0	4.0	0.0	12.0	6.0	21.0	50.0	51.0	63.0	3.72703021524532e-05	0.129760599260444	0.111577700059737	2.28725681133113e-06	0.000333362481481723	1.07084801938458e-05	0.719995623521934	0.249310870202399	0.746424486163779	0.134627827194648	0.192305951972308
GENE4759X	ucsf_hc.01_1.G217B.04946		40.0	25.0	35.0	69.0	85.0	68.0	11.0	13.0	15.0	16.0	28.0	28.0	59.0	49.0	37.0	20.0	29.0	20.0	2.0	5.0	1.0	3.0	2.0	1.0	2.0	2.0	1.0	0.0	0.0	4.0	11.0	16.0	10.0	57.0	49.0	35.0	5.21720320880552e-08	4.78062266138744e-05	2.12775278227447e-05	7.64532428913814e-11	1.49008593503331e-06	0.000218235358333142	0.000126567749482745	0.0801259713611704	0.0156797882247925	0.347179796744012	0.942422556744862
GENE4564X	ucsf_hc.01_1.G217B.04745		31.0	17.0	21.0	13.0	28.0	18.0	14.0	18.0	20.0	24.0	17.0	26.0	32.0	43.0	22.0	13.0	22.0	18.0	3.0	0.0	2.0	0.0	3.0	0.0	1.0	0.0	1.0	0.0	0.0	0.0	4.0	3.0	5.0	43.0	45.0	29.0	4.8351368126671e-07	1.80849121572621e-06	6.12056735426152e-06	1.06609299767482e-07	4.14872707397516e-07	0.000429297665400033	0.414237854732156	0.661599785405006	0.159818124026334	0.434713721364525	0.589627621004674
GENE4903X	ucsf_hc.01_1.G217B.05097		79.0	65.0	65.0	70.0	96.0	70.0	43.0	56.0	59.0	81.0	88.0	104.0	107.0	102.0	82.0	60.0	88.0	59.0	7.0	11.0	8.0	4.0	6.0	8.0	8.0	9.0	3.0	3.0	2.0	0.0	17.0	20.0	30.0	85.0	63.0	68.0	6.00416457443593e-09	2.80052986571586e-08	1.79056168045425e-07	2.21622103073201e-10	2.6231875960645e-10	0.336301181598824	0.724804798644968	0.00871397976867355	0.43413087367827	0.01549690565242	0.651371772323842
GENE10157X	ucsf_hc.01_1.G217B.10603		156.0	142.0	150.0	139.0	137.0	115.0	130.0	142.0	149.0	135.0	174.0	165.0	235.0	208.0	157.0	161.0	138.0	126.0	100.0	129.0	110.0	87.0	74.0	66.0	94.0	65.0	69.0	55.0	45.0	51.0	137.0	108.0	122.0	151.0	194.0	139.0	6.28712880528092e-05	0.00143321111200108	0.00770309234338146	6.56425735189029e-06	6.30482329817126e-06	0.00884292355393166	0.0545231348715186	0.981984339666568	0.189589630411222	0.0263250470919098	0.0740283735443571
GENE8435X	ucsf_hc.01_1.G217B.08808		274.0	221.0	265.0	261.0	245.0	225.0	237.0	201.0	187.0	186.0	220.0	233.0	392.0	380.0	297.0	290.0	357.0	291.0	112.0	80.0	68.0	74.0	66.0	62.0	54.0	36.0	47.0	39.0	33.0	27.0	81.0	70.0	68.0	338.0	447.0	350.0	1.36145944445481e-13	4.11171245026487e-11	2.39119772246035e-14	1.25594316536558e-13	4.32215476752813e-10	0.000131065188024307	0.302363417105973	0.328495331630143	0.170851513990524	0.215306156328994	0.716222525918581
GENE11755X	ucsf_hc.01_1.G217B.12270		273.0	197.0	221.0	170.0	197.0	192.0	181.0	180.0	156.0	127.0	151.0	176.0	716.0	638.0	535.0	309.0	381.0	313.0	79.0	70.0	79.0	63.0	54.0	72.0	72.0	60.0	60.0	37.0	33.0	28.0	235.0	147.0	139.0	569.0	545.0	706.0	2.01538097628835e-08	2.24197213311964e-07	4.82859336900252e-12	6.46161021367647e-09	5.87479298169008e-05	2.15934874450058e-09	0.0285009029282589	0.0613625499272913	3.85517581555371e-05	0.0137571552762082	0.913157703171413
GENE2306X	ucsf_hc.01_1.G217B.02394		1378.0	1352.0	1340.0	1411.0	2122.0	1347.0	1393.0	1383.0	1440.0	1254.0	1459.0	1607.0	1788.0	1640.0	1385.0	1075.0	1340.0	1176.0	1411.0	1209.0	1442.0	1249.0	1011.0	1044.0	994.0	878.0	800.0	711.0	661.0	686.0	1387.0	1214.0	1244.0	1049.0	1198.0	1016.0	0.00259215875373951	0.024919564225746	0.75206710089719	8.07200295028469e-09	0.191451650122788	0.860483638355481	0.090786885144019	0.165091989289858	0.326832324062925	0.0249812870049353	0.662983821004892
GENE4852X	ucsf_hc.01_1.G217B.05046		5.0	5.0	8.0	10.0	9.0	11.0	16.0	12.0	11.0	11.0	10.0	9.0	8.0	9.0	4.0	5.0	3.0	3.0	2.0	3.0	5.0	4.0	2.0	5.0	3.0	2.0	2.0	1.0	1.0	2.0	5.0	4.0	4.0	2.0	11.0	3.0	0.077031470721231	2.7395603672459e-05	0.596932438097062	0.000146453462105003	0.0119375191689702	0.413522291274461	0.128477213229228	0.161434871568929	0.274753452848922	0.467244996594158	0.545496820269002
GENE488X	ucsf_hc.01_1.G217B.00516		18.0	14.0	14.0	23.0	76.0	37.0	50.0	27.0	52.0	38.0	43.0	47.0	49.0	48.0	53.0	17.0	10.0	16.0	9.0	9.0	12.0	3.0	4.0	0.0	1.0	3.0	3.0	0.0	1.0	0.0	51.0	63.0	33.0	8.0	9.0	9.0	0.00215393089466397	5.46103793747149e-05	0.378473945956817	4.70594476550083e-07	1.31589576906656e-06	0.380661223461172	0.00593061157823962	0.772554154966691	0.00138880033446882	0.178015143198301	0.0174963361248153
GENE3996X	ucsf_hc.01_1.G217B.04151		29.0	19.0	23.0	30.0	51.0	45.0	48.0	61.0	38.0	59.0	63.0	61.0	30.0	23.0	22.0	20.0	32.0	26.0	12.0	7.0	10.0	7.0	7.0	5.0	4.0	8.0	7.0	8.0	1.0	3.0	33.0	28.0	27.0	21.0	14.0	24.0	0.0005602485982175	6.79509366384987e-08	0.059393063416605	1.2652727699026e-07	1.18818897256231e-08	0.399086153095866	0.0238608911819467	0.524789298821311	0.245096774332305	0.276904623666445	0.595681546223086
GENE9561X	ucsf_hc.01_1.G217B.09977		18.0	13.0	10.0	14.0	20.0	23.0	16.0	32.0	20.0	16.0	34.0	36.0	24.0	22.0	22.0	17.0	11.0	3.0	12.0	13.0	10.0	17.0	10.0	9.0	6.0	8.0	5.0	9.0	6.0	2.0	15.0	24.0	20.0	11.0	9.0	12.0	0.152453330638309	0.0192970977833916	0.7763536478874	0.011483546292594	0.0296662720271999	0.361013776715786	0.429128212223444	0.691796391593645	0.0269438810622105	0.807205090572915	0.660626260234236
GENE6292X	ucsf_hc.01_1.G217B.06547		248.0	255.0	265.0	306.0	477.0	284.0	258.0	248.0	266.0	224.0	287.0	314.0	386.0	329.0	342.0	215.0	283.0	251.0	322.0	249.0	260.0	219.0	182.0	178.0	172.0	180.0	195.0	131.0	136.0	161.0	402.0	325.0	335.0	306.0	358.0	255.0	0.224602911829756	0.744471045460125	0.00690050821732577	6.42553369442601e-06	0.116960327324239	0.00239503577431286	0.0133672307179125	0.649869839791388	0.244856164236097	0.229190398990284	0.11949949029772
GENE10827X	ucsf_hc.01_1.G217B.11303		110.0	95.0	105.0	101.0	125.0	106.0	84.0	98.0	82.0	85.0	93.0	100.0	149.0	128.0	133.0	67.0	98.0	65.0	123.0	94.0	99.0	54.0	56.0	45.0	70.0	67.0	46.0	50.0	36.0	49.0	156.0	97.0	93.0	94.0	107.0	92.0	0.0113611457774594	0.522535376606876	0.570202448620233	8.83346398271396e-05	0.00346588401412527	0.00344417154428419	0.927195969332161	0.642047254951626	0.00289575242805947	0.188422291639986	0.000383986239084738
GENE11057X	ucsf_hc.01_1.G217B.11541		6.0	11.0	4.0	32.0	27.0	29.0	10.0	8.0	20.0	11.0	24.0	20.0	14.0	11.0	12.0	15.0	12.0	20.0	15.0	12.0	8.0	4.0	0.0	3.0	2.0	0.0	1.0	2.0	1.0	1.0	21.0	5.0	11.0	11.0	19.0	12.0	0.00657254645772037	0.69627903762366	0.725912056192918	2.43703067814134e-06	8.14162860111615e-05	0.983351411516327	0.000195251476021369	0.409066373243984	0.178136231714646	0.638004500621784	0.00334721194820893
GENE96X	ucsf_hc.01_1.G217B.00102		89.0	128.0	127.0	223.0	142.0	172.0	71.0	36.0	46.0	116.0	85.0	98.0	459.0	442.0	370.0	66.0	80.0	100.0	37.0	32.0	50.0	37.0	31.0	21.0	18.0	18.0	8.0	15.0	18.0	19.0	88.0	65.0	89.0	54.0	67.0	71.0	3.26166203148742e-08	0.142724617345065	8.18946160126747e-12	1.26265240089782e-09	3.00536108643841e-05	0.454333694656973	0.00883506099396696	0.00456892537643557	1.2687828367982e-11	0.554742512680415	0.702817466279461
GENE3068X	ucsf_hc.01_1.G217B.03182		53.0	41.0	34.0	54.0	42.0	43.0	19.0	26.0	15.0	27.0	22.0	22.0	158.0	158.0	121.0	22.0	20.0	25.0	27.0	24.0	18.0	15.0	9.0	18.0	7.0	12.0	7.0	13.0	7.0	5.0	71.0	35.0	33.0	13.0	27.0	17.0	5.53068521177646e-06	0.871002358855749	1.86558774333455e-07	4.0204336972737e-06	0.171371945581657	0.752689696089644	0.873601912470745	0.831501193886386	2.50735042665338e-10	0.993338720034385	0.25989800782493
GENE2494X	ucsf_hc.01_1.G217B.02586		300.0	391.0	314.0	466.0	497.0	488.0	145.0	159.0	129.0	187.0	248.0	247.0	1123.0	981.0	836.0	362.0	347.0	337.0	189.0	172.0	213.0	113.0	92.0	88.0	58.0	60.0	56.0	50.0	62.0	43.0	254.0	265.0	238.0	155.0	212.0	154.0	2.73040551593283e-14	0.0678183632670655	1.62244183971229e-16	1.37861719508711e-16	3.29237634506534e-07	4.27079067907969e-08	9.91981398186615e-05	0.00130403663656521	1.72757622561598e-13	0.801379783787014	0.000106384800779125
GENE4459X	ucsf_hc.01_1.G217B.04637		106.0	123.0	90.0	191.0	144.0	158.0	40.0	33.0	24.0	58.0	55.0	80.0	248.0	281.0	216.0	67.0	106.0	95.0	62.0	58.0	94.0	49.0	30.0	24.0	23.0	12.0	21.0	15.0	14.0	16.0	108.0	92.0	85.0	55.0	64.0	70.0	5.2273695540772e-09	0.000389358298543695	2.00076217914251e-07	1.70267091317646e-11	0.0131627875330747	0.0998442623890567	0.00267772644850211	0.00343356138755374	5.5972944931171e-08	0.762499961344983	0.00513278903209447
GENE161X	ucsf_hc.01_1.G217B.00168		20.0	19.0	30.0	42.0	34.0	46.0	22.0	25.0	9.0	22.0	28.0	34.0	75.0	65.0	58.0	41.0	41.0	39.0	13.0	14.0	16.0	13.0	13.0	11.0	3.0	11.0	5.0	9.0	5.0	12.0	37.0	27.0	24.0	20.0	24.0	17.0	0.000287342779114306	0.264388298686996	0.00181061091681274	1.78117427259597e-05	0.0138434673618025	0.00651845924070929	0.0148273106912488	0.139384035555279	0.115759373632071	0.293191704419405	0.940089604748553
GENE3509X	ucsf_hc.01_1.G217B.03640		506.0	469.0	496.0	879.0	2049.0	898.0	346.0	352.0	294.0	419.0	556.0	568.0	2921.0	2661.0	2287.0	857.0	873.0	893.0	352.0	265.0	372.0	298.0	239.0	242.0	97.0	75.0	71.0	120.0	114.0	114.0	905.0	877.0	786.0	403.0	526.0	401.0	5.8447324443234e-08	0.531760854546896	2.8030412305257e-09	1.07047652871621e-11	0.00503058933577738	0.000176509796767666	7.2730854624525e-07	0.0588171905947053	4.98008432336602e-09	0.211804600335768	0.796695274230971
GENE7042X	ucsf_hc.01_1.G217B.07337		50.0	52.0	49.0	77.0	91.0	69.0	26.0	36.0	21.0	38.0	37.0	41.0	146.0	133.0	91.0	67.0	77.0	74.0	23.0	22.0	29.0	28.0	15.0	20.0	2.0	11.0	8.0	10.0	7.0	12.0	45.0	37.0	44.0	51.0	59.0	47.0	1.09440173283567e-08	0.330195405194617	8.2369309799341e-07	2.77125924013397e-09	0.0316883265746378	0.120813521922871	0.0103831051110588	0.24129542124674	0.0212880739003512	0.138603651968627	0.996724947457466
GENE1879X	ucsf_hc.01_1.G217B.01952		23.0	28.0	53.0	61.0	39.0	69.0	18.0	17.0	11.0	38.0	35.0	19.0	78.0	75.0	52.0	21.0	35.0	30.0	14.0	18.0	17.0	24.0	15.0	19.0	0.0	9.0	3.0	6.0	5.0	2.0	23.0	22.0	18.0	23.0	7.0	12.0	4.49781529286735e-05	0.94146768981179	0.00224863648781348	1.45667958818722e-05	0.537288988367394	0.0543411400685982	0.101164349564284	0.170261667125928	0.0217253638343698	0.42649212090822	0.45211783068133
GENE2851X	ucsf_hc.01_1.G217B.02957		33.0	24.0	34.0	33.0	28.0	36.0	24.0	24.0	24.0	26.0	30.0	29.0	63.0	38.0	32.0	26.0	19.0	22.0	11.0	28.0	20.0	16.0	17.0	17.0	11.0	6.0	2.0	4.0	6.0	13.0	16.0	26.0	11.0	11.0	11.0	17.0	8.64016099693513e-05	0.161986021137375	0.0058659538685931	0.000459213409562265	0.204199697986055	0.127956803009426	0.965898769704422	0.87337093542906	0.0669472972766896	0.612847154961384	0.832581637478354
GENE4983X	ucsf_hc.01_1.G217B.05180		80.0	42.0	87.0	92.0	104.0	109.0	33.0	30.0	34.0	61.0	73.0	68.0	191.0	161.0	145.0	79.0	73.0	89.0	47.0	38.0	55.0	70.0	41.0	57.0	12.0	22.0	16.0	30.0	26.0	12.0	77.0	70.0	70.0	29.0	44.0	35.0	1.10574373605147e-05	0.226820290106237	0.000143231398946704	1.20080484574537e-06	0.952517833093427	0.000548563879450042	0.0260116205206387	0.00449915610802738	0.000790170082619041	0.345939149986889	0.105431867677703
GENE11739X	ucsf_hc.01_1.G217B.12251		71.0	28.0	18.0	48.0	51.0	23.0	9.0	29.0	18.0	32.0	17.0	44.0	200.0	160.0	130.0	44.0	34.0	16.0	22.0	25.0	31.0	21.0	28.0	24.0	12.0	0.0	11.0	3.0	10.0	3.0	35.0	32.0	25.0	4.0	23.0	34.0	0.00423316557501709	0.510649462586833	6.73409413988025e-05	0.00485866710493999	0.987356642830394	0.253385962102127	0.836360286617091	0.408427177439333	6.03346178791805e-05	0.848623382732985	0.863443403970339
GENE8181X	ucsf_hc.01_1.G217B.08542		86.0	105.0	85.0	135.0	159.0	169.0	40.0	57.0	46.0	89.0	102.0	64.0	259.0	201.0	181.0	81.0	86.0	113.0	83.0	72.0	81.0	70.0	51.0	48.0	21.0	18.0	16.0	23.0	25.0	18.0	57.0	54.0	62.0	40.0	42.0	29.0	6.53892858482955e-08	0.0134962570145055	2.48403916772366e-09	4.29552183808456e-10	0.198733869284525	1.88935964688707e-05	0.000752870456989175	0.0104013754723015	8.8942263280746e-06	0.480843966467586	0.365158925408877
GENE11139X	ucsf_hc.01_1.G217B.11626		33.0	22.0	42.0	52.0	36.0	43.0	16.0	7.0	20.0	37.0	24.0	33.0	152.0	113.0	114.0	31.0	26.0	41.0	29.0	29.0	21.0	20.0	7.0	21.0	7.0	0.0	5.0	6.0	3.0	7.0	22.0	21.0	12.0	4.0	13.0	18.0	8.15007331486002e-05	0.120486335763459	5.96214837915424e-07	0.000150941785366165	0.121748155433901	0.00703755095761613	0.373816266420183	0.0574899732436762	2.82420409909453e-05	0.335798108345673	0.348175570866052
GENE1363X	ucsf_hc.01_1.G217B.01421		193.0	179.0	156.0	236.0	215.0	271.0	97.0	97.0	97.0	139.0	184.0	164.0	420.0	333.0	278.0	136.0	159.0	193.0	109.0	121.0	107.0	124.0	109.0	111.0	33.0	44.0	45.0	32.0	35.0	23.0	103.0	83.0	86.0	89.0	60.0	86.0	5.05930741373174e-09	0.777949820293071	1.79229653133315e-10	2.10285052685979e-11	0.210186458725782	3.01904666410637e-05	0.0271074204830296	0.00508282407385673	1.32369590393856e-05	0.427355249875124	0.20236034377135
GENE5017X	ucsf_hc.01_1.G217B.05215		166.0	161.0	212.0	197.0	191.0	222.0	88.0	66.0	81.0	128.0	155.0	140.0	361.0	342.0	336.0	123.0	166.0	172.0	78.0	71.0	101.0	62.0	73.0	58.0	31.0	36.0	34.0	18.0	29.0	12.0	67.0	61.0	92.0	65.0	46.0	57.0	3.5952514387644e-09	0.80848493066397	3.44267022625563e-11	9.72900820541918e-11	0.000381884313355755	1.60132460518519e-06	0.565511869520126	0.00343362127248942	6.58870463983877e-06	0.106027565282221	0.68392752340484
GENE3756X	ucsf_hc.01_1.G217B.03902		141.0	110.0	137.0	150.0	148.0	168.0	80.0	76.0	68.0	92.0	117.0	91.0	352.0	331.0	285.0	118.0	106.0	87.0	45.0	48.0	66.0	47.0	43.0	45.0	25.0	20.0	14.0	13.0	17.0	7.0	89.0	50.0	61.0	41.0	82.0	38.0	1.98852340229546e-09	0.00815199356568111	7.87559616478049e-12	5.97291122389039e-11	0.000717244144227673	0.000581456299293845	0.315022531978749	0.293161960926586	3.46113602162762e-09	0.238235280736269	0.937669802842618
GENE1864X	ucsf_hc.01_1.G217B.01935		321.0	365.0	307.0	404.0	380.0	380.0	117.0	147.0	148.0	190.0	271.0	296.0	703.0	685.0	558.0	183.0	219.0	264.0	171.0	201.0	222.0	283.0	164.0	187.0	64.0	75.0	75.0	45.0	14.0	39.0	218.0	130.0	161.0	117.0	129.0	83.0	9.51429408434911e-10	0.0648641931862884	5.08785617851388e-11	4.1797748312389e-12	0.993677529479775	0.000188114567805167	0.361283517320309	0.00119646347757471	5.46409379003552e-09	0.00495127023981284	0.12830238711856
GENE354X	ucsf_hc.01_1.G217B.00373		67.0	36.0	52.0	65.0	83.0	87.0	29.0	39.0	30.0	34.0	77.0	86.0	152.0	118.0	99.0	40.0	49.0	50.0	25.0	40.0	42.0	52.0	46.0	40.0	17.0	11.0	11.0	11.0	10.0	8.0	45.0	39.0	37.0	23.0	18.0	27.0	5.86010341246959e-05	0.878818772164244	7.52157741726361e-06	1.10201396546696e-07	0.518585033782719	0.00671844105635347	0.0361274865935499	0.0113566629855774	5.24675265240051e-05	0.641382408574175	0.0487318768456708
GENE4988X	ucsf_hc.01_1.G217B.05186		224.0	220.0	307.0	360.0	311.0	339.0	127.0	109.0	106.0	185.0	215.0	246.0	585.0	484.0	473.0	169.0	193.0	219.0	135.0	98.0	187.0	187.0	126.0	156.0	57.0	34.0	22.0	24.0	41.0	19.0	169.0	159.0	151.0	85.0	72.0	83.0	3.62124866720334e-10	0.617536749727399	2.31079986083338e-09	6.33310979157269e-12	0.28945835607094	1.06598699347513e-05	0.0300307770576826	0.000820195205459316	9.06978436704678e-08	0.537430960536422	0.0594755876591293
GENE8080X	ucsf_hc.01_1.G217B.08432		48.0	71.0	59.0	106.0	85.0	83.0	31.0	51.0	31.0	58.0	70.0	43.0	151.0	111.0	140.0	59.0	45.0	71.0	46.0	33.0	52.0	58.0	34.0	40.0	15.0	10.0	16.0	7.0	9.0	7.0	45.0	54.0	70.0	46.0	22.0	39.0	9.32574927199268e-05	0.812246236864796	0.000728653417536681	1.29661096570509e-07	0.812271423162968	0.0669158645094794	0.0508841014698045	0.234321102934143	0.00118544934428338	0.348714018328076	0.524219292685259
GENE3956X	ucsf_hc.01_1.G217B.04110		265.0	276.0	294.0	447.0	396.0	442.0	149.0	158.0	145.0	197.0	166.0	197.0	509.0	477.0	350.0	212.0	240.0	181.0	151.0	111.0	158.0	93.0	88.0	110.0	57.0	39.0	43.0	31.0	34.0	34.0	208.0	173.0	191.0	67.0	87.0	73.0	2.30662776160333e-13	0.0844855086678697	1.97656135099367e-08	3.37404973765791e-16	0.000108187153944746	2.90241028375012e-09	3.08317879827074e-05	0.39269755238697	3.51709191680866e-07	0.237514962602128	0.134302076911906
GENE4609X	ucsf_hc.01_1.G217B.04792		17.0	11.0	8.0	19.0	14.0	19.0	10.0	3.0	4.0	4.0	13.0	5.0	21.0	19.0	18.0	9.0	13.0	6.0	4.0	4.0	5.0	8.0	4.0	3.0	3.0	2.0	2.0	4.0	1.0	1.0	7.0	12.0	6.0	3.0	6.0	3.0	0.000971908210186578	0.517753415053831	0.0239042611465609	1.6647589431366e-05	0.767685077934383	0.0462735738297912	0.236798919458183	0.761902100484908	0.0608035920064496	0.771245367431898	0.576510756011452
GENE6571X	ucsf_hc.01_1.G217B.06847		19.0	19.0	19.0	50.0	45.0	47.0	10.0	6.0	9.0	25.0	21.0	28.0	40.0	36.0	27.0	17.0	23.0	27.0	5.0	4.0	6.0	10.0	4.0	8.0	0.0	2.0	6.0	0.0	3.0	2.0	11.0	16.0	9.0	4.0	4.0	6.0	9.25679523331432e-06	0.131039261723978	0.00290478344108742	1.14428512663345e-08	0.00156039255989574	0.000141872795314182	0.000717440486634239	0.00324040234408345	0.391277388817714	0.907658081684167	0.273454411906243
GENE1365X	ucsf_hc.01_1.G217B.01423		1188.0	1638.0	1253.0	3261.0	2528.0	2613.0	584.0	402.0	522.0	506.0	628.0	640.0	2761.0	2625.0	2200.0	1134.0	1080.0	1126.0	357.0	316.0	352.0	407.0	372.0	337.0	172.0	160.0	139.0	170.0	189.0	160.0	382.0	312.0	360.0	265.0	330.0	261.0	1.03009412100434e-16	7.04703402500297e-05	2.09813039634036e-18	3.64561127622446e-20	0.00981943095277097	1.19180337235654e-13	6.57339579347782e-11	0.606013413768187	1.64699162217055e-09	0.419514727278049	0.0455414513672737
GENE7120X	ucsf_hc.01_1.G217B.07419		1459.0	1598.0	1437.0	2029.0	2680.0	1923.0	1003.0	1024.0	891.0	1086.0	1180.0	1280.0	2399.0	2253.0	1956.0	1479.0	1614.0	1640.0	1068.0	1189.0	1069.0	1120.0	980.0	928.0	766.0	654.0	557.0	648.0	588.0	663.0	1243.0	1083.0	965.0	1012.0	1243.0	999.0	2.7396575322828e-10	0.695062711694976	6.76794227918305e-09	8.7721326866693e-15	0.717076446867314	8.5057465416666e-05	2.54345091175177e-06	0.256872633046374	0.075174033455146	0.825279215012461	0.308657503674838
GENE5667X	ucsf_hc.01_1.G217B.05898		35.0	39.0	35.0	45.0	69.0	50.0	12.0	14.0	15.0	25.0	23.0	25.0	72.0	76.0	59.0	21.0	20.0	37.0	20.0	12.0	25.0	10.0	17.0	18.0	10.0	10.0	7.0	10.0	11.0	2.0	17.0	11.0	12.0	13.0	13.0	11.0	8.69154692904723e-05	0.49078476230112	4.65070592650809e-07	2.47670819812341e-07	0.195933900311345	0.0284842149387642	0.0823935437310628	0.10166300119854	0.000236476018039229	0.571120801479803	0.836051130529993
GENE908X	ucsf_hc.01_1.G217B.00952		68.0	77.0	70.0	106.0	90.0	101.0	33.0	38.0	38.0	25.0	36.0	34.0	241.0	224.0	197.0	78.0	73.0	89.0	24.0	20.0	19.0	14.0	12.0	7.0	8.0	14.0	9.0	5.0	10.0	6.0	46.0	42.0	29.0	29.0	36.0	40.0	3.29779125289975e-10	0.000676236710114929	1.14055993644188e-13	2.67265052593332e-12	0.00017928552377559	6.94729986259908e-06	0.0266981332596959	0.144992230108069	2.63749142342756e-09	0.377933698770568	0.0565578304884369
GENE9748X	ucsf_hc.01_1.G217B.10179		14.0	21.0	20.0	19.0	35.0	23.0	4.0	8.0	3.0	5.0	4.0	6.0	38.0	43.0	28.0	7.0	11.0	12.0	3.0	3.0	2.0	1.0	1.0	0.0	2.0	1.0	0.0	1.0	0.0	0.0	11.0	5.0	4.0	3.0	4.0	3.0	2.08390863428485e-07	0.104851658559516	1.16418215677513e-06	4.81584275405285e-09	0.00174612801353351	0.00789723940285803	0.247481337145282	0.895255076703871	5.52447031911427e-05	0.496580616074774	0.0802923578530448
GENE465X	ucsf_hc.01_1.G217B.00493		333.0	344.0	303.0	435.0	459.0	435.0	249.0	201.0	197.0	198.0	206.0	242.0	526.0	586.0	492.0	267.0	327.0	243.0	197.0	158.0	201.0	96.0	67.0	92.0	66.0	58.0	47.0	24.0	47.0	31.0	238.0	187.0	171.0	129.0	136.0	118.0	3.24640521014644e-14	0.00709415642532172	4.97915459644269e-11	9.74146473725939e-17	5.9142042765155e-08	2.65724505210956e-08	0.00164954724837066	0.238693503594526	1.53140055355007e-06	0.0155478545048006	1.10404256533265e-05
GENE5573X	ucsf_hc.01_1.G217B.05795	CON131	352.0	285.0	293.0	331.0	553.0	329.0	233.0	228.0	199.0	209.0	260.0	320.0	561.0	483.0	419.0	344.0	329.0	360.0	230.0	226.0	254.0	166.0	149.0	144.0	144.0	121.0	126.0	97.0	95.0	103.0	285.0	251.0	229.0	207.0	245.0	235.0	1.11263997374495e-06	0.792026201012383	5.40222903438955e-05	2.05101746267442e-10	0.00258642581603606	0.00286143625331973	0.050146381279645	0.616087976363971	0.177264785257991	0.20038397613005	0.0364424268881954
GENE7459X	ucsf_hc.01_1.G217B.07766		51.0	37.0	35.0	31.0	46.0	37.0	33.0	14.0	18.0	16.0	11.0	21.0	101.0	77.0	62.0	30.0	30.0	32.0	3.0	7.0	13.0	1.0	4.0	6.0	2.0	1.0	2.0	0.0	1.0	1.0	11.0	15.0	12.0	10.0	6.0	8.0	6.19141641663629e-08	0.000675742859074732	1.49392936901664e-07	5.0669999580543e-08	0.00101058103625272	0.000173411742322072	0.560923326193976	0.208168065489601	0.000605604031212654	0.410218495856896	0.257229616441828
GENE8975X	ucsf_hc.01_1.G217B.09371		81.0	98.0	91.0	121.0	158.0	135.0	74.0	56.0	52.0	49.0	63.0	61.0	212.0	186.0	158.0	78.0	86.0	88.0	24.0	16.0	29.0	17.0	11.0	18.0	8.0	6.0	6.0	2.0	5.0	3.0	39.0	46.0	32.0	41.0	45.0	22.0	1.86014400898976e-11	4.97833166973351e-07	2.15642205521491e-11	1.92400139407677e-13	1.3458783536086e-06	8.49557167586579e-06	0.00201662920241788	0.30267356377794	7.26425937155581e-06	0.14729247425992	0.404016809659245
GENE11093X	ucsf_hc.01_1.G217B.11577		540.0	665.0	692.0	1198.0	1291.0	1275.0	396.0	357.0	355.0	519.0	533.0	582.0	1473.0	1395.0	1108.0	694.0	707.0	756.0	138.0	129.0	135.0	90.0	65.0	67.0	22.0	19.0	17.0	10.0	9.0	9.0	238.0	242.0	223.0	122.0	132.0	109.0	7.70500093528156e-18	1.02019411437932e-12	6.04761369465257e-19	3.76500640509839e-19	2.73078956200448e-16	1.34696855203278e-17	1.37841606996172e-11	0.000962714790437748	2.02782406978587e-07	0.0619044161897934	0.00459408531350058
GENE6198X	ucsf_hc.01_1.G217B.06450		508.0	526.0	566.0	636.0	777.0	713.0	318.0	330.0	281.0	358.0	422.0	352.0	1239.0	1179.0	946.0	653.0	676.0	619.0	273.0	229.0	305.0	179.0	133.0	153.0	114.0	106.0	126.0	63.0	58.0	68.0	315.0	248.0	263.0	190.0	215.0	133.0	1.38151785485584e-13	0.0110853078145677	1.68965466644507e-15	1.0127046828639e-16	7.76160688445806e-08	5.30571402355479e-14	0.00410632200844799	0.426041454572339	3.13649006191753e-05	0.00302535011738196	0.00228337972738394
GENE8693X	ucsf_hc.01_1.G217B.09072		151.0	169.0	113.0	174.0	189.0	120.0	94.0	69.0	76.0	84.0	136.0	104.0	270.0	233.0	227.0	171.0	125.0	138.0	56.0	78.0	79.0	49.0	45.0	26.0	39.0	57.0	30.0	26.0	16.0	18.0	63.0	73.0	60.0	55.0	46.0	46.0	1.50702012362987e-06	0.19949977178844	2.19558793911074e-08	4.90502434369379e-09	0.000128594731215376	2.07080515939625e-06	0.718109774007288	0.302983773494151	0.0166309949821451	0.0362669503136432	0.074083125035023
GENE1565X	ucsf_hc.01_1.G217B.01629		6.0	7.0	6.0	9.0	3.0	7.0	2.0	2.0	2.0	0.0	7.0	1.0	10.0	13.0	10.0	2.0	7.0	3.0	2.0	8.0	5.0	1.0	1.0	6.0	5.0	2.0	0.0	0.0	0.0	1.0	5.0	2.0	4.0	5.0	2.0	4.0	0.0567927749752034	0.297349663866187	0.06880039962045	0.00500216466551358	0.462024654671596	0.911773891310297	0.788279316109313	0.524217127035723	0.0813888432492769	0.299553607488948	0.403475149848026
GENE2014X	ucsf_hc.01_1.G217B.02091		70.0	94.0	92.0	111.0	110.0	110.0	71.0	50.0	39.0	44.0	47.0	32.0	197.0	164.0	143.0	54.0	77.0	55.0	54.0	45.0	51.0	33.0	46.0	31.0	18.0	39.0	28.0	18.0	22.0	15.0	69.0	41.0	48.0	52.0	67.0	56.0	1.81832561930616e-05	0.436874318043556	2.84945463871423e-07	4.07187079727515e-08	0.714938262386606	0.766678307726511	0.148391484998015	0.0605827738331963	4.08961905231805e-06	0.33790215457012	0.503644862307357
GENE7059X	ucsf_hc.01_1.G217B.07355		152.0	114.0	112.0	166.0	211.0	192.0	57.0	77.0	53.0	34.0	41.0	55.0	416.0	418.0	323.0	118.0	143.0	138.0	54.0	55.0	57.0	50.0	35.0	34.0	36.0	18.0	28.0	15.0	11.0	17.0	113.0	80.0	68.0	106.0	101.0	88.0	1.10971417962789e-09	0.150293478439542	8.15048189493668e-14	2.36644676429024e-13	0.574241732678739	0.0764739028908612	0.00115982309065448	0.00473976352151317	1.19077930438055e-10	0.0410154411224219	0.386094361742381
GENE8415X	ucsf_hc.01_1.G217B.08785		31.0	32.0	30.0	90.0	61.0	99.0	10.0	14.0	11.0	19.0	5.0	14.0	79.0	63.0	58.0	33.0	34.0	26.0	21.0	10.0	23.0	15.0	11.0	9.0	5.0	4.0	4.0	3.0	0.0	4.0	13.0	25.0	21.0	17.0	27.0	20.0	5.1208066171206e-05	0.402583662803705	0.00013349823673333	4.24414905573798e-09	0.529114490948728	0.310205789379142	0.0001445188630217	0.686917689253726	0.016908931201661	0.218836684945428	0.605781780792928
GENE8699X	ucsf_hc.01_1.G217B.09078	RAD3	2833.0	3031.0	2927.0	3370.0	3132.0	3319.0	1652.0	1687.0	1502.0	1338.0	1381.0	1538.0	4338.0	4020.0	3328.0	2056.0	2192.0	2111.0	1816.0	1856.0	1859.0	1549.0	1399.0	1386.0	1377.0	1159.0	1122.0	1063.0	920.0	1029.0	2509.0	2244.0	2032.0	2460.0	2724.0	2406.0	7.2990107514221e-15	0.519618958154095	4.81266782912867e-08	2.24344075457262e-17	0.000263778090065808	2.329504771979e-07	0.215789621766872	3.070515873295e-05	9.02234233281564e-10	0.0455702006739758	0.194145804819048
GENE3171X	ucsf_hc.01_1.G217B.03289		3675.0	3382.0	3240.0	4694.0	5379.0	4494.0	3093.0	3036.0	2871.0	2550.0	2875.0	2958.0	5592.0	5198.0	4636.0	3109.0	3520.0	3346.0	3173.0	3166.0	3077.0	3012.0	2502.0	2364.0	2379.0	2057.0	2019.0	1856.0	1711.0	1922.0	3218.0	3027.0	2672.0	2743.0	3084.0	2409.0	4.11344865265084e-07	0.16134880195084	5.16246933205754e-09	3.57068704812424e-16	0.00559452622438263	0.0309348652521469	2.82767103811257e-08	7.67829075887696e-05	8.851085271331e-06	0.0588906342158435	0.857076576182457
GENE4196X	ucsf_hc.01_1.G217B.04359		72.0	79.0	58.0	150.0	158.0	143.0	20.0	28.0	14.0	9.0	15.0	20.0	247.0	241.0	184.0	13.0	12.0	19.0	2.0	4.0	10.0	6.0	12.0	7.0	2.0	4.0	3.0	1.0	1.0	2.0	19.0	24.0	26.0	11.0	18.0	7.0	1.98047206110465e-10	1.9135905772837e-05	2.55057938879317e-13	7.57412329473063e-13	0.205908303155027	0.682848019635854	2.83610898679061e-06	0.0981403018375929	1.14815831634685e-13	0.33603453277729	0.0761056268682984
GENE5027X	ucsf_hc.01_1.G217B.05225		3022.0	3217.0	3120.0	3329.0	4303.0	3034.0	2323.0	2560.0	2123.0	2012.0	2381.0	2402.0	5097.0	4603.0	3914.0	2877.0	2882.0	2966.0	2055.0	2273.0	2087.0	1881.0	1556.0	1468.0	1637.0	1517.0	1312.0	1292.0	1173.0	1255.0	2680.0	2314.0	2152.0	2191.0	2448.0	2013.0	5.72865930492291e-10	0.00248102710793353	3.55861608782346e-08	9.01054022789934e-13	0.0245325952570454	0.00580968920218045	0.268659136676115	0.0246533386317839	0.000586620372777598	0.161060145172841	0.172758540846315
GENE9990X	ucsf_hc.01_1.G217B.10430		1519.0	1489.0	1216.0	1616.0	1983.0	1559.0	1237.0	1179.0	1157.0	894.0	1055.0	1244.0	2294.0	1968.0	1821.0	1296.0	1581.0	1371.0	1064.0	958.0	1043.0	907.0	742.0	776.0	861.0	689.0	633.0	657.0	689.0	602.0	1279.0	1144.0	1129.0	1166.0	1250.0	1107.0	7.77467462588579e-10	1.11117418603418e-05	2.25777572261552e-07	1.68166287595604e-13	0.104065044147128	0.100265510202187	0.00389674483083516	7.90631642021455e-05	0.00678255652873524	0.568409087333066	0.315976707980593
GENE591X	ucsf_hc.01_1.G217B.00622		30.0	24.0	36.0	34.0	48.0	38.0	12.0	7.0	1.0	2.0	7.0	6.0	55.0	50.0	45.0	29.0	19.0	19.0	14.0	14.0	14.0	7.0	5.0	1.0	3.0	1.0	5.0	3.0	1.0	4.0	12.0	9.0	5.0	9.0	11.0	11.0	8.85215405491835e-06	0.021477143983468	1.18992837301988e-05	1.43056991333874e-06	0.938854503682825	0.0521780866910116	0.349589166813834	0.769288237023037	0.0173433183915045	0.999781777848303	0.017444307365186
GENE10117X	ucsf_hc.01_1.G217B.10562		385.0	372.0	416.0	508.0	576.0	499.0	253.0	225.0	209.0	245.0	293.0	279.0	774.0	712.0	611.0	324.0	425.0	329.0	285.0	318.0	340.0	186.0	162.0	160.0	183.0	140.0	134.0	113.0	159.0	168.0	282.0	250.0	221.0	286.0	296.0	290.0	1.51500908699471e-09	0.012734966376004	4.13881965451079e-12	1.54615264789754e-12	0.00258791799566487	0.18650347075432	0.00135304709522377	0.54122970480663	2.66624552715698e-07	0.943411336095636	4.55118967446751e-05
GENE8673X	ucsf_hc.01_1.G217B.09052		148.0	147.0	161.0	150.0	176.0	141.0	58.0	56.0	65.0	52.0	62.0	83.0	319.0	285.0	224.0	148.0	126.0	158.0	71.0	70.0	70.0	69.0	44.0	35.0	61.0	64.0	53.0	67.0	41.0	48.0	103.0	101.0	96.0	98.0	113.0	72.0	1.04723455887447e-06	0.661302109386979	5.79107304991736e-09	6.01053201401654e-07	0.453032829889736	0.00619152991652073	0.79498322229788	0.887014013613998	4.33364704276164e-05	0.708158879001992	0.231289972241161
GENE10874X	ucsf_hc.01_1.G217B.11352		753.0	691.0	647.0	715.0	577.0	697.0	212.0	188.0	174.0	179.0	202.0	226.0	1522.0	1421.0	1150.0	401.0	447.0	419.0	252.0	265.0	323.0	230.0	174.0	152.0	233.0	190.0	169.0	144.0	179.0	175.0	366.0	299.0	235.0	357.0	416.0	375.0	1.89160044920658e-13	0.00648064859415106	1.82425863297294e-17	5.45092790972685e-13	0.401624100783645	0.929774044151646	0.128756072263782	0.625875637856208	1.13635494187974e-14	0.439420020215842	0.029083216266353
GENE1411X	ucsf_hc.01_1.G217B.01471		46.0	46.0	60.0	28.0	25.0	29.0	22.0	30.0	25.0	17.0	11.0	18.0	102.0	85.0	72.0	43.0	42.0	39.0	17.0	12.0	11.0	11.0	8.0	6.0	1.0	3.0	4.0	3.0	2.0	1.0	19.0	9.0	15.0	7.0	14.0	11.0	1.35126096210486e-10	0.00109299018116327	8.60652174842703e-10	7.69638839621621e-08	0.128747833168505	1.04188272268897e-06	0.000412193356462612	0.00576485600050974	0.000787078937985381	0.866199869146292	0.369203178926637
GENE3347X	ucsf_hc.01_1.G217B.03475		23.0	27.0	22.0	15.0	7.0	12.0	9.0	5.0	11.0	2.0	5.0	5.0	48.0	56.0	35.0	21.0	20.0	19.0	5.0	7.0	7.0	3.0	1.0	5.0	2.0	3.0	0.0	0.0	3.0	3.0	13.0	10.0	5.0	4.0	9.0	9.0	2.45588148546413e-06	0.39706809936708	1.98012997737778e-05	0.00190049897050698	0.761624019817227	0.00684780167342772	0.00879196028278939	0.0702629072489497	0.015295241218865	0.870077987443434	0.229241539032227
GENE4774X	ucsf_hc.01_1.G217B.04965		12.0	15.0	15.0	7.0	8.0	11.0	7.0	10.0	10.0	4.0	6.0	7.0	42.0	49.0	32.0	27.0	27.0	30.0	8.0	5.0	15.0	4.0	6.0	1.0	3.0	2.0	3.0	2.0	1.0	2.0	15.0	6.0	9.0	12.0	6.0	15.0	0.000425389978106003	0.664249109562481	1.69637628980838e-05	0.00573222200978088	0.358003294085259	0.000777341314347963	0.0786972524723482	0.114302657884165	0.475079492590718	0.597579604539463	0.0583797028936471
GENE5822X	ucsf_hc.01_1.G217B.06056		300.0	265.0	276.0	150.0	193.0	160.0	157.0	189.0	165.0	143.0	142.0	146.0	688.0	657.0	521.0	396.0	387.0	434.0	105.0	118.0	108.0	88.0	66.0	85.0	51.0	54.0	49.0	55.0	39.0	46.0	186.0	150.0	123.0	164.0	147.0	171.0	5.16652932520581e-13	1.56784714689145e-05	1.08805079199243e-14	5.25203898731253e-08	0.00156671316490961	8.47604829801014e-11	6.61532968650805e-07	0.0107079446584681	0.00613005832039736	0.896874506909483	0.291863788818919
GENE1566X	ucsf_hc.01_1.G217B.01630		250.0	200.0	197.0	273.0	385.0	303.0	225.0	214.0	146.0	121.0	177.0	155.0	814.0	851.0	647.0	461.0	476.0	462.0	253.0	244.0	251.0	148.0	143.0	135.0	84.0	65.0	49.0	73.0	55.0	49.0	361.0	332.0	283.0	154.0	203.0	147.0	4.07273004053403e-08	0.13399171919455	5.03131793447577e-09	3.17678685944574e-11	0.299009632056242	1.0162087807686e-10	0.00196505375462408	0.00383417711294107	0.000851698446138832	0.868134655057003	0.00229991832135607
GENE4224X	ucsf_hc.01_1.G217B.04388		50.0	29.0	31.0	31.0	58.0	51.0	41.0	41.0	35.0	26.0	27.0	45.0	102.0	84.0	73.0	42.0	47.0	59.0	36.0	44.0	41.0	31.0	29.0	21.0	27.0	17.0	14.0	16.0	12.0	15.0	50.0	60.0	30.0	35.0	34.0	24.0	0.0652135951997704	0.706476794024682	0.0123057751749894	0.00107595222315399	0.977612017171357	0.065316181336306	0.405272297529	0.14572232787073	0.0365005640902766	0.570381883357004	0.342278403660112
GENE3368X	ucsf_hc.01_1.G217B.03496		43.0	30.0	37.0	32.0	67.0	50.0	40.0	22.0	34.0	20.0	31.0	21.0	96.0	56.0	64.0	36.0	41.0	30.0	18.0	31.0	38.0	14.0	21.0	15.0	16.0	6.0	5.0	10.0	7.0	6.0	43.0	37.0	34.0	29.0	28.0	23.0	0.000156692105497909	0.365715104143359	0.0502286725940472	1.51980380350219e-05	0.538750335063663	0.440229958395378	0.350009307852419	0.135874487165136	0.0241741683127314	0.995854539809861	0.260893391486506
GENE4966X	ucsf_hc.01_1.G217B.05161		738.0	644.0	590.0	550.0	1077.0	529.0	664.0	701.0	604.0	328.0	387.0	368.0	1826.0	1801.0	1394.0	693.0	699.0	769.0	365.0	401.0	329.0	283.0	220.0	221.0	87.0	108.0	99.0	86.0	66.0	82.0	643.0	574.0	439.0	382.0	310.0	261.0	7.11425549702002e-11	3.74161647013963e-06	1.27331554041031e-09	5.21043426711339e-11	0.155961793190291	2.41317116590429e-06	0.927619308924072	4.56789593868424e-06	6.03650043068083e-07	0.644250030939566	0.168234734242182
GENE9503X	ucsf_hc.01_1.G217B.09917		86.0	94.0	84.0	106.0	122.0	94.0	87.0	80.0	87.0	71.0	83.0	77.0	219.0	211.0	173.0	107.0	115.0	107.0	62.0	78.0	53.0	56.0	52.0	42.0	9.0	9.0	11.0	9.0	6.0	8.0	111.0	78.0	66.0	52.0	59.0	47.0	2.89623243923326e-12	0.000834402337465105	3.87546959947426e-08	2.88444741287467e-13	0.0429476714110484	1.7569825107665e-06	0.17776640044736	0.0617672795587348	8.02338962039846e-05	0.655688220665926	0.675921563647343
GENE3212X	ucsf_hc.01_1.G217B.03330		72.0	52.0	77.0	89.0	118.0	85.0	45.0	58.0	47.0	30.0	47.0	51.0	198.0	179.0	159.0	96.0	74.0	87.0	59.0	41.0	55.0	32.0	31.0	30.0	30.0	24.0	18.0	19.0	18.0	23.0	74.0	78.0	71.0	50.0	59.0	49.0	2.03968230536052e-05	0.630618320277067	6.8239802730235e-07	1.13781347122452e-08	0.484134139195822	0.00618958020693868	0.0118409966735264	0.0834856200960602	1.49988546539666e-05	0.713599047623178	0.0714186240445783
GENE476X	ucsf_hc.01_1.G217B.00504		120.0	132.0	93.0	141.0	134.0	148.0	69.0	61.0	61.0	58.0	79.0	64.0	342.0	328.0	264.0	135.0	133.0	117.0	60.0	56.0	71.0	57.0	37.0	52.0	26.0	23.0	28.0	29.0	22.0	27.0	102.0	71.0	94.0	85.0	81.0	98.0	9.74229465415521e-10	0.347253298279441	3.89575675388022e-12	1.55786082937956e-10	0.337555306652386	0.011343945525608	0.149873176284641	0.627367701203319	9.75803416510293e-09	0.78822313570376	0.638092648719626
GENE6031X	ucsf_hc.01_1.G217B.06272		34.0	48.0	31.0	140.0	248.0	154.0	28.0	19.0	18.0	27.0	22.0	31.0	329.0	324.0	295.0	109.0	106.0	106.0	20.0	22.0	27.0	19.0	18.0	12.0	2.0	3.0	1.0	2.0	2.0	2.0	22.0	12.0	16.0	29.0	32.0	31.0	2.47000959891437e-08	0.890870185171343	3.05489561117608e-15	3.34934486519578e-13	0.211561609252662	5.81296226298866e-08	5.4756590993378e-11	0.70238239449413	1.84743356628087e-09	0.875033218310952	0.570072773492646
GENE643X	ucsf_hc.01_1.G217B.00675		53.0	60.0	47.0	79.0	97.0	77.0	24.0	24.0	15.0	27.0	23.0	18.0	454.0	468.0	340.0	92.0	77.0	100.0	24.0	13.0	21.0	25.0	10.0	12.0	3.0	1.0	6.0	2.0	3.0	0.0	27.0	11.0	18.0	7.0	8.0	8.0	2.85657156526811e-08	0.492490092562986	4.66528002978354e-15	6.75677983265964e-10	0.473988330456131	1.45292838384833e-09	0.0253076221855633	0.880128839595874	2.91433698415077e-12	0.388792496199859	0.861877421458478
GENE8759X	ucsf_hc.01_1.G217B.09140		421.0	373.0	337.0	358.0	446.0	368.0	203.0	188.0	234.0	104.0	127.0	146.0	1556.0	1384.0	1068.0	498.0	562.0	492.0	215.0	204.0	226.0	155.0	143.0	148.0	104.0	68.0	68.0	51.0	59.0	56.0	177.0	208.0	170.0	137.0	147.0	183.0	5.9198379973689e-13	0.510872515581093	9.48684887401171e-20	8.2558804192279e-14	0.00376313833253985	2.48376277292015e-13	0.830229290138109	3.59702294292669e-06	1.84938250393829e-12	0.121635063868933	0.0954682182740419
GENE3571X	ucsf_hc.01_1.G217B.03706		7.0	2.0	11.0	4.0	11.0	6.0	7.0	2.0	4.0	7.0	3.0	3.0	11.0	12.0	7.0	9.0	5.0	12.0	2.0	4.0	7.0	2.0	2.0	3.0	1.0	1.0	0.0	0.0	0.0	3.0	5.0	3.0	4.0	1.0	2.0	2.0	0.00737228660702339	0.831087618723524	0.131827861848318	0.00372780444577744	0.573539836568525	0.00723202013982846	0.830918809348719	0.847052220569483	0.916967491782562	0.971535021205868	0.637854996508959
GENE9257X	ucsf_hc.01_1.G217B.09659		96.0	84.0	95.0	123.0	220.0	147.0	97.0	82.0	65.0	51.0	72.0	67.0	173.0	194.0	146.0	140.0	149.0	146.0	76.0	74.0	87.0	58.0	40.0	34.0	15.0	17.0	18.0	19.0	16.0	12.0	60.0	67.0	58.0	37.0	43.0	28.0	2.18624988971143e-08	0.389417393412412	8.43889325899043e-07	2.8175458202008e-11	0.281398323702089	1.58285171276457e-09	0.000258578567649235	0.0229545415719026	0.537794761423776	0.996905835106212	0.0209591241665301
GENE9507X	ucsf_hc.01_1.G217B.09921		134.0	109.0	80.0	121.0	189.0	111.0	92.0	63.0	68.0	62.0	81.0	93.0	216.0	208.0	145.0	121.0	126.0	121.0	57.0	50.0	67.0	41.0	51.0	36.0	30.0	21.0	20.0	25.0	20.0	21.0	94.0	68.0	68.0	49.0	60.0	44.0	3.27076265462213e-08	0.0257853848377215	3.06013144897981e-06	1.3387912006225e-09	0.00930451173746597	3.69884925372362e-06	0.104498669107073	0.756286862498723	0.0724735456546243	0.99500055658621	0.480180375516939
GENE7235X	ucsf_hc.01_1.G217B.07539		2188.0	1992.0	2010.0	2494.0	3768.0	2644.0	1789.0	1713.0	1628.0	1275.0	1467.0	1608.0	4257.0	4031.0	3324.0	2778.0	3155.0	2841.0	1461.0	1472.0	1592.0	1083.0	866.0	866.0	640.0	483.0	465.0	365.0	383.0	379.0	1968.0	1730.0	1648.0	1185.0	1333.0	1167.0	6.65181485092625e-16	0.000772521715287642	1.38286419129877e-10	7.93345659229938e-20	0.000815545953297158	1.45077746946375e-13	1.65454788255484e-05	0.000128709753081217	0.40730840470689	0.0152786398525085	0.000239315061205874
GENE8248X	ucsf_hc.01_1.G217B.08613		34.0	35.0	52.0	49.0	170.0	76.0	38.0	40.0	28.0	15.0	16.0	12.0	162.0	174.0	144.0	71.0	82.0	63.0	26.0	21.0	32.0	15.0	17.0	17.0	1.0	4.0	1.0	0.0	1.0	3.0	31.0	12.0	14.0	12.0	8.0	14.0	1.119563305091e-05	0.198894149691093	5.69483520390247e-08	1.27669087042257e-07	0.427932454256334	7.89601006843214e-06	0.00487391011007787	0.0074907564268851	0.00393274452166403	0.73159346414329	0.490046009314941
GENE9923X	ucsf_hc.01_1.G217B.10360		9.0	7.0	11.0	16.0	7.0	19.0	6.0	2.0	5.0	1.0	3.0	4.0	15.0	15.0	14.0	16.0	16.0	16.0	5.0	6.0	3.0	5.0	1.0	3.0	1.0	1.0	0.0	3.0	0.0	0.0	10.0	2.0	4.0	2.0	3.0	3.0	0.000278076007403629	0.989780020920105	0.0159682119873819	3.56261143202784e-05	0.617788261263345	0.000191863479845431	0.392798581637788	0.276057665483345	0.277409637866523	0.980711918950557	0.590534638111998
GENE256X	ucsf_hc.01_1.G217B.00264		8.0	19.0	13.0	10.0	6.0	14.0	3.0	6.0	5.0	4.0	2.0	6.0	21.0	25.0	11.0	5.0	8.0	5.0	1.0	3.0	5.0	2.0	2.0	2.0	3.0	3.0	1.0	0.0	0.0	0.0	3.0	3.0	6.0	1.0	1.0	3.0	0.000545683118626866	0.146640425282467	0.000383660305329782	2.44697365881866e-06	0.440972839279565	0.0124097852128623	0.286367135838819	0.508276465941022	0.0072397080529843	0.0114767350601071	0.951888622635546
GENE5319X	ucsf_hc.01_1.G217B.05532	DIT2	90.0	104.0	95.0	54.0	15.0	55.0	19.0	19.0	19.0	6.0	15.0	13.0	208.0	206.0	142.0	31.0	35.0	37.0	12.0	15.0	18.0	9.0	14.0	11.0	19.0	12.0	9.0	4.0	4.0	2.0	29.0	30.0	37.0	7.0	10.0	15.0	1.54197778977926e-07	0.285355327656183	6.32668730642081e-09	2.32116309024441e-05	0.586967978591823	0.00122189340930744	1.29082583123889e-05	0.0672942041463605	1.51919739031785e-08	0.0208021220687263	0.810737219706338
GENE10319X	ucsf_hc.01_1.G217B.10770		324.0	315.0	297.0	158.0	131.0	117.0	164.0	136.0	131.0	79.0	86.0	112.0	358.0	362.0	313.0	171.0	187.0	153.0	93.0	69.0	75.0	60.0	60.0	57.0	74.0	62.0	63.0	38.0	26.0	23.0	199.0	186.0	201.0	130.0	106.0	135.0	3.90341899337035e-14	1.47630314408396e-07	0.000106279434586045	8.28663602510259e-10	0.040143792198542	0.018781356267502	1.42573460467574e-11	7.64896019499316e-06	8.27074248492839e-07	6.33684438299915e-05	0.449918201465719
GENE3941X	ucsf_hc.01_1.G217B.04095		19.0	19.0	10.0	8.0	11.0	18.0	18.0	21.0	7.0	8.0	6.0	12.0	42.0	44.0	26.0	10.0	17.0	10.0	9.0	11.0	10.0	8.0	10.0	8.0	9.0	5.0	9.0	9.0	2.0	2.0	15.0	19.0	11.0	5.0	19.0	10.0	0.143696297688896	0.185335485543113	0.0121367592114649	0.0466103737569926	0.585585284198996	0.842940610189965	0.312002218661376	0.0902568605508704	0.00284959489433118	0.220176577310147	0.946518620045283
GENE8656X	ucsf_hc.01_1.G217B.09034		11.0	16.0	11.0	14.0	7.0	14.0	6.0	9.0	10.0	9.0	8.0	3.0	37.0	45.0	29.0	9.0	12.0	9.0	4.0	5.0	13.0	3.0	7.0	2.0	5.0	5.0	4.0	0.0	0.0	3.0	30.0	33.0	25.0	10.0	4.0	10.0	0.0567537675485216	0.403061682853213	0.940600378011984	0.000140069449167658	0.517671150542242	0.591906257494213	0.642460904166961	0.314031769824268	0.000683204182601216	0.0139891818265174	0.447405644406221
GENE563X	ucsf_hc.01_1.G217B.00593		7.0	6.0	4.0	9.0	10.0	2.0	8.0	6.0	8.0	5.0	6.0	7.0	11.0	15.0	12.0	8.0	4.0	4.0	5.0	1.0	6.0	2.0	4.0	4.0	4.0	1.0	1.0	3.0	0.0	1.0	6.0	4.0	5.0	6.0	8.0	6.0	0.0663742194959789	0.0364463823216446	0.0611626917118705	0.0111400814201165	0.329011409104311	0.310577763321444	0.986764708476955	0.445154014193274	0.066290775953157	0.586553373484827	0.827933619932208
GENE1755X	ucsf_hc.01_1.G217B.01825		36.0	25.0	14.0	40.0	6.0	18.0	23.0	26.0	20.0	17.0	13.0	17.0	61.0	55.0	40.0	21.0	13.0	19.0	12.0	8.0	16.0	11.0	10.0	5.0	5.0	8.0	10.0	4.0	5.0	3.0	14.0	13.0	10.0	17.0	22.0	18.0	0.00913895230347292	0.0182899028528165	0.000134710576425251	0.0137627436038405	0.25168106829768	0.495373108825129	0.196331295284899	0.120685718422978	0.00188558651180453	0.39400865457532	0.755137414825479
GENE9623X	ucsf_hc.01_1.G217B.10043		3623.0	3910.0	3525.0	3790.0	3316.0	3583.0	4016.0	3842.0	3842.0	3407.0	3986.0	4286.0	6490.0	6315.0	5234.0	3808.0	4334.0	3824.0	2239.0	2050.0	2176.0	2479.0	2007.0	1954.0	1767.0	1616.0	1514.0	1343.0	1359.0	1243.0	2931.0	2710.0	2741.0	3330.0	3454.0	3123.0	3.36471103446699e-15	3.15805170790892e-17	2.44870342442931e-14	5.19205806248409e-16	1.81521257425957e-11	0.0400283021251946	0.0363315371363899	0.00576651349768077	5.50800730977494e-05	0.0059082851008381	0.00081013437002318
GENE1838X	ucsf_hc.01_1.G217B.01909		4657.0	4243.0	3879.0	4310.0	4623.0	4410.0	4204.0	4390.0	3923.0	2945.0	3312.0	3581.0	8194.0	7750.0	6755.0	4510.0	4795.0	4812.0	3131.0	3163.0	3137.0	3043.0	2487.0	2524.0	2364.0	2183.0	1860.0	2020.0	1883.0	1942.0	4271.0	3694.0	3714.0	3667.0	4266.0	3441.0	2.03783486067524e-13	1.75322207546924e-11	1.82920181269267e-12	9.07001151070882e-14	0.664046525098292	0.00416907668535678	0.870117562747097	2.61115745036633e-10	3.33651812872339e-07	0.671895962833538	0.823730666506483
GENE8155X	ucsf_hc.01_1.G217B.08515		13.0	9.0	13.0	12.0	15.0	15.0	8.0	9.0	10.0	5.0	4.0	8.0	44.0	39.0	29.0	16.0	11.0	18.0	0.0	4.0	6.0	2.0	2.0	3.0	1.0	4.0	2.0	0.0	3.0	1.0	11.0	9.0	7.0	8.0	13.0	8.0	0.00214176446415403	0.00143960137812819	0.000177338064918516	8.30036098610624e-05	0.197628785514248	0.330906883222935	0.715677324918509	0.149671648674962	0.009005194683407	0.462287150317546	0.628431007469557
GENE3415X	ucsf_hc.01_1.G217B.03545		71.0	55.0	73.0	49.0	41.0	42.0	36.0	23.0	15.0	18.0	23.0	19.0	127.0	130.0	116.0	45.0	52.0	66.0	9.0	7.0	7.0	6.0	3.0	8.0	5.0	3.0	4.0	2.0	2.0	1.0	29.0	26.0	28.0	35.0	31.0	38.0	5.06903333161649e-11	2.30411026560045e-05	8.01898964731589e-10	6.13912632635645e-10	0.000271064508812057	0.0325744101573175	0.0033551107616097	0.21866019953233	1.79822739766281e-05	0.153774651696606	0.663744926213311
GENE2173X	ucsf_hc.01_1.G217B.02258		2110.0	1989.0	1835.0	2008.0	2005.0	1728.0	1332.0	1284.0	1031.0	1079.0	1107.0	1219.0	3194.0	2934.0	2350.0	1788.0	1902.0	1697.0	1035.0	981.0	1139.0	864.0	706.0	694.0	644.0	502.0	537.0	560.0	471.0	514.0	1387.0	1120.0	1103.0	1394.0	1676.0	1375.0	6.93012136820426e-19	1.83362749271047e-05	9.09255503043275e-15	6.15944346225552e-18	0.000134084426148508	0.0541348170202264	0.0581289835096982	0.00111088991682171	7.78597234841044e-06	0.835029807603125	0.00852602838282922
GENE9269X	ucsf_hc.01_1.G217B.09671		53.0	24.0	35.0	34.0	36.0	46.0	24.0	25.0	23.0	16.0	27.0	19.0	76.0	52.0	39.0	29.0	40.0	40.0	17.0	15.0	22.0	16.0	15.0	13.0	10.0	17.0	11.0	9.0	9.0	9.0	34.0	22.0	15.0	20.0	48.0	35.0	0.00181305572626434	0.117411007841083	0.0039650812561643	0.000234292966233389	0.640618628113073	0.973043118906801	0.960727175848691	0.284976027892136	0.354293354408608	0.605067875621089	0.953865823617618
GENE6867X	ucsf_hc.01_1.G217B.07147		42.0	47.0	34.0	47.0	28.0	40.0	13.0	23.0	16.0	14.0	12.0	23.0	48.0	43.0	47.0	27.0	31.0	44.0	3.0	1.0	6.0	7.0	5.0	6.0	3.0	1.0	0.0	2.0	0.0	0.0	4.0	3.0	10.0	18.0	30.0	11.0	4.57147749909839e-08	6.68594380247006e-05	9.40163172315106e-07	6.22311859315447e-08	0.0373354302418044	0.0631792117110783	0.548322899291104	0.599175194439112	0.695727083350556	0.641038967481278	0.0922987480898491
GENE10336X	ucsf_hc.01_1.G217B.10790		58.0	56.0	44.0	40.0	70.0	42.0	35.0	21.0	18.0	17.0	15.0	37.0	122.0	128.0	107.0	82.0	86.0	74.0	7.0	7.0	8.0	11.0	8.0	8.0	6.0	7.0	4.0	3.0	4.0	6.0	27.0	14.0	15.0	38.0	35.0	42.0	9.12501124214216e-09	3.28863846425331e-05	2.06974663682888e-10	1.50170907290673e-08	0.0128161896100834	0.000121414637189026	0.493513550726919	0.376077548299377	0.19885354771801	0.702196980957379	0.307560982296777
GENE4283X	ucsf_hc.01_1.G217B.04455		2811.0	2610.0	2325.0	2381.0	2226.0	1972.0	1831.0	1959.0	1840.0	1809.0	2020.0	2183.0	4221.0	3980.0	3528.0	1986.0	2005.0	1866.0	1563.0	1473.0	1623.0	1594.0	1213.0	1342.0	1051.0	894.0	956.0	932.0	920.0	950.0	1627.0	1544.0	1534.0	2007.0	2255.0	1922.0	5.04942506693887e-18	1.73182535770595e-08	1.19669589414525e-17	1.49879874458111e-13	3.48950891043396e-05	0.000125228950262724	1.96676827717838e-06	0.244905178806831	1.19564264708754e-13	0.655078472107733	0.280458581411165
GENE10137X	ucsf_hc.01_1.G217B.10583		2787.0	2965.0	2424.0	2552.0	2212.0	2356.0	2246.0	2165.0	1904.0	1702.0	1942.0	2081.0	5315.0	5054.0	4119.0	2320.0	2201.0	2185.0	1316.0	1217.0	1400.0	1450.0	1069.0	1134.0	779.0	625.0	641.0	629.0	663.0	592.0	1492.0	1381.0	1298.0	1414.0	1664.0	1471.0	9.7573074689561e-19	4.99546867674605e-12	1.17014942704809e-18	1.1592326885333e-16	2.26251552972324e-05	4.11768694840153e-06	0.00050569047185496	0.000281711251003926	2.62731559370406e-12	0.887058811867582	0.158885979342309
GENE1161X	ucsf_hc.01_1.G217B.01209		96.0	82.0	47.0	86.0	56.0	117.0	57.0	35.0	41.0	34.0	47.0	41.0	587.0	595.0	466.0	126.0	125.0	138.0	35.0	38.0	45.0	37.0	27.0	22.0	49.0	32.0	41.0	18.0	19.0	14.0	67.0	62.0	75.0	78.0	68.0	89.0	0.0663742194959789	0.356891432812488	1.94786674600323e-14	1.39144017104478e-05	0.503867521687053	0.0101160850557271	0.747832738322185	0.442100203696896	6.9152431143847e-12	0.0137987504246414	0.625382275776467
GENE1162X	ucsf_hc.01_1.G217B.01210		106.0	77.0	73.0	86.0	113.0	104.0	67.0	61.0	40.0	29.0	44.0	41.0	937.0	863.0	713.0	179.0	174.0	203.0	56.0	78.0	60.0	38.0	41.0	33.0	63.0	45.0	41.0	24.0	24.0	16.0	167.0	108.0	110.0	208.0	213.0	227.0	0.0427219651070445	0.786777341639041	1.73690317190424e-17	2.97946250584065e-07	0.397476823672129	0.0102692074393544	0.439183904884296	0.0124827892910774	1.18646818503141e-15	0.00210676581046181	0.0684085333085955
GENE2486X	ucsf_hc.01_1.G217B.02578		100.0	93.0	104.0	81.0	110.0	92.0	92.0	90.0	74.0	63.0	77.0	79.0	327.0	287.0	241.0	140.0	154.0	129.0	81.0	59.0	76.0	65.0	54.0	56.0	64.0	54.0	52.0	42.0	39.0	56.0	104.0	85.0	102.0	109.0	123.0	110.0	0.00209155182255471	0.00949789922835612	5.58544692473134e-12	0.00094175671490922	0.741093814786994	0.212755851112396	0.287089344906677	0.0147118107902058	1.96376001530305e-07	0.301997668441963	0.823011937290246
GENE11459X	ucsf_hc.01_1.G217B.11962	NAR1	995.0	1032.0	898.0	852.0	922.0	618.0	786.0	723.0	744.0	609.0	677.0	796.0	2134.0	1891.0	1619.0	889.0	949.0	913.0	672.0	598.0	610.0	585.0	452.0	420.0	656.0	563.0	473.0	418.0	373.0	409.0	793.0	726.0	665.0	811.0	873.0	743.0	1.01954967372844e-06	1.98970572403695e-05	5.92225796086245e-15	2.4086603570248e-06	0.00685233418231138	0.73056291221193	3.37738044809556e-05	0.002144331570114	2.8520673777316e-11	0.000566947254896081	0.234507568429153
GENE2488X	ucsf_hc.01_1.G217B.02580		41.0	26.0	29.0	18.0	29.0	32.0	32.0	27.0	15.0	13.0	18.0	16.0	108.0	82.0	78.0	48.0	47.0	38.0	36.0	14.0	16.0	25.0	20.0	16.0	12.0	7.0	10.0	7.0	8.0	12.0	31.0	26.0	29.0	30.0	44.0	24.0	0.000561303858855808	0.269941353856638	8.97167004036517e-06	0.0108978385577578	0.0867323797148874	0.263939488439431	0.236300507775241	0.0446135909588304	0.00423976186902951	0.978983408076724	0.560266683928016
GENE5318X	ucsf_hc.01_1.G217B.05531		586.0	637.0	465.0	476.0	445.0	412.0	448.0	409.0	360.0	238.0	308.0	324.0	2268.0	2080.0	1659.0	646.0	597.0	633.0	368.0	356.0	358.0	346.0	261.0	318.0	242.0	188.0	191.0	197.0	144.0	172.0	570.0	497.0	462.0	474.0	615.0	549.0	2.05591096575082e-10	0.00935587926709983	7.09138799999785e-18	7.68538395692141e-08	0.00797166331573736	0.673446807324551	0.000614157603975495	8.42619596859061e-06	5.39780072255933e-16	0.332301246004459	0.923759476506805
GENE9716X	ucsf_hc.01_1.G217B.10144		15.0	13.0	12.0	15.0	15.0	11.0	19.0	13.0	10.0	5.0	7.0	7.0	103.0	91.0	82.0	22.0	22.0	16.0	4.0	11.0	8.0	7.0	7.0	8.0	5.0	4.0	4.0	2.0	3.0	7.0	30.0	18.0	22.0	25.0	27.0	30.0	0.00237950362483885	0.00399714599408775	4.75731773771651e-09	0.00126242301822248	0.242603942093252	0.0214359773653915	0.902567615861589	0.00193026665339825	1.09502775741606e-09	0.805366202211718	0.531174932506195
GENE7216X	ucsf_hc.01_1.G217B.07518		22.0	16.0	21.0	28.0	20.0	17.0	19.0	19.0	10.0	7.0	16.0	12.0	86.0	70.0	61.0	28.0	38.0	35.0	15.0	8.0	10.0	9.0	4.0	11.0	6.0	4.0	9.0	3.0	3.0	5.0	37.0	18.0	27.0	26.0	30.0	19.0	0.0015813405265877	0.075813864542311	5.32216984445177e-05	5.08009957322257e-05	0.489672479760233	0.311341932189025	0.893977823611197	0.116656267729517	0.00164330006770066	0.372627972743757	0.630404692725039
GENE11260X	ucsf_hc.01_1.G217B.11750		43.0	46.0	37.0	47.0	79.0	51.0	40.0	34.0	25.0	14.0	17.0	30.0	308.0	261.0	187.0	78.0	99.0	99.0	20.0	15.0	29.0	9.0	15.0	10.0	10.0	11.0	6.0	7.0	3.0	7.0	35.0	39.0	34.0	74.0	80.0	81.0	7.00634510702592e-06	0.0138947877079139	5.8347538349828e-13	2.45396946899239e-08	0.158769602772971	0.695278893564113	0.143169529075687	0.0100199829749177	5.36356675659929e-08	0.362392820655657	0.135671988094809
GENE11754X	ucsf_hc.01_1.G217B.12269		22.0	10.0	8.0	10.0	25.0	15.0	19.0	17.0	14.0	11.0	9.0	8.0	70.0	48.0	44.0	34.0	26.0	35.0	7.0	5.0	17.0	8.0	6.0	7.0	11.0	6.0	0.0	7.0	1.0	5.0	15.0	18.0	22.0	16.0	47.0	32.0	0.0439266415988862	0.0839665918294844	0.00813954358515547	0.0339574616017536	0.884628590026518	0.881041346787553	0.697320687655035	0.125001974532667	0.272820877746451	0.845042799125316	0.974295417346102
GENE3532X	ucsf_hc.01_1.G217B.03666		16.0	13.0	7.0	56.0	40.0	25.0	15.0	8.0	6.0	6.0	15.0	28.0	73.0	66.0	73.0	23.0	19.0	36.0	17.0	3.0	11.0	14.0	6.0	0.0	2.0	4.0	10.0	0.0	0.0	0.0	0.0	6.0	3.0	2.0	4.0	12.0	0.239341786596102	0.788286607430229	6.23066221539299e-06	1.23290030673667e-05	0.0669694612723318	0.00763148094551288	0.0140996384697941	0.586581814029354	0.0194159203813374	0.0454078799988571	0.374938793651475
GENE6283X	ucsf_hc.01_1.G217B.06538		35.0	11.0	22.0	28.0	41.0	38.0	22.0	12.0	8.0	16.0	10.0	15.0	26.0	45.0	20.0	30.0	31.0	38.0	18.0	14.0	8.0	11.0	10.0	6.0	9.0	7.0	16.0	4.0	11.0	1.0	10.0	8.0	2.0	12.0	10.0	11.0	0.182362899299874	0.745737520457037	0.00145680726879299	0.000103721413542924	0.601951155352333	0.00544115381107105	0.126905375552902	0.851005836750856	0.205990831840003	0.156386595227796	0.737578015660857
GENE1238X	ucsf_hc.01_1.G217B.01290		15.0	10.0	8.0	11.0	15.0	17.0	5.0	9.0	7.0	2.0	9.0	11.0	19.0	25.0	14.0	5.0	9.0	7.0	7.0	1.0	5.0	3.0	3.0	2.0	2.0	1.0	3.0	0.0	2.0	1.0	4.0	1.0	1.0	1.0	2.0	2.0	0.00180546074452969	0.0761569595910883	1.82458086974234e-05	3.01471284947418e-05	0.174723274680637	0.010670872883878	0.535547781636641	0.623379041270357	0.0209097578859844	0.416736235250686	0.898968653525627
GENE9636X	ucsf_hc.01_1.G217B.10057		148.0	114.0	127.0	175.0	142.0	165.0	71.0	54.0	35.0	70.0	68.0	114.0	304.0	282.0	267.0	73.0	59.0	115.0	66.0	82.0	46.0	54.0	55.0	46.0	29.0	12.0	47.0	9.0	11.0	21.0	50.0	4.0	23.0	50.0	16.0	26.0	0.00010939203479506	0.773765680693439	3.17111126226136e-08	3.15608380118099e-06	0.331571764370711	0.00658231707457277	0.489936786109999	0.254929672744246	2.30131528932072e-05	0.323160683138093	0.958092913358163
GENE11735X	ucsf_hc.01_1.G217B.12246		23.0	25.0	21.0	30.0	44.0	30.0	16.0	9.0	6.0	12.0	16.0	24.0	29.0	28.0	32.0	7.0	12.0	14.0	8.0	11.0	6.0	13.0	9.0	7.0	1.0	5.0	4.0	1.0	0.0	2.0	0.0	3.0	0.0	1.0	4.0	3.0	2.38935259368067e-05	0.434557666712661	8.2862274093067e-08	9.10522022671591e-08	0.230110915408213	0.00348201691057944	0.169035026569796	0.190260164111662	0.00857544768231406	0.174473630173693	0.423466033352949
GENE714X	ucsf_hc.01_1.G217B.00754		51.0	57.0	52.0	75.0	78.0	74.0	29.0	46.0	38.0	48.0	76.0	78.0	117.0	106.0	78.0	54.0	75.0	102.0	44.0	14.0	29.0	48.0	20.0	46.0	18.0	9.0	2.0	4.0	3.0	7.0	11.0	7.0	10.0	20.0	17.0	11.0	1.6097487481528e-05	0.112013679291088	8.80928031005286e-08	2.49368325461588e-07	0.065034478969939	7.38450617362736e-06	0.174382846488622	0.0533983465266908	0.758894640901631	0.537580995169912	0.130770651912793
GENE9634X	ucsf_hc.01_1.G217B.10055		74.0	63.0	82.0	78.0	68.0	66.0	55.0	37.0	33.0	67.0	64.0	76.0	280.0	254.0	208.0	42.0	57.0	72.0	19.0	18.0	23.0	36.0	19.0	25.0	7.0	3.0	6.0	10.0	0.0	0.0	11.0	10.0	12.0	14.0	16.0	13.0	6.06456784256123e-09	0.00113602500832736	2.5252358013819e-13	1.24295871306164e-09	0.000449473606520217	9.35451189476331e-06	0.659174877872861	0.0367620681818963	4.51316774544602e-10	0.0300708542750558	0.128120157462327
GENE11753X	ucsf_hc.01_1.G217B.12268		10.0	7.0	3.0	3.0	9.0	9.0	3.0	4.0	7.0	2.0	4.0	3.0	23.0	32.0	10.0	14.0	9.0	12.0	2.0	8.0	2.0	4.0	8.0	4.0	2.0	0.0	0.0	0.0	1.0	0.0	1.0	2.0	1.0	3.0	4.0	4.0	0.00215537998221266	0.407520806253715	1.40541580314187e-05	0.00136057088242918	0.149047885454635	0.0177877906412523	0.953212341825878	0.346737120937154	0.310400017457587	0.911372308755498	0.271678861499657
GENE6213X	ucsf_hc.01_1.G217B.06465		105.0	83.0	74.0	77.0	105.0	91.0	53.0	51.0	50.0	61.0	94.0	67.0	232.0	224.0	204.0	168.0	149.0	178.0	89.0	108.0	66.0	56.0	45.0	58.0	51.0	36.0	40.0	14.0	21.0	33.0	61.0	52.0	43.0	81.0	94.0	58.0	0.00545150803868922	0.0180657819155128	1.90497586490225e-09	5.8458803987908e-06	0.441185969302891	2.5077724097153e-05	0.931759573718682	0.216599229847567	0.582352033586799	0.0271869594179318	0.100391179285261
GENE10607X	ucsf_hc.01_1.G217B.11075		70.0	78.0	68.0	67.0	64.0	64.0	59.0	52.0	37.0	40.0	71.0	55.0	176.0	146.0	132.0	83.0	111.0	104.0	77.0	80.0	77.0	51.0	53.0	62.0	38.0	31.0	25.0	13.0	6.0	15.0	49.0	38.0	39.0	31.0	37.0	34.0	0.0001767743008321	0.00757697765440497	1.62435435989419e-09	2.14129592389447e-08	0.169001886253097	6.56773506759288e-08	0.255072261974426	0.970099344965109	0.0652012867534355	0.000213382635030715	0.2280884457986
GENE3735X	ucsf_hc.01_1.G217B.03880	MEX67	6148.0	5836.0	5366.0	5453.0	5853.0	4720.0	5165.0	5359.0	4813.0	3790.0	4012.0	4298.0	9321.0	8834.0	7191.0	4183.0	4675.0	4372.0	3806.0	3767.0	3930.0	3762.0	3121.0	3077.0	3603.0	3151.0	3175.0	2472.0	2449.0	2401.0	4160.0	3657.0	3582.0	3712.0	4220.0	3485.0	1.05639038429103e-12	4.37982904781711e-14	6.69333979891354e-18	1.74518179340694e-15	0.65664143239655	0.15666493525074	0.000106680165257316	1.65137707350893e-12	1.96622196570611e-14	3.0988502920139e-08	0.492542707718726
GENE4158X	ucsf_hc.01_1.G217B.04320		8.0	7.0	4.0	3.0	11.0	6.0	6.0	4.0	1.0	3.0	2.0	1.0	26.0	17.0	13.0	6.0	1.0	2.0	1.0	4.0	3.0	1.0	5.0	2.0	3.0	1.0	2.0	1.0	0.0	0.0	0.0	3.0	6.0	4.0	1.0	2.0	0.135743176953513	0.58647513123387	0.00036188997160142	0.00667377714014072	0.603069072030419	0.988991110882963	0.868623430655368	0.406008944453019	0.00120186873702023	0.213844496738615	0.889065531069467
GENE10231X	ucsf_hc.01_1.G217B.10680		2560.0	2577.0	2406.0	2176.0	2293.0	1843.0	1886.0	1867.0	1841.0	1436.0	1648.0	1753.0	3955.0	3688.0	3166.0	1544.0	1784.0	1635.0	1690.0	1703.0	1678.0	1665.0	1380.0	1355.0	1303.0	1102.0	1133.0	1112.0	947.0	1002.0	1858.0	1571.0	1533.0	1261.0	1497.0	1209.0	2.92843540797244e-16	8.03316821918699e-07	6.27720570902617e-17	2.60458984711218e-12	0.01549389240143	0.00151735907003854	3.34642840588315e-08	1.47672549818025e-08	7.54835645461886e-17	0.0831355775703543	0.506749969165856
GENE10995X	ucsf_hc.01_1.G217B.11476		101.0	81.0	97.0	69.0	42.0	58.0	45.0	36.0	22.0	27.0	37.0	34.0	253.0	286.0	211.0	31.0	36.0	38.0	21.0	25.0	40.0	27.0	25.0	27.0	32.0	23.0	13.0	13.0	9.0	13.0	42.0	33.0	30.0	13.0	35.0	15.0	5.12396382556847e-07	0.209434858633987	3.74696847683896e-12	1.91506213678454e-05	0.913856191878295	0.0459988176646193	0.00095424571885992	0.581848448322737	5.45855149081856e-12	0.109125645405209	0.680705461641606
GENE3134X	ucsf_hc.01_1.G217B.03251		234.0	182.0	211.0	327.0	233.0	314.0	179.0	161.0	136.0	195.0	221.0	191.0	436.0	458.0	383.0	122.0	168.0	118.0	29.0	26.0	50.0	29.0	22.0	35.0	20.0	20.0	16.0	11.0	17.0	19.0	55.0	51.0	47.0	65.0	58.0	87.0	3.13266953852888e-11	4.94110470790732e-10	1.47743518367613e-13	1.64345285877906e-12	2.37190759666725e-10	0.000568516607949543	0.0202721418241557	0.337379716253347	3.35188961886846e-09	0.77810060653489	0.977725858926979
GENE4101X	ucsf_hc.01_1.G217B.04259		30.0	35.0	31.0	39.0	63.0	53.0	40.0	25.0	30.0	19.0	26.0	34.0	101.0	94.0	86.0	24.0	21.0	36.0	1.0	3.0	0.0	2.0	2.0	1.0	2.0	0.0	0.0	0.0	0.0	0.0	2.0	8.0	11.0	4.0	7.0	5.0	8.13395226581941e-08	2.77419459036025e-08	8.02537909148104e-10	6.42631523937121e-10	2.57021775560908e-06	9.75260487007146e-05	0.0657644539570967	0.248680058367009	7.45683901901392e-06	0.610150427228603	0.368378121749674
GENE4896X	ucsf_hc.01_1.G217B.05090		960.0	950.0	871.0	1324.0	1190.0	1088.0	664.0	716.0	732.0	988.0	1078.0	1153.0	2186.0	1968.0	1607.0	954.0	906.0	947.0	407.0	438.0	401.0	559.0	418.0	431.0	434.0	351.0	386.0	292.0	254.0	290.0	677.0	657.0	617.0	612.0	606.0	677.0	8.63592669725779e-11	3.13021322273192e-10	2.29286098195492e-15	4.06973638866637e-16	4.26387841555277e-11	4.31215981325046e-05	0.00130744389087966	1.99648684306352e-05	2.92468142345639e-10	0.00629756405570145	0.000963901952831573
GENE6911X	ucsf_hc.01_1.G217B.07194		6.0	5.0	10.0	30.0	20.0	23.0	6.0	8.0	3.0	3.0	4.0	3.0	19.0	23.0	22.0	14.0	16.0	9.0	1.0	0.0	0.0	2.0	0.0	0.0	1.0	0.0	0.0	0.0	0.0	1.0	2.0	1.0	0.0	3.0	4.0	1.0	7.32973349641239e-05	5.1001264403572e-05	1.74150624714822e-07	1.87114379257052e-08	0.0128031098999016	0.000237318331202366	0.000156178679783325	0.176289321456537	0.294357223540691	0.953989231465	0.612550881451129
GENE11188X	ucsf_hc.01_1.G217B.11676		3045.0	2945.0	2626.0	4101.0	4170.0	4236.0	2282.0	2232.0	1988.0	2009.0	2179.0	2605.0	5715.0	5220.0	4500.0	2641.0	2775.0	2788.0	1507.0	1349.0	1458.0	1408.0	1228.0	1263.0	1214.0	998.0	1012.0	1155.0	1179.0	1042.0	1846.0	1576.0	1706.0	1647.0	1797.0	1475.0	4.26540998795948e-17	6.60553832733566e-13	2.26711227422407e-19	3.66078110479732e-20	1.85567523438653e-09	5.08630149979626e-11	4.21793619824251e-09	0.110374105024261	2.4987943724161e-11	0.0688263730993389	0.198404268653154
GENE8767X	ucsf_hc.01_1.G217B.09148		9.0	7.0	8.0	14.0	7.0	12.0	3.0	2.0	2.0	6.0	9.0	10.0	17.0	28.0	22.0	4.0	4.0	5.0	0.0	0.0	5.0	4.0	1.0	3.0	1.0	1.0	1.0	1.0	1.0	0.0	2.0	2.0	3.0	1.0	1.0	1.0	0.000548869914472022	0.0388982253506409	2.63221107887229e-06	2.74166239443898e-05	0.0149702561946644	0.0164874803488658	0.513656345668752	0.00979144837295218	9.08250962131193e-05	0.695219247365504	0.0399252019915505
GENE7978X	ucsf_hc.01_1.G217B.08328		2500.0	2358.0	3028.0	10662.0	10174.0	11832.0	82.0	70.0	50.0	348.0	361.0	392.0	3253.0	3193.0	2834.0	137.0	114.0	142.0	16.0	24.0	19.0	17.0	22.0	28.0	11.0	13.0	4.0	12.0	7.0	19.0	22.0	17.0	25.0	13.0	15.0	21.0	5.50072365325773e-16	0.000144806334441026	8.86675523942678e-18	3.64579762310229e-19	4.9618903523184e-11	2.77859559497157e-07	9.17816265662646e-18	1.60595521988645e-09	1.12885291755164e-19	0.579518099080681	0.541183202022667
GENE7363X	ucsf_hc.01_1.G217B.07668		288.0	221.0	245.0	240.0	375.0	185.0	172.0	192.0	131.0	170.0	202.0	220.0	435.0	395.0	359.0	161.0	184.0	221.0	177.0	147.0	190.0	154.0	119.0	132.0	106.0	113.0	93.0	100.0	92.0	89.0	163.0	153.0	151.0	135.0	143.0	126.0	4.38715976598756e-06	0.642186954173798	1.47497834922776e-07	4.58834004662846e-06	0.113551817491307	0.0700648772220948	0.841525801479096	0.58083830679306	1.15405989108601e-05	0.877000482645332	0.676688500175846
GENE11743X	ucsf_hc.01_1.G217B.12258		10.0	20.0	20.0	20.0	15.0	21.0	7.0	3.0	9.0	3.0	9.0	9.0	30.0	44.0	25.0	5.0	2.0	6.0	4.0	1.0	5.0	2.0	1.0	1.0	1.0	0.0	0.0	0.0	0.0	1.0	0.0	1.0	3.0	0.0	1.0	0.0	3.86977566912914e-06	0.108431998812684	2.07450755162613e-07	2.70896175673212e-06	0.0216163974286882	0.00524295387147503	0.778788838163231	0.980286033922417	1.42737810836194e-05	0.95906573863624	0.474483930753056
GENE524X	ucsf_hc.01_1.G217B.00553		8.0	11.0	11.0	11.0	12.0	14.0	9.0	10.0	8.0	8.0	8.0	5.0	43.0	28.0	39.0	7.0	17.0	19.0	9.0	8.0	9.0	9.0	8.0	2.0	3.0	3.0	5.0	7.0	6.0	7.0	15.0	11.0	13.0	41.0	47.0	36.0	0.0240675386384803	0.640823755766646	0.000781408308002288	0.382873688069109	0.968024304813802	9.65688328360891e-07	0.611938820587302	0.228919529850048	0.00113383174458661	0.119213359472994	0.483124072745178
GENE5210X	ucsf_hc.01_1.G217B.05419		38.0	33.0	30.0	38.0	65.0	43.0	34.0	25.0	36.0	35.0	39.0	41.0	116.0	119.0	81.0	46.0	49.0	39.0	40.0	43.0	70.0	25.0	27.0	20.0	16.0	19.0	22.0	33.0	15.0	27.0	36.0	53.0	48.0	79.0	70.0	74.0	0.11037699351136	0.0650208715738984	0.000282444474306558	0.0874906923048752	0.186383826326754	0.000469434186134396	0.154665292473029	0.706158441375249	0.00029042095815233	0.331503805846955	0.0161286557158959
GENE8752X	ucsf_hc.01_1.G217B.09133		9.0	7.0	11.0	9.0	15.0	11.0	7.0	12.0	3.0	4.0	15.0	8.0	35.0	29.0	26.0	18.0	13.0	24.0	13.0	9.0	9.0	5.0	5.0	4.0	3.0	5.0	3.0	3.0	4.0	6.0	10.0	10.0	16.0	32.0	40.0	37.0	0.07160722150563	0.286880917148603	0.0054668308679013	0.0621364174532492	0.355276392101423	0.000321248134060869	0.552268953810805	0.813755598550049	0.194541364525406	0.709144851642314	0.129988123166515
GENE3716X	ucsf_hc.01_1.G217B.03859		18.0	18.0	19.0	9.0	24.0	17.0	9.0	12.0	3.0	5.0	11.0	7.0	75.0	51.0	54.0	14.0	27.0	14.0	17.0	14.0	21.0	3.0	4.0	3.0	4.0	2.0	3.0	5.0	3.0	1.0	19.0	23.0	18.0	17.0	15.0	18.0	0.000103470643716386	0.0140467465106169	0.000141555350690428	0.000668435568069499	0.158128224038279	0.873461396773757	0.431475949837718	0.858185705818221	4.84039161589302e-05	0.957005096878886	0.000680467056325576
GENE1262X	ucsf_hc.01_1.G217B.01314		44.0	42.0	35.0	38.0	50.0	47.0	23.0	27.0	29.0	26.0	27.0	32.0	133.0	129.0	99.0	64.0	59.0	61.0	37.0	39.0	44.0	15.0	11.0	12.0	25.0	25.0	14.0	26.0	20.0	13.0	125.0	78.0	59.0	69.0	89.0	74.0	0.0232575515887858	0.084146808385417	0.33978427374331	0.00904607801171366	0.00922380304209828	0.0116843272983797	0.805111971449013	0.868821111529746	0.000853262203607386	0.951177794822353	0.000176786363380058
GENE4274X	ucsf_hc.01_1.G217B.04446		49.0	52.0	51.0	44.0	62.0	46.0	35.0	25.0	14.0	22.0	32.0	21.0	230.0	205.0	175.0	57.0	59.0	69.0	40.0	28.0	48.0	12.0	18.0	11.0	30.0	26.0	12.0	18.0	14.0	16.0	130.0	103.0	98.0	97.0	104.0	81.0	0.00199994360151011	0.0587244567141892	0.000918005340149597	0.000396682682034279	0.0945275191149208	0.000308368832227959	0.733988845118513	0.800201444658145	5.61381045421039e-09	0.487194916483433	0.00112635270816327
GENE10104X	ucsf_hc.01_1.G217B.10549		242.0	221.0	229.0	254.0	359.0	239.0	173.0	155.0	138.0	167.0	228.0	230.0	696.0	692.0	593.0	382.0	362.0	402.0	227.0	226.0	255.0	133.0	105.0	98.0	141.0	126.0	131.0	110.0	104.0	120.0	369.0	392.0	353.0	376.0	401.0	383.0	0.00115565416413854	0.00155531801488971	1.58130144523053e-05	8.07165877513412e-07	0.000170955374994351	0.0994239408514834	0.120590392240481	0.0892690336699968	3.76468725352813e-05	0.463561858366699	9.01025030014958e-06
GENE5120X	ucsf_hc.01_1.G217B.05323		684.0	605.0	702.0	586.0	785.0	595.0	530.0	534.0	528.0	410.0	565.0	577.0	1064.0	1027.0	877.0	683.0	778.0	710.0	607.0	594.0	617.0	425.0	358.0	373.0	451.0	382.0	371.0	385.0	369.0	393.0	723.0	605.0	537.0	686.0	780.0	621.0	9.12157884825342e-05	0.647200150683388	0.000320924345269538	0.00423349341007586	0.136636514253962	0.265413426738766	0.281215977241835	0.0388862573604562	0.157777969306814	0.890343533654083	0.000430179282419411
GENE4775X	ucsf_hc.01_1.G217B.04966		13.0	19.0	9.0	9.0	7.0	8.0	11.0	10.0	8.0	9.0	10.0	11.0	50.0	59.0	39.0	32.0	37.0	23.0	22.0	18.0	15.0	5.0	9.0	5.0	3.0	3.0	3.0	3.0	5.0	2.0	10.0	11.0	7.0	19.0	13.0	11.0	0.000202273679720764	0.0244329070159516	3.46488643079897e-08	0.084965794665662	0.278117683994031	0.0012634582876228	0.037638400060299	0.787357917604017	0.109362875908082	0.843651703523678	0.00175380383098118
GENE3679X	ucsf_hc.01_1.G217B.03821		1142.0	1131.0	1160.0	995.0	958.0	881.0	1009.0	958.0	924.0	760.0	1016.0	1038.0	3800.0	3573.0	2990.0	1613.0	1631.0	1533.0	1322.0	1253.0	1262.0	938.0	751.0	783.0	764.0	663.0	606.0	595.0	492.0	536.0	1514.0	1351.0	1294.0	1340.0	1576.0	1309.0	2.64446297008712e-07	0.000264483669643192	3.02974065699463e-17	8.78497620677211e-05	0.254678668688855	0.69028769452421	9.85932909911563e-06	0.00510511750946336	7.13888090129475e-15	0.013812732427228	6.09151614217645e-06
GENE7065X	ucsf_hc.01_1.G217B.07361		23.0	15.0	19.0	17.0	10.0	15.0	11.0	13.0	8.0	7.0	9.0	15.0	63.0	62.0	47.0	21.0	27.0	26.0	16.0	21.0	20.0	12.0	17.0	9.0	8.0	5.0	8.0	8.0	7.0	6.0	20.0	14.0	17.0	19.0	34.0	31.0	0.00233819706984863	0.0353705851315412	1.46338849939501e-06	0.206026037753835	0.114246879593269	0.226575009236174	0.0996572459694879	0.551753905380624	0.000333532619035051	0.855669798232697	0.318185622686892
GENE4322X	ucsf_hc.01_1.G217B.04495		156.0	156.0	157.0	169.0	106.0	133.0	129.0	131.0	136.0	202.0	205.0	243.0	509.0	476.0	422.0	213.0	252.0	229.0	318.0	300.0	386.0	204.0	143.0	163.0	128.0	139.0	150.0	108.0	89.0	100.0	177.0	145.0	186.0	339.0	409.0	336.0	0.370192399956577	1.91690260538472e-10	5.80974487959746e-11	0.77204796766103	0.512328230659427	3.84032756670364e-08	0.0512475365487634	0.000465919602608635	4.52198100038588e-07	0.0424248837885049	4.07847453340638e-06
GENE10367X	ucsf_hc.01_1.G217B.10822		1077.0	1044.0	1107.0	973.0	1148.0	770.0	852.0	856.0	809.0	889.0	1006.0	1163.0	2017.0	1809.0	1589.0	1246.0	1386.0	1172.0	1121.0	1060.0	1100.0	864.0	787.0	774.0	740.0	609.0	640.0	752.0	628.0	660.0	1222.0	1138.0	1056.0	1367.0	1504.0	1532.0	7.02290346452705e-05	0.00749848357217117	0.000143768793701887	0.880004662783064	0.447582023442262	2.28574295796234e-05	0.006142502708099	0.225043698166844	0.0219358257754468	0.291307277899277	0.0497957550644173
GENE1163X	ucsf_hc.01_1.G217B.01211		97.0	96.0	95.0	140.0	223.0	168.0	61.0	43.0	38.0	56.0	78.0	83.0	547.0	496.0	384.0	177.0	177.0	222.0	213.0	197.0	212.0	155.0	164.0	132.0	72.0	57.0	60.0	43.0	44.0	40.0	497.0	395.0	349.0	213.0	211.0	183.0	0.1534695155101	4.30914585037577e-11	0.177158537675671	2.2102991454098e-08	5.19379815566526e-08	0.0967798780340867	8.84107980158652e-05	0.0699730661796675	8.36122849414837e-09	0.115523533110486	0.199320600776703
GENE3168X	ucsf_hc.01_1.G217B.03286		114.0	102.0	131.0	179.0	210.0	168.0	111.0	102.0	97.0	92.0	112.0	132.0	349.0	334.0	268.0	188.0	153.0	194.0	192.0	161.0	226.0	173.0	112.0	144.0	108.0	77.0	82.0	59.0	70.0	83.0	260.0	248.0	216.0	148.0	175.0	136.0	0.725632916541962	2.68510595969952e-05	0.73204355872596	4.71117621472439e-06	0.000532115791162744	0.721592539995036	0.00040490171306198	0.790879182035804	0.000312109774837218	0.325613261952805	0.268068068131973
GENE4496X	ucsf_hc.01_1.G217B.04676		2547.0	2295.0	2328.0	5265.0	18621.0	6307.0	1715.0	1714.0	1533.0	3233.0	4041.0	4484.0	11923.0	10429.0	9128.0	6835.0	7306.0	7604.0	4539.0	4255.0	4365.0	7075.0	6024.0	6054.0	1711.0	1439.0	1281.0	1547.0	1206.0	1571.0	12311.0	10544.0	10281.0	6748.0	7672.0	7070.0	0.112819717816134	4.41765469773435e-06	0.0652595277999657	5.18082645541137e-10	7.64546259023776e-05	0.543340387510012	1.31296185988868e-08	8.29777078640895e-05	0.408378114080402	0.904818224607202	0.0019444598370593
GENE143X	ucsf_hc.01_1.G217B.00150		41.0	35.0	36.0	58.0	86.0	57.0	18.0	14.0	24.0	22.0	28.0	47.0	70.0	60.0	59.0	25.0	34.0	34.0	56.0	44.0	62.0	41.0	33.0	44.0	24.0	25.0	12.0	11.0	11.0	13.0	67.0	67.0	67.0	38.0	45.0	37.0	0.024362000548486	3.75937480783534e-06	0.0186540785227354	3.14686699317694e-08	0.0190665265966711	0.0286997150558395	0.00134500714364684	0.0430250044900135	0.0033359870046619	0.112005217251757	0.41233461683758
GENE8120X	ucsf_hc.01_1.G217B.08477		5.0	7.0	3.0	16.0	17.0	17.0	2.0	5.0	3.0	8.0	11.0	9.0	16.0	28.0	28.0	6.0	3.0	6.0	8.0	9.0	10.0	11.0	3.0	3.0	2.0	1.0	2.0	1.0	0.0	1.0	18.0	12.0	22.0	3.0	9.0	12.0	0.116986987569038	0.0274346153284492	0.828260086688207	4.21353097239182e-06	0.248825332332421	0.205695632049088	0.00196043168455318	0.0319847016465727	0.000297509916453837	0.377950509366689	0.343619844214385
GENE3865X	ucsf_hc.01_1.G217B.04017		111.0	82.0	84.0	90.0	154.0	104.0	42.0	38.0	32.0	25.0	44.0	47.0	301.0	282.0	259.0	158.0	131.0	142.0	127.0	152.0	105.0	77.0	54.0	48.0	51.0	39.0	32.0	26.0	8.0	20.0	249.0	188.0	117.0	122.0	142.0	129.0	0.0070562740786536	6.93312433955691e-06	0.0992612398778816	1.13796076641418e-06	0.0110474164269888	0.891611610753604	0.410331149359915	0.746136063878539	0.00189477117876841	0.022675993762418	0.00648113392757249
GENE6133X	ucsf_hc.01_1.G217B.06383		100.0	109.0	104.0	93.0	175.0	106.0	66.0	72.0	86.0	73.0	73.0	71.0	259.0	200.0	185.0	96.0	102.0	109.0	141.0	131.0	111.0	89.0	70.0	68.0	71.0	80.0	60.0	57.0	43.0	47.0	174.0	142.0	135.0	113.0	134.0	100.0	0.175189266445594	0.00160872646612446	0.279162550628397	0.000317260901909824	0.115567445850169	0.0632612367480195	0.511116225825784	0.368701180557135	5.78419493951044e-05	0.132216798236985	0.0187044595240261
GENE2414X	ucsf_hc.01_1.G217B.02503		3.0	9.0	9.0	17.0	22.0	16.0	5.0	5.0	7.0	5.0	14.0	17.0	56.0	38.0	34.0	11.0	22.0	21.0	13.0	8.0	15.0	12.0	1.0	9.0	4.0	4.0	2.0	1.0	0.0	6.0	38.0	17.0	22.0	40.0	26.0	23.0	0.457026567991035	0.174522352402488	0.284699378330433	0.000328239411017089	0.269121128818913	0.051555095629942	0.0244573063392402	0.277477138034365	0.0334425368330982	0.377285999584673	0.260423472789134
GENE3145X	ucsf_hc.01_1.G217B.03263		2.0	1.0	3.0	8.0	14.0	6.0	5.0	7.0	1.0	4.0	9.0	2.0	15.0	15.0	15.0	6.0	5.0	8.0	5.0	9.0	6.0	5.0	5.0	3.0	0.0	4.0	2.0	0.0	1.0	2.0	10.0	5.0	7.0	7.0	12.0	13.0	0.867806964670248	0.307550651613742	0.184522525295456	0.00196492530917921	0.673075744862231	0.117875810989964	0.00838196835261456	0.936595732625717	0.099229042644421	0.771245367431898	0.700986919852122
GENE9732X	ucsf_hc.01_1.G217B.10162	APG9	3492.0	3674.0	3365.0	4714.0	4389.0	4337.0	3338.0	3456.0	3059.0	3458.0	3546.0	3955.0	6610.0	5949.0	5436.0	4024.0	4468.0	4203.0	4096.0	3995.0	3841.0	3583.0	2982.0	2879.0	2800.0	2452.0	2469.0	2442.0	2396.0	2374.0	4918.0	4175.0	4171.0	4334.0	4910.0	3966.0	0.00943337861840521	0.0130811467398341	0.0725441707160961	2.02506574807184e-09	0.385504956065141	0.00017354038944783	6.84542774937055e-06	0.886374494353845	0.00182796087412738	0.955060878607596	0.110228226459092
GENE4324X	ucsf_hc.01_1.G217B.04497		151.0	133.0	129.0	215.0	227.0	158.0	87.0	90.0	124.0	84.0	139.0	116.0	433.0	381.0	331.0	183.0	148.0	170.0	172.0	141.0	174.0	149.0	129.0	133.0	87.0	71.0	79.0	38.0	42.0	39.0	236.0	202.0	178.0	223.0	231.0	170.0	0.0066583692084823	0.00107753162911533	5.21798705513995e-05	2.07661131860695e-10	0.00122509283026602	0.00116292005024692	0.0044184269908328	0.979561452165397	8.51546090142001e-08	0.00109581340551427	0.980627729278167
GENE7077X	ucsf_hc.01_1.G217B.07374		165.0	216.0	136.0	294.0	318.0	325.0	117.0	107.0	124.0	181.0	197.0	211.0	592.0	585.0	456.0	128.0	168.0	137.0	159.0	159.0	192.0	178.0	134.0	130.0	51.0	48.0	41.0	29.0	25.0	19.0	318.0	295.0	249.0	332.0	387.0	375.0	1.39678704204608e-09	0.00833127422206059	2.00700786994724e-06	2.67087783417142e-15	0.274103456709444	3.11410197992077e-13	3.59004874881886e-07	0.000272872049425805	5.22766084904392e-14	0.00708639495789296	0.831935213278758
GENE10583X	ucsf_hc.01_1.G217B.11047		68.0	55.0	38.0	87.0	146.0	101.0	41.0	39.0	30.0	36.0	64.0	53.0	145.0	113.0	112.0	64.0	73.0	53.0	62.0	52.0	84.0	60.0	67.0	67.0	38.0	28.0	29.0	15.0	20.0	17.0	146.0	106.0	113.0	143.0	171.0	152.0	0.114724416409537	0.00797540644532095	0.0507921145061698	8.89332937052301e-09	0.00964542252796977	6.07796123597207e-09	6.65590820087712e-05	0.313138305924182	0.00265872025028305	0.0544992143178356	0.381346569861976
GENE4020X	ucsf_hc.01_1.G217B.04176		147.0	116.0	127.0	240.0	235.0	216.0	95.0	95.0	82.0	122.0	188.0	161.0	480.0	428.0	349.0	258.0	307.0	281.0	190.0	192.0	196.0	167.0	117.0	121.0	103.0	102.0	95.0	87.0	86.0	91.0	309.0	265.0	256.0	262.0	247.0	200.0	0.639717529350036	2.07268182780804e-08	0.00813482953347063	2.66557643743105e-08	0.665715824343909	0.279022451543432	3.27536768340814e-07	8.02868138090003e-05	0.0124227908230091	0.669467420218261	0.0418613721223104
GENE2413X	ucsf_hc.01_1.G217B.02502		9.0	5.0	13.0	12.0	29.0	15.0	9.0	2.0	4.0	9.0	11.0	23.0	31.0	48.0	43.0	21.0	25.0	25.0	9.0	17.0	19.0	12.0	10.0	8.0	3.0	3.0	4.0	2.0	5.0	4.0	36.0	14.0	14.0	25.0	34.0	20.0	0.132274944640947	0.00892642894235032	0.0700747792084167	0.00330481147221785	0.755273236771306	0.428737107740563	0.0637205888700937	0.0202818102397031	0.252826691143295	0.893804319887756	0.66979526086572
GENE6365X	ucsf_hc.01_1.G217B.06628		56.0	35.0	48.0	76.0	79.0	90.0	34.0	34.0	37.0	57.0	46.0	61.0	173.0	186.0	167.0	118.0	140.0	84.0	40.0	67.0	84.0	56.0	55.0	50.0	30.0	21.0	37.0	28.0	23.0	21.0	104.0	83.0	70.0	97.0	119.0	98.0	0.231187163589076	0.0209801707540783	0.000539564907291222	7.34354445821117e-05	0.342115980003976	0.784314432208459	0.00478240648270362	0.121854669366084	0.0848869055039072	0.756283322156206	0.843365223154583
GENE2244X	ucsf_hc.01_1.G217B.02330		293.0	243.0	232.0	289.0	433.0	308.0	135.0	153.0	138.0	207.0	289.0	245.0	1112.0	1064.0	906.0	380.0	401.0	402.0	392.0	336.0	378.0	221.0	212.0	174.0	94.0	78.0	69.0	63.0	78.0	90.0	785.0	701.0	628.0	383.0	422.0	362.0	2.78297069900763e-09	3.90071267900144e-10	0.0276836721742975	1.96062091757475e-11	0.910228683698915	0.229683482973018	0.0140820570392686	0.000212615452458329	6.54880273015083e-12	0.95906573863624	7.4454616906318e-05
GENE2415X	ucsf_hc.01_1.G217B.02505		50.0	55.0	42.0	79.0	105.0	68.0	48.0	31.0	33.0	64.0	79.0	75.0	254.0	215.0	176.0	105.0	124.0	122.0	90.0	83.0	123.0	43.0	37.0	29.0	10.0	11.0	7.0	12.0	9.0	11.0	185.0	174.0	157.0	121.0	121.0	107.0	3.12257417166144e-08	8.52644267071939e-08	0.772985090947095	1.26291490066528e-10	0.000540581390579282	0.283683657866756	0.000548743277137277	0.000245237528635512	9.59167353301115e-05	0.558689634398712	1.4757558285524e-06
GENE6373X	ucsf_hc.01_1.G217B.06636		224.0	189.0	187.0	223.0	314.0	188.0	159.0	139.0	159.0	185.0	232.0	239.0	431.0	381.0	353.0	244.0	289.0	275.0	280.0	292.0	277.0	179.0	168.0	150.0	138.0	100.0	84.0	112.0	74.0	97.0	274.0	300.0	241.0	233.0	263.0	184.0	0.000650845448664543	7.46374622357144e-06	0.159923784890244	6.07638780053758e-06	0.37671047816603	0.448987329944278	0.253856145405054	0.0273595445715717	0.119702139190223	0.733760935882743	0.00137908496891837
GENE10291X	ucsf_hc.01_1.G217B.10742		409.0	410.0	442.0	472.0	480.0	409.0	234.0	226.0	249.0	347.0	401.0	442.0	1411.0	1209.0	1126.0	601.0	641.0	613.0	584.0	589.0	619.0	345.0	273.0	225.0	125.0	139.0	141.0	87.0	79.0	77.0	804.0	753.0	689.0	464.0	474.0	417.0	4.38120403856925e-13	9.80588822736616e-14	1.81418389169666e-06	5.07464188536303e-16	0.0163652968457688	0.000702163426872847	0.739196539564143	2.42883016967014e-06	8.71525938998061e-11	0.000496809090646834	8.1224379811876e-10
GENE7352X	ucsf_hc.01_1.G217B.07657		84.0	37.0	59.0	59.0	76.0	65.0	40.0	33.0	33.0	44.0	47.0	48.0	118.0	128.0	108.0	74.0	71.0	73.0	70.0	52.0	76.0	41.0	38.0	36.0	16.0	14.0	16.0	15.0	13.0	14.0	101.0	106.0	71.0	42.0	58.0	40.0	4.99293534446843e-06	0.00265387942415808	0.944358575827044	9.76106838099565e-07	0.98347602091511	0.0256065340106207	0.553862736739879	0.415249467624721	0.0470800668533878	0.958841404104447	0.0450632063610923
GENE10965X	ucsf_hc.01_1.G217B.11444		812.0	759.0	734.0	866.0	979.0	876.0	508.0	575.0	532.0	599.0	701.0	679.0	1741.0	1588.0	1347.0	1066.0	1104.0	1120.0	813.0	712.0	833.0	533.0	431.0	433.0	334.0	297.0	252.0	303.0	269.0	267.0	1015.0	936.0	1003.0	801.0	951.0	751.0	1.52149487318316e-13	8.73126523117987e-06	1.63210878046403e-05	5.35001315164331e-15	0.00574720947970226	0.000879297437404145	0.0366109494803082	0.137065860487443	0.00826552963971153	0.899084327039366	1.21666820877953e-06
GENE6374X	ucsf_hc.01_1.G217B.06637		187.0	172.0	150.0	201.0	265.0	172.0	133.0	124.0	118.0	155.0	177.0	247.0	365.0	305.0	276.0	202.0	254.0	221.0	216.0	212.0	234.0	190.0	160.0	106.0	128.0	115.0	128.0	102.0	100.0	100.0	262.0	259.0	263.0	168.0	237.0	206.0	0.347182206196002	5.68237761010274e-05	0.505011153346259	0.000583187387153274	0.547498386187273	0.988351290487752	0.121075006409448	0.00721084551308623	0.248593409057177	0.380422514747647	0.0516906751174456
GENE8375X	ucsf_hc.01_1.G217B.08744		19.0	18.0	23.0	23.0	42.0	43.0	7.0	12.0	16.0	28.0	39.0	38.0	93.0	87.0	75.0	43.0	45.0	35.0	30.0	34.0	42.0	36.0	31.0	16.0	8.0	6.0	5.0	5.0	10.0	7.0	80.0	86.0	87.0	39.0	42.0	26.0	0.00329604975605482	0.000111306409141855	0.0753594368396794	4.83060572879822e-05	0.686426610049571	0.834301670172821	0.0317923691767767	0.00023659226027476	0.00258017525794008	0.722393238794502	0.68256878941126
GENE638X	ucsf_hc.01_1.G217B.00669	SMP2	4281.0	4448.0	3717.0	4334.0	4918.0	3899.0	3544.0	3508.0	3479.0	3351.0	3557.0	4039.0	8089.0	7354.0	6513.0	3450.0	3979.0	3615.0	4262.0	4290.0	4307.0	3846.0	3161.0	3176.0	3108.0	2758.0	2610.0	2865.0	2867.0	2813.0	5685.0	5158.0	4863.0	4800.0	5529.0	4812.0	1.28820081743395e-05	0.00491105258964185	0.00809140040718849	0.00585319038937026	0.00212331910073202	5.93132406799421e-14	0.989087740443598	0.0348010762455699	2.25117227376366e-14	0.0778102521057319	0.0919352770176276
GENE7604X	ucsf_hc.01_1.G217B.07915		25.0	15.0	13.0	13.0	23.0	21.0	22.0	17.0	5.0	8.0	12.0	10.0	75.0	66.0	52.0	17.0	18.0	23.0	27.0	21.0	11.0	9.0	11.0	15.0	17.0	3.0	6.0	9.0	7.0	9.0	31.0	33.0	20.0	38.0	37.0	32.0	0.0732275318567909	0.400683792320065	0.00747141126097287	0.195225621058957	0.392498667348816	0.00687747260754603	0.963978682310195	0.370132145300057	0.000252806397473828	0.702810556403731	0.430664384748139
GENE2279X	ucsf_hc.01_1.G217B.02366		44.0	45.0	39.0	47.0	69.0	53.0	23.0	37.0	20.0	26.0	35.0	29.0	487.0	463.0	340.0	61.0	74.0	58.0	44.0	26.0	31.0	28.0	19.0	23.0	20.0	20.0	19.0	12.0	18.0	15.0	84.0	75.0	62.0	50.0	70.0	50.0	0.00297081276138097	0.432498057248899	1.6999155899128e-16	4.82990527757844e-06	0.748098333730805	0.861910327777923	0.169735034006197	0.903914400232255	1.01975056059166e-16	0.462150207767189	0.411725943960843
GENE8198X	ucsf_hc.01_1.G217B.08560		32.0	43.0	26.0	60.0	63.0	39.0	46.0	39.0	35.0	27.0	31.0	36.0	562.0	532.0	417.0	46.0	47.0	49.0	71.0	89.0	80.0	41.0	29.0	28.0	34.0	24.0	22.0	22.0	11.0	19.0	145.0	127.0	121.0	65.0	66.0	51.0	0.972517740762529	5.25956537224258e-05	1.39601732009296e-15	2.31386052083993e-05	0.178264890394766	0.0082413211468823	0.00740544399637918	0.0328100009202832	5.95324875030817e-19	0.0916498162729017	2.39284185919837e-05
GENE2507X	ucsf_hc.01_1.G217B.02601		786.0	710.0	680.0	849.0	732.0	703.0	586.0	605.0	622.0	665.0	776.0	791.0	1839.0	1746.0	1641.0	677.0	734.0	694.0	696.0	759.0	704.0	692.0	536.0	553.0	579.0	502.0	431.0	530.0	460.0	496.0	1305.0	1028.0	924.0	851.0	1044.0	796.0	0.0175405693362886	0.24831943669632	1.87045457819152e-05	0.121529199527906	0.490354737015728	4.68187772927622e-07	0.927411000507886	0.154394276742362	8.01396790616841e-14	0.606688910960972	0.790034159459122
GENE9201X	ucsf_hc.01_1.G217B.09602		25.0	43.0	39.0	46.0	53.0	50.0	18.0	30.0	27.0	30.0	41.0	41.0	138.0	159.0	126.0	27.0	50.0	41.0	36.0	35.0	40.0	31.0	26.0	26.0	30.0	24.0	25.0	26.0	42.0	16.0	91.0	73.0	83.0	48.0	52.0	48.0	0.779700310441967	0.116655148608536	0.013941677144916	0.0952742842881709	0.584247457536465	0.036495101532886	0.0979728723074036	0.151506710797221	2.08745733199964e-08	0.868039975328449	0.626788868329657
GENE9827X	ucsf_hc.01_1.G217B.10260		32.0	30.0	16.0	36.0	24.0	17.0	19.0	18.0	16.0	18.0	20.0	30.0	91.0	94.0	101.0	21.0	42.0	25.0	35.0	32.0	36.0	19.0	8.0	16.0	16.0	17.0	9.0	9.0	9.0	12.0	54.0	54.0	39.0	33.0	41.0	37.0	0.098991575258927	0.0105917818184678	0.00373110037080538	0.0257614295489921	0.21799505029778	0.052182015199527	0.784494496131377	0.648588369464735	1.10128898330366e-06	0.518231402271706	0.004022498309192
GENE10249X	ucsf_hc.01_1.G217B.10698		586.0	568.0	504.0	676.0	852.0	711.0	423.0	411.0	341.0	548.0	635.0	625.0	3912.0	3772.0	3184.0	1307.0	1210.0	1434.0	811.0	780.0	820.0	534.0	416.0	465.0	464.0	344.0	332.0	371.0	320.0	383.0	1886.0	1886.0	1593.0	1281.0	1479.0	1380.0	0.0646445114111416	1.41828252402992e-08	7.66764583866022e-10	3.29628609328638e-05	0.474690551746844	0.0141379390829946	0.00498543383883023	0.0010390196376833	1.98788953772338e-14	0.962893439230959	0.000177390217209211
GENE1259X	ucsf_hc.01_1.G217B.01311		28.0	16.0	41.0	41.0	74.0	41.0	25.0	15.0	18.0	15.0	27.0	38.0	91.0	112.0	74.0	89.0	110.0	71.0	30.0	18.0	20.0	24.0	14.0	11.0	13.0	10.0	7.0	10.0	6.0	10.0	30.0	13.0	12.0	36.0	42.0	31.0	0.0178105715210114	0.857469535172879	5.84497333189668e-07	2.38411957383522e-05	0.322019828487914	0.000157628942033574	0.0151615075766177	0.564779866132696	0.1938584807306	0.900488688016493	0.65479653670785
GENE1291X	ucsf_hc.01_1.G217B.01344		2.0	10.0	2.0	8.0	10.0	17.0	8.0	3.0	3.0	0.0	14.0	10.0	34.0	17.0	4.0	6.0	17.0	9.0	5.0	6.0	5.0	4.0	0.0	3.0	0.0	0.0	2.0	0.0	0.0	0.0	0.0	2.0	1.0	3.0	5.0	5.0	0.121152545054897	0.875925259027729	0.00351295440425778	0.00120300802969378	0.439286948383777	0.243928817610676	0.123113223325788	0.84029122425562	0.835764483816758	0.774843437301284	0.311687436320931
GENE1257X	ucsf_hc.01_1.G217B.01309		22.0	10.0	9.0	25.0	33.0	22.0	13.0	14.0	16.0	20.0	18.0	32.0	44.0	47.0	30.0	54.0	26.0	36.0	16.0	8.0	16.0	13.0	13.0	9.0	6.0	6.0	4.0	2.0	3.0	4.0	15.0	13.0	6.0	9.0	21.0	26.0	0.0886619050906002	0.508520605547098	0.000357063659227437	3.10309619772461e-05	0.103514811029748	0.0112506524163008	0.0261071257105979	0.25142081711967	0.521933919389505	0.426861273331819	0.865674860853943
GENE7834X	ucsf_hc.01_1.G217B.08181		627.0	816.0	837.0	1808.0	2748.0	1942.0	823.0	862.0	610.0	1014.0	1139.0	1313.0	3777.0	4294.0	3315.0	2718.0	2729.0	2633.0	950.0	714.0	1007.0	995.0	839.0	715.0	411.0	318.0	338.0	180.0	178.0	118.0	719.0	660.0	697.0	1816.0	2029.0	1884.0	0.000179821181279183	0.657250305128449	1.70338016347829e-15	6.53607191478864e-16	0.240568809542581	0.00613565225206	7.39681738871508e-11	0.00881181886840511	0.183255315298092	0.000338077667283466	0.32452555735699
GENE682X	ucsf_hc.01_1.G217B.00718		2543.0	2057.0	2476.0	3898.0	5150.0	4310.0	1519.0	1396.0	757.0	1103.0	1186.0	1252.0	7911.0	7482.0	6578.0	5719.0	6950.0	5248.0	1008.0	906.0	1258.0	1117.0	893.0	924.0	563.0	465.0	519.0	161.0	168.0	131.0	1843.0	1742.0	1690.0	2019.0	2077.0	1971.0	3.89680748498589e-12	0.0620908812543365	8.47133919731918e-14	6.72379687378002e-18	0.961067630216829	5.65696961806377e-12	4.1815229468233e-07	0.370870086816341	0.837060814068959	2.45909265154299e-06	0.486580268636536
GENE5072X	ucsf_hc.01_1.G217B.05274		1860.0	1697.0	1657.0	2285.0	2507.0	2141.0	1365.0	1294.0	1204.0	1404.0	1590.0	1711.0	3415.0	3046.0	2699.0	2195.0	2336.0	2182.0	1603.0	1511.0	1588.0	1279.0	1150.0	1061.0	1286.0	1148.0	1083.0	938.0	928.0	915.0	2089.0	1831.0	1909.0	1807.0	2182.0	1782.0	1.14663939929047e-05	0.00991226936299532	1.14557404244493e-07	1.43631023585007e-16	0.00267898464223195	0.148279443115582	6.95214941899115e-08	0.031149324760621	0.0151327300245758	0.000350988642855739	0.00228337972738394
GENE2700X	ucsf_hc.01_1.G217B.02800		2403.0	2392.0	2242.0	3795.0	4923.0	3892.0	1733.0	1545.0	1654.0	2492.0	2852.0	3269.0	8329.0	8082.0	6730.0	6483.0	6999.0	5938.0	2463.0	2162.0	2529.0	2097.0	1776.0	1823.0	1184.0	1011.0	914.0	947.0	875.0	924.0	3699.0	3452.0	3465.0	3887.0	4272.0	3831.0	1.3055108175944e-12	4.01183100819925e-06	4.73875746597021e-13	3.43764860447579e-20	3.42759497871461e-05	1.32556542487992e-09	3.54582224256896e-12	6.04591153869918e-10	0.243451798384548	0.484412890260133	0.335159170495622
GENE3353X	ucsf_hc.01_1.G217B.03481		70.0	67.0	55.0	79.0	119.0	84.0	36.0	32.0	38.0	57.0	64.0	54.0	217.0	210.0	137.0	85.0	94.0	110.0	51.0	46.0	64.0	47.0	29.0	41.0	30.0	26.0	20.0	27.0	20.0	19.0	79.0	67.0	67.0	51.0	77.0	70.0	0.000178122092677968	0.0623591285724421	2.35665426296417e-07	1.95322469930319e-07	0.171611108098401	0.0324215184288373	0.0224933333967866	0.0291754588407374	0.000197114377339508	0.810803436899556	0.43106963440765
GENE11435X	ucsf_hc.01_1.G217B.11934		51.0	22.0	35.0	27.0	62.0	34.0	13.0	21.0	14.0	20.0	31.0	21.0	94.0	105.0	103.0	48.0	45.0	56.0	21.0	31.0	30.0	20.0	15.0	14.0	17.0	9.0	10.0	8.0	5.0	13.0	38.0	44.0	36.0	46.0	42.0	27.0	0.0039698003231086	0.117791010997297	0.000314722563245532	0.000222773919293784	0.538550220564248	0.425870099355134	0.788093647430938	0.355099543028133	0.00707371365258833	0.552062020637708	0.309792810055093
GENE10138X	ucsf_hc.01_1.G217B.10584		230.0	239.0	257.0	337.0	379.0	370.0	126.0	116.0	102.0	196.0	210.0	265.0	669.0	655.0	590.0	379.0	421.0	413.0	191.0	205.0	235.0	134.0	124.0	130.0	76.0	57.0	88.0	61.0	46.0	53.0	216.0	180.0	188.0	295.0	286.0	297.0	1.67385035535184e-10	8.97475079573072e-06	7.56805834148259e-14	9.52234560477649e-15	0.000440670650751505	0.00383953332946163	8.47810893545647e-05	3.38418310792332e-06	0.00110842474841247	0.158814289834484	0.00419534800863737
GENE382X	ucsf_hc.01_1.G217B.00407		34.0	33.0	36.0	54.0	45.0	58.0	16.0	18.0	14.0	21.0	27.0	31.0	86.0	72.0	62.0	50.0	55.0	38.0	21.0	17.0	28.0	24.0	18.0	16.0	7.0	6.0	9.0	9.0	11.0	7.0	24.0	14.0	16.0	27.0	36.0	19.0	2.66444209742486e-07	0.294262426158094	7.96976882083771e-09	1.22090744380355e-08	0.50193730749564	0.00288345667378028	0.0149867404355368	0.054029734611513	0.0949232811027468	0.426717341538675	0.822082231752315
GENE8097X	ucsf_hc.01_1.G217B.08453		59.0	66.0	68.0	81.0	117.0	66.0	12.0	17.0	13.0	34.0	37.0	44.0	118.0	116.0	104.0	109.0	67.0	95.0	33.0	28.0	32.0	32.0	22.0	21.0	10.0	17.0	8.0	10.0	4.0	10.0	34.0	18.0	26.0	48.0	55.0	45.0	2.62227545955719e-07	0.00743454302186742	6.46967063070849e-08	2.70281086566761e-09	0.256296346303883	0.00398827993228447	0.124981182571809	0.000967601950552929	0.883585454964114	0.471280167983286	0.868371337961145
GENE9329X	ucsf_hc.01_1.G217B.09732		171.0	185.0	127.0	324.0	333.0	290.0	75.0	84.0	73.0	117.0	106.0	191.0	495.0	478.0	397.0	325.0	376.0	335.0	112.0	112.0	131.0	100.0	80.0	69.0	74.0	68.0	50.0	53.0	44.0	35.0	110.0	99.0	109.0	117.0	130.0	133.0	6.27893037493051e-07	0.00758975475239337	1.36824211722385e-14	1.68941376983428e-14	0.00922146467802207	1.2263309761803e-11	2.74339279397454e-08	0.000566753415284716	0.502502045238828	0.0819187189449447	0.158596998913093
GENE9330X	ucsf_hc.01_1.G217B.09733		247.0	311.0	200.0	421.0	568.0	442.0	110.0	112.0	103.0	145.0	165.0	201.0	582.0	555.0	517.0	440.0	415.0	397.0	143.0	163.0	147.0	108.0	81.0	101.0	68.0	58.0	58.0	37.0	26.0	41.0	129.0	150.0	127.0	130.0	183.0	169.0	7.11500737385715e-10	0.0805145304836847	8.43531099587183e-13	4.20166173876148e-15	0.00467902210721205	7.60367067492245e-10	2.88617926832657e-07	0.0136526380348751	0.549325273712971	0.0262386257168752	0.0647290173693219
GENE2072X	ucsf_hc.01_1.G217B.02150		140.0	136.0	107.0	180.0	167.0	180.0	82.0	75.0	71.0	125.0	123.0	146.0	456.0	426.0	350.0	216.0	245.0	236.0	95.0	98.0	105.0	82.0	68.0	70.0	79.0	82.0	49.0	51.0	56.0	63.0	219.0	179.0	154.0	114.0	100.0	87.0	0.000446060094198057	0.129587457318857	2.83651458596206e-09	1.01436756437984e-08	0.000441803001709948	9.71446374422441e-10	0.0049248492389497	0.000232202565596091	1.46323636914991e-05	0.423858113140966	0.304834258017877
GENE2640X	ucsf_hc.01_1.G217B.02740		511.0	454.0	413.0	594.0	824.0	571.0	342.0	344.0	322.0	604.0	673.0	693.0	3108.0	2995.0	2549.0	978.0	1017.0	949.0	470.0	461.0	572.0	326.0	305.0	296.0	189.0	141.0	157.0	144.0	151.0	125.0	830.0	677.0	677.0	403.0	432.0	339.0	7.10924775540828e-11	0.000250562505611922	5.24987776205551e-20	6.6474643490288e-15	4.46082335800293e-09	9.09767336671218e-14	8.24027172705962e-05	1.00868077686198e-08	4.89083499932558e-17	0.576803547473451	0.000467696906044497
GENE4263X	ucsf_hc.01_1.G217B.04434		64.0	91.0	92.0	106.0	99.0	113.0	66.0	42.0	56.0	104.0	106.0	114.0	570.0	537.0	499.0	147.0	119.0	151.0	62.0	70.0	73.0	75.0	53.0	47.0	50.0	27.0	26.0	42.0	21.0	28.0	125.0	95.0	94.0	59.0	65.0	62.0	0.000481665656443726	0.418734249704721	1.76782367692127e-14	5.0290563035822e-06	0.00481010347293622	1.45347224105604e-05	0.148612573298867	0.000587340115701831	7.23571249879163e-13	0.850228539706669	0.97099909014656
GENE5168X	ucsf_hc.01_1.G217B.05372		25.0	27.0	21.0	44.0	16.0	28.0	21.0	20.0	7.0	19.0	32.0	31.0	123.0	115.0	81.0	30.0	34.0	40.0	19.0	11.0	15.0	22.0	18.0	15.0	10.0	9.0	11.0	8.0	2.0	6.0	32.0	26.0	15.0	16.0	8.0	14.0	0.0348137471879666	0.784465767393168	6.59307320944599e-07	0.000392155364953405	0.475064328250376	0.00165389372520238	0.864352883126843	0.102620229178934	3.4335917423294e-05	0.193205412316107	0.27189753555453
GENE11118X	ucsf_hc.01_1.G217B.11602		34.0	48.0	36.0	52.0	43.0	59.0	18.0	20.0	30.0	43.0	47.0	59.0	163.0	155.0	120.0	46.0	43.0	82.0	21.0	38.0	50.0	41.0	35.0	22.0	22.0	12.0	5.0	17.0	2.0	6.0	35.0	36.0	41.0	15.0	29.0	21.0	0.00410104661640887	0.260066054880375	3.82829555493225e-06	3.58494292145512e-05	0.332004356952753	0.00366467795182989	0.431056283013248	0.0202864080645554	0.000241711883751808	0.365994269148327	0.766021453477192
GENE4064X	ucsf_hc.01_1.G217B.04222		82.0	61.0	46.0	68.0	93.0	83.0	33.0	41.0	29.0	69.0	117.0	80.0	283.0	267.0	247.0	56.0	50.0	65.0	29.0	26.0	55.0	39.0	32.0	35.0	21.0	8.0	18.0	18.0	18.0	18.0	55.0	40.0	47.0	37.0	38.0	25.0	9.13756824763169e-06	0.723640565232034	1.47188469010627e-11	4.97028693185511e-06	0.000320670149735671	0.0308239250363247	0.217656614512248	0.00010328824663316	9.26022109078321e-11	0.486608143250789	0.470830608549612
GENE285X	ucsf_hc.01_1.G217B.00294		49.0	39.0	62.0	103.0	69.0	73.0	45.0	11.0	21.0	61.0	52.0	45.0	470.0	510.0	377.0	60.0	56.0	86.0	34.0	44.0	27.0	36.0	26.0	57.0	14.0	15.0	6.0	18.0	18.0	17.0	49.0	43.0	48.0	36.0	26.0	31.0	0.000360457273213311	0.258402141916887	9.15013719767665e-13	9.97413501569237e-05	0.589374559607791	0.00830852493091083	0.0471422243922615	0.0131202814843455	6.64287864700842e-12	0.265425837382657	0.394260408685441
GENE4987X	ucsf_hc.01_1.G217B.05185		52.0	53.0	41.0	61.0	82.0	66.0	20.0	22.0	15.0	28.0	48.0	34.0	255.0	275.0	212.0	44.0	54.0	64.0	28.0	33.0	39.0	28.0	31.0	18.0	9.0	11.0	9.0	17.0	17.0	5.0	41.0	28.0	27.0	22.0	24.0	26.0	1.61046922459913e-06	0.0405769108889966	2.92577548722869e-13	1.83291602690028e-07	0.420787996244903	0.000687872308658347	0.0701440782233837	0.0244772361877754	2.10098590022084e-11	0.566711693226494	0.700438330473179
GENE11132X	ucsf_hc.01_1.G217B.11619		121.0	84.0	94.0	137.0	88.0	127.0	55.0	29.0	38.0	57.0	130.0	72.0	641.0	641.0	505.0	140.0	107.0	108.0	71.0	55.0	60.0	35.0	62.0	51.0	25.0	16.0	19.0	20.0	41.0	11.0	44.0	67.0	90.0	48.0	43.0	36.0	5.59591363249912e-05	0.207679295230697	3.15838951963042e-12	4.3859212509373e-05	0.154374820900424	0.000474928140504576	0.667838589201741	0.0296957584743552	2.26492572695168e-10	0.845080594097708	0.774475758155103
GENE3528X	ucsf_hc.01_1.G217B.03662		100.0	57.0	111.0	176.0	163.0	142.0	34.0	21.0	43.0	84.0	72.0	89.0	737.0	497.0	533.0	122.0	128.0	113.0	77.0	76.0	71.0	87.0	84.0	63.0	18.0	13.0	10.0	21.0	20.0	10.0	39.0	55.0	50.0	36.0	19.0	29.0	1.42408524089578e-06	0.00153433729003767	1.1810057911861e-14	7.42487054148587e-09	0.464124437571211	3.19535000220229e-07	0.000988893068818532	0.000853322620075909	4.28291358885676e-12	0.618645295718001	0.33209001392852
GENE7710X	ucsf_hc.01_1.G217B.08025		156.0	131.0	155.0	268.0	273.0	316.0	76.0	82.0	57.0	138.0	203.0	228.0	531.0	363.0	446.0	189.0	144.0	212.0	104.0	104.0	138.0	142.0	124.0	114.0	46.0	35.0	28.0	40.0	36.0	20.0	91.0	87.0	68.0	76.0	63.0	46.0	1.65666779913133e-06	0.0386816553252398	2.56310045618808e-11	1.90520897417712e-10	0.154998924647886	2.37913676791186e-06	6.3752466856041e-05	1.55904273718739e-05	1.75779141953218e-06	0.830196060079233	0.131871299998733
GENE7711X	ucsf_hc.01_1.G217B.08026		79.0	115.0	129.0	173.0	141.0	149.0	60.0	54.0	69.0	103.0	97.0	82.0	630.0	659.0	545.0	134.0	158.0	157.0	85.0	77.0	106.0	105.0	88.0	55.0	34.0	25.0	27.0	21.0	17.0	14.0	80.0	61.0	53.0	60.0	45.0	57.0	2.28526886330692e-06	0.0891713636706741	4.85285237981247e-16	7.66991236876198e-10	0.77123428260389	6.80717893411454e-07	0.0183487678898668	0.0729913480633222	7.00809626226842e-13	0.180400777781271	0.693368573538222
GENE705X	ucsf_hc.01_1.G217B.00742		76.0	59.0	73.0	76.0	90.0	78.0	36.0	36.0	35.0	66.0	72.0	90.0	291.0	212.0	229.0	52.0	62.0	99.0	54.0	65.0	49.0	52.0	30.0	51.0	27.0	19.0	26.0	16.0	14.0	29.0	100.0	82.0	56.0	34.0	46.0	29.0	0.000226960442246697	0.0911893645261156	5.13989262204771e-08	8.3487171491674e-06	0.0407078879421394	0.00667129633640358	0.536544908613674	0.00204769302271918	8.45355129584452e-09	0.643422669817769	0.76420918479873
GENE10752X	ucsf_hc.01_1.G217B.11225		139.0	139.0	140.0	178.0	165.0	150.0	57.0	77.0	42.0	110.0	146.0	165.0	572.0	511.0	423.0	141.0	137.0	172.0	106.0	95.0	119.0	109.0	96.0	87.0	36.0	31.0	21.0	27.0	34.0	30.0	149.0	101.0	97.0	56.0	79.0	53.0	2.47881781926437e-10	0.000215288943594389	5.68180316628196e-15	1.08970558354411e-10	0.108816031834704	2.09314066347702e-07	0.293649421156663	6.12793252854351e-07	4.32705013548378e-13	0.6955831208918	0.563661391869157
GENE7768X	ucsf_hc.01_1.G217B.08091		59.0	59.0	37.0	67.0	69.0	52.0	20.0	12.0	35.0	48.0	57.0	44.0	196.0	145.0	175.0	33.0	42.0	56.0	41.0	30.0	38.0	39.0	22.0	12.0	16.0	10.0	5.0	9.0	5.0	7.0	39.0	18.0	33.0	11.0	30.0	39.0	0.000131472883811681	0.117664512046881	6.84412865413763e-08	9.60623959175179e-06	0.0377464393838047	0.0832976933183174	0.537037361993624	0.013026451281763	1.64482307849298e-06	0.701264557315776	0.385016203604755
GENE6925X	ucsf_hc.01_1.G217B.07209		21.0	16.0	10.0	22.0	37.0	17.0	6.0	11.0	3.0	20.0	22.0	10.0	51.0	50.0	43.0	16.0	16.0	10.0	13.0	17.0	5.0	16.0	8.0	14.0	9.0	3.0	7.0	2.0	2.0	4.0	20.0	13.0	15.0	6.0	10.0	9.0	0.0536222389451567	0.264382291501822	0.00121543732149862	5.17487966108934e-05	0.810660351065223	0.247777092479021	0.170398738451971	0.0263204571516117	0.000387006169361647	0.2366261058055	0.385892950885025
GENE6950X	ucsf_hc.01_1.G217B.07234		22.0	21.0	42.0	59.0	44.0	39.0	12.0	5.0	9.0	43.0	39.0	31.0	114.0	164.0	111.0	29.0	20.0	52.0	23.0	30.0	11.0	30.0	34.0	22.0	30.0	18.0	12.0	14.0	3.0	14.0	60.0	24.0	24.0	27.0	21.0	34.0	0.749293866608715	0.0969829837316758	7.39701344599292e-05	0.00133006306975466	0.807141684677881	0.903816679031409	0.116340473530764	0.00255920719137449	3.95475655692525e-05	0.194576906471755	0.181974711046387
GENE5305X	ucsf_hc.01_1.G217B.05518		8.0	9.0	7.0	6.0	25.0	12.0	4.0	0.0	5.0	15.0	11.0	17.0	26.0	28.0	22.0	13.0	21.0	13.0	4.0	3.0	5.0	6.0	3.0	7.0	2.0	2.0	1.0	2.0	5.0	0.0	9.0	6.0	15.0	7.0	8.0	4.0	0.0239404615348636	0.310677884050416	0.0306790818600775	0.00272290862172834	0.0563614771788566	0.0471253856898119	0.392681680199144	0.00109920922133945	0.417363712300615	0.967367235605572	0.489891566073079
GENE4985X	ucsf_hc.01_1.G217B.05183		15.0	13.0	11.0	22.0	12.0	33.0	6.0	4.0	6.0	6.0	21.0	33.0	37.0	36.0	33.0	18.0	8.0	15.0	12.0	10.0	5.0	15.0	10.0	10.0	3.0	5.0	5.0	2.0	10.0	5.0	15.0	21.0	13.0	14.0	10.0	7.0	0.0493146454340565	0.442113244268189	0.0622201226455337	0.00927074342815724	0.611912120240159	0.73053502743583	0.277367890086075	0.020717198851485	0.0149079925142776	0.816465267870417	0.293864549706527
GENE11393X	ucsf_hc.01_1.G217B.11887		84.0	85.0	68.0	100.0	90.0	110.0	33.0	16.0	20.0	57.0	93.0	118.0	190.0	224.0	179.0	63.0	63.0	78.0	66.0	47.0	34.0	30.0	60.0	38.0	16.0	20.0	12.0	10.0	23.0	21.0	66.0	49.0	68.0	38.0	47.0	46.0	6.18758958543127e-06	0.013941809140515	1.31777441192421e-06	1.89470477786564e-06	0.00565383613833592	0.108884502987881	0.336626186155722	1.21163254190045e-05	6.30373940349735e-06	0.785842252517379	0.965855001133139
GENE95X	ucsf_hc.01_1.G217B.00101		7896.0	8412.0	7693.0	10223.0	12391.0	9839.0	5697.0	5755.0	5393.0	5275.0	5689.0	6123.0	20753.0	18825.0	16468.0	7241.0	7104.0	7790.0	7297.0	7161.0	7017.0	5131.0	4487.0	4517.0	5258.0	4505.0	4251.0	4010.0	3527.0	3897.0	9041.0	8354.0	7763.0	5264.0	5470.0	5114.0	6.3355401478391e-08	0.00448715346868368	1.97747378773625e-12	1.46435159733748e-15	0.893188449074741	2.38584598298983e-05	2.48553112981047e-05	0.0526736729389968	1.47501193641086e-14	0.0135378108472002	2.80492987026003e-05
GENE5991X	ucsf_hc.01_1.G217B.06229		429.0	557.0	436.0	578.0	478.0	576.0	263.0	229.0	246.0	208.0	236.0	264.0	1490.0	1330.0	1253.0	346.0	344.0	373.0	390.0	319.0	366.0	188.0	195.0	198.0	220.0	220.0	231.0	151.0	141.0	136.0	484.0	422.0	421.0	225.0	206.0	208.0	6.72010805258689e-07	0.00390765208058385	3.50572506016039e-14	1.06229217677906e-11	0.876062226372058	8.94231949493793e-05	0.301605329890556	0.13615147805457	6.21711864862697e-16	0.00326800514162944	0.000109452045043774
GENE6500X	ucsf_hc.01_1.G217B.06770		117.0	94.0	94.0	158.0	150.0	163.0	48.0	40.0	51.0	66.0	73.0	116.0	767.0	714.0	571.0	124.0	113.0	154.0	66.0	75.0	85.0	42.0	37.0	33.0	25.0	18.0	22.0	19.0	13.0	27.0	84.0	87.0	63.0	28.0	25.0	28.0	1.66346467012129e-08	0.0148331092240438	3.75265189106136e-18	3.20203065031167e-11	0.000370067381585379	3.38653986347685e-10	0.00201002809997911	0.00373115554067487	2.43414122521714e-16	0.855499678669619	0.00460547378022593
GENE9855X	ucsf_hc.01_1.G217B.10290		31.0	45.0	34.0	92.0	79.0	106.0	20.0	15.0	17.0	23.0	39.0	47.0	207.0	194.0	174.0	64.0	58.0	62.0	20.0	34.0	22.0	13.0	16.0	12.0	29.0	11.0	9.0	14.0	10.0	7.0	22.0	30.0	38.0	14.0	21.0	14.0	0.00774878541757001	0.340402084588662	4.34071319991659e-11	8.96065559587467e-09	0.00390980953751926	3.89450751245904e-06	2.06980051966173e-05	0.0201543295225529	1.18021180838657e-07	0.457718103809719	0.176441544457909
GENE6052X	ucsf_hc.01_1.G217B.06299		350.0	322.0	338.0	265.0	310.0	256.0	184.0	158.0	155.0	103.0	157.0	204.0	893.0	837.0	739.0	361.0	354.0	332.0	226.0	174.0	249.0	147.0	117.0	121.0	168.0	124.0	157.0	105.0	74.0	68.0	278.0	220.0	219.0	201.0	215.0	230.0	4.20154196753993e-07	0.122090193403846	6.65674947836213e-14	7.36138104738717e-09	0.882554398262364	0.000115379492686138	0.00702238496236297	0.0819043424998054	6.62645746070455e-10	0.000446676961403579	0.00525387043529769
GENE3113X	ucsf_hc.01_1.G217B.03228		24.0	16.0	9.0	21.0	33.0	19.0	3.0	9.0	2.0	3.0	2.0	1.0	115.0	89.0	62.0	19.0	25.0	21.0	9.0	3.0	8.0	7.0	6.0	3.0	3.0	2.0	5.0	3.0	1.0	2.0	21.0	9.0	10.0	16.0	10.0	10.0	0.00136570584903578	0.445915676824356	3.03041986741417e-08	9.72106005095219e-06	0.0229169462647862	0.0783402297117535	0.184725397998668	0.135125029502958	2.23428709489291e-06	0.593100061485828	0.995026723405433
GENE10150X	ucsf_hc.01_1.G217B.10596		3.0	8.0	10.0	10.0	13.0	9.0	2.0	0.0	2.0	2.0	2.0	1.0	78.0	62.0	68.0	6.0	4.0	9.0	4.0	8.0	5.0	7.0	3.0	3.0	1.0	3.0	1.0	1.0	0.0	1.0	18.0	9.0	4.0	5.0	6.0	8.0	0.0303645081796223	0.0107011109342707	9.49069531825432e-08	0.000175348424401848	0.0473187746700329	0.711488074267559	0.236045371496168	0.702989589066366	1.81616802977272e-08	0.466691024446117	0.87797907373449
GENE8887X	ucsf_hc.01_1.G217B.09275		246.0	230.0	272.0	393.0	591.0	383.0	189.0	173.0	184.0	143.0	207.0	223.0	1268.0	1252.0	988.0	474.0	534.0	474.0	316.0	316.0	337.0	213.0	173.0	167.0	216.0	171.0	148.0	161.0	139.0	128.0	364.0	301.0	349.0	239.0	295.0	237.0	0.221901283844941	1.55423832693036e-05	5.15368016250298e-15	9.71532980526204e-10	0.143665825099419	1.28387786027972e-07	5.94971630799332e-07	0.524899164897051	7.89721581215625e-11	0.26720063297818	0.00050886256135363
GENE10306X	ucsf_hc.01_1.G217B.10757		91.0	94.0	81.0	152.0	157.0	131.0	86.0	70.0	64.0	64.0	83.0	93.0	341.0	330.0	282.0	152.0	168.0	165.0	97.0	115.0	104.0	66.0	61.0	71.0	76.0	71.0	53.0	65.0	50.0	60.0	125.0	121.0	105.0	83.0	111.0	112.0	0.49463503271884	0.0141403200864201	3.96351299250704e-11	1.55163899641004e-06	0.941560090713932	0.000182359437382893	3.8683630312165e-05	0.840949672900289	5.82579057224096e-07	0.697658788476186	0.0139009089298022
GENE9720X	ucsf_hc.01_1.G217B.10148		453.0	406.0	399.0	420.0	698.0	377.0	320.0	297.0	285.0	316.0	366.0	392.0	1022.0	799.0	773.0	432.0	484.0	475.0	371.0	394.0	416.0	355.0	305.0	293.0	324.0	270.0	248.0	303.0	244.0	228.0	442.0	406.0	311.0	425.0	446.0	400.0	0.0644632888813499	0.102636331534528	1.2848381056061e-07	0.00435316174206164	0.545099237298896	0.860633568086019	0.389430281078526	0.611403285997999	4.02727664786873e-05	0.903803219634062	0.74132616198726
GENE2904X	ucsf_hc.01_1.G217B.03012		34.0	41.0	38.0	55.0	48.0	38.0	8.0	13.0	9.0	10.0	12.0	11.0	98.0	88.0	75.0	18.0	17.0	21.0	31.0	31.0	40.0	9.0	13.0	14.0	17.0	13.0	7.0	6.0	2.0	3.0	31.0	25.0	11.0	5.0	5.0	7.0	0.000123640577658524	2.27911267650861e-05	6.07191512246849e-08	5.557905340846e-09	0.369741650958399	0.000455307293780312	0.35391806334598	0.985247938157762	2.26024648091476e-08	0.00401824057768596	0.000754741848160465
GENE2905X	ucsf_hc.01_1.G217B.03013		38.0	30.0	29.0	46.0	42.0	39.0	25.0	14.0	7.0	17.0	14.0	16.0	92.0	66.0	71.0	29.0	22.0	19.0	37.0	33.0	41.0	10.0	11.0	13.0	19.0	22.0	19.0	5.0	15.0	8.0	18.0	24.0	16.0	14.0	9.0	14.0	0.224141142783206	0.000386853339854663	9.14080695947888e-07	1.30525287907447e-05	0.631071970438931	0.0368130332100104	0.277318640643745	0.968911426228	8.11681565129945e-06	0.0190470322037658	0.000390374435738171
GENE11519X	ucsf_hc.01_1.G217B.12022		14.0	6.0	9.0	14.0	15.0	17.0	2.0	1.0	2.0	4.0	7.0	4.0	31.0	34.0	26.0	8.0	6.0	8.0	13.0	16.0	15.0	2.0	3.0	2.0	6.0	2.0	10.0	1.0	1.0	7.0	13.0	22.0	12.0	10.0	5.0	4.0	0.323997302436498	3.53232551109399e-05	0.0664114929967485	0.000311274320632035	0.283641253517186	0.811426089631258	0.170670281140617	0.0877509812198838	0.000224859816777387	0.181338321160695	0.000628738121837949
GENE11520X	ucsf_hc.01_1.G217B.12023		82.0	48.0	86.0	92.0	111.0	88.0	22.0	16.0	20.0	26.0	37.0	47.0	307.0	253.0	232.0	53.0	59.0	73.0	98.0	51.0	100.0	38.0	41.0	39.0	53.0	31.0	46.0	25.0	28.0	22.0	83.0	71.0	85.0	37.0	52.0	47.0	0.122568246899923	5.30478860582287e-07	7.11851923727148e-09	7.0911907649954e-06	0.210748754075355	0.271643894973429	0.0856634048028157	0.0469447482955508	2.90306120834728e-10	0.0796420749222179	0.00753775123846415
GENE5852X	ucsf_hc.01_1.G217B.06086		25.0	13.0	12.0	30.0	40.0	50.0	14.0	14.0	18.0	16.0	23.0	16.0	87.0	73.0	74.0	38.0	47.0	33.0	32.0	30.0	30.0	21.0	2.0	9.0	17.0	6.0	7.0	12.0	8.0	7.0	27.0	26.0	26.0	11.0	17.0	17.0	0.32943634816651	0.029672994988233	0.000169473895313826	0.000338201119421648	0.0635968863129686	0.00160087020539001	0.00293340812242995	0.885789401064772	0.0176326840246362	0.9657667908321	0.00122450794866237
GENE8496X	ucsf_hc.01_1.G217B.08869		2.0	6.0	4.0	8.0	13.0	10.0	4.0	3.0	1.0	4.0	4.0	4.0	12.0	23.0	10.0	5.0	12.0	12.0	4.0	7.0	5.0	1.0	2.0	3.0	2.0	5.0	1.0	2.0	3.0	4.0	5.0	11.0	7.0	6.0	7.0	5.0	0.634583629179961	0.153862051284286	0.17628488777938	0.0258434936694619	0.272954663526712	0.376399888869608	0.0178300929068292	0.47604977236403	0.523829231310942	0.656868853914684	0.125154607838054
GENE11567X	ucsf_hc.01_1.G217B.12070		452.0	490.0	411.0	756.0	1145.0	736.0	329.0	323.0	303.0	439.0	522.0	559.0	787.0	764.0	701.0	513.0	655.0	596.0	716.0	701.0	732.0	410.0	362.0	340.0	396.0	320.0	297.0	369.0	346.0	310.0	489.0	426.0	461.0	426.0	468.0	439.0	0.368134764958262	3.16357331590757e-10	0.00133702586174465	4.96021560374613e-09	0.123859251047003	0.0274608392423723	3.69776922128914e-09	0.000254840577582502	0.839365918207361	0.527044930886071	1.47682163382897e-06
GENE824X	ucsf_hc.01_1.G217B.00865	TFB4	2731.0	2808.0	2399.0	2255.0	2163.0	1882.0	2437.0	2625.0	2420.0	1389.0	1623.0	1805.0	9640.0	8610.0	7953.0	1814.0	1973.0	2301.0	1240.0	1100.0	1278.0	1204.0	966.0	992.0	1685.0	1475.0	1475.0	1294.0	1188.0	1198.0	4307.0	4100.0	4057.0	2587.0	2788.0	2187.0	9.6913131323499e-08	1.05434205443737e-16	1.17716663937973e-12	0.000222415984947483	9.06197588210679e-05	4.09354182968558e-08	9.11162409839159e-07	2.00561501835732e-12	1.00935723638156e-21	0.00837466582900607	0.612049213693088
GENE4017X	ucsf_hc.01_1.G217B.04173		43.0	25.0	28.0	29.0	22.0	30.0	42.0	46.0	20.0	21.0	27.0	38.0	149.0	105.0	83.0	11.0	20.0	19.0	10.0	15.0	19.0	14.0	18.0	4.0	21.0	17.0	16.0	29.0	15.0	24.0	30.0	62.0	51.0	28.0	32.0	30.0	0.25823416595895	0.00260612145784359	0.00120357887484136	0.62298945931344	0.0207375868676464	0.020413015576164	0.478402617221148	0.296952396046786	2.66114918040438e-07	0.547308259988647	0.770998949526968
GENE3332X	ucsf_hc.01_1.G217B.03460		4498.0	4127.0	3858.0	2810.0	2991.0	2284.0	3192.0	3072.0	3515.0	3929.0	4502.0	5105.0	16038.0	15475.0	13371.0	1557.0	1831.0	1702.0	1328.0	1246.0	1288.0	1378.0	1049.0	1112.0	1039.0	964.0	834.0	1017.0	902.0	925.0	5993.0	5264.0	5214.0	2527.0	3309.0	2331.0	1.96204458986104e-21	1.69141213612874e-19	6.19313517401695e-17	1.10014163403577e-14	1.27692704574834e-20	2.02708762248398e-13	5.35193104728265e-12	4.41964685967077e-05	5.74976590577179e-26	0.387335743513022	0.196734162742175
GENE2230X	ucsf_hc.01_1.G217B.02316	ORM1	5335.0	5597.0	5726.0	5997.0	5109.0	5293.0	4958.0	4878.0	4744.0	4897.0	5513.0	5868.0	12479.0	11371.0	9643.0	5004.0	5400.0	5372.0	4168.0	3965.0	4569.0	4003.0	3328.0	3160.0	4086.0	3637.0	3432.0	3606.0	3425.0	3522.0	7151.0	6563.0	6248.0	5055.0	5810.0	4680.0	2.94184357610153e-05	5.67629437791172e-07	1.16590662982832e-07	0.00847796367799734	2.18163819441091e-07	0.0283019358710716	0.0990073153640095	0.933883000067326	1.19282718040276e-13	0.888967026144194	0.673230159365579
GENE10048X	ucsf_hc.01_1.G217B.10491		3789.0	3706.0	3520.0	4107.0	4226.0	3405.0	3242.0	3484.0	2958.0	3339.0	3594.0	4047.0	18155.0	16779.0	13907.0	4043.0	4211.0	4604.0	2316.0	2256.0	2387.0	2224.0	1792.0	1810.0	2138.0	1916.0	1733.0	2096.0	2104.0	1959.0	7745.0	7331.0	6672.0	3386.0	3922.0	3244.0	8.30968134866997e-12	6.05569305134438e-12	1.36864066170818e-14	8.40409087693459e-09	3.77550894153956e-12	0.0213219553214193	0.887000971155823	0.78553994814997	9.8971228459713e-22	0.0132590124547658	0.882059312451775
GENE2366X	ucsf_hc.01_1.G217B.02454	ARV1	3016.0	3030.0	2669.0	3686.0	5822.0	3913.0	2876.0	2978.0	2542.0	2580.0	2989.0	3035.0	10027.0	9423.0	8003.0	3602.0	3835.0	4300.0	2622.0	2416.0	2770.0	2034.0	1741.0	1922.0	2878.0	2654.0	2244.0	2915.0	3432.0	2803.0	6829.0	6505.0	5870.0	4257.0	4389.0	4058.0	0.196643232789428	0.0267136731685414	0.136810258548674	0.649271375123846	0.00584810823754216	0.0129350174978087	4.22112401029389e-05	0.291120097641601	2.41965548814837e-09	0.013090536222958	0.113573464224711
GENE4191X	ucsf_hc.01_1.G217B.04354		3785.0	3687.0	3301.0	4871.0	9202.0	4590.0	4446.0	4876.0	3949.0	3492.0	3744.0	3902.0	21311.0	18992.0	16378.0	5343.0	6290.0	5890.0	4015.0	3481.0	4539.0	2539.0	2018.0	2105.0	3059.0	2998.0	2604.0	2867.0	2987.0	2763.0	15696.0	15655.0	12853.0	6264.0	6768.0	6355.0	0.971995562158274	0.0322220357926139	0.96331461487546	0.000143236490098268	0.00119302418939719	0.0263214288624488	4.19389847818195e-05	0.00489904176351295	8.47033311251474e-11	0.664592208685361	0.000262748304336809
GENE3983X	ucsf_hc.01_1.G217B.04138		150.0	141.0	150.0	165.0	309.0	161.0	117.0	117.0	110.0	157.0	194.0	172.0	493.0	515.0	410.0	118.0	140.0	144.0	133.0	125.0	120.0	81.0	73.0	64.0	82.0	70.0	64.0	115.0	83.0	116.0	247.0	228.0	227.0	107.0	125.0	123.0	0.000890714845363749	0.942446607360005	9.84820729681499e-06	0.00715748760632792	1.50496245151314e-05	0.89203875813116	0.0269701814996173	0.0235858889760173	3.89870651240788e-11	0.0157977934876082	0.02075010514903
GENE9381X	ucsf_hc.01_1.G217B.09788		17.0	20.0	18.0	39.0	63.0	44.0	21.0	18.0	8.0	13.0	18.0	21.0	131.0	133.0	100.0	33.0	15.0	32.0	13.0	16.0	18.0	8.0	14.0	5.0	9.0	5.0	12.0	15.0	11.0	22.0	28.0	19.0	29.0	21.0	14.0	23.0	0.0853488049989242	0.894957053053742	1.0716363136747e-07	0.00277172050815519	0.12184148258867	0.530782710825635	0.000892775928568882	0.903335590775778	1.09328949586739e-07	0.0975049565236428	0.263628484440612
GENE1150X	ucsf_hc.01_1.G217B.01198		19.0	13.0	14.0	13.0	11.0	11.0	23.0	27.0	24.0	13.0	11.0	7.0	496.0	472.0	335.0	13.0	13.0	16.0	32.0	21.0	36.0	56.0	37.0	33.0	14.0	6.0	13.0	13.0	21.0	15.0	37.0	34.0	32.0	33.0	34.0	27.0	0.54616985702131	0.745737520457037	8.53055108943708e-18	0.00834154778007744	1.91675666646653e-08	8.32212364071104e-05	0.232750059484046	0.000140355263593894	8.72663247297123e-18	0.104033423969901	0.00709887512863754
GENE4069X	ucsf_hc.01_1.G217B.04227		0.0	9.0	0.0	0.0	0.0	18.0	13.0	0.0	0.0	0.0	7.0	0.0	12.0	128.0	63.0	0.0	0.0	44.0	0.0	0.0	5.0	0.0	0.0	5.0	0.0	0.0	0.0	0.0	0.0	3.0	17.0	0.0	0.0	0.0	3.0	15.0	0.673504543791502	0.824036089980705	0.0129154649148075	0.921055176539875	0.97523832206475	0.774410177823398	0.956687483168009	0.873025452038501	0.0153749993808368	0.807300509879155	0.955326553659736
GENE10285X	ucsf_hc.01_1.G217B.10736		8001.0	7429.0	6902.0	5303.0	6816.0	4367.0	6323.0	6597.0	6380.0	6069.0	6913.0	7470.0	30526.0	27190.0	22710.0	4856.0	4946.0	5636.0	5652.0	5007.0	5973.0	5545.0	4692.0	4556.0	5052.0	4545.0	4411.0	4879.0	5135.0	4665.0	8361.0	7458.0	7601.0	5497.0	6216.0	5448.0	5.71901052789935e-05	5.04195414218653e-05	1.22162064080498e-16	0.000128645430979649	0.0149745115773651	0.000371668796513746	2.29780143693725e-07	0.356826665425039	1.92487319832867e-20	0.102420439130842	0.406965807967815
GENE10621X	ucsf_hc.01_1.G217B.11092		2788.0	2549.0	2427.0	2250.0	2681.0	2126.0	2058.0	2227.0	2286.0	2146.0	2471.0	2642.0	26238.0	22245.0	19632.0	1838.0	2232.0	2227.0	2808.0	2735.0	2790.0	2679.0	2155.0	2157.0	2388.0	1940.0	2031.0	2190.0	2214.0	2102.0	6240.0	6378.0	5179.0	3279.0	3398.0	3093.0	0.79268628422191	0.0102242502841322	1.75606597111889e-19	1.66309378991058e-05	0.00781441244905659	3.66112681509418e-12	0.00666432410071279	0.815149689034068	8.45180314055525e-26	0.177171647900454	0.9204923031234
GENE6426X	ucsf_hc.01_1.G217B.06693		1627.0	1723.0	1673.0	1953.0	2140.0	1918.0	1490.0	1411.0	1404.0	1522.0	1770.0	1934.0	5320.0	4905.0	4084.0	1883.0	2242.0	1856.0	1789.0	1678.0	1845.0	1880.0	1524.0	1386.0	1754.0	1558.0	1585.0	1462.0	1509.0	1390.0	2392.0	2057.0	2244.0	2289.0	2519.0	2266.0	3.60922237116518e-05	0.0114752113098019	5.28189056284916e-15	0.776483668926689	0.0262686667929921	2.14383358038359e-08	0.00394669103823717	0.0796437461465437	5.77829090085627e-17	0.340462525311889	0.17231746955785
GENE7599X	ucsf_hc.01_1.G217B.07908		8.0	6.0	6.0	7.0	10.0	2.0	9.0	11.0	11.0	7.0	2.0	11.0	195.0	156.0	148.0	8.0	7.0	8.0	15.0	10.0	18.0	7.0	5.0	10.0	8.0	8.0	9.0	6.0	3.0	2.0	11.0	14.0	20.0	12.0	19.0	15.0	0.191699957722487	0.496834213043569	2.35176868333055e-12	0.802065321393618	0.251758079104784	0.0111519923676471	0.548670535307186	0.0489262263975064	8.62223550013945e-13	0.0854387876236557	0.16151149231671
GENE2583X	ucsf_hc.01_1.G217B.02679		15.0	20.0	11.0	12.0	11.0	10.0	5.0	4.0	6.0	8.0	8.0	4.0	28.0	40.0	31.0	7.0	9.0	10.0	9.0	9.0	12.0	6.0	4.0	13.0	15.0	10.0	9.0	5.0	4.0	11.0	17.0	9.0	22.0	13.0	10.0	10.0	0.805140912418317	0.091617326282105	0.0237390507100943	0.459397009511491	0.446508860802554	0.251912593639913	0.222372781271412	0.794284128110938	0.000154488522747169	0.180644562654968	0.624651737072824
GENE5855X	ucsf_hc.01_1.G217B.06089		9.0	11.0	12.0	5.0	6.0	9.0	5.0	5.0	4.0	5.0	8.0	6.0	33.0	29.0	36.0	9.0	12.0	9.0	12.0	18.0	7.0	7.0	8.0	3.0	16.0	4.0	10.0	2.0	6.0	6.0	11.0	15.0	9.0	11.0	9.0	13.0	0.8843671089823	0.0309707195527782	0.00262451541907509	0.889094266493994	0.81848658247804	0.539101315912529	0.126716990787677	0.71330237103707	0.000910183348717378	0.1518052469512	0.184026764061565
GENE9860X	ucsf_hc.01_1.G217B.10296	ATG2	6800.0	6997.0	6572.0	7264.0	7348.0	6699.0	4597.0	4998.0	4373.0	4314.0	4891.0	4939.0	13751.0	11939.0	10653.0	7280.0	7094.0	7649.0	6048.0	6298.0	5841.0	5043.0	4225.0	4251.0	5951.0	4972.0	5024.0	5195.0	4888.0	4976.0	8096.0	6884.0	6856.0	7784.0	8377.0	7358.0	0.458656604934693	0.00040747792675906	6.84412401324838e-07	0.719862546185351	0.00258760819823995	0.000286835278794854	0.875501246244974	0.0301509617984407	9.55330350061102e-07	0.911130537137375	0.00942393583631007
GENE4361X	ucsf_hc.01_1.G217B.04535		127.0	136.0	128.0	140.0	206.0	144.0	99.0	78.0	84.0	101.0	115.0	116.0	515.0	449.0	426.0	158.0	179.0	176.0	133.0	153.0	116.0	94.0	72.0	89.0	188.0	169.0	161.0	78.0	76.0	71.0	288.0	254.0	270.0	165.0	164.0	171.0	4.55249763993248e-06	0.003800632743008	0.000100931698203373	0.00021775884546194	0.472155671439678	0.372994200708933	0.117245997128939	0.285838604531798	2.84951149360825e-11	1.29814003848825e-07	0.0227639727643566
GENE4707X	ucsf_hc.01_1.G217B.04892		44.0	36.0	41.0	28.0	47.0	30.0	29.0	27.0	19.0	24.0	43.0	40.0	169.0	128.0	113.0	38.0	29.0	37.0	38.0	40.0	47.0	33.0	31.0	24.0	45.0	42.0	35.0	23.0	28.0	31.0	108.0	103.0	94.0	69.0	64.0	54.0	0.136182182604353	0.0164660115082588	0.642748404236253	0.537652949991615	0.977274965367605	1.91533572964167e-05	0.203695179292439	0.222199249159047	6.39339247425386e-10	0.0933371448093262	0.3530704087462
GENE9805X	ucsf_hc.01_1.G217B.10238		3.0	1.0	5.0	3.0	7.0	2.0	0.0	1.0	3.0	4.0	4.0	3.0	26.0	13.0	13.0	2.0	7.0	2.0	1.0	5.0	3.0	2.0	5.0	1.0	5.0	5.0	3.0	2.0	7.0	1.0	14.0	9.0	10.0	9.0	9.0	11.0	0.154396756373147	0.213564885010034	0.597565350483851	0.935698309737327	0.657372613194714	0.00816074305374533	0.663920735610486	0.0875560968107995	0.00170972706648559	0.555797588553467	0.924501969709284
GENE2465X	ucsf_hc.01_1.G217B.02557		24.0	14.0	23.0	20.0	20.0	24.0	17.0	17.0	20.0	22.0	30.0	32.0	170.0	205.0	143.0	43.0	48.0	41.0	17.0	20.0	14.0	6.0	6.0	6.0	17.0	11.0	5.0	8.0	9.0	14.0	39.0	15.0	29.0	28.0	31.0	34.0	0.0936601405573009	0.493815171279282	1.65497968660895e-11	0.128144967761666	4.05269796486363e-05	0.175263608981781	0.965213916015588	0.184680082071754	2.35621389631116e-09	0.900216648036095	0.0153730546518295
GENE2554X	ucsf_hc.01_1.G217B.02650		45.0	39.0	47.0	42.0	36.0	37.0	23.0	26.0	36.0	29.0	39.0	48.0	277.0	233.0	196.0	56.0	68.0	68.0	30.0	32.0	36.0	10.0	14.0	14.0	15.0	26.0	17.0	16.0	14.0	9.0	31.0	30.0	41.0	30.0	56.0	45.0	0.00205599324149571	0.771453586435251	1.09827857969125e-13	0.000935085871008972	0.000114530934451579	0.0479743309496235	0.309145818573216	0.300517509732972	8.69041452581127e-11	0.309978061076667	0.00219432888018625
GENE2219X	ucsf_hc.01_1.G217B.02304		27.0	22.0	29.0	29.0	44.0	32.0	13.0	15.0	17.0	29.0	25.0	32.0	230.0	208.0	168.0	40.0	49.0	32.0	17.0	13.0	20.0	8.0	8.0	8.0	22.0	16.0	11.0	14.0	17.0	17.0	39.0	45.0	45.0	33.0	54.0	43.0	0.168102437183944	0.987362743616416	3.79888487720829e-13	0.0185677969502954	1.7556422745337e-05	0.21608127030765	0.179097718938261	0.00989987482024489	3.13817253143196e-13	0.839821502246536	0.0420450771132539
GENE2752X	ucsf_hc.01_1.G217B.02854		1413.0	1410.0	1454.0	1380.0	1304.0	1297.0	1154.0	1246.0	1118.0	1414.0	1488.0	1671.0	4970.0	4690.0	3952.0	1547.0	1617.0	1525.0	986.0	890.0	954.0	834.0	685.0	700.0	931.0	777.0	784.0	758.0	734.0	656.0	1657.0	1762.0	1365.0	1714.0	1978.0	1847.0	1.32541832268139e-06	2.13592125218647e-06	2.60927562422766e-17	1.7649135605431e-05	1.09623019099207e-10	2.70153117401455e-06	0.0260078655163853	0.0101186565565906	2.47455107181456e-17	0.293851942053798	0.314247931814618
GENE10652X	ucsf_hc.01_1.G217B.11123		148.0	139.0	119.0	160.0	171.0	153.0	134.0	102.0	78.0	128.0	148.0	137.0	2271.0	2062.0	1754.0	266.0	272.0	243.0	76.0	59.0	63.0	57.0	49.0	43.0	56.0	68.0	39.0	70.0	67.0	46.0	174.0	166.0	160.0	341.0	346.0	443.0	3.48241966973233e-05	0.000782529045837497	6.20465050600469e-22	5.47346159437622e-05	6.21397872973558e-06	8.87075053678887e-06	0.347632134720041	0.211452936152414	1.65131643180371e-20	0.426168621523419	0.621446960512033
GENE3152X	ucsf_hc.01_1.G217B.03270		493.0	519.0	496.0	714.0	853.0	678.0	329.0	348.0	372.0	1713.0	2125.0	1888.0	6533.0	5817.0	5094.0	593.0	984.0	707.0	554.0	535.0	568.0	555.0	395.0	418.0	276.0	224.0	209.0	179.0	243.0	189.0	1378.0	1226.0	1291.0	1658.0	1608.0	1564.0	6.58968293973136e-06	0.000483200417403787	2.09754633908194e-19	6.5469175418657e-11	2.74230891264478e-16	1.50227777885835e-13	0.000361612509136731	1.05401290147152e-17	8.38705624311966e-22	0.589890280437664	0.832829075401802
GENE6048X	ucsf_hc.01_1.G217B.06295		709.0	814.0	761.0	1107.0	1316.0	1106.0	508.0	547.0	428.0	820.0	1081.0	1080.0	2575.0	2256.0	2107.0	1176.0	1102.0	1148.0	629.0	648.0	639.0	514.0	344.0	336.0	621.0	503.0	473.0	436.0	380.0	422.0	1426.0	1342.0	1253.0	1052.0	1091.0	1023.0	0.0601342365273363	0.0499812048917793	3.83952109951673e-06	6.6784577498603e-11	9.47789428236805e-11	0.646885685707245	3.15126679373128e-06	9.75279158687368e-09	2.03776182079629e-09	0.0617639769402865	0.00118407267022476
GENE650X	ucsf_hc.01_1.G217B.00685		3233.0	3451.0	3410.0	4130.0	4489.0	3569.0	3270.0	3227.0	3073.0	3385.0	3677.0	4157.0	7499.0	6881.0	6043.0	3559.0	4049.0	3662.0	3566.0	3388.0	3457.0	3025.0	2544.0	2420.0	3268.0	2794.0	2915.0	2375.0	2208.0	2256.0	4501.0	3773.0	3995.0	4121.0	4796.0	3609.0	0.00900097221771917	0.637792436568525	1.09522629912438e-08	1.08079573067578e-07	0.000107577737892065	1.05673610941029e-06	0.000931758437046181	0.262077467120019	2.35136861558356e-11	1.09005001693704e-05	0.0208219327227432
GENE8348X	ucsf_hc.01_1.G217B.08716		15.0	4.0	5.0	16.0	12.0	18.0	9.0	7.0	9.0	20.0	22.0	26.0	100.0	104.0	97.0	17.0	16.0	7.0	2.0	2.0	5.0	1.0	3.0	5.0	29.0	12.0	30.0	0.0	1.0	2.0	22.0	17.0	12.0	39.0	57.0	39.0	0.000166942293696735	0.0130788897946377	6.66865751249497e-08	4.99262453218914e-05	3.1204108573071e-05	7.41017150672589e-06	0.0559014034163728	0.0114386762968249	1.59958665847002e-08	4.25526376701792e-06	0.900126099148284
GENE8532X	ucsf_hc.01_1.G217B.08906		13.0	11.0	9.0	34.0	50.0	26.0	3.0	10.0	9.0	77.0	76.0	75.0	236.0	213.0	192.0	69.0	96.0	65.0	7.0	6.0	6.0	6.0	5.0	6.0	16.0	20.0	13.0	12.0	12.0	15.0	15.0	15.0	25.0	173.0	247.0	167.0	0.0224799622220581	0.691403817371756	3.86089005358691e-14	0.00362969676017221	1.20299222379804e-10	7.62627420664387e-11	3.72867638076569e-05	1.97502387684908e-10	2.56448572209992e-08	0.679755367764234	0.873940026191728
GENE11338X	ucsf_hc.01_1.G217B.11831		2509.0	2730.0	2318.0	2918.0	3310.0	2950.0	1994.0	1946.0	1916.0	2649.0	3139.0	3174.0	12051.0	10716.0	9249.0	4712.0	4210.0	4933.0	1765.0	1759.0	1717.0	1384.0	1102.0	1066.0	3182.0	2315.0	2766.0	1868.0	1386.0	1765.0	4580.0	3653.0	3997.0	9965.0	11888.0	9508.0	5.70500762220665e-05	0.00443437861784331	2.44285848893602e-12	0.000230432127983451	2.34951187494517e-11	5.25402693185957e-15	0.0471176067556667	8.74943613363175e-05	2.2472159642632e-10	2.00159243568213e-06	0.0123167068645113
GENE3982X	ucsf_hc.01_1.G217B.04137	TRI11	496.0	531.0	428.0	609.0	2206.0	516.0	900.0	1017.0	936.0	1196.0	1452.0	1198.0	9894.0	8695.0	7903.0	1556.0	1285.0	1795.0	654.0	529.0	663.0	292.0	255.0	253.0	512.0	542.0	520.0	842.0	871.0	834.0	2636.0	2319.0	2434.0	1837.0	2012.0	1642.0	0.204976372973676	0.0103481107085183	2.87995474255101e-08	0.150514745235074	1.35445922330041e-06	0.0730266702577405	0.0152329769228325	0.369432189042554	4.12909268146483e-11	0.0311789472155754	0.0221085072694057
GENE9806X	ucsf_hc.01_1.G217B.10239		120.0	130.0	116.0	130.0	384.0	153.0	237.0	261.0	178.0	199.0	227.0	262.0	1574.0	1495.0	1223.0	499.0	583.0	565.0	175.0	141.0	198.0	114.0	98.0	89.0	157.0	137.0	132.0	207.0	204.0	197.0	561.0	523.0	523.0	531.0	607.0	561.0	0.0373569131768539	0.0163701671632613	2.85760012413201e-09	0.0182823707999171	0.000519943627797365	0.186879617074761	0.0153563255265234	0.586581814029354	5.63317563075031e-09	0.0267237963493491	0.0753356643365246
GENE6367X	ucsf_hc.01_1.G217B.06630		4608.0	4722.0	3986.0	5066.0	5812.0	4331.0	7381.0	7517.0	7051.0	6086.0	7111.0	7082.0	45317.0	38824.0	34086.0	9810.0	10256.0	10744.0	4530.0	3973.0	4734.0	3776.0	3135.0	3214.0	5607.0	5088.0	4613.0	4919.0	4706.0	4892.0	15213.0	14207.0	13038.0	14931.0	16686.0	15954.0	3.20656097747791e-09	1.52944430443853e-14	9.49480219880787e-16	1.37595812609731e-07	1.51048650533197e-12	1.1513848857861e-12	0.117249879684017	0.00021783558459551	1.60028400335932e-19	0.865215199488861	0.061732197860774
GENE9357X	ucsf_hc.01_1.G217B.09763	SCY1	3318.0	3508.0	3121.0	4012.0	3217.0	3334.0	2942.0	3130.0	2837.0	3145.0	3510.0	3654.0	10057.0	9025.0	7797.0	4025.0	3980.0	4467.0	2307.0	2546.0	2384.0	2430.0	1984.0	1906.0	2797.0	2489.0	2440.0	2613.0	2591.0	2459.0	4950.0	4563.0	4451.0	5369.0	6038.0	4959.0	0.469500426290316	8.54914879965324e-07	2.81322082202349e-09	0.777335349690198	1.30157349788193e-06	1.04956593542579e-08	0.95852615498728	0.574371731805453	1.23361723346705e-11	0.428060137644286	0.608413609144723
GENE8062X	ucsf_hc.01_1.G217B.08414		2671.0	2587.0	2260.0	4939.0	7578.0	4249.0	4380.0	4149.0	3849.0	4929.0	5768.0	6250.0	33510.0	31307.0	26237.0	4767.0	5535.0	5324.0	2902.0	2566.0	2837.0	4239.0	3372.0	3495.0	3437.0	2974.0	2677.0	5795.0	6315.0	5619.0	8529.0	7954.0	7526.0	7553.0	8156.0	7214.0	1.14396066306265e-06	1.61604067820327e-08	1.83994952508984e-15	3.55040979546092e-07	0.000989057320703832	2.03898815001709e-08	1.93651348338134e-11	0.0067480916534778	4.77071188709696e-19	2.11492469559455e-11	4.74483422165799e-07
GENE9202X	ucsf_hc.01_1.G217B.09603		1626.0	1605.0	1386.0	1835.0	2854.0	1595.0	1715.0	1810.0	1678.0	1523.0	1653.0	1777.0	10501.0	9533.0	8251.0	2129.0	2267.0	2822.0	649.0	581.0	652.0	900.0	781.0	754.0	988.0	734.0	773.0	1662.0	1786.0	1679.0	3450.0	2697.0	3029.0	2648.0	2940.0	2440.0	0.000107280342860696	1.12513598153263e-12	3.90956815392752e-13	0.0559518389157231	2.76009913373044e-06	0.00551627240009349	0.0107527341825615	0.0680196670229545	2.14061104247349e-15	5.9390444617417e-09	0.000760560531034056
GENE1433X	ucsf_hc.01_1.G217B.01494		1039.0	942.0	807.0	1391.0	1668.0	1253.0	957.0	1011.0	1043.0	992.0	1081.0	1144.0	2519.0	2456.0	2146.0	1623.0	1834.0	1702.0	1147.0	966.0	1141.0	844.0	714.0	699.0	1054.0	932.0	859.0	957.0	895.0	850.0	1857.0	1612.0	1582.0	1536.0	1739.0	1405.0	2.36198122936606e-05	0.61224999380084	0.0137220788267191	0.00679143778136549	0.00151608222559309	0.854170960923161	4.44203795485538e-09	0.370804710622074	0.0271327785915863	0.870930089730419	0.0010044118593827
GENE10737X	ucsf_hc.01_1.G217B.11210		138.0	135.0	136.0	532.0	925.0	688.0	280.0	262.0	289.0	234.0	292.0	300.0	4634.0	4796.0	3972.0	1221.0	1247.0	1242.0	321.0	287.0	370.0	236.0	167.0	172.0	345.0	268.0	260.0	290.0	211.0	267.0	2066.0	1842.0	1815.0	848.0	974.0	878.0	2.35647523880564e-08	0.621921513357084	1.7766748288698e-11	1.64734143854453e-07	0.160598336043531	0.00676602134444068	1.94267576735178e-13	0.347442338162297	2.47393674689883e-16	0.69222023932262	0.0100079583065512
GENE10178X	ucsf_hc.01_1.G217B.10626		199.0	162.0	189.0	230.0	410.0	284.0	219.0	187.0	152.0	153.0	206.0	215.0	779.0	786.0	602.0	392.0	418.0	395.0	169.0	193.0	175.0	149.0	104.0	93.0	215.0	166.0	160.0	151.0	144.0	174.0	332.0	285.0	285.0	260.0	324.0	268.0	0.0968980109631187	0.264329894618763	2.30019944881311e-08	0.00634464659810819	0.0162092212810038	0.0140444792024252	0.00039159398580445	0.53885466776444	0.000134406978960634	0.659720922211941	0.0683039837895661
GENE8069X	ucsf_hc.01_1.G217B.08421	NIT65	4328.0	4640.0	4739.0	9313.0	14591.0	9626.0	5004.0	5465.0	3727.0	5427.0	6085.0	6218.0	41791.0	37580.0	32570.0	20214.0	22938.0	20758.0	3421.0	3123.0	3761.0	4139.0	3413.0	3342.0	4728.0	4094.0	4231.0	6010.0	6502.0	5616.0	15295.0	16159.0	13155.0	20065.0	23009.0	20848.0	0.036096589620994	6.58998770331617e-06	1.09423007119932e-08	0.00188407654100789	0.000376345565693717	0.229322292213868	3.58853401101299e-11	0.150453061043258	0.00108063617594814	6.24627975991868e-05	0.0116233372952175
GENE11499X	ucsf_hc.01_1.G217B.12002		2055.0	1927.0	1772.0	2064.0	3031.0	1897.0	1806.0	1797.0	1798.0	1712.0	1875.0	2092.0	4561.0	4081.0	3577.0	2268.0	2640.0	2381.0	1750.0	1740.0	1725.0	1635.0	1377.0	1357.0	1822.0	1622.0	1414.0	1735.0	1492.0	1576.0	2837.0	2484.0	2505.0	2374.0	2758.0	2261.0	0.473315237554707	0.0262924028461812	0.000585244164131382	0.668538327872868	0.21139351235743	0.0356308360008628	0.0481698387727512	0.325187583238369	9.77035534845147e-06	0.534149469971761	0.937823327067971
GENE9786X	ucsf_hc.01_1.G217B.10219		1362.0	1228.0	1150.0	1503.0	1910.0	1586.0	899.0	808.0	697.0	1349.0	1527.0	1665.0	3947.0	3729.0	3255.0	2243.0	2194.0	2126.0	796.0	780.0	870.0	830.0	653.0	683.0	998.0	868.0	798.0	1137.0	1177.0	1095.0	2519.0	2586.0	2180.0	1863.0	2062.0	1816.0	0.0495871079681298	0.24026094679772	0.00154845503022018	0.434424943182344	5.89108611412403e-10	0.60921675328777	0.000344388028369725	2.65310812945529e-09	2.76784156397415e-06	7.86790942928632e-05	0.57592621872398
GENE991X	ucsf_hc.01_1.G217B.01037	MIS4	3025.0	2916.0	2717.0	3147.0	4295.0	2926.0	2269.0	2397.0	2093.0	1950.0	2076.0	2484.0	10297.0	8956.0	7934.0	3081.0	3114.0	3373.0	2443.0	2365.0	2325.0	1979.0	1633.0	1733.0	1871.0	1690.0	1503.0	1746.0	1600.0	1570.0	3457.0	3238.0	2867.0	1992.0	2234.0	1993.0	3.86811882760131e-06	0.428168044017244	4.00438600950625e-15	7.57410761254499e-08	0.844805522490394	2.11099537407533e-06	0.0574934330025609	0.0170527442154997	5.73193187761303e-15	0.702702680619912	0.0854081749888406
GENE992X	ucsf_hc.01_1.G217B.01038		4.0	2.0	3.0	5.0	9.0	3.0	4.0	2.0	5.0	0.0	2.0	0.0	231.0	169.0	155.0	7.0	5.0	10.0	1.0	2.0	3.0	0.0	0.0	3.0	0.0	1.0	0.0	0.0	1.0	2.0	6.0	6.0	9.0	4.0	1.0	6.0	0.0307809949764955	0.228556647579679	6.22339284992468e-12	0.0266516111668475	0.703137318460653	0.121911103725869	0.348474373285616	0.0107874052191306	1.00513305963716e-11	0.528458934603385	0.299166547087927
GENE9113X	ucsf_hc.01_1.G217B.09511		23.0	17.0	18.0	11.0	37.0	17.0	9.0	21.0	23.0	6.0	11.0	4.0	112.0	105.0	83.0	15.0	16.0	21.0	19.0	14.0	14.0	13.0	12.0	9.0	11.0	7.0	8.0	18.0	7.0	14.0	49.0	27.0	29.0	14.0	20.0	20.0	0.0721948764971862	0.611312678457994	4.7759030136332e-05	0.715596791008069	0.0468378092805247	0.608078091210512	0.861108229466504	0.00583393935439118	7.76803043124328e-08	0.362410347374314	0.724403460954547
GENE1887X	ucsf_hc.01_1.G217B.01963	PUT1b	2349.0	1648.0	2012.0	2412.0	5010.0	2603.0	5178.0	4397.0	6129.0	1128.0	1263.0	1423.0	10802.0	9898.0	8334.0	979.0	1068.0	1123.0	1620.0	1503.0	1666.0	1720.0	1902.0	1271.0	1278.0	1025.0	972.0	540.0	494.0	514.0	3210.0	2595.0	2922.0	1395.0	1833.0	1147.0	0.00707931085299844	1.24344792373034e-11	2.47479267187466e-09	7.57425009318747e-11	0.00406269817232697	0.00525554141353106	0.00216665465717778	1.42603815144589e-12	4.27664819971576e-15	0.00095037566711328	0.249463894370668
GENE11298X	ucsf_hc.01_1.G217B.11789		31.0	45.0	28.0	39.0	71.0	40.0	39.0	48.0	38.0	9.0	15.0	18.0	124.0	135.0	102.0	43.0	24.0	51.0	28.0	12.0	28.0	15.0	13.0	16.0	14.0	10.0	28.0	15.0	8.0	10.0	70.0	41.0	47.0	38.0	42.0	36.0	0.0473136119651758	0.00375984159286756	0.00102676072867343	0.000232288896231388	0.459835321139025	0.49156033448905	0.214558756300046	0.000147689641771864	1.34483854058786e-05	0.505857356376256	0.590175196259966
GENE1539X	ucsf_hc.01_1.G217B.01603		500.0	477.0	491.0	234.0	256.0	220.0	301.0	361.0	295.0	198.0	215.0	219.0	1273.0	1158.0	973.0	187.0	195.0	251.0	492.0	485.0	503.0	493.0	404.0	388.0	208.0	183.0	178.0	197.0	152.0	164.0	567.0	473.0	447.0	255.0	323.0	200.0	9.64304367492407e-11	2.35804007116825e-05	1.30921369697412e-11	0.961083913302863	1.12273740375411e-12	0.000523590935540969	1.96157719774722e-11	3.59259261646564e-07	5.4372218954926e-19	0.754732816518771	0.742307225680929
GENE9725X	ucsf_hc.01_1.G217B.10153		3461.0	3427.0	3260.0	2556.0	2188.0	2129.0	1699.0	1757.0	1646.0	1560.0	2029.0	1964.0	7777.0	7106.0	6120.0	2620.0	2474.0	2707.0	2804.0	2594.0	2853.0	2427.0	2086.0	2056.0	1655.0	1448.0	1364.0	1208.0	1088.0	1191.0	3458.0	3145.0	2983.0	2962.0	3075.0	2748.0	7.05771305527153e-14	3.1957636156473e-09	1.71853583801311e-13	7.67059179512545e-08	1.78833095933691e-08	1.14317634229304e-05	7.79172528162277e-11	0.555280142620826	8.90683310660062e-17	0.00421371333535361	0.293168307224916
GENE10597X	ucsf_hc.01_1.G217B.11065		2918.0	2856.0	2714.0	2596.0	2801.0	2232.0	2539.0	2428.0	2172.0	1754.0	1841.0	2075.0	7392.0	6462.0	5541.0	2218.0	2594.0	2452.0	2793.0	2862.0	3100.0	2715.0	2293.0	2342.0	1439.0	1237.0	1242.0	1187.0	1165.0	1181.0	3324.0	3249.0	2841.0	2846.0	3276.0	2653.0	1.12444661526314e-14	0.00872078949799931	3.69082488772565e-14	8.22389134149654e-12	1.65722411564839e-12	4.2753586013702e-09	0.000159839261652105	1.10228657506258e-09	1.30941679051955e-18	0.5430069910812	0.94186836532341
GENE8621X	ucsf_hc.01_1.G217B.08997		11232.0	10539.0	9910.0	8445.0	8365.0	6961.0	9847.0	10087.0	9728.0	7063.0	7525.0	8435.0	17191.0	16190.0	13961.0	7350.0	8325.0	7664.0	8649.0	8699.0	8270.0	8449.0	7148.0	7053.0	6497.0	5415.0	4995.0	5814.0	5162.0	5780.0	10674.0	9596.0	8443.0	8054.0	8545.0	9146.0	2.16166868060304e-10	5.64384348034894e-06	3.95479159687246e-06	0.73475009868626	0.000885456867934175	6.41031282908996e-05	3.75611321714326e-08	9.32984317828825e-09	3.566156082154e-11	0.320535569288755	0.401957750473631
GENE8756X	ucsf_hc.01_1.G217B.09137		1131.0	1102.0	959.0	924.0	1021.0	805.0	930.0	967.0	857.0	735.0	840.0	898.0	2254.0	2185.0	1790.0	955.0	1203.0	1052.0	911.0	870.0	897.0	955.0	789.0	756.0	753.0	644.0	610.0	737.0	657.0	627.0	1442.0	1327.0	1183.0	1226.0	1434.0	1224.0	2.20757889625977e-06	0.00430911494639746	1.14707176438265e-06	0.581127682961993	0.000106706760308535	1.12946912203735e-08	3.8683630312165e-05	2.05309867069293e-05	1.46704282775349e-12	0.241042975105242	0.0440577742261445
GENE3127X	ucsf_hc.01_1.G217B.03243		2.0	1.0	2.0	4.0	9.0	4.0	19.0	8.0	23.0	7.0	11.0	6.0	601.0	499.0	457.0	39.0	42.0	61.0	9.0	11.0	12.0	1.0	1.0	1.0	4.0	4.0	2.0	4.0	6.0	5.0	729.0	663.0	699.0	180.0	174.0	141.0	0.0662530605398343	0.0915660442305777	4.07308135141825e-10	0.441851378268954	0.000731642031519382	8.76424035970249e-12	0.0269909457507847	0.0114304269542093	2.40668995699272e-17	0.365123072907561	0.000168884851944673
GENE5456X	ucsf_hc.01_1.G217B.05675		7.0	2.0	4.0	3.0	38.0	7.0	18.0	13.0	16.0	14.0	15.0	4.0	734.0	627.0	514.0	44.0	49.0	45.0	25.0	17.0	36.0	6.0	3.0	5.0	9.0	4.0	2.0	8.0	7.0	5.0	1481.0	1375.0	1237.0	155.0	215.0	127.0	0.581662036944854	0.299288359410204	1.43671712772728e-13	0.958563951378303	0.352301788267513	8.24586194831652e-08	0.154960656494745	0.164308477054341	1.12710121759789e-13	0.548879145609531	0.00453432765397715
GENE4884X	ucsf_hc.01_1.G217B.05078		218.0	195.0	229.0	258.0	396.0	245.0	283.0	260.0	243.0	235.0	297.0	327.0	2407.0	2241.0	1899.0	812.0	827.0	785.0	421.0	354.0	475.0	285.0	217.0	221.0	211.0	202.0	191.0	174.0	170.0	174.0	2210.0	2162.0	2160.0	1214.0	1288.0	1019.0	0.119835295785238	0.000157551168809963	1.06113005322604e-05	0.0460411679385667	0.902863815268534	2.87798936576591e-09	0.00937082020448691	0.793482041585053	2.34568240530219e-14	0.545401646884792	0.000334711037146218
GENE3248X	ucsf_hc.01_1.G217B.03371		178.0	190.0	148.0	189.0	324.0	224.0	400.0	367.0	287.0	191.0	272.0	251.0	2283.0	2129.0	1881.0	788.0	728.0	784.0	225.0	210.0	217.0	134.0	100.0	101.0	113.0	91.0	60.0	80.0	105.0	90.0	828.0	891.0	793.0	590.0	620.0	585.0	0.0035598567648337	1.01885625472938e-05	2.8282662149583e-11	8.40938840960971e-05	0.000219178862544402	0.0955184583042669	0.0373138871346413	9.18453968550553e-05	2.95164859043506e-12	0.631301061867428	0.00230157847159559
GENE6941X	ucsf_hc.01_1.G217B.07225		1022.0	831.0	850.0	985.0	1562.0	1044.0	1290.0	1303.0	1057.0	962.0	1213.0	1215.0	4623.0	4212.0	3440.0	1960.0	2060.0	2206.0	1023.0	958.0	1024.0	811.0	643.0	629.0	770.0	601.0	574.0	657.0	562.0	622.0	2594.0	2197.0	2298.0	1345.0	1631.0	1245.0	0.188350176545266	0.000486645617040605	1.69589841087615e-05	0.000508456090949547	0.000831616543259406	0.000167386567171419	0.0131475730350521	0.0231592973252142	4.49804340140356e-08	0.947481423738839	0.0413919438569334
GENE5023X	ucsf_hc.01_1.G217B.05221		137.0	113.0	89.0	134.0	299.0	134.0	298.0	283.0	212.0	152.0	239.0	251.0	6448.0	5672.0	4712.0	771.0	754.0	740.0	246.0	195.0	295.0	138.0	113.0	96.0	120.0	110.0	102.0	140.0	131.0	117.0	1558.0	1444.0	1277.0	1013.0	1233.0	1007.0	0.245826493444535	0.173436770559361	7.38048818901309e-17	0.893682304004432	0.0101308635967828	2.60711386060834e-06	0.0217544141877768	0.0213647542488048	3.23078848818095e-20	0.324120743449203	0.00135676112794029
GENE10831X	ucsf_hc.01_1.G217B.11307		230.0	160.0	212.0	223.0	385.0	220.0	341.0	377.0	306.0	286.0	307.0	404.0	1720.0	1586.0	1372.0	362.0	451.0	444.0	184.0	180.0	212.0	184.0	142.0	160.0	152.0	113.0	117.0	168.0	180.0	123.0	646.0	596.0	583.0	444.0	525.0	419.0	0.0713345453179541	3.13584315999269e-07	1.95051960908944e-11	0.0701849543766352	3.34946324026706e-05	0.0212444179364223	0.0386187897989812	0.170718530399676	6.27898826153627e-15	0.101738723645954	0.995312261089451
GENE2095X	ucsf_hc.01_1.G217B.02178		222.0	214.0	184.0	145.0	259.0	125.0	289.0	290.0	281.0	245.0	301.0	277.0	3410.0	3227.0	2746.0	281.0	302.0	365.0	256.0	217.0	280.0	213.0	170.0	154.0	133.0	126.0	128.0	135.0	140.0	131.0	579.0	554.0	556.0	475.0	515.0	521.0	0.0346914540851805	0.0192302538619721	1.45494441690164e-20	0.35915289668617	0.0275216367072578	1.02434102136459e-07	0.035931607748618	0.124093178912885	3.80284635449264e-22	0.525966160402441	0.182198791348897
GENE9471X	ucsf_hc.01_1.G217B.09881		134.0	121.0	163.0	116.0	198.0	90.0	779.0	438.0	782.0	338.0	468.0	353.0	34816.0	30700.0	23839.0	183.0	188.0	239.0	508.0	434.0	637.0	123.0	108.0	95.0	120.0	116.0	111.0	116.0	113.0	82.0	8030.0	6559.0	5966.0	2142.0	2342.0	2832.0	0.8764857043567	0.0325438134121172	1.23329335187663e-13	0.677679377760471	1.77014471389017e-05	1.00690715737125e-16	0.657449726270328	0.000227631779318258	9.74070851110113e-23	0.901583229734918	6.40050690284188e-07
GENE5566X	ucsf_hc.01_1.G217B.05788		1528.0	1496.0	1308.0	2005.0	4002.0	1789.0	2698.0	2721.0	2551.0	2351.0	2758.0	2505.0	107885.0	92627.0	80664.0	3056.0	3068.0	3753.0	2509.0	2389.0	2386.0	1666.0	1442.0	1494.0	2068.0	1795.0	1910.0	1667.0	1633.0	1790.0	16498.0	14766.0	13815.0	3633.0	4215.0	3446.0	8.45304005811003e-05	0.0712356631196175	6.71272115795223e-14	0.773041116375622	0.00648435976941643	0.0186080540761001	0.000237582622461592	0.155409630501793	2.42716372845249e-21	0.708448937801888	0.0235268173929928
GENE5565X	ucsf_hc.01_1.G217B.05787		5.0	4.0	3.0	6.0	26.0	6.0	26.0	19.0	17.0	5.0	7.0	3.0	1982.0	1788.0	1517.0	20.0	11.0	35.0	14.0	11.0	17.0	3.0	4.0	6.0	3.0	5.0	2.0	2.0	1.0	2.0	97.0	109.0	100.0	16.0	16.0	17.0	0.974040042335373	0.101116409734505	1.97763960293637e-21	0.006736426606468	0.883021647100159	0.817629028214279	0.0580814046031407	0.000196128212103705	1.22439832015921e-19	0.493594947559725	0.0250610440842122
GENE6493X	ucsf_hc.01_1.G217B.06763		4355.0	4552.0	4156.0	3473.0	13981.0	3786.0	6479.0	7067.0	5749.0	4676.0	5774.0	5578.0	64589.0	57691.0	47340.0	8832.0	8607.0	10508.0	4703.0	4410.0	5125.0	3543.0	2833.0	2819.0	2859.0	2532.0	2438.0	2911.0	3050.0	2823.0	13660.0	12838.0	12065.0	5211.0	5607.0	5430.0	0.0991855590346183	0.026391663438619	9.28183661364708e-07	0.0645112399703581	0.0423328951377643	0.0188999089976868	0.268403512456537	0.121519876182443	1.23656989527094e-08	0.471280167983286	0.194275678784181
GENE2453X	ucsf_hc.01_1.G217B.02545		5642.0	5024.0	4543.0	4899.0	6132.0	4405.0	4985.0	4965.0	4713.0	3958.0	4567.0	5337.0	11489.0	10527.0	8992.0	4319.0	5154.0	5207.0	4325.0	3776.0	4672.0	3580.0	2984.0	3077.0	3029.0	2658.0	2568.0	2758.0	2906.0	2669.0	7734.0	7117.0	7092.0	4275.0	4469.0	4047.0	2.29971437637051e-09	1.09240935477166e-05	0.0474330117354908	1.65776207070817e-06	0.000791179166569921	0.562895257913539	0.409803235360449	0.001087989745143	1.04107208542125e-11	0.240118675829263	0.0502723927736308
GENE7139X	ucsf_hc.01_1.G217B.07438		32.0	27.0	45.0	27.0	38.0	21.0	39.0	32.0	24.0	23.0	40.0	41.0	106.0	80.0	73.0	20.0	20.0	13.0	18.0	15.0	21.0	13.0	17.0	16.0	6.0	11.0	4.0	12.0	5.0	5.0	72.0	46.0	55.0	21.0	18.0	10.0	1.30419804990041e-05	0.00572878572288467	0.264605654375139	0.000524325720850003	0.0106928939147721	0.968154563288438	0.284799065629873	0.905146026951745	1.06896367998319e-07	0.841722176650514	0.985689122035417
GENE5672X	ucsf_hc.01_1.G217B.05903		35.0	45.0	42.0	36.0	102.0	30.0	42.0	47.0	57.0	29.0	28.0	25.0	317.0	281.0	247.0	36.0	27.0	27.0	16.0	18.0	28.0	12.0	9.0	4.0	6.0	2.0	1.0	5.0	10.0	9.0	401.0	345.0	351.0	104.0	134.0	137.0	1.65144770613619e-06	0.000519623595639964	1.25663409382734e-05	4.73071058816382e-05	0.00467989829986626	1.27567416091351e-08	0.593378845378995	0.00852549544512327	1.62064525575045e-11	0.0676726202327497	0.0656220318846631
GENE3402X	ucsf_hc.01_1.G217B.03532		7.0	10.0	8.0	21.0	19.0	12.0	15.0	14.0	20.0	21.0	23.0	37.0	64.0	73.0	54.0	19.0	25.0	15.0	11.0	17.0	22.0	11.0	5.0	11.0	11.0	6.0	4.0	10.0	3.0	5.0	45.0	27.0	28.0	15.0	18.0	11.0	0.992945575294201	0.665629819843211	0.012740702837867	0.00947577667741876	0.00070110994869355	0.453394378693509	0.023552862666555	0.111125402106891	1.21764822488373e-05	0.814231440365083	0.154613540686314
GENE3765X	ucsf_hc.01_1.G217B.03911		4.0	4.0	4.0	8.0	8.0	9.0	12.0	4.0	9.0	9.0	16.0	12.0	47.0	53.0	36.0	7.0	10.0	7.0	5.0	4.0	12.0	8.0	4.0	5.0	1.0	4.0	1.0	1.0	2.0	3.0	23.0	15.0	8.0	4.0	12.0	6.0	0.221223203448895	0.412462570319519	0.000237611717384322	0.0136593380230677	0.0892600216608426	0.893261932685824	0.100196936659038	0.327241765321345	1.95336119410444e-06	0.832048143673337	0.9204923031234
GENE5215X	ucsf_hc.01_1.G217B.05424		35.0	40.0	41.0	79.0	108.0	93.0	65.0	63.0	48.0	86.0	111.0	137.0	573.0	565.0	457.0	126.0	133.0	120.0	109.0	82.0	123.0	69.0	70.0	55.0	26.0	29.0	19.0	20.0	15.0	20.0	173.0	187.0	187.0	55.0	59.0	58.0	0.180400747960395	0.000360006814582619	1.08586357469576e-12	9.37323530014075e-09	0.00425892780777429	1.35728571915709e-06	1.64024569742853e-06	0.000161496757614717	2.47439445858913e-15	0.413647528972341	0.024138679295854
GENE11018X	ucsf_hc.01_1.G217B.11499		118.0	121.0	114.0	134.0	177.0	126.0	129.0	117.0	126.0	149.0	182.0	229.0	329.0	236.0	223.0	120.0	158.0	105.0	106.0	119.0	155.0	85.0	82.0	74.0	79.0	65.0	72.0	59.0	49.0	58.0	197.0	172.0	192.0	100.0	116.0	102.0	0.0209208124432475	0.384718048345638	0.286264644708948	8.54411840558658e-06	6.58309685411471e-07	0.509394189342669	0.168236332715006	0.0062526983190571	5.6794013688038e-06	0.251747461025745	0.034068417470359
GENE11670X	ucsf_hc.01_1.G217B.12175		11.0	7.0	9.0	10.0	17.0	15.0	14.0	14.0	13.0	15.0	19.0	34.0	44.0	34.0	28.0	12.0	9.0	13.0	9.0	5.0	13.0	9.0	7.0	6.0	3.0	2.0	5.0	4.0	4.0	3.0	28.0	22.0	20.0	5.0	6.0	10.0	0.0181930844007703	0.0263097205221262	0.35206171866933	0.00259385694411584	0.00075836688721509	0.148667765196078	0.174021942550156	0.135862031631158	0.00010766848057714	0.688184474361774	0.937681411372389
GENE3935X	ucsf_hc.01_1.G217B.04089		179.0	210.0	213.0	207.0	268.0	181.0	198.0	194.0	163.0	135.0	155.0	166.0	897.0	828.0	706.0	224.0	254.0	276.0	232.0	224.0	267.0	174.0	136.0	127.0	137.0	118.0	111.0	132.0	114.0	140.0	754.0	758.0	655.0	177.0	214.0	165.0	0.00449127482456449	0.0556096105673506	0.0204272399050768	0.0391638918526699	0.155484291149675	0.0203942161443289	0.777228526512711	0.00211933952042886	8.4538902659496e-15	0.396639743621696	0.00120659115626581
GENE10401X	ucsf_hc.01_1.G217B.10856		1690.0	1665.0	1577.0	1512.0	2403.0	1337.0	1548.0	1579.0	1442.0	1498.0	1553.0	1749.0	4651.0	4290.0	3708.0	2002.0	2041.0	2201.0	1897.0	1856.0	1908.0	1566.0	1308.0	1336.0	1321.0	1123.0	1111.0	1291.0	1157.0	1191.0	3464.0	3129.0	2790.0	1493.0	1699.0	1446.0	0.137133571279648	0.12483859272013	0.377457152331885	0.933492973652006	0.506618191682715	0.00960049404484569	0.822604380904901	0.429032417257625	3.3454358782201e-08	0.40957307005699	0.134302076911906
GENE8497X	ucsf_hc.01_1.G217B.08870		5.0	10.0	5.0	7.0	17.0	9.0	10.0	6.0	5.0	6.0	6.0	9.0	42.0	33.0	35.0	26.0	9.0	9.0	12.0	10.0	10.0	6.0	8.0	5.0	6.0	6.0	1.0	5.0	2.0	6.0	17.0	21.0	18.0	14.0	15.0	5.0	0.467108694313282	0.356354226144819	0.0783422615012476	0.152386590827399	0.840845911423308	0.801669612443712	0.298746864285267	0.845226914951092	0.00383010191981582	0.815887291400796	0.431577374308534
GENE9473X	ucsf_hc.01_1.G217B.09883		11.0	9.0	10.0	16.0	43.0	22.0	11.0	25.0	18.0	12.0	21.0	22.0	316.0	286.0	248.0	30.0	29.0	39.0	15.0	19.0	26.0	9.0	7.0	7.0	7.0	9.0	2.0	15.0	12.0	5.0	77.0	69.0	71.0	28.0	27.0	19.0	0.270968995624361	0.912687420917421	2.20944774264601e-10	0.0438278863035693	0.0468118347067482	0.458639033488617	0.00665003181907186	0.840163094039995	5.31744552583235e-13	0.140380321840818	0.0360306898649434
GENE10484X	ucsf_hc.01_1.G217B.10941		34.0	19.0	24.0	31.0	51.0	40.0	43.0	35.0	44.0	41.0	48.0	47.0	231.0	207.0	176.0	34.0	54.0	46.0	73.0	70.0	57.0	52.0	47.0	44.0	18.0	19.0	15.0	31.0	31.0	21.0	131.0	107.0	118.0	56.0	74.0	56.0	0.438198894704739	0.00548426195302755	0.000965655546138023	0.810805149012293	0.0979133648268235	0.00163053723021732	0.0211136453980644	0.986963569906457	1.47028044652187e-12	0.0219071110920209	0.306534222686427
GENE9799X	ucsf_hc.01_1.G217B.10232		6.0	5.0	6.0	11.0	10.0	9.0	7.0	7.0	6.0	14.0	5.0	14.0	36.0	29.0	25.0	8.0	13.0	5.0	13.0	19.0	7.0	6.0	7.0	4.0	7.0	4.0	6.0	5.0	7.0	3.0	24.0	18.0	18.0	7.0	12.0	5.0	0.54476559981954	0.119938554342115	0.449503233120027	0.243756538708503	0.234155179042775	0.887165597421522	0.137506354860763	0.410800626079028	0.000180445044447287	0.887643531339298	0.102142666073838
GENE8870X	ucsf_hc.01_1.G217B.09258		62.0	57.0	37.0	50.0	68.0	54.0	152.0	122.0	163.0	54.0	79.0	76.0	186.0	164.0	146.0	78.0	63.0	64.0	89.0	77.0	111.0	76.0	56.0	70.0	36.0	31.0	28.0	22.0	36.0	33.0	130.0	93.0	56.0	69.0	56.0	54.0	0.204312536251691	0.000155150166654861	0.00623753865324392	0.124941394392686	0.368066495369343	0.877833799806326	0.808243974367328	1.7397624996385e-06	4.35372922419126e-05	0.999035457446844	0.453879909312612
GENE8835X	ucsf_hc.01_1.G217B.09220	PUT1	1769.0	1321.0	1421.0	1774.0	3230.0	1761.0	8420.0	7499.0	9372.0	2973.0	3244.0	3711.0	10924.0	10232.0	8957.0	2095.0	2344.0	2364.0	7024.0	6546.0	6422.0	4017.0	3812.0	2894.0	1998.0	1583.0	1484.0	1910.0	1511.0	1930.0	3803.0	2936.0	3534.0	1983.0	2532.0	1584.0	0.00547576368671631	0.00197301414170116	1.63613091333601e-09	0.229007716001161	0.0149480926573477	0.894529439822052	0.00902341910464192	2.85165579902511e-11	4.82075589258241e-13	0.442266975639457	0.00015538604563138
GENE11721X	ucsf_hc.01_1.G217B.12230		86.0	87.0	89.0	92.0	109.0	112.0	515.0	461.0	310.0	157.0	160.0	256.0	646.0	538.0	437.0	75.0	82.0	89.0	517.0	450.0	490.0	417.0	322.0	298.0	141.0	106.0	99.0	88.0	116.0	100.0	371.0	301.0	282.0	133.0	195.0	123.0	0.00248461988885714	0.652826857988548	0.00310165561567386	0.0464003419650728	3.09104992618564e-08	3.14796909983447e-05	0.505897439404508	1.49006768726857e-09	1.53138855461827e-13	0.767602693805881	0.101280044047242
GENE329X	ucsf_hc.01_1.G217B.00342		10.0	2.0	5.0	0.0	3.0	10.0	11.0	10.0	0.0	0.0	4.0	5.0	12.0	10.0	6.0	0.0	2.0	17.0	0.0	6.0	8.0	0.0	0.0	0.0	0.0	2.0	0.0	6.0	0.0	0.0	5.0	0.0	3.0	0.0	3.0	9.0	0.158115082923953	0.69999268425757	0.176087795663004	0.713761061248916	0.278278764591355	0.999515461243867	0.45839325133179	0.589045708860959	0.270159361131527	0.849653042348865	0.254569544288002
GENE1273X	ucsf_hc.01_1.G217B.01325		10.0	18.0	21.0	18.0	18.0	14.0	5.0	5.0	9.0	5.0	9.0	8.0	48.0	36.0	31.0	5.0	17.0	10.0	9.0	6.0	15.0	1.0	5.0	1.0	8.0	2.0	5.0	2.0	3.0	8.0	4.0	6.0	8.0	17.0	12.0	8.0	0.00964528634854387	0.401275747940639	9.51087516332798e-06	0.00477811917088628	0.0269860833890628	0.364073675462691	0.965898769704422	0.928127188470142	0.000344167116112199	0.883726260278274	0.00955808595991786
GENE1655X	ucsf_hc.01_1.G217B.01722		265.0	276.0	216.0	328.0	343.0	290.0	256.0	182.0	204.0	243.0	284.0	306.0	686.0	591.0	587.0	354.0	397.0	379.0	160.0	134.0	194.0	94.0	80.0	58.0	173.0	112.0	127.0	142.0	145.0	186.0	341.0	239.0	232.0	411.0	505.0	476.0	0.00050255413028552	0.000911121222267593	1.59115310774888e-08	0.000359146324753457	3.36183107605307e-10	0.00027295310562586	0.053204751943371	0.135325682564955	0.00106154170765739	0.153984555010583	0.000254578776909812
GENE4669X	ucsf_hc.01_1.G217B.04854		23.0	14.0	18.0	30.0	38.0	32.0	14.0	18.0	15.0	18.0	10.0	15.0	41.0	38.0	26.0	24.0	19.0	15.0	7.0	7.0	7.0	1.0	3.0	0.0	6.0	12.0	5.0	12.0	5.0	7.0	10.0	15.0	13.0	10.0	18.0	12.0	0.0163408173762891	0.00334322603253779	0.00132288298970711	8.07749813515111e-05	5.11754599836297e-06	0.296679868062308	0.0156515050415442	0.407256577741866	0.0848869055039072	0.80540515934703	0.0019361347916638
GENE336X	ucsf_hc.01_1.G217B.00349		39.0	21.0	18.0	21.0	22.0	14.0	25.0	21.0	5.0	20.0	10.0	30.0	90.0	69.0	36.0	25.0	18.0	25.0	8.0	14.0	20.0	9.0	24.0	0.0	4.0	15.0	5.0	11.0	7.0	6.0	16.0	10.0	13.0	7.0	9.0	12.0	0.0435462226035267	0.739916673018178	0.00196883588414515	0.316857137538327	0.0537704854075373	0.120424226588789	0.487643055899466	0.790399055223254	0.029783730454665	0.825027237607939	0.232563372658919
GENE8674X	ucsf_hc.01_1.G217B.09053		274.0	246.0	270.0	246.0	183.0	211.0	145.0	166.0	141.0	152.0	214.0	213.0	548.0	507.0	484.0	229.0	249.0	271.0	152.0	144.0	192.0	116.0	74.0	88.0	129.0	129.0	135.0	137.0	98.0	110.0	178.0	157.0	171.0	140.0	149.0	150.0	1.25952304904804e-05	0.783964511740969	8.83819263176878e-12	0.00747375410703654	1.6761411393841e-05	5.76212783756924e-05	0.0045479990339328	0.233292138912651	2.92615986735569e-07	0.663737584604703	0.00273323792205122
GENE10852X	ucsf_hc.01_1.G217B.11330		22.0	25.0	21.0	9.0	4.0	9.0	2.0	2.0	2.0	2.0	4.0	5.0	50.0	45.0	50.0	25.0	9.0	17.0	1.0	1.0	2.0	0.0	0.0	0.0	3.0	2.0	2.0	3.0	5.0	2.0	11.0	4.0	9.0	2.0	12.0	8.0	8.4086204906185e-06	0.392310331771261	1.23933743741754e-06	0.344199074046694	0.00120863596839525	0.0163117566574193	0.000366790167944757	0.480182632258444	0.00036286660961725	0.616985989351943	0.102363657972009
GENE6420X	ucsf_hc.01_1.G217B.06686		6.0	2.0	7.0	3.0	6.0	5.0	7.0	2.0	0.0	2.0	1.0	3.0	12.0	8.0	11.0	9.0	8.0	4.0	4.0	4.0	2.0	0.0	1.0	0.0	2.0	0.0	7.0	3.0	4.0	2.0	9.0	7.0	2.0	5.0	4.0	4.0	0.247127791514704	0.450510666524442	0.369953989143739	0.926364093733714	0.1621520785553	0.53275126268429	0.941805011429477	0.992577733687533	0.695917828987238	0.492073497126025	0.0566229513135215
GENE10225X	ucsf_hc.01_1.G217B.10673		33.0	31.0	24.0	32.0	31.0	24.0	21.0	20.0	18.0	16.0	20.0	38.0	42.0	56.0	34.0	37.0	46.0	47.0	20.0	17.0	32.0	9.0	15.0	11.0	18.0	17.0	14.0	20.0	17.0	18.0	23.0	24.0	29.0	31.0	21.0	26.0	0.0752873828257168	0.91685092404916	0.082238947400056	0.558205438479414	0.0211723264077132	0.0164232933559758	0.761954105280498	0.793860960288114	0.144067889316548	0.554366004522501	0.0530419754874958
GENE2234X	ucsf_hc.01_1.G217B.02320		68.0	50.0	62.0	98.0	111.0	66.0	31.0	26.0	32.0	37.0	38.0	69.0	23.0	29.0	18.0	21.0	30.0	36.0	5.0	9.0	12.0	4.0	6.0	7.0	25.0	19.0	20.0	34.0	37.0	27.0	22.0	21.0	21.0	30.0	23.0	24.0	7.99555175505962e-05	4.29996398147434e-06	0.434581627105419	7.02544458193053e-05	2.76131139735792e-08	0.985107581051635	0.0119445561791593	0.0735825871385567	0.0374604728866498	0.0476281548488982	0.603357490405102
GENE2796X	ucsf_hc.01_1.G217B.02899		2756.0	2795.0	2461.0	3291.0	5206.0	3270.0	2869.0	2907.0	2644.0	1874.0	1904.0	2285.0	3136.0	2811.0	2589.0	2436.0	2709.0	2583.0	1337.0	1119.0	1370.0	1213.0	1049.0	1025.0	1998.0	1924.0	1697.0	1951.0	2128.0	1890.0	2016.0	1618.0	1886.0	2169.0	2349.0	2342.0	0.0563680418716796	6.81474532888827e-13	0.00917209223413392	4.34934536410047e-05	7.07773087752668e-06	0.857857384552583	0.00010924584996343	8.9358279751283e-07	0.0704505379422618	0.183526888169538	0.854392895135982
GENE5397X	ucsf_hc.01_1.G217B.05612		3268.0	3313.0	2733.0	3649.0	5087.0	3064.0	2526.0	2716.0	2511.0	2050.0	2087.0	2601.0	3416.0	2885.0	2515.0	2707.0	3334.0	2861.0	1892.0	1760.0	2016.0	1426.0	1178.0	1212.0	2218.0	1887.0	2112.0	2000.0	1924.0	1848.0	2825.0	2255.0	2203.0	2782.0	2726.0	2269.0	0.00645074635378688	5.79533469055554e-07	0.431824379577819	3.49775992032085e-06	8.19702560712361e-06	0.664898969251277	0.0171584101357681	0.000651884494319795	0.00065902209630074	0.945163300939813	0.00851078509284327
GENE5317X	ucsf_hc.01_1.G217B.05530		3172.0	3500.0	3121.0	4446.0	5433.0	4176.0	2618.0	2687.0	2460.0	2523.0	2646.0	2877.0	4720.0	4312.0	3930.0	3343.0	3783.0	3399.0	2141.0	2084.0	2051.0	1982.0	1595.0	1641.0	2714.0	2403.0	2328.0	2260.0	2269.0	2144.0	2797.0	2425.0	2442.0	2317.0	2446.0	2146.0	0.144435655975788	9.64172470116354e-09	3.16206410014478e-08	1.61517519998653e-11	1.13361178807612e-06	5.1274838962186e-09	1.44769333393971e-08	0.0762676313064075	0.605347536581064	0.419626115350031	0.799524063695644
GENE4726X	ucsf_hc.01_1.G217B.04911		911.0	936.0	839.0	1819.0	2668.0	1829.0	514.0	509.0	588.0	640.0	745.0	784.0	1318.0	1229.0	1072.0	786.0	970.0	858.0	342.0	332.0	261.0	356.0	272.0	267.0	450.0	375.0	305.0	381.0	376.0	394.0	703.0	539.0	607.0	703.0	924.0	520.0	2.65710484479041e-07	1.92611322088727e-06	2.51367015912124e-05	3.64886672001442e-15	3.82287387672835e-07	0.247319718532418	6.73732050970314e-11	0.0842389177139424	0.278241744367644	0.592763692351747	0.376921207076722
GENE10410X	ucsf_hc.01_1.G217B.10865		4557.0	4940.0	4795.0	6232.0	8848.0	6702.0	3685.0	3901.0	3532.0	3758.0	4144.0	4548.0	7169.0	6479.0	5628.0	4444.0	5334.0	4603.0	3095.0	2900.0	3350.0	3321.0	2634.0	2573.0	3875.0	3200.0	3204.0	3165.0	3202.0	2969.0	4425.0	3912.0	3951.0	4482.0	5200.0	4284.0	0.0236753332877346	4.22189104341131e-06	0.000216272652536878	2.92761233617821e-11	0.000428813704999406	0.127373139421308	9.3314191556468e-08	0.990745149507894	0.237033780861107	0.684586785870771	0.198404268653154
GENE2644X	ucsf_hc.01_1.G217B.02744		2311.0	2386.0	2424.0	2631.0	3503.0	2707.0	2165.0	2221.0	1983.0	1525.0	1634.0	1798.0	3254.0	2765.0	2514.0	1864.0	2275.0	2017.0	985.0	932.0	1005.0	962.0	768.0	730.0	1401.0	1182.0	1129.0	1621.0	1720.0	1550.0	1780.0	1519.0	1722.0	2398.0	2753.0	2404.0	2.95389809651386e-09	7.53110726834201e-16	2.49189561395013e-06	1.65419245237954e-05	1.10064212824619e-09	4.26774885639939e-07	0.00405360713047842	1.28398967635783e-07	0.0678875047379924	3.98188462271824e-06	0.967231379683551
GENE3847X	ucsf_hc.01_1.G217B.03999		12.0	12.0	5.0	16.0	4.0	7.0	5.0	16.0	2.0	2.0	4.0	1.0	11.0	5.0	11.0	2.0	5.0	3.0	1.0	2.0	1.0	1.0	0.0	2.0	7.0	6.0	1.0	6.0	2.0	6.0	9.0	0.0	5.0	12.0	8.0	9.0	0.261233729337663	0.0414418953255227	0.142948610726142	0.677031815728831	0.498209343453681	0.0422014814281594	0.706171219722925	0.12742584996735	0.243361628328153	0.858518646396381	0.858269078612239
GENE8537X	ucsf_hc.01_1.G217B.08911	ATG15	3920.0	3653.0	3414.0	3577.0	5302.0	3486.0	3278.0	3254.0	3097.0	2658.0	2627.0	3026.0	4844.0	4474.0	4033.0	2228.0	2548.0	2459.0	1746.0	1610.0	1701.0	1651.0	1295.0	1396.0	2169.0	2042.0	1815.0	1880.0	1908.0	1873.0	2619.0	2165.0	2072.0	2752.0	3050.0	2624.0	1.42786245690988e-07	1.55103721082509e-13	1.45110461603511e-08	1.76442868469365e-08	1.50290144484366e-08	6.78512572879453e-05	0.446192147686583	8.75700245549329e-05	1.57465952384817e-07	0.978969579042	0.846228234037617
GENE2278X	ucsf_hc.01_1.G217B.02365		6.0	6.0	10.0	14.0	16.0	10.0	5.0	1.0	5.0	6.0	11.0	5.0	23.0	21.0	13.0	8.0	12.0	8.0	2.0	2.0	3.0	3.0	1.0	3.0	4.0	5.0	3.0	5.0	10.0	4.0	8.0	9.0	2.0	15.0	8.0	13.0	0.383880668079144	0.450510666524442	0.00412061266717822	0.177961631501834	0.045504398432982	0.299421438827906	0.108082072493818	0.139384035555279	0.122943587630015	0.395738403179733	0.846228234037617
GENE6922X	ucsf_hc.01_1.G217B.07206		15.0	20.0	25.0	28.0	43.0	20.0	8.0	8.0	8.0	10.0	21.0	19.0	52.0	52.0	33.0	33.0	38.0	24.0	2.0	4.0	0.0	3.0	1.0	0.0	3.0	5.0	3.0	6.0	9.0	7.0	8.0	3.0	2.0	18.0	10.0	24.0	0.000828995833547224	0.00144742178017382	8.45743564016462e-07	0.00259909035300158	5.13001879496257e-05	0.0429665621295487	0.225997091874159	0.131749089391949	0.562132117471297	0.187664393809428	0.962677909640618
GENE9694X	ucsf_hc.01_1.G217B.10120		10.0	6.0	9.0	15.0	12.0	19.0	6.0	6.0	11.0	13.0	12.0	10.0	60.0	53.0	52.0	6.0	10.0	15.0	3.0	0.0	0.0	2.0	0.0	0.0	1.0	3.0	2.0	8.0	6.0	7.0	2.0	5.0	1.0	7.0	12.0	5.0	0.00863876769968457	5.25552343948387e-05	1.97426063057715e-09	0.190991439818944	1.35007751223253e-05	0.707077180896575	0.0973357852161421	0.367230502030376	1.00858231715565e-06	0.0126298626732697	0.916635657529678
GENE1280X	ucsf_hc.01_1.G217B.01333	ERV41	8019.0	7998.0	7234.0	9282.0	7946.0	7635.0	8045.0	8282.0	6493.0	4593.0	5062.0	5817.0	15372.0	14938.0	13439.0	7570.0	9196.0	8455.0	4502.0	3838.0	4618.0	4935.0	3821.0	3883.0	4841.0	4360.0	4051.0	4767.0	5317.0	4438.0	4387.0	3850.0	3823.0	4887.0	5690.0	4462.0	1.53746265126743e-08	5.40514027767215e-15	7.7237659101483e-20	8.3674246962746e-05	0.666120346626465	4.48468861114858e-10	0.84015314218178	1.64657471246187e-11	2.06514101111804e-07	0.00581910784307724	0.00686213106537015
GENE1002X	ucsf_hc.01_1.G217B.01048		2788.0	2798.0	2535.0	3097.0	2733.0	2619.0	2546.0	2452.0	2053.0	2114.0	2290.0	2625.0	5426.0	5228.0	4492.0	3152.0	3828.0	3345.0	1682.0	1632.0	1739.0	1449.0	1221.0	1259.0	1802.0	1569.0	1421.0	1741.0	1697.0	1743.0	1913.0	1689.0	1642.0	1690.0	1930.0	1935.0	2.58457976106373e-08	3.34789901162692e-11	1.52413716357072e-18	0.00074217581906046	6.43962771445553e-10	1.9224385124024e-13	0.754931473458391	0.0124656571728223	0.000461475317349701	0.0085213425677673	0.135594395292291
GENE277X	ucsf_hc.01_1.G217B.00286		8751.0	8283.0	7279.0	7790.0	7308.0	6819.0	5780.0	5578.0	5229.0	5058.0	5553.0	6723.0	25580.0	25311.0	20153.0	9662.0	11337.0	9909.0	2734.0	2519.0	2649.0	2892.0	2503.0	2430.0	3288.0	2862.0	2812.0	3357.0	3334.0	3294.0	2850.0	2447.0	2511.0	3236.0	3843.0	2761.0	2.94096271021491e-20	4.95004047048666e-21	8.46695117828551e-30	3.03780946640207e-14	3.61918389142148e-17	1.71000186621995e-23	0.00013406836297508	0.0467358841307095	4.7977320606833e-16	6.70392960146006e-05	0.000182600807558815
GENE8745X	ucsf_hc.01_1.G217B.09126		13.0	14.0	17.0	18.0	12.0	5.0	14.0	8.0	4.0	3.0	5.0	3.0	112.0	126.0	86.0	16.0	15.0	21.0	0.0	1.0	0.0	1.0	0.0	0.0	1.0	1.0	0.0	3.0	3.0	0.0	0.0	0.0	1.0	0.0	0.0	0.0	1.1047645279424e-05	2.60015399012814e-05	2.19484340429234e-11	0.00172308840272081	0.00882969870694882	6.75535256101866e-08	0.27055655724859	0.0514885961894211	1.52271782513606e-08	0.4276245765726	0.843288588785734
GENE652X	ucsf_hc.01_1.G217B.00687		437.0	445.0	437.0	512.0	954.0	602.0	497.0	571.0	521.0	338.0	362.0	434.0	1278.0	1164.0	1055.0	628.0	702.0	751.0	290.0	262.0	302.0	244.0	181.0	196.0	266.0	246.0	238.0	252.0	313.0	241.0	345.0	314.0	331.0	286.0	345.0	256.0	0.00297425454001696	8.76893075086576e-08	3.36071765102434e-12	2.5610522581593e-06	0.00117279360367929	1.8481029385655e-08	0.000695529263291388	0.000112877087985127	0.00095710701000468	0.42649212090822	0.311781124517834
GENE1357X	ucsf_hc.01_1.G217B.01415		4.0	4.0	1.0	11.0	9.0	6.0	3.0	3.0	4.0	3.0	1.0	2.0	24.0	10.0	18.0	7.0	8.0	3.0	0.0	0.0	0.0	0.0	0.0	0.0	0.0	1.0	0.0	1.0	0.0	1.0	0.0	0.0	0.0	1.0	0.0	0.0	0.0110096499188365	5.98732837473258e-05	6.25034128741707e-09	8.61314804748705e-05	0.00897377523716105	6.41909943832332e-05	0.007661471677861	0.165183110037257	0.00778676011495064	0.573291973365705	0.816913334351243
GENE2080X	ucsf_hc.01_1.G217B.02163		47.0	53.0	41.0	68.0	160.0	77.0	52.0	55.0	37.0	26.0	43.0	40.0	1462.0	1344.0	1026.0	127.0	134.0	170.0	4.0	7.0	9.0	3.0	5.0	4.0	6.0	2.0	7.0	7.0	10.0	9.0	9.0	6.0	4.0	4.0	5.0	11.0	3.63424587351317e-06	9.56294481949941e-07	2.69010273124483e-16	1.17160677396962e-07	2.10603054276294e-05	1.79876074014874e-10	0.00229998855478001	0.114302657884165	1.67909767062899e-17	0.238779521132839	0.645395101891404
GENE8449X	ucsf_hc.01_1.G217B.08822		6.0	6.0	3.0	12.0	4.0	15.0	6.0	1.0	5.0	1.0	1.0	6.0	120.0	139.0	105.0	13.0	13.0	11.0	0.0	0.0	0.0	1.0	1.0	0.0	0.0	0.0	1.0	1.0	2.0	0.0	1.0	0.0	0.0	0.0	0.0	0.0	0.00231428945547398	0.000612158972801919	1.71392388713903e-11	0.00106962148767173	0.242603942093252	7.13509768493536e-07	0.201288120239806	0.328314933534959	8.15991898054456e-10	0.495820226830076	0.231073025691114
GENE1561X	ucsf_hc.01_1.G217B.01625		2889.0	2936.0	2589.0	3234.0	4002.0	2807.0	2992.0	3033.0	2851.0	2674.0	2858.0	3103.0	5609.0	5064.0	4526.0	3139.0	3503.0	3299.0	2082.0	1941.0	2102.0	1914.0	1624.0	1643.0	2173.0	1923.0	1797.0	2270.0	2147.0	2072.0	2560.0	2285.0	2183.0	2083.0	2383.0	1956.0	0.00109476308350154	5.63404381199789e-13	1.70646729825259e-14	0.0183305448425288	4.75683224526266e-09	1.27661328208951e-09	0.00687332675001775	0.00126071092284032	1.65044168961544e-05	0.00135702223601837	0.953846758553099
GENE7481X	ucsf_hc.01_1.G217B.07788	CTI6	3944.0	4169.0	3952.0	4728.0	6143.0	4561.0	4269.0	4203.0	3825.0	3455.0	3932.0	4368.0	8766.0	8390.0	7235.0	4411.0	4793.0	4787.0	2837.0	2628.0	2848.0	2625.0	2185.0	2046.0	3285.0	2816.0	2620.0	3067.0	3034.0	2953.0	3910.0	3611.0	3549.0	3009.0	3132.0	2742.0	0.0136561373136912	2.06418814545436e-12	1.49903719496832e-13	8.07824681634816e-05	5.47561151621693e-09	3.82390009113899e-09	0.000231203572651237	0.00110543446141143	2.71352678898415e-08	0.0556987343767221	0.68508300586236
GENE5358X	ucsf_hc.01_1.G217B.05571		3.0	6.0	5.0	14.0	17.0	9.0	7.0	5.0	5.0	6.0	4.0	6.0	82.0	90.0	73.0	5.0	4.0	8.0	0.0	0.0	5.0	1.0	1.0	0.0	1.0	4.0	4.0	3.0	3.0	4.0	2.0	5.0	1.0	2.0	1.0	0.0	0.526616084371267	0.000916758496139604	2.18847847108974e-10	0.0131357588864793	0.00513601878477245	0.00490657168539064	0.0129360560465406	0.691042234996106	1.67445051083734e-09	0.660878190580349	0.901855832917578
GENE1725X	ucsf_hc.01_1.G217B.01795		4759.0	4592.0	4045.0	4948.0	4896.0	4570.0	4242.0	4200.0	3729.0	2571.0	2811.0	3016.0	8230.0	7601.0	6714.0	3510.0	4063.0	4029.0	3083.0	2952.0	3059.0	2635.0	2244.0	2163.0	2874.0	2446.0	2418.0	2371.0	2250.0	2227.0	3607.0	3433.0	2931.0	2538.0	2796.0	2386.0	1.37242461390707e-10	2.78048568846359e-12	2.09807587363525e-16	1.09343874192384e-12	0.882686810521986	1.29253669293088e-09	0.583984861594968	5.76731027885105e-14	3.95841962981759e-13	0.227791635190745	0.0415298852777879
GENE5794X	ucsf_hc.01_1.G217B.06028		114.0	99.0	100.0	94.0	124.0	97.0	107.0	90.0	77.0	26.0	27.0	56.0	356.0	387.0	294.0	50.0	52.0	65.0	24.0	16.0	35.0	19.0	14.0	26.0	18.0	23.0	20.0	13.0	12.0	5.0	14.0	19.0	23.0	6.0	18.0	9.0	7.63975038609665e-08	4.13237607532825e-08	1.92449553468538e-14	3.5896860506039e-09	0.101843811888832	1.09155844521389e-06	0.737268468344559	2.1988317804126e-06	1.28000409926474e-12	0.0641519279279169	0.866522752482852
GENE313X	ucsf_hc.01_1.G217B.00325		13.0	24.0	13.0	19.0	18.0	15.0	4.0	5.0	8.0	0.0	1.0	3.0	147.0	114.0	103.0	22.0	16.0	25.0	0.0	0.0	0.0	0.0	0.0	0.0	1.0	1.0	1.0	2.0	0.0	0.0	0.0	1.0	1.0	0.0	0.0	1.0	2.15238741300859e-06	3.94036446715619e-06	5.9336940348057e-13	3.67213300994837e-07	0.123319791605561	1.19107086459303e-08	0.9380516858825	0.00133095070828093	5.33793171126645e-10	0.505937016644434	0.824791297774519
GENE3537X	ucsf_hc.01_1.G217B.03672		4.0	7.0	3.0	12.0	1.0	10.0	7.0	4.0	2.0	0.0	2.0	1.0	15.0	12.0	11.0	7.0	3.0	3.0	0.0	1.0	1.0	0.0	0.0	0.0	0.0	2.0	0.0	1.0	0.0	0.0	0.0	0.0	0.0	0.0	0.0	0.0	0.0111051263698116	0.00986838606622493	3.818504030349e-06	0.00452898961514213	0.300169851891543	0.0011734345221917	0.852018356664483	0.0243410731983596	0.0393179627454635	0.941350172670843	0.518172640889175
GENE10801X	ucsf_hc.01_1.G217B.11277		5275.0	4884.0	4215.0	5775.0	6536.0	5649.0	4007.0	4280.0	3751.0	2789.0	3035.0	3344.0	7881.0	7199.0	6298.0	4191.0	4667.0	4781.0	2477.0	2395.0	2535.0	2358.0	1954.0	2009.0	2833.0	2412.0	2291.0	2289.0	2250.0	2244.0	2703.0	2421.0	2385.0	2629.0	2696.0	2623.0	5.58278378742762e-12	2.99379126887813e-15	8.96208263196638e-19	3.13053418186322e-16	6.12985190340604e-05	3.73167328354067e-12	0.000164068920295666	1.34833157283602e-10	4.67552311179218e-06	0.495820226830076	0.837260833630253
GENE747X	ucsf_hc.01_1.G217B.00787	ROX3	4494.0	4404.0	4297.0	5165.0	5173.0	4807.0	4127.0	4264.0	4012.0	3533.0	3664.0	4221.0	7513.0	7058.0	6094.0	4264.0	4786.0	4448.0	3501.0	3153.0	3525.0	2894.0	2397.0	2340.0	3339.0	2804.0	2819.0	2711.0	2859.0	2634.0	3894.0	3314.0	3501.0	2792.0	3233.0	2461.0	1.50624765487672e-06	2.50193593590795e-11	1.04989542763808e-14	1.14193370629084e-10	3.31853778560364e-08	3.24248936318196e-13	0.00964403961118448	3.13863067009637e-07	2.93420491068241e-07	0.594040323716601	0.00111483765102501
GENE11034X	ucsf_hc.01_1.G217B.11517		163.0	187.0	152.0	223.0	251.0	203.0	124.0	111.0	125.0	91.0	102.0	89.0	728.0	719.0	593.0	117.0	151.0	135.0	29.0	24.0	28.0	14.0	7.0	11.0	59.0	50.0	24.0	37.0	43.0	37.0	38.0	23.0	39.0	16.0	19.0	17.0	3.53254487407083e-10	1.22178001418482e-11	1.20880246311918e-19	2.63025669265177e-12	7.45156435649084e-11	1.90627414106286e-12	0.00957803197305756	0.00287332289837403	6.74700157382313e-17	0.958667775539293	0.00474451454948437
GENE11746X	ucsf_hc.01_1.G217B.12261		2169.0	2245.0	2008.0	2072.0	1779.0	1903.0	1193.0	1094.0	1032.0	860.0	1019.0	1044.0	3299.0	3171.0	2518.0	1106.0	1120.0	1052.0	570.0	513.0	646.0	616.0	540.0	468.0	894.0	750.0	735.0	733.0	683.0	633.0	610.0	619.0	642.0	343.0	421.0	343.0	2.32949026907756e-15	1.54833338639327e-13	4.58982716122376e-21	8.21245693030422e-14	2.61256357618884e-07	2.06664810719136e-15	0.00134330013998717	0.000166609653962293	5.93045536080342e-16	0.288016403329492	0.168231605568051
GENE955X	ucsf_hc.01_1.G217B.01000		279.0	294.0	229.0	416.0	632.0	362.0	261.0	268.0	208.0	179.0	209.0	226.0	417.0	395.0	349.0	254.0	255.0	283.0	157.0	133.0	149.0	122.0	106.0	132.0	139.0	136.0	136.0	120.0	138.0	110.0	138.0	105.0	114.0	203.0	180.0	177.0	0.00027208853888574	4.05341960119204e-06	1.33955219830561e-09	2.26614651696446e-10	0.00597742480712927	0.0263192056796767	8.5666438479623e-06	0.0110375509343261	0.111607320401733	0.811103827539441	0.85372914296079
GENE1256X	ucsf_hc.01_1.G217B.01308	NNT1	4670.0	4332.0	3818.0	5885.0	6516.0	5728.0	4194.0	3935.0	3748.0	3193.0	3545.0	4260.0	7472.0	6919.0	5819.0	5065.0	6440.0	4930.0	1928.0	1709.0	2047.0	2012.0	1685.0	1532.0	2330.0	1940.0	1925.0	1829.0	1818.0	1818.0	2362.0	1967.0	1925.0	3404.0	3784.0	3111.0	7.69849306103182e-14	3.36021764316711e-19	1.591843495301e-20	1.24224323145798e-19	2.34186397284846e-14	1.55694332579753e-10	1.93084508909789e-08	2.50022705336156e-05	0.637994087189284	0.278205691535641	0.0820165549736566
GENE3295X	ucsf_hc.01_1.G217B.03421	RHO3	3839.0	3716.0	3578.0	4064.0	4905.0	4017.0	2955.0	2855.0	2804.0	2561.0	2782.0	3219.0	6373.0	6302.0	5151.0	3387.0	3567.0	3410.0	2053.0	1841.0	2105.0	1870.0	1616.0	1597.0	2159.0	1946.0	1835.0	1712.0	1787.0	1544.0	2496.0	2211.0	2222.0	2764.0	2995.0	2429.0	5.86798956463218e-12	5.15422639891392e-13	7.03094284349117e-18	5.19205806248409e-16	1.72516069435491e-09	0.00115870713881788	0.0163227872442478	0.0038960647302375	2.3539391105346e-09	0.0463634677225436	0.918086960643746
GENE437X	ucsf_hc.01_1.G217B.00464		4511.0	4289.0	4116.0	5230.0	6380.0	4827.0	3991.0	4176.0	3937.0	3755.0	3952.0	4611.0	6774.0	6051.0	5251.0	4101.0	4459.0	4441.0	3153.0	3381.0	3026.0	2812.0	2352.0	2323.0	3132.0	2616.0	2432.0	2362.0	2041.0	2286.0	3826.0	3356.0	3159.0	3585.0	3696.0	3264.0	7.43211345006602e-06	2.30713881201001e-08	8.81617446902505e-08	4.57758163144164e-13	1.62514082409678e-07	0.0293806914556708	0.000537699602355865	0.0515711001948568	0.047694834726162	0.0206569923120213	0.187787976742586
GENE7131X	ucsf_hc.01_1.G217B.07430		1712.0	1978.0	1562.0	2532.0	2720.0	2155.0	1783.0	1822.0	1635.0	1554.0	1680.0	1910.0	2817.0	2679.0	2224.0	1581.0	1859.0	1651.0	1211.0	1125.0	1267.0	1023.0	880.0	868.0	1169.0	1098.0	1032.0	1062.0	1031.0	1004.0	1412.0	1332.0	1214.0	1354.0	1435.0	1172.0	1.39780985340143e-06	1.33619730575418e-12	5.29962082702757e-12	4.96106970945126e-14	4.54697045019856e-11	0.00108911828141961	2.11300395319717e-08	0.00268629313499892	3.12279665735035e-05	0.984707921955424	0.0837332586233777
GENE2712X	ucsf_hc.01_1.G217B.02813		4262.0	4037.0	3575.0	5128.0	5971.0	4787.0	3786.0	3848.0	3558.0	3020.0	3265.0	3724.0	7186.0	6731.0	5951.0	3479.0	4089.0	3983.0	2004.0	1947.0	1953.0	1564.0	1287.0	1334.0	1803.0	1593.0	1467.0	1439.0	1406.0	1454.0	2433.0	2227.0	2039.0	1931.0	2030.0	1958.0	6.42648913046748e-17	3.65060317189672e-18	7.14023111999439e-20	6.77175209048864e-21	1.35739958806534e-16	3.76002223433691e-15	6.61653585484572e-07	1.5382849150208e-06	2.20938905736932e-09	0.311937639799972	0.000688077343548692
GENE1278X	ucsf_hc.01_1.G217B.01331	MAF1	2677.0	3089.0	2833.0	4167.0	5596.0	4683.0	3019.0	3230.0	2932.0	2393.0	2720.0	2964.0	5588.0	5255.0	4557.0	3510.0	4154.0	3773.0	1562.0	1525.0	1527.0	1155.0	938.0	873.0	1650.0	1432.0	1345.0	1229.0	1185.0	1099.0	2491.0	2304.0	2154.0	1879.0	2132.0	1850.0	2.22449351459261e-09	3.24540823097405e-15	3.86210569182188e-12	2.08864704312878e-18	1.43214119308725e-14	4.23655400815427e-12	4.52928482613118e-10	5.47871626719238e-05	0.192766984498501	0.0236331042516686	0.000279682997750553
GENE6108X	ucsf_hc.01_1.G217B.06357		180.0	157.0	184.0	287.0	286.0	338.0	249.0	238.0	187.0	132.0	227.0	229.0	523.0	476.0	419.0	314.0	294.0	325.0	77.0	68.0	110.0	73.0	57.0	61.0	89.0	85.0	67.0	73.0	71.0	71.0	156.0	111.0	134.0	121.0	128.0	100.0	0.000128502847705624	6.76679202032599e-10	2.05493231191511e-11	5.25501194164712e-10	1.48828112649792e-07	3.70527360985252e-09	2.71157919661813e-05	0.0188502213551725	0.0294311779146613	0.853281130695919	0.605841122528745
GENE9900X	ucsf_hc.01_1.G217B.10337	DER1	2931.0	2855.0	2703.0	3804.0	3405.0	3268.0	3733.0	3891.0	3194.0	2697.0	3038.0	3404.0	4693.0	4490.0	3865.0	2656.0	3162.0	2913.0	1809.0	1608.0	1903.0	1691.0	1413.0	1403.0	1775.0	1479.0	1504.0	1429.0	1491.0	1311.0	2390.0	2093.0	2123.0	2194.0	2551.0	1937.0	1.39584425703241e-10	1.93941542430437e-19	5.07077857562629e-13	2.78116102327273e-15	4.60008221537013e-14	0.000101249388937039	0.000217845104411302	1.66091358830481e-08	4.1667345140412e-05	0.342946638503741	0.920660958571601
GENE1967X	ucsf_hc.01_1.G217B.02044		14.0	9.0	9.0	13.0	9.0	11.0	7.0	6.0	10.0	3.0	5.0	5.0	21.0	22.0	12.0	6.0	6.0	8.0	1.0	1.0	6.0	1.0	0.0	1.0	1.0	4.0	3.0	2.0	2.0	2.0	1.0	2.0	3.0	3.0	3.0	2.0	0.00113213851088975	0.000783327677166996	2.46659662633443e-06	0.00100849293764177	0.00375057821260796	0.0410750829695291	0.954330807355985	0.0627485224798243	0.00843073930582269	0.940720438584016	0.201152759060302
GENE4247X	ucsf_hc.01_1.G217B.04412		1514.0	1438.0	1371.0	1427.0	1903.0	1472.0	1032.0	1001.0	946.0	879.0	1082.0	1081.0	2254.0	2206.0	1780.0	1198.0	1271.0	1136.0	465.0	476.0	457.0	487.0	359.0	357.0	721.0	528.0	562.0	572.0	455.0	525.0	639.0	564.0	505.0	687.0	753.0	715.0	1.58041275926391e-11	3.00718853692583e-13	8.59992443541718e-17	2.93636180184008e-13	2.329120734228e-11	2.46735190360663e-07	0.47529977998565	0.158999648822284	1.94432942188951e-06	0.372175655720899	0.872892326929696
GENE9921X	ucsf_hc.01_1.G217B.10358	MRL1	5570.0	5460.0	4873.0	5999.0	5868.0	5560.0	4599.0	4603.0	4578.0	4184.0	4401.0	4845.0	8621.0	8090.0	7217.0	4260.0	5253.0	4629.0	3384.0	2968.0	3401.0	3170.0	2645.0	2629.0	3573.0	3260.0	3161.0	3096.0	2959.0	2887.0	3959.0	3533.0	3468.0	3500.0	4009.0	3396.0	4.07782091349673e-10	2.70680203524597e-16	2.62339008018144e-18	3.67503700623031e-13	3.70365487357265e-11	4.13701798438679e-06	0.193053687923843	2.87818677493117e-05	1.20825827058971e-11	0.182805191037864	0.434931093070494
GENE4733X	ucsf_hc.01_1.G217B.04919		5328.0	6093.0	5272.0	8110.0	8528.0	7826.0	5029.0	5209.0	4850.0	5280.0	6068.0	6603.0	13232.0	12421.0	10521.0	8081.0	8650.0	8215.0	2322.0	2362.0	2378.0	2324.0	1821.0	1815.0	3512.0	2901.0	2706.0	2851.0	2439.0	2843.0	3987.0	3585.0	3655.0	3587.0	4030.0	3363.0	5.24922273364542e-11	2.460851181988e-19	3.56350024370384e-20	3.27745974117268e-18	9.89921236715556e-20	1.86796203543635e-17	5.60563474106449e-09	0.186753710161842	0.0023952062316145	0.370741471044915	0.980627729278167
GENE6978X	ucsf_hc.01_1.G217B.07268		1316.0	1464.0	1362.0	1670.0	1743.0	1433.0	1363.0	1348.0	1195.0	1154.0	1325.0	1377.0	3435.0	3321.0	2641.0	1251.0	1191.0	1163.0	508.0	451.0	542.0	424.0	342.0	352.0	649.0	574.0	513.0	596.0	528.0	566.0	724.0	655.0	591.0	602.0	701.0	574.0	9.51939244704382e-14	1.29593943516353e-18	1.15214262638809e-22	5.81290013272275e-15	1.03596327054728e-17	7.22740953001764e-12	0.029246088328697	0.0109040552501232	6.75518273794777e-17	0.657110926574435	0.0981771732961742
GENE5325X	ucsf_hc.01_1.G217B.05538		3.0	7.0	11.0	9.0	10.0	8.0	6.0	12.0	4.0	4.0	4.0	5.0	31.0	34.0	13.0	4.0	10.0	4.0	0.0	0.0	2.0	0.0	0.0	1.0	3.0	0.0	0.0	1.0	0.0	3.0	4.0	4.0	1.0	2.0	3.0	6.0	0.00518867531251822	0.000522260699307683	6.7651901893848e-05	0.00368190337715796	0.0081803831321745	0.443162658507661	0.491781475853774	0.283998672983069	0.00200931949337451	0.690720480500286	0.993928544774418
GENE6453X	ucsf_hc.01_1.G217B.06721	CLG1	17444.0	17758.0	15707.0	20297.0	21931.0	18019.0	15577.0	15576.0	14066.0	14030.0	14904.0	16744.0	35246.0	33244.0	29668.0	16328.0	16086.0	17512.0	8517.0	8258.0	9159.0	7354.0	6214.0	6391.0	9786.0	8924.0	8766.0	8533.0	9152.0	8157.0	11806.0	10998.0	10593.0	14564.0	13772.0	14807.0	1.87910963958629e-09	1.49734880893839e-14	1.3671678035828e-16	7.48444968328131e-12	2.52847923785059e-14	0.445732690251543	0.0386949310277657	0.0564645153585051	1.34743335208919e-09	0.9926014764843	0.0913028313547166
GENE7335X	ucsf_hc.01_1.G217B.07640		1979.0	1797.0	1853.0	1889.0	3055.0	1780.0	1948.0	2017.0	1858.0	1460.0	1663.0	1818.0	3158.0	2913.0	2468.0	1690.0	1946.0	1678.0	1036.0	1080.0	1169.0	987.0	824.0	739.0	1205.0	1076.0	981.0	988.0	922.0	977.0	1475.0	1264.0	1211.0	1367.0	1684.0	1389.0	8.39090453595735e-05	2.89917544765919e-10	1.28597482895995e-08	2.43629154536935e-07	1.03631418838893e-06	0.308811708742733	0.193126345489476	0.000500241422757554	0.00101434596879729	0.633854532804309	0.411345653653977
GENE4284X	ucsf_hc.01_1.G217B.04456		5016.0	5209.0	4699.0	5749.0	7800.0	5325.0	5060.0	5325.0	5098.0	5303.0	6122.0	6695.0	9826.0	9676.0	8226.0	2852.0	3199.0	3053.0	2720.0	2618.0	2897.0	2609.0	2213.0	2212.0	2697.0	2303.0	2250.0	2012.0	1883.0	1913.0	2818.0	2449.0	2298.0	2903.0	3496.0	2573.0	1.04238585265852e-11	1.09025502067333e-15	1.25831864192179e-19	8.18016427561609e-17	8.60542055481353e-16	0.0795069108754273	0.00166985567216694	0.446238431288223	2.27426053459817e-17	0.0115270000168433	0.843365223154583
GENE7571X	ucsf_hc.01_1.G217B.07879		83.0	110.0	77.0	97.0	102.0	107.0	115.0	86.0	121.0	90.0	105.0	119.0	161.0	155.0	122.0	66.0	71.0	62.0	62.0	51.0	65.0	50.0	49.0	22.0	75.0	67.0	56.0	33.0	35.0	36.0	60.0	65.0	63.0	54.0	68.0	43.0	0.513874642414028	6.16142466701887e-06	1.5007681369884e-05	1.65148371727242e-05	3.05590557247434e-06	0.548186184791311	0.561773019666221	0.302605642697072	5.16228805734031e-05	0.00278947213853041	0.154294108964223
GENE1001X	ucsf_hc.01_1.G217B.01047		5.0	10.0	10.0	7.0	3.0	8.0	20.0	9.0	11.0	3.0	7.0	7.0	218.0	166.0	172.0	2.0	4.0	7.0	1.0	3.0	0.0	0.0	1.0	0.0	2.0	0.0	1.0	1.0	0.0	1.0	1.0	0.0	0.0	2.0	6.0	3.0	0.00144094137555598	1.44009729108704e-05	2.97024837988788e-12	0.00927074342815724	0.00144297351128857	0.972354838956903	0.344714766259082	0.0182681362245412	3.15428124778858e-12	0.912791602672233	0.562532676365229
GENE3655X	ucsf_hc.01_1.G217B.03796	NGG1	4604.0	4461.0	4182.0	5259.0	5456.0	4923.0	4201.0	4244.0	4220.0	4242.0	4584.0	5044.0	8873.0	8341.0	7416.0	4528.0	5160.0	4517.0	3493.0	3436.0	3456.0	3099.0	2524.0	2523.0	3603.0	3148.0	2710.0	2740.0	2497.0	2636.0	3661.0	3274.0	3102.0	4311.0	4488.0	4148.0	0.000388452023444101	1.54780422373701e-10	7.6462589892652e-19	4.00843929856434e-12	7.8954848161527e-12	0.635591267893189	0.00179272468099304	0.529555968202974	6.66891982539164e-11	0.00389336733997543	0.0517034205224723
GENE9390X	ucsf_hc.01_1.G217B.09797		2521.0	2280.0	2357.0	2521.0	3783.0	2303.0	2460.0	2539.0	2199.0	1709.0	1782.0	2023.0	5679.0	5343.0	4612.0	1855.0	2078.0	1964.0	1313.0	1173.0	1314.0	1371.0	1169.0	1186.0	1578.0	1277.0	1262.0	1234.0	1267.0	1202.0	1731.0	1485.0	1471.0	1429.0	1720.0	1361.0	7.53002379380089e-06	1.81582231715221e-12	5.69450151568146e-16	1.25006781862578e-08	0.00404150558567701	0.0154733798740519	0.0913668172223941	1.27410144326996e-06	2.88778881610938e-13	0.704042054207796	0.0647292607408057
GENE10445X	ucsf_hc.01_1.G217B.10900		2718.0	2980.0	2675.0	2992.0	4659.0	2874.0	2740.0	2924.0	2484.0	2046.0	2434.0	2481.0	5545.0	5089.0	4132.0	2331.0	2522.0	2564.0	1785.0	1742.0	2007.0	1793.0	1438.0	1443.0	1839.0	1550.0	1638.0	1500.0	1525.0	1526.0	2144.0	2007.0	1931.0	2144.0	2466.0	2188.0	0.000163894941278616	5.89301933071902e-08	1.03818715499026e-10	8.62798938702031e-08	0.00544409819390738	0.789843047112803	0.0343049170823558	0.000510427061637963	1.2550075713141e-07	0.767396562914069	0.987629871658636
GENE2301X	ucsf_hc.01_1.G217B.02388		51.0	37.0	37.0	52.0	91.0	51.0	43.0	38.0	43.0	41.0	45.0	52.0	49.0	51.0	38.0	35.0	35.0	33.0	4.0	2.0	5.0	1.0	3.0	4.0	9.0	5.0	8.0	7.0	6.0	1.0	3.0	4.0	7.0	5.0	4.0	9.0	4.93930013046989e-06	1.18475871270696e-08	1.43974808620265e-07	8.69619401979589e-09	1.57330409676856e-08	3.0080426312225e-06	0.0542365671184352	0.974587127356763	0.783579210250692	0.2763415380697	0.756143702112959
GENE2917X	ucsf_hc.01_1.G217B.03025		6.0	7.0	10.0	11.0	13.0	10.0	8.0	8.0	12.0	8.0	8.0	15.0	19.0	13.0	6.0	3.0	12.0	11.0	0.0	1.0	1.0	2.0	0.0	1.0	2.0	1.0	1.0	0.0	2.0	2.0	3.0	2.0	0.0	0.0	1.0	2.0	0.0104604105789295	7.60159369158886e-05	0.000578088752686242	0.000685742411959499	0.000480960587072647	0.0012473326267209	0.380811058226301	0.948483903886617	0.616656984170907	0.879401087408326	0.657400029026175
GENE1970X	ucsf_hc.01_1.G217B.02047		22.0	20.0	24.0	24.0	17.0	18.0	20.0	8.0	11.0	17.0	22.0	13.0	15.0	17.0	9.0	12.0	8.0	9.0	0.0	0.0	1.0	0.0	1.0	2.0	0.0	2.0	2.0	0.0	2.0	1.0	0.0	0.0	0.0	0.0	1.0	0.0	8.62414746215149e-07	1.07403763485466e-06	4.47836493713794e-07	2.96002102791695e-06	3.75895522052191e-06	1.58929797067076e-05	0.542764784431851	0.529555968202974	0.76143930442168	0.937742054194409	0.358317995619497
GENE6189X	ucsf_hc.01_1.G217B.06441		210.0	152.0	148.0	193.0	201.0	180.0	128.0	127.0	136.0	97.0	134.0	151.0	160.0	133.0	116.0	66.0	68.0	61.0	9.0	10.0	12.0	17.0	12.0	13.0	31.0	24.0	29.0	19.0	25.0	16.0	14.0	15.0	11.0	9.0	20.0	15.0	2.93615675266617e-13	2.73774078539378e-15	1.26552636682221e-13	2.07106498813086e-14	3.42684706382493e-13	2.26452535411278e-09	0.403811694420617	0.140286702875154	2.7315446866301e-05	0.22031802598975	0.0730584836528792
GENE602X	ucsf_hc.01_1.G217B.00633		58.0	45.0	57.0	53.0	27.0	33.0	37.0	27.0	32.0	28.0	17.0	34.0	80.0	54.0	59.0	44.0	55.0	38.0	10.0	5.0	5.0	16.0	3.0	6.0	14.0	12.0	10.0	11.0	5.0	13.0	14.0	18.0	11.0	11.0	10.0	12.0	1.08492786163975e-05	3.08007608731385e-06	4.14961881668311e-06	0.000497755274241006	0.00112579406844524	1.12445451704294e-05	0.0333878166711973	0.166421272168436	0.560952461864382	0.65251686547754	0.575546931363781
GENE8708X	ucsf_hc.01_1.G217B.09089		39.0	24.0	32.0	13.0	15.0	18.0	31.0	24.0	27.0	23.0	21.0	26.0	27.0	30.0	31.0	16.0	21.0	10.0	2.0	1.0	5.0	4.0	3.0	2.0	4.0	2.0	6.0	9.0	2.0	3.0	2.0	6.0	1.0	2.0	5.0	4.0	1.51594613458105e-06	7.1689114517808e-08	6.01790074876312e-07	0.00660513008021385	9.85041718645053e-06	0.000589814939187623	0.0030634158468715	0.26255989743072	0.0934360476744099	0.856856439430887	0.468405092068229
GENE333X	ucsf_hc.01_1.G217B.00346		29.0	28.0	35.0	25.0	34.0	25.0	13.0	13.0	11.0	14.0	30.0	30.0	85.0	61.0	72.0	30.0	22.0	24.0	1.0	1.0	0.0	0.0	0.0	0.0	4.0	0.0	0.0	0.0	4.0	2.0	2.0	0.0	0.0	0.0	1.0	6.0	9.41820895830163e-07	3.48163166102684e-05	5.8572057469256e-09	8.12206729074227e-06	2.39240233431531e-07	3.7020518368575e-06	0.618502562097507	0.120750405463726	0.000874164144343315	0.553581115958467	0.544371113007305
GENE7756X	ucsf_hc.01_1.G217B.08075		5663.0	5659.0	5440.0	5381.0	5648.0	5215.0	4569.0	4771.0	4502.0	4490.0	5040.0	5435.0	10870.0	10554.0	8937.0	4818.0	5227.0	5121.0	1795.0	1641.0	1799.0	1566.0	1290.0	1243.0	2171.0	1925.0	1999.0	1992.0	1884.0	1860.0	2170.0	1845.0	2060.0	1475.0	1703.0	1425.0	4.91391754003975e-21	3.72921469604069e-24	6.33896925849227e-27	1.27561481047799e-19	5.59009367982651e-24	4.23515167286916e-24	0.0153419865128688	0.303793832416823	9.95486558829284e-15	0.955060878607596	0.0814304122203283
GENE9371X	ucsf_hc.01_1.G217B.09777		7132.0	6738.0	6200.0	6769.0	6252.0	5631.0	5625.0	5788.0	5895.0	5869.0	6469.0	7200.0	10608.0	9936.0	8310.0	5785.0	5975.0	5808.0	3598.0	3424.0	3559.0	3669.0	3018.0	3077.0	3564.0	2993.0	2771.0	3202.0	2968.0	3114.0	4291.0	4016.0	3553.0	3282.0	3957.0	3115.0	4.77819395534746e-16	6.93214190986496e-17	1.03501932452457e-17	1.22232583761781e-11	5.17134807252965e-15	2.4530540154384e-13	0.00137283523655729	0.886843301050346	3.2767628435197e-08	0.163720928819403	0.0280256976900773
GENE477X	ucsf_hc.01_1.G217B.00505		251.0	213.0	247.0	387.0	650.0	481.0	489.0	528.0	295.0	543.0	512.0	543.0	1068.0	1071.0	1004.0	307.0	368.0	311.0	7.0	14.0	15.0	23.0	7.0	19.0	22.0	21.0	22.0	20.0	19.0	25.0	39.0	31.0	30.0	30.0	38.0	44.0	5.00162687051513e-09	2.0844191924366e-12	5.14519655316818e-15	9.29782333709722e-12	3.26832977435352e-12	1.71909355612278e-10	8.61491403616339e-06	0.387954762648977	1.11496287210208e-09	0.949672534513492	0.41914089459762
GENE9224X	ucsf_hc.01_1.G217B.09626		7752.0	7148.0	7076.0	9746.0	8701.0	8097.0	6184.0	6103.0	5827.0	7883.0	7798.0	9131.0	16867.0	15695.0	13717.0	8305.0	9259.0	8464.0	1431.0	1406.0	1462.0	1539.0	1166.0	1067.0	1798.0	1396.0	1464.0	1379.0	1311.0	1275.0	2247.0	1889.0	1790.0	2215.0	2675.0	2402.0	2.5468853969461e-24	1.12699373664631e-25	1.24219484543866e-27	8.52742752525241e-26	2.47548948006382e-26	3.32608506625022e-23	0.00251965384120052	2.11050335589043e-05	2.03483847990366e-09	0.0987321604679755	0.563555852554665
GENE10206X	ucsf_hc.01_1.G217B.10654		9115.0	9690.0	8375.0	8995.0	10414.0	8245.0	10777.0	10970.0	10378.0	7256.0	8483.0	9196.0	22296.0	20773.0	18864.0	7876.0	7798.0	8259.0	1972.0	1820.0	2005.0	1825.0	1422.0	1436.0	2109.0	1746.0	1721.0	1560.0	1487.0	1486.0	2687.0	2472.0	2274.0	2352.0	2473.0	2129.0	9.84997293763973e-25	1.0204209883547e-27	5.12206278180418e-28	3.15938897056779e-25	3.89942255043886e-25	9.30023318519192e-23	0.391732364205844	5.44010356624448e-10	8.16585790118783e-17	0.00857710719109381	0.403475149848026
GENE580X	ucsf_hc.01_1.G217B.00611		122.0	121.0	134.0	120.0	160.0	136.0	133.0	147.0	149.0	190.0	231.0	195.0	381.0	362.0	287.0	189.0	243.0	207.0	19.0	26.0	27.0	20.0	16.0	17.0	30.0	26.0	25.0	20.0	10.0	9.0	36.0	19.0	32.0	11.0	21.0	14.0	1.1258018651043e-09	5.59219913241218e-13	4.64526317505416e-16	6.40020732887395e-12	5.55861752098685e-14	6.58677655160114e-15	0.74443748446845	0.0170489466975687	0.00376527615421321	0.0101143921916772	0.673147916855058
GENE1857X	ucsf_hc.01_1.G217B.01928		426.0	432.0	428.0	391.0	341.0	319.0	551.0	510.0	515.0	457.0	516.0	592.0	1028.0	955.0	844.0	439.0	495.0	505.0	11.0	9.0	10.0	7.0	7.0	2.0	31.0	28.0	29.0	5.0	3.0	5.0	8.0	4.0	4.0	8.0	3.0	4.0	4.78489096231063e-19	1.31292694450924e-20	8.2019502581794e-21	7.68642587789992e-18	3.71691248920732e-19	2.29323294700381e-19	0.000202277058820413	0.037856627062403	6.61526163997297e-10	1.34632370115145e-07	0.0945466306235723
GENE3X	ucsf_hc.01_1.G217B.00004		9.0	10.0	16.0	18.0	26.0	24.0	16.0	11.0	14.0	19.0	19.0	19.0	46.0	52.0	29.0	34.0	58.0	56.0	4.0	0.0	0.0	0.0	3.0	0.0	3.0	2.0	1.0	3.0	0.0	3.0	2.0	0.0	0.0	1.0	0.0	0.0	0.00447349873955196	1.48086834420304e-05	7.47293228616128e-08	2.98518017689344e-05	7.36277055143698e-06	8.40828124533347e-09	0.0668614556742685	0.540499002173599	0.0776329082855206	0.827274097314247	0.945777773209268
GENE7816X	ucsf_hc.01_1.G217B.08158		160.0	133.0	142.0	128.0	170.0	193.0	195.0	190.0	139.0	135.0	197.0	191.0	374.0	369.0	291.0	189.0	214.0	194.0	45.0	47.0	51.0	53.0	36.0	36.0	50.0	51.0	62.0	32.0	54.0	44.0	57.0	42.0	38.0	35.0	43.0	26.0	5.39925619593399e-06	1.06895138375377e-10	1.1410354308207e-13	1.99889724184343e-07	4.09693965212476e-09	1.62526205819055e-11	0.714538642753589	0.334779989517466	0.00174045797587701	0.485996103217925	0.897497420078692
GENE3052X	ucsf_hc.01_1.G217B.03166		13.0	7.0	10.0	23.0	15.0	14.0	12.0	14.0	10.0	9.0	6.0	9.0	65.0	52.0	51.0	17.0	28.0	22.0	0.0	0.0	0.0	0.0	0.0	0.0	1.0	0.0	0.0	0.0	0.0	0.0	3.0	0.0	0.0	0.0	0.0	0.0	1.9664404472879e-07	3.33509628159498e-10	1.02410011444142e-12	3.36882056806958e-10	7.78269537256168e-08	1.14489389914183e-11	0.0369694247284202	0.044963777513258	7.45736917578462e-05	0.662689024572093	0.786681142481203
GENE4184X	ucsf_hc.01_1.G217B.04347		41.0	34.0	39.0	66.0	124.0	81.0	43.0	47.0	54.0	31.0	27.0	31.0	188.0	194.0	134.0	90.0	100.0	107.0	0.0	0.0	0.0	1.0	0.0	0.0	0.0	0.0	0.0	0.0	0.0	0.0	0.0	0.0	0.0	0.0	0.0	0.0	6.04917623575482e-12	2.85396930199358e-13	1.50771712485613e-15	6.62317869913502e-14	3.20239424409531e-10	1.18897057547778e-14	3.93972693967244e-06	0.00102561465838179	0.00244431707732265	0.949735163336244	0.394930313236757
GENE1589X	ucsf_hc.01_1.G217B.01654		15.0	9.0	10.0	18.0	12.0	21.0	16.0	16.0	14.0	21.0	14.0	26.0	65.0	54.0	50.0	28.0	46.0	35.0	0.0	0.0	0.0	0.0	0.0	0.0	0.0	0.0	0.0	0.0	0.0	0.0	0.0	0.0	2.0	0.0	0.0	0.0	5.18059339019885e-09	5.58621548921102e-11	7.64464819133096e-13	4.69193617622784e-10	6.91712219165752e-11	4.3793987087756e-13	0.156480326698022	0.54122970480663	0.129181845103598	0.944512694366065	0.787558314367248
GENE9494X	ucsf_hc.01_1.G217B.09906		39.0	34.0	21.0	48.0	39.0	59.0	41.0	43.0	37.0	51.0	48.0	50.0	128.0	106.0	128.0	104.0	117.0	110.0	0.0	0.0	0.0	0.0	0.0	0.0	1.0	1.0	0.0	0.0	0.0	1.0	0.0	0.0	0.0	0.0	0.0	0.0	3.88952538513751e-10	3.83146995121972e-13	4.17340676049279e-15	1.00154472288983e-11	6.77396698543720e-13	3.2092119220553e-15	0.0216754649237828	0.591739550818419	0.142372931087789	0.66476962448079	0.802154420306704
GENE4185X	ucsf_hc.01_1.G217B.04348		1149.0	1200.0	1063.0	2048.0	2141.0	2227.0	1065.0	1016.0	952.0	1144.0	1468.0	1487.0	4021.0	3806.0	3274.0	2022.0	2070.0	1987.0	9.0	5.0	15.0	14.0	8.0	10.0	15.0	11.0	12.0	12.0	11.0	11.0	4.0	6.0	3.0	2.0	2.0	3.0	7.76009978505001e-20	9.00024081093134e-20	5.96514792099648e-21	4.19391753694964e-21	5.95223581205847e-20	2.48685184952309e-19	1.45209030834947e-12	0.00169303724421408	1.08552093855105e-09	0.939793137783539	0.3651358545171
GENE6333X	ucsf_hc.01_1.G217B.06592		76.0	81.0	103.0	105.0	108.0	153.0	125.0	121.0	107.0	64.0	72.0	100.0	435.0	374.0	359.0	168.0	204.0	154.0	1.0	10.0	5.0	2.0	4.0	1.0	5.0	4.0	3.0	3.0	2.0	4.0	3.0	4.0	2.0	1.0	2.0	1.0	9.66263638326967e-10	6.87141020905386e-12	2.08098639937706e-14	9.04124592600983e-11	8.54647856151424e-10	1.96468958490603e-12	0.0643833026659643	0.00105239626259731	2.01586414390785e-06	0.766506006611156	0.533732096763076
GENE9638X	ucsf_hc.01_1.G217B.10059		284.0	385.0	267.0	398.0	359.0	419.0	405.0	392.0	322.0	267.0	292.0	363.0	1772.0	1816.0	1411.0	668.0	760.0	690.0	7.0	9.0	7.0	8.0	5.0	9.0	13.0	6.0	11.0	5.0	2.0	10.0	1.0	3.0	3.0	2.0	0.0	0.0	1.46077152072418e-13	4.72928237921668e-15	9.40009878220439e-17	6.62388680490034e-14	1.79299421802968e-13	3.00072027411583e-14	0.0673906774312014	0.00283433524106644	7.8706540781024e-11	0.242812964720104	0.825510156065586
GENE334X	ucsf_hc.01_1.G217B.00347		76.0	45.0	52.0	58.0	53.0	56.0	26.0	24.0	29.0	41.0	29.0	50.0	219.0	242.0	147.0	63.0	52.0	56.0	2.0	0.0	0.0	0.0	1.0	0.0	2.0	1.0	0.0	0.0	0.0	0.0	0.0	1.0	0.0	0.0	0.0	0.0	5.7580649496186e-10	8.68352378484889e-09	3.02879184952409e-13	5.81308682657107e-11	2.20144367670519e-09	1.74575578567361e-11	0.709170464759778	0.205522271131296	7.74534229633707e-09	0.262910515135414	0.997824845364087
GENE9664X	ucsf_hc.01_1.G217B.10088		20.0	14.0	10.0	16.0	27.0	19.0	7.0	9.0	9.0	7.0	6.0	12.0	83.0	77.0	57.0	17.0	24.0	20.0	0.0	0.0	0.0	0.0	0.0	0.0	1.0	0.0	0.0	0.0	0.0	0.0	0.0	0.0	0.0	0.0	0.0	0.0	7.1321035128593e-10	4.2948412529705e-10	5.49686560277127e-16	5.42055980072881e-12	5.96044674566377e-09	1.22867945067488e-12	0.124433346394371	0.581497157339939	1.12178401165278e-08	0.618541943507482	0.755711825722726
GENE9629X	ucsf_hc.01_1.G217B.10049		200.0	252.0	249.0	329.0	311.0	297.0	181.0	182.0	157.0	91.0	93.0	135.0	1089.0	1058.0	981.0	323.0	405.0	383.0	4.0	2.0	4.0	3.0	1.0	1.0	2.0	4.0	5.0	2.0	1.0	0.0	0.0	1.0	0.0	0.0	0.0	1.0	1.49368783154822e-14	1.96939473001743e-14	1.03869637880491e-16	1.56050408553917e-14	5.07850784394412e-12	3.65332033524522e-15	0.00788937621590656	5.04309317978375e-06	2.42984721745044e-13	0.0612173995217941	0.413056950264368
GENE9663X	ucsf_hc.01_1.G217B.10087		10.0	14.0	5.0	15.0	25.0	13.0	3.0	10.0	2.0	6.0	13.0	9.0	68.0	66.0	60.0	26.0	29.0	26.0	0.0	0.0	0.0	0.0	0.0	0.0	0.0	1.0	0.0	0.0	0.0	0.0	0.0	0.0	0.0	0.0	0.0	0.0	1.56914406117759e-06	6.1282359715149e-06	1.74540806257536e-13	1.98369142375689e-09	1.36114009004402e-07	1.96481792160689e-11	0.028407792435124	0.0524540078328325	0.000230746599162364	0.69222023932262	0.805616324817725
GENE710X	ucsf_hc.01_1.G217B.00749		68.0	52.0	54.0	23.0	20.0	32.0	67.0	62.0	71.0	17.0	16.0	32.0	150.0	189.0	148.0	84.0	68.0	71.0	0.0	0.0	1.0	1.0	1.0	0.0	1.0	5.0	3.0	0.0	0.0	1.0	0.0	1.0	0.0	0.0	0.0	0.0	1.34127846630509e-09	1.54037261310346e-11	7.03606963731579e-13	6.40876280465226e-08	3.584886084218e-07	3.45379951212324e-12	5.536087177237e-05	5.48850388093471e-07	9.59167353301115e-05	0.0367220371872462	0.456997112832848
GENE3514X	ucsf_hc.01_1.G217B.03647		24.0	31.0	24.0	12.0	15.0	21.0	19.0	14.0	12.0	5.0	9.0	14.0	77.0	84.0	66.0	25.0	37.0	39.0	0.0	1.0	0.0	0.0	0.0	0.0	0.0	3.0	1.0	1.0	0.0	0.0	0.0	0.0	0.0	0.0	0.0	0.0	1.31782945728029e-08	2.0031818047622e-08	4.39835478820275e-13	1.98334691067052e-07	5.97324942578308e-07	2.79157853908406e-11	0.0150975328721798	0.0322431136538089	0.000571575969021169	0.432325750546497	0.797900236918617
GENE7759X	ucsf_hc.01_1.G217B.08079		254.0	273.0	223.0	172.0	100.0	169.0	266.0	202.0	236.0	116.0	126.0	145.0	766.0	760.0	668.0	428.0	433.0	429.0	4.0	2.0	3.0	11.0	5.0	6.0	4.0	2.0	6.0	5.0	5.0	4.0	1.0	1.0	1.0	4.0	8.0	7.0	1.08483552270633e-13	3.40483027334879e-14	1.72093496159809e-15	1.69402665290113e-11	3.90592435219709e-11	8.78871401955398e-16	2.43417166363195e-06	4.60605052744944e-07	0.000209472981839706	0.650185810081122	0.0400565687273071
GENE11239X	ucsf_hc.01_1.G217B.11728		122.0	109.0	124.0	103.0	83.0	93.0	127.0	119.0	141.0	82.0	100.0	145.0	346.0	343.0	302.0	133.0	121.0	119.0	5.0	10.0	13.0	14.0	12.0	11.0	9.0	6.0	13.0	9.0	4.0	5.0	3.0	5.0	3.0	2.0	7.0	6.0	1.32241261048277e-11	2.97279238959688e-13	1.44244401461768e-15	1.36324504876474e-10	1.5795707567856e-10	8.28208594719473e-13	0.0213998406747899	0.0175258008498811	6.98631279095014e-09	0.422515562495446	0.129913196993642
GENE3399X	ucsf_hc.01_1.G217B.03529		104.0	131.0	123.0	130.0	160.0	124.0	26.0	29.0	41.0	39.0	57.0	57.0	300.0	296.0	248.0	142.0	147.0	129.0	0.0	1.0	0.0	2.0	3.0	2.0	2.0	2.0	3.0	0.0	4.0	0.0	3.0	1.0	0.0	0.0	2.0	2.0	1.50898155754182e-11	3.8926246648883e-09	1.56235682684296e-13	1.09971126832115e-11	1.19445498858922e-08	2.95253318713263e-12	0.490410782426618	0.0876629102233407	6.9014853873729e-05	0.183167295168979	0.0209591241665301
GENE4635X	ucsf_hc.01_1.G217B.04819		882.0	743.0	681.0	355.0	217.0	261.0	403.0	400.0	340.0	315.0	357.0	371.0	895.0	853.0	678.0	262.0	189.0	217.0	1.0	2.0	0.0	6.0	2.0	2.0	3.0	1.0	1.0	1.0	0.0	0.0	1.0	0.0	1.0	0.0	0.0	0.0	2.26509105422692e-14	3.38671927433484e-13	7.7124896039914e-14	9.64700487078591e-12	6.0978144106974e-13	2.29659611123355e-12	1.06407841109965e-12	0.0472996066372538	2.32886349374739e-12	0.275386577018593	0.0776855893908844
GENE9426X	ucsf_hc.01_1.G217B.09835		155.0	123.0	147.0	164.0	278.0	216.0	191.0	180.0	175.0	168.0	181.0	177.0	265.0	284.0	199.0	117.0	100.0	136.0	0.0	0.0	3.0	3.0	2.0	1.0	1.0	0.0	2.0	1.0	0.0	0.0	0.0	0.0	0.0	1.0	0.0	1.0	1.28977480991924e-10	1.22178001418482e-11	2.02073020629346e-12	2.36727934168855e-11	3.67701774228508e-11	1.91406488963413e-10	0.00724970958044467	0.249899288191292	0.000199501120672485	0.652914598263512	0.154810302653617
GENE2838X	ucsf_hc.01_1.G217B.02943		277.0	269.0	255.0	366.0	306.0	344.0	221.0	242.0	225.0	219.0	267.0	275.0	481.0	513.0	395.0	318.0	297.0	330.0	114.0	106.0	96.0	67.0	69.0	80.0	132.0	97.0	91.0	80.0	59.0	85.0	124.0	111.0	137.0	124.0	134.0	100.0	4.32558868291923e-08	7.49942951787489e-10	4.19396140312724e-13	2.97275771074928e-12	8.56654113012879e-11	2.31567238817829e-10	0.0353710312468072	0.886535857699308	0.0417863838215025	0.0520504528528357	0.144177120371356
GENE5670X	ucsf_hc.01_1.G217B.05901		408.0	407.0	388.0	464.0	408.0	338.0	237.0	226.0	202.0	248.0	276.0	377.0	704.0	647.0	540.0	309.0	335.0	328.0	43.0	50.0	45.0	49.0	29.0	33.0	43.0	57.0	48.0	17.0	31.0	21.0	35.0	29.0	24.0	46.0	55.0	57.0	6.16850712134315e-17	8.15190129691762e-15	1.33452292266042e-19	2.75551541502293e-17	1.69466575987031e-15	5.90321874497032e-16	0.475116757886608	0.0283552295725178	1.08496618973207e-07	0.000847898568560239	0.802314245762902
GENE1882X	ucsf_hc.01_1.G217B.01957		224.0	166.0	219.0	279.0	324.0	269.0	219.0	196.0	215.0	267.0	358.0	401.0	474.0	467.0	383.0	97.0	106.0	96.0	6.0	6.0	16.0	6.0	6.0	9.0	7.0	6.0	7.0	4.0	7.0	2.0	7.0	11.0	8.0	4.0	10.0	6.0	5.22674837638585e-14	4.06400402020282e-15	1.03670939264323e-16	6.34307767276173e-15	8.84114315101434e-16	1.32227541462948e-11	0.00136567162699679	0.000171638424820954	1.5593124083763e-13	0.375534831127936	0.94904832162362
GENE10421X	ucsf_hc.01_1.G217B.10876		26436.0	28119.0	25803.0	33576.0	31755.0	27508.0	21684.0	21901.0	20592.0	17968.0	19721.0	23321.0	19769.0	18841.0	17354.0	4167.0	4315.0	5340.0	656.0	621.0	710.0	290.0	282.0	246.0	696.0	570.0	693.0	239.0	219.0	221.0	352.0	303.0	305.0	157.0	188.0	223.0	3.46907438354763e-29	2.3525152612792e-29	2.71832908679832e-28	1.94724603337845e-29	1.9717890694377e-28	1.83502650689435e-24	0.201914143947165	0.0114648887350773	5.90118482660688e-19	2.10581510738667e-10	8.42793410170549e-08
GENE1590X	ucsf_hc.01_1.G217B.01655		21.0	6.0	15.0	29.0	20.0	29.0	21.0	15.0	15.0	13.0	10.0	21.0	19.0	15.0	12.0	24.0	21.0	15.0	1.0	1.0	1.0	5.0	2.0	1.0	1.0	5.0	1.0	3.0	1.0	0.0	0.0	2.0	2.0	1.0	1.0	3.0	0.00137682473338376	5.37028827750253e-06	6.18958614383811e-05	3.06684363232915e-06	0.00141910184429578	1.35495248109111e-05	0.0379466666918987	0.400312719860067	0.110467131962203	0.601391705251709	0.228395531489305
GENE6684X	ucsf_hc.01_1.G217B.06964		22.0	21.0	16.0	48.0	51.0	44.0	31.0	29.0	20.0	22.0	29.0	57.0	7.0	14.0	8.0	43.0	40.0	34.0	0.0	0.0	0.0	0.0	0.0	0.0	1.0	0.0	0.0	0.0	0.0	0.0	0.0	0.0	0.0	1.0	1.0	1.0	1.3295852364444e-09	2.24875814442388e-12	4.1893263599772e-08	4.38436206162839e-13	2.87233989846058e-12	1.92659007251221e-11	2.57525517826413e-05	0.449359253995346	3.5794153810583e-09	0.672806343363064	0.793339777372933
GENE2899X	ucsf_hc.01_1.G217B.03006		175.0	123.0	101.0	153.0	132.0	153.0	104.0	115.0	45.0	39.0	43.0	49.0	53.0	60.0	38.0	58.0	60.0	75.0	0.0	0.0	1.0	0.0	0.0	0.0	1.0	1.0	0.0	0.0	0.0	0.0	0.0	0.0	0.0	0.0	0.0	1.0	1.66077755687151e-10	2.87697332077137e-10	2.88671079754323e-09	2.0715545394257e-11	6.37732139765484e-09	2.3683468743755e-09	0.72583263652842	0.000533676499303645	0.0177245140572327	0.495820226830076	0.846343523359515
GENE11727X	ucsf_hc.01_1.G217B.12236		19407.0	19475.0	19665.0	17235.0	27063.0	15690.0	17223.0	19187.0	16242.0	10033.0	10767.0	10983.0	14520.0	12740.0	11516.0	10327.0	13044.0	12523.0	380.0	376.0	363.0	345.0	287.0	302.0	1118.0	828.0	900.0	369.0	358.0	370.0	918.0	666.0	949.0	608.0	664.0	466.0	1.7741087245859e-24	6.21051506455121e-26	6.65579462214777e-23	4.25987412475603e-25	1.60487319925238e-23	7.95711087587429e-24	0.508146068712569	8.05211961885174e-09	0.0572002464125465	4.01228785605657e-08	0.957971956680593
GENE8980X	ucsf_hc.01_1.G217B.09376		30.0	18.0	17.0	15.0	14.0	24.0	20.0	21.0	20.0	21.0	20.0	17.0	20.0	18.0	19.0	20.0	26.0	15.0	6.0	9.0	5.0	8.0	5.0	3.0	9.0	6.0	6.0	5.0	1.0	7.0	9.0	3.0	2.0	2.0	9.0	4.0	0.00606181712561513	0.000296221941826086	0.000681840525492241	0.00170589322067619	0.00180762418316054	0.000211827092127945	0.336032635554384	0.530299374065868	0.275250381449771	0.249912624707782	0.916278691945673
GENE32X	ucsf_hc.01_1.G217B.00038		25.0	11.0	7.0	49.0	52.0	37.0	11.0	5.0	1.0	8.0	9.0	8.0	46.0	38.0	32.0	38.0	33.0	36.0	0.0	1.0	0.0	0.0	0.0	1.0	0.0	0.0	0.0	0.0	0.0	0.0	0.0	0.0	0.0	0.0	0.0	0.0	2.12576206532624e-07	0.000442635793655654	1.71786730011455e-10	9.3582021052628e-11	3.23445914548397e-05	1.3564408875996e-10	1.19359375683443e-05	0.162564446294547	0.44778967972296	0.955060878607596	0.834570209789297
GENE4999X	ucsf_hc.01_1.G217B.05197		2148.0	3000.0	2026.0	5015.0	3449.0	4742.0	1797.0	1679.0	1731.0	1926.0	2124.0	2298.0	5626.0	5693.0	5108.0	3307.0	3108.0	2968.0	607.0	542.0	636.0	562.0	476.0	460.0	416.0	355.0	370.0	404.0	449.0	340.0	483.0	382.0	473.0	285.0	348.0	289.0	1.70179003317178e-14	5.52762025175265e-12	5.7171069008865e-19	1.24809686811528e-17	2.29571080247623e-12	1.45893355703988e-17	1.82334343457447e-07	0.400248077544769	0.000242641488034113	0.62135242176606	0.981399809425857
GENE3513X	ucsf_hc.01_1.G217B.03644		32.0	19.0	24.0	26.0	147.0	28.0	2.0	3.0	2.0	7.0	2.0	4.0	53.0	37.0	43.0	23.0	29.0	23.0	0.0	0.0	0.0	0.0	0.0	0.0	0.0	0.0	0.0	0.0	1.0	0.0	1.0	0.0	0.0	0.0	0.0	0.0	4.12398525533898e-06	0.0260127761002681	1.28347455824325e-06	1.16108500940922e-06	0.0136275402030131	2.34152307344328e-06	0.0473150027955611	0.652553195989021	0.280820014861625	0.756401543705698	0.887565730574483
GENE5580X	ucsf_hc.01_1.G217B.05803		11.0	3.0	3.0	11.0	15.0	11.0	1.0	3.0	1.0	2.0	1.0	4.0	14.0	11.0	2.0	6.0	4.0	9.0	0.0	0.0	0.0	0.0	0.0	0.0	0.0	0.0	0.0	0.0	0.0	0.0	0.0	0.0	0.0	0.0	0.0	0.0	8.07653720006549e-05	0.00758088927086923	5.67976660944709e-06	2.49022320592755e-07	0.00763398433810231	9.19265177773931e-06	0.0150960753702807	0.780684782778286	0.901341598181067	0.953989231465	0.827845429014312
GENE2697X	ucsf_hc.01_1.G217B.02797		528.0	509.0	474.0	559.0	866.0	555.0	243.0	274.0	208.0	188.0	167.0	217.0	398.0	416.0	348.0	171.0	204.0	214.0	20.0	12.0	17.0	11.0	21.0	17.0	15.0	16.0	14.0	13.0	14.0	13.0	5.0	1.0	5.0	1.0	1.0	0.0	6.86214908330317e-15	4.46887536097319e-13	2.36678739001872e-13	2.14798287653195e-15	7.28381871175952e-11	1.76806830071004e-11	0.0257750687486762	0.00529945566246057	0.000153538466714508	0.936523965064777	0.737945463215852
GENE6513X	ucsf_hc.01_1.G217B.06784		483.0	600.0	537.0	1635.0	1527.0	1728.0	125.0	111.0	60.0	161.0	146.0	187.0	556.0	585.0	456.0	428.0	495.0	435.0	2.0	2.0	2.0	5.0	1.0	4.0	1.0	2.0	3.0	12.0	1.0	8.0	1.0	2.0	0.0	0.0	0.0	0.0	2.71785641330806e-12	6.48065970345341e-09	1.04025030871781e-11	3.15320164494404e-15	1.56447476899781e-09	4.65438260127924e-12	3.49681088529657e-13	0.0157664833713668	0.507343024956929	0.230936992477512	0.545496820269002
GENE3512X	ucsf_hc.01_1.G217B.03643		97.0	64.0	76.0	74.0	216.0	111.0	22.0	43.0	31.0	17.0	21.0	14.0	57.0	73.0	41.0	80.0	65.0	77.0	0.0	0.0	0.0	0.0	0.0	1.0	1.0	1.0	1.0	0.0	1.0	3.0	0.0	0.0	0.0	0.0	0.0	0.0	9.54355306064239e-08	2.64895187762237e-07	5.81701740255618e-08	1.45037841666165e-08	9.07566416092083e-05	9.51769704876763e-09	0.0511741546826123	0.0485206626495756	0.0275162652716373	0.983935046334142	0.635608839962454
GENE4497X	ucsf_hc.01_1.G217B.04677		24.0	16.0	26.0	27.0	29.0	33.0	4.0	9.0	11.0	18.0	6.0	14.0	32.0	40.0	39.0	21.0	28.0	17.0	0.0	0.0	0.0	1.0	0.0	1.0	2.0	0.0	1.0	2.0	1.0	0.0	0.0	0.0	1.0	0.0	0.0	0.0	6.9541466087162e-07	2.82197320723805e-06	4.85319358221532e-09	1.32915565177486e-07	3.46606751180501e-05	7.94084169491071e-09	0.30527649535607	0.393222175034452	0.213238745004687	0.956617293432959	0.207612184549561
GENE7496X	ucsf_hc.01_1.G217B.07803		1643.0	1964.0	1421.0	2050.0	2505.0	1998.0	1121.0	946.0	1089.0	798.0	965.0	1150.0	3132.0	2929.0	2740.0	1630.0	1728.0	1675.0	261.0	229.0	228.0	257.0	214.0	196.0	347.0	279.0	240.0	307.0	249.0	263.0	333.0	207.0	269.0	209.0	189.0	170.0	3.07218783300193e-17	1.59853661951697e-16	3.67637825904879e-21	9.54541941221978e-19	7.55855027507023e-14	2.45325893252185e-19	0.00160246210295681	0.0136585995014464	3.95455402646921e-06	0.95569781670861	0.505572765908368
GENE7705X	ucsf_hc.01_1.G217B.08017		137.0	188.0	129.0	266.0	229.0	201.0	37.0	31.0	23.0	22.0	37.0	34.0	211.0	179.0	159.0	124.0	115.0	113.0	0.0	0.0	0.0	0.0	0.0	1.0	2.0	2.0	1.0	1.0	0.0	2.0	1.0	0.0	2.0	0.0	0.0	0.0	1.78825664393793e-13	5.2089971783379e-11	7.90756478017287e-14	3.11937419840587e-14	2.20640485693028e-09	6.24417053297198e-14	0.000325294212269627	0.677323796404117	0.0442263955907064	0.480078662985023	0.447941287805054
GENE6960X	ucsf_hc.01_1.G217B.07247		8.0	15.0	13.0	43.0	50.0	42.0	6.0	2.0	2.0	9.0	8.0	11.0	9.0	11.0	10.0	16.0	5.0	15.0	0.0	0.0	0.0	0.0	0.0	0.0	1.0	1.0	1.0	0.0	0.0	1.0	0.0	0.0	0.0	0.0	0.0	0.0	1.26984789397059e-05	9.1604624147663e-05	1.48178479340497e-07	5.61151697724449e-11	2.27689211547216e-07	4.11918796683274e-08	9.83148574138801e-07	0.00890160783190562	0.302477260498046	0.3097254794092	0.813856264608163
GENE7822X	ucsf_hc.01_1.G217B.08167		21.0	15.0	19.0	83.0	132.0	73.0	18.0	14.0	18.0	50.0	37.0	62.0	38.0	47.0	38.0	55.0	56.0	72.0	0.0	0.0	0.0	0.0	0.0	1.0	0.0	1.0	0.0	0.0	1.0	0.0	0.0	0.0	0.0	0.0	0.0	0.0	6.13547812967871e-08	2.03274316261464e-09	3.73628234126665e-11	3.03888950839399e-12	9.61097051424827e-11	1.75964507744252e-12	1.923908065529e-09	5.9573994129997e-05	0.000341535575822579	0.953483090556134	0.445077282989799
GENE11218X	ucsf_hc.01_1.G217B.11707		35.0	14.0	25.0	80.0	70.0	76.0	12.0	11.0	11.0	25.0	14.0	15.0	31.0	29.0	23.0	37.0	43.0	68.0	4.0	1.0	0.0	0.0	0.0	1.0	1.0	1.0	0.0	0.0	1.0	1.0	1.0	0.0	0.0	1.0	0.0	0.0	1.16593806308803e-06	5.91806924474668e-05	1.44500576915147e-07	1.20190798010244e-09	2.43812840499339e-06	2.90390452160842e-09	1.20691641876909e-05	0.401023486897733	0.00106162090743444	0.965478470741553	0.483301498895263
GENE6780X	ucsf_hc.01_1.G217B.07060		259.0	195.0	226.0	498.0	417.0	497.0	104.0	77.0	99.0	185.0	280.0	280.0	308.0	310.0	269.0	373.0	344.0	310.0	41.0	26.0	53.0	40.0	44.0	35.0	47.0	44.0	51.0	73.0	58.0	60.0	12.0	20.0	9.0	37.0	41.0	42.0	5.71310709150172e-10	5.64384348034894e-06	1.53018460925532e-13	1.1423886957916e-13	3.04236569158636e-11	6.36235590594208e-14	5.21238244412452e-08	1.65469711349632e-07	0.000292798338348359	0.108895281219115	0.459362886779236
GENE6961X	ucsf_hc.01_1.G217B.07248		9.0	6.0	4.0	12.0	13.0	15.0	3.0	3.0	1.0	5.0	4.0	8.0	7.0	8.0	8.0	9.0	11.0	13.0	0.0	0.0	0.0	1.0	0.0	0.0	1.0	0.0	1.0	1.0	1.0	3.0	0.0	0.0	0.0	0.0	0.0	0.0	4.91023941241486e-05	9.07516075019001e-05	5.39195054446802e-08	3.78314951442321e-06	1.15143980727984e-05	1.07126364277346e-09	0.00747052750165554	0.0338873711681813	0.0184681805527968	0.157060916844277	0.324505997611213
GENE2410X	ucsf_hc.01_1.G217B.02499		72.0	54.0	42.0	47.0	55.0	60.0	55.0	54.0	51.0	36.0	29.0	20.0	82.0	83.0	84.0	48.0	38.0	33.0	7.0	9.0	10.0	9.0	8.0	8.0	18.0	16.0	9.0	16.0	17.0	8.0	7.0	16.0	12.0	9.0	15.0	10.0	1.14556771620628e-05	1.43722269748509e-08	7.57649207986118e-09	4.02675841857113e-05	0.00122629996696798	5.13364512667267e-05	0.660168372145621	0.000290889848127302	0.00318423353452974	0.998249420858999	0.730634623643315
GENE3311X	ucsf_hc.01_1.G217B.03437	ECO1	8161.0	7625.0	6693.0	7226.0	8683.0	6852.0	11322.0	12509.0	8066.0	3995.0	3934.0	4516.0	13357.0	12800.0	10794.0	6249.0	6918.0	7240.0	1868.0	1766.0	1935.0	1620.0	1364.0	1291.0	2273.0	1895.0	1743.0	1787.0	1739.0	1627.0	1524.0	1354.0	1330.0	1160.0	1403.0	1065.0	2.36870742065787e-17	1.0959502351691e-22	8.16201224083797e-23	1.70213286097921e-17	3.78006700867963e-14	9.18801801629791e-21	0.550698873220778	3.35284016142769e-16	2.35359816632931e-06	0.446118318950805	0.252570063647587
GENE448X	ucsf_hc.01_1.G217B.00475		8496.0	8568.0	7315.0	7704.0	9159.0	7072.0	6169.0	6228.0	5825.0	2207.0	2315.0	3061.0	8118.0	7936.0	7184.0	6381.0	7720.0	7401.0	675.0	605.0	682.0	691.0	614.0	586.0	1133.0	892.0	952.0	765.0	761.0	793.0	884.0	778.0	806.0	854.0	959.0	890.0	2.43526640264642e-26	1.32966099642789e-27	1.80498263637443e-26	1.91236338563691e-26	1.30093654704113e-19	2.0296034444927e-26	0.113777367779065	1.07204650034338e-19	0.0015710975850089	0.00942190941369534	0.0713355460551284
GENE5182X	ucsf_hc.01_1.G217B.05389		4805.0	4633.0	4171.0	5288.0	4736.0	4574.0	4719.0	4738.0	4015.0	2710.0	2741.0	3309.0	5876.0	5942.0	5167.0	4180.0	4891.0	4364.0	1413.0	1265.0	1394.0	1452.0	1152.0	1150.0	1604.0	1379.0	1343.0	1107.0	1175.0	1092.0	1447.0	1336.0	1311.0	1500.0	1799.0	1416.0	8.06971170220508e-21	2.05989899825581e-24	2.18833553694478e-23	1.36110668566347e-22	2.66158821106678e-16	4.71726887758288e-21	0.685020072720663	5.5432022549191e-15	0.874971528585634	0.000752288867261702	0.0847577367801498
GENE2121X	ucsf_hc.01_1.G217B.02204		401.0	332.0	309.0	261.0	443.0	311.0	462.0	495.0	377.0	91.0	117.0	106.0	1013.0	846.0	777.0	482.0	542.0	528.0	32.0	14.0	21.0	18.0	12.0	25.0	47.0	46.0	34.0	25.0	26.0	29.0	44.0	21.0	33.0	56.0	52.0	37.0	2.4531475359761e-12	2.8383724836527e-15	6.56646811473629e-17	3.0851637573463e-12	2.5544436183153e-07	4.64375187524252e-15	0.360373572776896	4.02589951464925e-13	0.000648806686492979	0.209044443401407	0.964772220722242
GENE5277X	ucsf_hc.01_1.G217B.05488		5112.0	5583.0	5139.0	6765.0	6834.0	6177.0	5878.0	5977.0	4926.0	3633.0	3925.0	4244.0	8941.0	8593.0	7334.0	5686.0	6621.0	6259.0	1907.0	1759.0	2010.0	2025.0	1691.0	1539.0	2423.0	2023.0	2007.0	2116.0	2245.0	1990.0	2721.0	2336.0	2477.0	2445.0	2871.0	2302.0	2.91558088484573e-17	2.64400041028386e-23	4.50292397365057e-21	4.09213083864429e-19	8.10566534996548e-16	5.4395466635944e-19	0.000141713931123291	7.94574443594395e-13	0.125952794500269	0.375128084506926	0.0607848885255327
GENE5792X	ucsf_hc.01_1.G217B.06026		2079.0	1838.0	1799.0	2299.0	3126.0	2210.0	3075.0	3017.0	2442.0	1430.0	1491.0	1734.0	2372.0	2265.0	2109.0	1544.0	1792.0	1745.0	851.0	776.0	827.0	775.0	637.0	655.0	783.0	711.0	626.0	670.0	729.0	712.0	918.0	758.0	787.0	541.0	700.0	459.0	2.43922936934351e-12	6.05764564775519e-19	1.10948902449236e-12	1.10108519637277e-14	7.55234253094367e-10	2.24215983204015e-14	0.000573217980627676	7.91439909994717e-13	0.384766925069348	0.597995399327105	0.991297400110923
GENE3456X	ucsf_hc.01_1.G217B.03587		3619.0	3415.0	2957.0	3498.0	4845.0	3215.0	2859.0	3138.0	2847.0	2010.0	2113.0	2418.0	3773.0	3547.0	2964.0	2598.0	2967.0	2700.0	1406.0	1363.0	1446.0	1241.0	1079.0	1057.0	1469.0	1243.0	1249.0	1215.0	1078.0	1215.0	1324.0	1125.0	1150.0	1187.0	1275.0	1035.0	1.15819650153964e-13	1.48291491383335e-15	6.62502463886333e-15	1.76451524572491e-15	4.59080690027613e-09	4.77210575717566e-14	0.146835269870973	1.20954399600652e-08	0.81500929441668	0.511426591535714	0.511069654918997
GENE11478X	ucsf_hc.01_1.G217B.11981	GST1c	3278.0	3216.0	2716.0	3451.0	3914.0	3237.0	2533.0	2773.0	2621.0	2232.0	2502.0	2835.0	3903.0	3773.0	3301.0	2838.0	3385.0	2912.0	1712.0	1597.0	1667.0	1473.0	1252.0	1215.0	1863.0	1390.0	1402.0	1366.0	1354.0	1323.0	1942.0	1679.0	1738.0	1534.0	1829.0	1317.0	1.9238620732267e-12	1.97534498379496e-14	7.10976913997571e-13	1.74764626652081e-15	7.20518275946366e-12	1.86042777064523e-14	0.03746309265696	0.00041946579600647	0.271278037376574	0.219454179364877	0.240235610979212
GENE9713X	ucsf_hc.01_1.G217B.10140	UBP2	5747.0	6059.0	5410.0	7161.0	7768.0	6821.0	5443.0	5591.0	5015.0	4183.0	4790.0	4967.0	7190.0	6709.0	5680.0	5853.0	6187.0	5788.0	3435.0	3339.0	3378.0	3319.0	2779.0	2904.0	4102.0	3603.0	3368.0	3221.0	2992.0	3157.0	3662.0	3454.0	3326.0	3473.0	3611.0	3203.0	1.55184008914988e-07	2.12741873817489e-16	2.36333786202388e-12	2.24745107443004e-15	2.68724613990114e-08	6.06433904822804e-14	1.65331358803973e-05	4.16002091568642e-08	0.000321387227554095	0.0151930182822113	0.221532083785241
GENE9267X	ucsf_hc.01_1.G217B.09669	IES1	5490.0	5298.0	4434.0	5935.0	8170.0	5450.0	5002.0	5343.0	5187.0	4112.0	4704.0	5274.0	8049.0	7340.0	6627.0	5137.0	5993.0	5650.0	3760.0	3625.0	3602.0	3539.0	2929.0	2893.0	3787.0	3287.0	3095.0	3080.0	2982.0	3056.0	3742.0	3270.0	3076.0	2965.0	3037.0	2713.0	0.000766898457454221	5.61959123585191e-10	1.00757255562572e-11	3.05063245940054e-09	0.000115026659243903	6.63680373173848e-12	0.00130881087108348	0.000282124786428863	0.446075184006368	0.555056790260597	0.8955947971307
GENE10402X	ucsf_hc.01_1.G217B.10857		3291.0	3281.0	2893.0	3779.0	4447.0	3425.0	3340.0	3462.0	3104.0	2552.0	3072.0	3250.0	5171.0	5043.0	3977.0	3036.0	3413.0	3132.0	1765.0	1595.0	1690.0	1748.0	1381.0	1336.0	2393.0	1880.0	1910.0	1741.0	1631.0	1650.0	1888.0	1701.0	1651.0	1469.0	1776.0	1492.0	5.31954869530004e-06	3.29492821421182e-18	4.9694749758211e-18	1.29870914895462e-13	4.59591787427672e-13	2.74478106354339e-15	0.000528301928887574	2.53094530348909e-06	0.000216528369138431	0.0058870350221654	0.395332818657536
GENE2348X	ucsf_hc.01_1.G217B.02436		1657.0	1875.0	1557.0	2198.0	3311.0	2397.0	1968.0	1854.0	1962.0	1280.0	1551.0	1615.0	2859.0	2617.0	2209.0	2328.0	2863.0	2496.0	708.0	695.0	813.0	679.0	601.0	491.0	1051.0	964.0	822.0	890.0	783.0	889.0	1282.0	1052.0	1121.0	1080.0	1158.0	969.0	1.2735123582713e-05	7.90521756390463e-15	2.14277616294244e-09	3.33750470839281e-12	3.15582295975693e-10	1.97686405343073e-12	2.39359779041009e-06	4.39962208867077e-06	0.000627211238479301	0.763253351403224	0.621279804756351
GENE8290X	ucsf_hc.01_1.G217B.08658	RYP1	9330.0	8830.0	7867.0	9818.0	17656.0	8919.0	11435.0	10939.0	10380.0	7074.0	6577.0	8951.0	10458.0	9213.0	8951.0	10963.0	13354.0	11798.0	1667.0	1618.0	1713.0	1737.0	1523.0	1492.0	3986.0	3624.0	3938.0	2874.0	3021.0	2622.0	3364.0	2557.0	3086.0	2261.0	2321.0	2116.0	6.56580193199722e-08	1.71206470886634e-19	7.53198332648058e-12	2.25678984583021e-13	2.71397539225948e-15	2.44828117505879e-17	0.015393995460141	5.68959570691813e-06	1.32961864763305e-05	0.0194636906857703	0.302972092826143
GENE10348X	ucsf_hc.01_1.G217B.10802		5562.0	5844.0	4860.0	7714.0	11436.0	7102.0	5294.0	5653.0	5277.0	4561.0	5225.0	5570.0	9048.0	8323.0	7329.0	5735.0	6011.0	5955.0	2533.0	2454.0	2180.0	2092.0	1735.0	1815.0	3456.0	2682.0	2681.0	3297.0	2795.0	3070.0	4665.0	3739.0	3929.0	3055.0	3359.0	2700.0	5.88225238925115e-07	1.01625818183822e-14	5.66302711962716e-08	5.98629558080702e-12	4.95941010735341e-13	7.31122790815475e-10	1.01843207693751e-06	0.0167555437035311	0.142705069810514	0.209387297582154	0.43561263685578
GENE1289X	ucsf_hc.01_1.G217B.01342		7.0	4.0	9.0	6.0	10.0	12.0	0.0	3.0	3.0	2.0	1.0	4.0	35.0	24.0	18.0	13.0	10.0	6.0	0.0	0.0	2.0	0.0	0.0	3.0	0.0	0.0	2.0	0.0	1.0	0.0	0.0	0.0	0.0	0.0	0.0	0.0	0.00178336442084574	0.19539456490019	5.4087048376437e-08	0.000262430522505659	0.184232287777459	1.05397083952294e-05	0.530098553109889	0.70972368532872	0.0216336056926415	0.947910549490341	0.784072353921443
GENE1370X	ucsf_hc.01_1.G217B.01430		50.0	55.0	49.0	68.0	56.0	45.0	11.0	14.0	13.0	6.0	3.0	7.0	355.0	355.0	255.0	40.0	41.0	36.0	1.0	7.0	3.0	0.0	2.0	6.0	3.0	2.0	1.0	3.0	5.0	0.0	1.0	1.0	0.0	0.0	0.0	1.0	1.31967512529557e-07	0.00190806680894293	3.99120546868519e-12	1.11017600501284e-07	0.10995348620965	5.37763149692392e-08	0.897556525923309	0.0258166825557729	7.59368583671544e-12	0.963226025407177	0.580157611151234
GENE7802X	ucsf_hc.01_1.G217B.08135		5.0	4.0	11.0	11.0	11.0	14.0	5.0	0.0	0.0	1.0	0.0	1.0	15.0	23.0	25.0	12.0	11.0	14.0	0.0	0.0	0.0	0.0	0.0	0.0	1.0	0.0	0.0	0.0	0.0	0.0	0.0	0.0	0.0	0.0	0.0	0.0	0.000165504418755455	0.117106844730479	4.98760481639266e-09	3.2462626781953e-07	0.358427288488138	6.94878325278515e-08	0.0732115117336551	0.772755829390559	0.320000298242578	0.729185246652053	0.8284510622813
GENE4213X	ucsf_hc.01_1.G217B.04376		4.0	10.0	8.0	15.0	11.0	12.0	5.0	4.0	4.0	1.0	1.0	7.0	66.0	55.0	43.0	18.0	16.0	8.0	2.0	0.0	1.0	1.0	0.0	0.0	1.0	0.0	0.0	0.0	0.0	0.0	0.0	0.0	0.0	1.0	0.0	0.0	6.13935176275021e-05	0.00234948634286071	7.43388690032003e-12	1.72907961809768e-07	0.036867845824367	3.04714840766378e-07	0.0956467803724904	0.0983767767139063	4.68048639641995e-06	0.725068644042762	0.593715815407315
GENE6731X	ucsf_hc.01_1.G217B.07011		74.0	92.0	80.0	323.0	507.0	388.0	60.0	79.0	53.0	39.0	41.0	63.0	558.0	562.0	413.0	340.0	348.0	273.0	8.0	6.0	11.0	7.0	5.0	7.0	1.0	5.0	6.0	4.0	1.0	2.0	0.0	1.0	0.0	1.0	2.0	0.0	1.14998581306137e-08	1.22211707355034e-07	1.02343059212471e-12	9.50782326419466e-13	1.10118241225172e-05	3.20757800053931e-12	5.88985200491183e-12	0.0632113317144743	0.0176326840246362	0.723917748860576	0.89830394969557
GENE2692X	ucsf_hc.01_1.G217B.02792		5.0	8.0	6.0	16.0	12.0	13.0	4.0	4.0	5.0	0.0	2.0	3.0	25.0	28.0	25.0	20.0	15.0	28.0	0.0	1.0	0.0	1.0	3.0	1.0	0.0	0.0	0.0	0.0	0.0	1.0	0.0	0.0	0.0	0.0	0.0	0.0	3.46187046534776e-06	6.90684308023056e-05	1.23735921141116e-10	2.46967102558611e-07	0.465364119532953	3.03987120837257e-10	0.0191131237847975	0.00762735264995796	0.942327501833983	0.574129402967343	0.0342745182395855
GENE7788X	ucsf_hc.01_1.G217B.08114		4.0	2.0	8.0	13.0	7.0	10.0	3.0	2.0	5.0	2.0	1.0	0.0	29.0	49.0	31.0	22.0	28.0	16.0	0.0	0.0	0.0	2.0	1.0	0.0	0.0	0.0	0.0	0.0	0.0	0.0	0.0	0.0	0.0	0.0	0.0	0.0	0.000190497621853125	0.000148991199973517	9.56798831232458e-11	1.02542456907072e-06	0.672624618375564	1.06182463601268e-09	0.032562839244998	0.0150491162397913	0.224860454614428	0.953829511292278	0.0844227072541414
GENE9X	ucsf_hc.01_1.G217B.00010		144.0	182.0	175.0	114.0	107.0	137.0	126.0	130.0	126.0	9.0	20.0	18.0	323.0	341.0	245.0	81.0	82.0	88.0	5.0	3.0	1.0	7.0	5.0	1.0	2.0	1.0	5.0	0.0	2.0	1.0	3.0	0.0	1.0	1.0	0.0	0.0	2.00119247400915e-11	1.85217576033752e-11	1.60886296395582e-12	2.9807739827962e-10	0.0068012756874088	4.42085003890495e-10	0.00591659614410424	3.65430622808894e-10	5.03366559502117e-09	0.357458346585315	0.458105747480156
GENE3191X	ucsf_hc.01_1.G217B.03309		23.0	13.0	9.0	26.0	25.0	22.0	19.0	12.0	19.0	2.0	2.0	2.0	75.0	88.0	74.0	21.0	23.0	23.0	0.0	0.0	1.0	1.0	1.0	0.0	0.0	2.0	0.0	0.0	0.0	0.0	0.0	0.0	0.0	0.0	0.0	0.0	8.03351899293964e-08	1.42399155140276e-09	3.54876800506686e-14	9.88827962415889e-11	0.126872361882734	4.67583878311664e-11	0.0289424233016079	3.21394854738301e-07	2.20896001693159e-07	0.509992811930142	0.356784877624854
GENE1312X	ucsf_hc.01_1.G217B.01366		57.0	54.0	52.0	52.0	53.0	47.0	20.0	21.0	12.0	12.0	11.0	6.0	71.0	84.0	57.0	32.0	37.0	35.0	2.0	2.0	3.0	3.0	2.0	5.0	6.0	1.0	1.0	3.0	0.0	1.0	1.0	0.0	0.0	0.0	1.0	0.0	4.4531679625946e-10	1.96381536111932e-06	1.22279811605705e-11	4.61832187138342e-10	0.0273234146918805	4.30299124751258e-10	0.472746812845594	0.0117419330052613	0.00603257355729143	0.406120591445419	0.382535675704429
GENE7730X	ucsf_hc.01_1.G217B.08048		122.0	135.0	153.0	155.0	106.0	149.0	53.0	50.0	28.0	33.0	32.0	30.0	355.0	403.0	276.0	77.0	58.0	78.0	2.0	3.0	6.0	6.0	6.0	5.0	3.0	8.0	1.0	5.0	4.0	0.0	2.0	0.0	1.0	4.0	0.0	0.0	5.23477720885825e-09	3.08268044813667e-06	8.40033572067911e-11	8.77437123938643e-09	0.00109487357860304	7.82686071407622e-08	0.72818786234775	0.169869212002988	3.1142904440368e-09	0.702810556403731	0.332752994565918
GENE6043X	ucsf_hc.01_1.G217B.06290		292.0	257.0	286.0	193.0	150.0	193.0	102.0	109.0	91.0	29.0	25.0	21.0	515.0	506.0	377.0	211.0	190.0	205.0	10.0	5.0	3.0	9.0	8.0	12.0	3.0	1.0	4.0	2.0	2.0	2.0	0.0	2.0	2.0	2.0	3.0	0.0	3.39199035236887e-13	6.62457096232978e-11	5.81620119660335e-14	1.00154472288983e-11	0.0200186391328953	2.10653449343581e-12	4.80066044219206e-05	3.1499478685598e-08	4.38187279327112e-07	0.937598558340032	0.108149307581311
GENE7813X	ucsf_hc.01_1.G217B.08155		287.0	241.0	242.0	277.0	311.0	236.0	160.0	160.0	132.0	30.0	38.0	63.0	521.0	488.0	421.0	179.0	203.0	193.0	16.0	6.0	7.0	19.0	17.0	25.0	6.0	6.0	2.0	6.0	5.0	3.0	2.0	0.0	0.0	0.0	3.0	4.0	8.45124457094051e-14	7.74052792876431e-13	3.30072470350293e-14	9.09161946870039e-14	0.0173502726104896	4.26129082962029e-13	0.911849777820473	1.17400967004686e-09	1.73958075522095e-08	0.867524917418663	0.00515771826506856
GENE7728X	ucsf_hc.01_1.G217B.08045		14.0	15.0	6.0	12.0	7.0	7.0	4.0	4.0	2.0	2.0	0.0	4.0	27.0	27.0	20.0	12.0	5.0	8.0	1.0	1.0	0.0	1.0	2.0	1.0	0.0	2.0	0.0	0.0	0.0	1.0	0.0	0.0	0.0	0.0	0.0	0.0	1.83428346213367e-05	0.0101219533197483	5.9454322460115e-09	8.83346398271396e-05	0.764294922592891	5.03393988905785e-06	0.381644362861267	0.102189299728499	0.00356000324798862	0.932102639134977	0.282881627489376
GENE4052X	ucsf_hc.01_1.G217B.04208		211.0	230.0	197.0	241.0	208.0	204.0	107.0	86.0	72.0	27.0	16.0	25.0	481.0	458.0	327.0	65.0	68.0	91.0	11.0	9.0	9.0	10.0	16.0	18.0	8.0	3.0	3.0	9.0	8.0	5.0	6.0	1.0	1.0	1.0	0.0	2.0	4.32584662127507e-13	2.92030098112436e-10	1.32773392999357e-14	8.07779235621827e-13	0.355674745119054	1.55530936800757e-10	0.794229557642549	4.23180474210906e-08	2.34352227878786e-13	0.289350376787854	0.136936688038815
GENE8033X	ucsf_hc.01_1.G217B.08385		45.0	92.0	61.0	159.0	227.0	164.0	20.0	25.0	18.0	10.0	11.0	8.0	176.0	187.0	137.0	75.0	82.0	90.0	2.0	3.0	6.0	14.0	8.0	9.0	3.0	2.0	0.0	3.0	3.0	3.0	1.0	0.0	1.0	1.0	1.0	0.0	1.79352780360364e-09	1.58306642238109e-05	5.51354000689593e-12	3.02150242961346e-12	0.477465151966476	1.2679824775433e-10	6.07417958940315e-08	0.00741054469195396	0.000961359631363853	0.220846253785927	0.00849684982916337
GENE3038X	ucsf_hc.01_1.G217B.03152		24.0	23.0	21.0	23.0	15.0	25.0	5.0	0.0	2.0	5.0	4.0	5.0	87.0	73.0	71.0	18.0	8.0	9.0	0.0	0.0	0.0	0.0	0.0	0.0	0.0	0.0	0.0	0.0	0.0	0.0	0.0	0.0	0.0	0.0	0.0	0.0	4.56714837726552e-10	0.00600123995367807	2.4550254261381e-13	1.71958567831116e-09	3.8166585657705e-05	4.17077250464056e-08	0.493244163974851	0.0379503751129145	1.71300566774571e-09	0.951198186971674	0.815308466958124
GENE6354X	ucsf_hc.01_1.G217B.06617		4.0	5.0	11.0	9.0	3.0	5.0	2.0	0.0	3.0	3.0	0.0	2.0	13.0	19.0	22.0	6.0	4.0	1.0	0.0	0.0	0.0	0.0	0.0	0.0	1.0	0.0	0.0	0.0	0.0	0.0	0.0	0.0	0.0	0.0	0.0	0.0	0.000702795641936009	0.0434498978678689	1.67543880053224e-07	0.000421756485127067	0.120294975704254	0.00230685903257924	0.669694896832776	0.866039531182838	0.000706292985364369	0.766458986587169	0.846919651689146
GENE341X	ucsf_hc.01_1.G217B.00355		193.0	160.0	182.0	188.0	181.0	218.0	114.0	76.0	60.0	106.0	162.0	166.0	606.0	480.0	363.0	143.0	141.0	189.0	30.0	28.0	36.0	46.0	35.0	31.0	23.0	21.0	22.0	20.0	15.0	20.0	22.0	10.0	12.0	10.0	17.0	8.0	2.61686983860866e-10	8.40368895803763e-06	5.24246921597236e-15	1.3296098494904e-10	2.70643888908127e-07	4.1073525045111e-11	0.804461994307258	0.00423453679917741	1.34853576432189e-09	0.777737377688403	0.196657890161133
GENE6962X	ucsf_hc.01_1.G217B.07250		10.0	9.0	5.0	13.0	2.0	7.0	3.0	5.0	1.0	6.0	3.0	3.0	44.0	29.0	22.0	13.0	11.0	11.0	0.0	0.0	0.0	0.0	0.0	2.0	0.0	1.0	0.0	0.0	0.0	0.0	0.0	0.0	0.0	0.0	0.0	0.0	7.54688856196836e-05	0.00104613524674114	1.27539814055663e-09	0.000101631578600872	0.0090839811105615	3.30063454015042e-07	0.400659893919266	0.679321103706735	0.00673477006305923	0.749649563598903	0.358170453657746
GENE10948X	ucsf_hc.01_1.G217B.11426		429.0	897.0	404.0	1244.0	371.0	774.0	74.0	55.0	41.0	66.0	68.0	98.0	1194.0	1174.0	1011.0	670.0	637.0	608.0	5.0	1.0	8.0	7.0	4.0	7.0	3.0	5.0	3.0	12.0	7.0	6.0	2.0	0.0	0.0	3.0	5.0	0.0	2.71223862553946e-06	0.00415114115105897	3.183374455014e-06	5.88737121092715e-07	0.00527462896717019	2.80832141619493e-06	0.294044721288729	0.677614756328339	0.0596067537807448	0.59665051843575	0.677542676120006
GENE3646X	ucsf_hc.01_1.G217B.03787		3.0	5.0	3.0	2.0	4.0	11.0	3.0	0.0	2.0	1.0	5.0	3.0	20.0	5.0	11.0	5.0	3.0	6.0	0.0	0.0	0.0	0.0	2.0	2.0	0.0	0.0	0.0	0.0	0.0	0.0	0.0	2.0	0.0	0.0	0.0	0.0	0.00379683391006681	0.0637932846680998	0.000190854189762499	0.00220540513258363	0.31131458156947	0.000828897614184664	0.797467158072587	0.403409750155656	0.176984116052983	0.960481792480134	0.126704266309305
GENE1290X	ucsf_hc.01_1.G217B.01343		7.0	15.0	10.0	29.0	34.0	29.0	6.0	13.0	11.0	10.0	5.0	10.0	89.0	80.0	81.0	49.0	43.0	45.0	0.0	0.0	1.0	3.0	1.0	1.0	0.0	0.0	0.0	1.0	0.0	0.0	2.0	0.0	0.0	0.0	0.0	1.0	2.04960697057118e-07	4.89075497908759e-07	3.4054812398513e-12	1.57582803542078e-09	0.00206169526470561	3.18777996102833e-11	0.00013616222974273	0.369834879547742	0.012062939142974	0.593420449601525	0.0382633098242951
GENE6535X	ucsf_hc.01_1.G217B.06810		68.0	43.0	45.0	128.0	174.0	154.0	58.0	39.0	43.0	96.0	136.0	127.0	265.0	203.0	228.0	176.0	159.0	202.0	3.0	2.0	4.0	9.0	7.0	14.0	4.0	1.0	1.0	7.0	1.0	2.0	2.0	3.0	0.0	0.0	2.0	0.0	9.90677866127392e-08	6.60154000554749e-08	8.89860769212203e-12	1.3697314478158e-10	2.56714723701044e-09	3.33878282627342e-11	1.25104848601519e-06	7.26493675304021e-05	0.799788360120898	0.630077025786777	0.0152011349801407
GENE7814X	ucsf_hc.01_1.G217B.08156		2.0	2.0	3.0	7.0	3.0	9.0	1.0	1.0	2.0	2.0	1.0	4.0	17.0	16.0	23.0	2.0	3.0	2.0	0.0	0.0	0.0	1.0	1.0	0.0	0.0	0.0	0.0	0.0	0.0	0.0	0.0	0.0	1.0	0.0	0.0	0.0	0.00113523775100188	0.00415057907650702	2.9012578691721e-09	3.64692342735631e-06	0.0962253580160144	0.000532267018566635	0.0316778140152712	0.547547665491333	1.96126720461741e-06	0.946613243256157	0.0979275295937109
GENE9422X	ucsf_hc.01_1.G217B.09831		73.0	45.0	58.0	69.0	108.0	78.0	35.0	35.0	24.0	60.0	71.0	78.0	360.0	298.0	273.0	87.0	86.0	75.0	13.0	7.0	9.0	28.0	26.0	21.0	12.0	7.0	5.0	13.0	10.0	14.0	10.0	4.0	16.0	13.0	14.0	10.0	3.08326932343488e-08	1.19127938710903e-05	1.16644247913863e-15	1.44466294645833e-08	4.18616441904755e-05	1.11505424290894e-09	0.0364155993218157	0.000337173218079873	2.23283377101418e-11	0.161507899168862	0.000276848968480693
GENE11033X	ucsf_hc.01_1.G217B.11516		16.0	12.0	8.0	29.0	31.0	19.0	8.0	2.0	9.0	19.0	8.0	6.0	88.0	104.0	78.0	11.0	15.0	10.0	1.0	0.0	3.0	4.0	1.0	3.0	4.0	1.0	0.0	3.0	2.0	2.0	0.0	0.0	2.0	1.0	2.0	0.0	0.000822253075631824	0.00835543224337468	1.25754589091758e-09	5.49877157537373e-05	0.0283119992302897	0.00019851178763227	0.028306422069868	0.348966731666434	2.09992433361517e-07	0.410852512101762	0.195371942756168
GENE1493X	ucsf_hc.01_1.G217B.01557		22.0	24.0	23.0	29.0	21.0	28.0	12.0	9.0	6.0	3.0	5.0	8.0	40.0	40.0	43.0	3.0	10.0	8.0	0.0	1.0	1.0	4.0	3.0	1.0	0.0	5.0	2.0	1.0	5.0	3.0	2.0	2.0	0.0	3.0	3.0	0.0	1.47571211350793e-05	0.000247903367312855	2.3762436763417e-07	9.05957471717309e-05	0.368190544730427	0.0258953335173891	0.868183531961646	0.174076227377822	4.67426124750432e-05	0.462287150317546	0.0959239647942715
GENE3041X	ucsf_hc.01_1.G217B.03155		19.0	11.0	14.0	6.0	16.0	11.0	2.0	4.0	10.0	0.0	0.0	3.0	57.0	66.0	51.0	8.0	7.0	14.0	0.0	0.0	0.0	1.0	2.0	0.0	0.0	0.0	0.0	1.0	0.0	0.0	0.0	0.0	0.0	0.0	0.0	0.0	1.41357644489335e-07	5.07753956110319e-05	2.75865951086971e-11	2.21890348477832e-05	0.501754084460064	1.38680170670507e-06	0.220177247680843	0.00227076378767205	3.76241779854291e-07	0.636369334876603	0.115380131288224
GENE7762X	ucsf_hc.01_1.G217B.08082		5.0	12.0	7.0	4.0	9.0	6.0	3.0	4.0	2.0	1.0	0.0	1.0	33.0	32.0	21.0	6.0	5.0	5.0	0.0	0.0	0.0	0.0	1.0	0.0	0.0	0.0	0.0	0.0	0.0	0.0	0.0	0.0	0.0	0.0	0.0	0.0	5.72940694204935e-08	1.09847646250279e-05	2.01083164105081e-12	7.8477057197465e-07	0.70281493395867	4.27846477482275e-07	0.354500788071411	0.0020699629291612	5.15381107726786e-07	0.942137800231634	0.330838586803365
GENE6038X	ucsf_hc.01_1.G217B.06284		5.0	5.0	8.0	4.0	9.0	4.0	2.0	3.0	6.0	2.0	1.0	0.0	16.0	19.0	24.0	8.0	3.0	4.0	0.0	0.0	0.0	0.0	0.0	0.0	0.0	0.0	0.0	0.0	0.0	0.0	1.0	0.0	0.0	0.0	0.0	0.0	6.36952368254104e-06	4.14146605712028e-05	1.29170024367394e-08	2.5486517409095e-05	0.197697147687398	1.76547274224624e-05	0.701314064540787	0.00663094860868788	0.000250803232345157	0.951177794822353	0.813856264608163
GENE3297X	ucsf_hc.01_1.G217B.03423		82.0	67.0	88.0	58.0	56.0	40.0	27.0	31.0	22.0	2.0	4.0	9.0	187.0	207.0	157.0	22.0	7.0	22.0	2.0	1.0	0.0	2.0	1.0	0.0	1.0	0.0	0.0	0.0	0.0	0.0	1.0	0.0	0.0	0.0	0.0	0.0	1.49232946388351e-10	5.04045069190202e-08	2.22043972223763e-12	4.04338773325087e-10	0.0301833591266391	2.21949531417927e-07	0.00759665377919739	8.17973316928592e-06	1.08911122563089e-11	0.766499755094778	0.808030446089107
GENE8803X	ucsf_hc.01_1.G217B.09187		14.0	13.0	14.0	11.0	5.0	15.0	4.0	5.0	4.0	0.0	2.0	1.0	28.0	34.0	17.0	4.0	4.0	3.0	0.0	1.0	0.0	0.0	0.0	0.0	0.0	0.0	0.0	0.0	0.0	0.0	0.0	0.0	0.0	0.0	0.0	0.0	2.59765410656005e-09	2.72567141633234e-05	2.87841130000596e-11	1.00121724514779e-07	0.136444123786434	2.88045157594383e-05	0.0962490533298187	0.000830974102101873	6.2718776411529e-07	0.947481423738839	0.771037984576488
GENE1226X	ucsf_hc.01_1.G217B.01277		132.0	161.0	117.0	68.0	33.0	78.0	83.0	97.0	92.0	14.0	7.0	16.0	187.0	188.0	125.0	8.0	9.0	13.0	2.0	3.0	0.0	1.0	1.0	0.0	0.0	1.0	0.0	0.0	0.0	0.0	0.0	0.0	0.0	0.0	0.0	0.0	6.8899605059749e-11	1.48369288966294e-10	5.95767837218472e-12	1.76523446886201e-09	0.000180481502220232	1.18285896802377e-05	2.17292836165185e-06	5.9603184611036e-09	1.0191590414624e-10	0.788926441511964	0.764955904281314
GENE3044X	ucsf_hc.01_1.G217B.03158		119.0	146.0	102.0	77.0	57.0	56.0	113.0	108.0	120.0	15.0	14.0	15.0	313.0	240.0	195.0	24.0	32.0	23.0	1.0	0.0	0.0	2.0	0.0	1.0	0.0	0.0	0.0	0.0	0.0	0.0	0.0	0.0	0.0	1.0	3.0	0.0	2.92484076936476e-14	5.75335301623566e-14	1.07787348350234e-15	1.60054359835365e-12	1.31589576906656e-06	7.30429706771476e-09	2.12824981467566e-06	1.99879208571357e-12	2.76457808057332e-14	0.952233273891764	0.24172432734457
GENE2771X	ucsf_hc.01_1.G217B.02873		16.0	16.0	13.0	9.0	18.0	9.0	4.0	6.0	9.0	2.0	7.0	4.0	80.0	67.0	38.0	3.0	4.0	7.0	0.0	0.0	0.0	0.0	0.0	0.0	0.0	0.0	0.0	0.0	0.0	0.0	0.0	0.0	0.0	1.0	0.0	0.0	3.55292856561464e-09	4.111435912501e-07	3.65804539244873e-13	5.2122193647703e-08	6.78622304201984e-05	0.000170083528862022	0.219841232231193	0.147873456181098	2.12382312204277e-10	0.949685841377982	0.807716949584717
GENE7795X	ucsf_hc.01_1.G217B.08124		31.0	18.0	17.0	36.0	22.0	36.0	11.0	7.0	5.0	7.0	5.0	7.0	23.0	23.0	16.0	8.0	7.0	8.0	0.0	2.0	0.0	1.0	2.0	0.0	0.0	1.0	0.0	1.0	0.0	0.0	0.0	0.0	0.0	0.0	0.0	1.0	3.64917520303119e-08	1.80839313622011e-05	5.88016982030197e-09	6.13902909656107e-09	0.00169948415434789	2.13375066085107e-05	0.199861756901838	0.478056020327967	0.0126824251291407	0.954119674866719	0.412411029208088
GENE11189X	ucsf_hc.01_1.G217B.11677		245.0	253.0	231.0	299.0	250.0	274.0	215.0	186.0	198.0	170.0	176.0	207.0	386.0	393.0	320.0	225.0	274.0	239.0	121.0	111.0	134.0	133.0	112.0	124.0	109.0	95.0	93.0	105.0	113.0	95.0	129.0	127.0	128.0	148.0	137.0	145.0	5.71332600000201e-10	6.74364114026249e-09	7.67872470248797e-13	1.49926345664149e-09	0.00713347365139497	5.81663538416654e-07	0.360447806574045	0.0117802907898642	0.00899754886570954	0.327270873302681	0.0609821610207629
GENE4765X	ucsf_hc.01_1.G217B.04954		2179.0	2076.0	2085.0	2095.0	1789.0	1948.0	1733.0	1794.0	1646.0	1061.0	1063.0	1201.0	2850.0	2877.0	2517.0	1070.0	1081.0	1109.0	130.0	128.0	135.0	183.0	147.0	139.0	130.0	113.0	85.0	111.0	112.0	133.0	61.0	63.0	56.0	62.0	65.0	71.0	5.32132343639224e-24	3.60455774058703e-24	1.78370810811278e-24	5.15382166589755e-23	1.18761154539657e-19	2.34884211955131e-21	0.0048680316302829	5.72611132631508e-12	5.44109653173175e-15	0.328360783277319	0.00518185476378685
GENE5632X	ucsf_hc.01_1.G217B.05861		100.0	127.0	113.0	103.0	70.0	98.0	32.0	67.0	62.0	24.0	41.0	37.0	135.0	121.0	89.0	39.0	38.0	46.0	3.0	1.0	2.0	4.0	2.0	4.0	1.0	2.0	7.0	4.0	9.0	5.0	2.0	1.0	0.0	1.0	3.0	2.0	2.30797593529207e-10	8.87343477866962e-09	2.45675427217937e-10	1.44584828269319e-08	7.27794694978168e-06	1.63472449801561e-07	0.0675376797373767	0.022602140494881	9.82747644426905e-05	0.179119337115075	0.321803371402574
GENE11032X	ucsf_hc.01_1.G217B.11514		104.0	150.0	116.0	122.0	158.0	99.0	72.0	52.0	65.0	17.0	26.0	23.0	165.0	135.0	105.0	51.0	47.0	56.0	3.0	4.0	1.0	5.0	5.0	2.0	0.0	1.0	3.0	3.0	5.0	1.0	1.0	0.0	0.0	2.0	1.0	0.0	4.37266317474702e-11	9.05227340530801e-10	2.72799074183296e-11	9.5074856594602e-11	0.000305252405885189	5.06793573665525e-09	0.853621550014057	1.32781482515378e-05	5.48922278794839e-05	0.200858116298708	0.311406801305639
GENE3645X	ucsf_hc.01_1.G217B.03786		1196.0	1255.0	1163.0	1072.0	960.0	908.0	1117.0	1124.0	1108.0	488.0	548.0	627.0	1568.0	1476.0	1267.0	321.0	350.0	384.0	50.0	43.0	58.0	109.0	86.0	77.0	48.0	59.0	72.0	78.0	90.0	64.0	15.0	6.0	8.0	21.0	13.0	15.0	2.49371720898116e-22	6.13794262159617e-23	8.44346225827132e-21	1.54037988819003e-20	5.23609683534598e-17	3.8292097943882e-17	1.30604939714598e-05	8.23441013676069e-15	2.4507577387141e-18	0.0370624053196602	1.2429015667576e-05
GENE9640X	ucsf_hc.01_1.G217B.10063		167.0	192.0	157.0	149.0	133.0	158.0	176.0	149.0	167.0	64.0	64.0	75.0	305.0	301.0	215.0	40.0	63.0	50.0	2.0	3.0	6.0	8.0	5.0	8.0	10.0	4.0	3.0	6.0	6.0	8.0	1.0	0.0	0.0	0.0	1.0	1.0	2.49542540004859e-14	3.60574271179116e-15	3.26170743067915e-15	3.04666852953943e-13	5.89783277905622e-10	2.72985571043225e-11	0.0325623881477909	1.09532974964071e-09	2.99655318114029e-13	0.493035298785368	0.0331014229219889
GENE9641X	ucsf_hc.01_1.G217B.10064		151.0	159.0	146.0	168.0	169.0	163.0	119.0	97.0	104.0	32.0	41.0	42.0	235.0	241.0	209.0	59.0	56.0	53.0	5.0	6.0	7.0	7.0	5.0	8.0	11.0	7.0	5.0	4.0	6.0	8.0	5.0	0.0	0.0	0.0	2.0	1.0	1.2991618966928e-13	1.85162388633288e-13	1.09456417359238e-14	8.08492629272044e-14	6.32559278732293e-07	1.94576176687616e-11	0.730122050253204	7.62287177754743e-09	3.05897932210788e-11	0.715101012238232	0.497268028846782
GENE13X	ucsf_hc.01_1.G217B.00014		210.0	198.0	193.0	115.0	91.0	92.0	33.0	19.0	22.0	8.0	16.0	11.0	120.0	124.0	98.0	74.0	69.0	72.0	1.0	1.0	1.0	1.0	2.0	0.0	0.0	0.0	0.0	4.0	4.0	2.0	3.0	2.0	1.0	0.0	1.0	1.0	2.38459724166188e-16	5.40782771018811e-10	4.31004794223228e-14	3.77890259277075e-13	2.28049778358924e-06	3.1996190293235e-13	3.22269906169261e-09	0.000411688043002045	0.0375916925452186	0.00011576204542071	0.975904039529499
GENE5021X	ucsf_hc.01_1.G217B.05219		578.0	817.0	635.0	215.0	94.0	192.0	76.0	44.0	33.0	12.0	17.0	19.0	301.0	302.0	220.0	78.0	76.0	82.0	1.0	0.0	0.0	0.0	2.0	0.0	0.0	0.0	0.0	2.0	0.0	2.0	2.0	0.0	1.0	0.0	1.0	0.0	3.3306771210637e-11	1.09909661414505e-06	2.77805993152578e-09	4.00130343312788e-08	0.000717138044102427	2.73860725356495e-07	1.02483674911445e-11	0.00203578195853999	4.24731357870863e-06	0.355788926967244	0.807716949584717
GENE8144X	ucsf_hc.01_1.G217B.08504		49.0	33.0	42.0	37.0	37.0	44.0	27.0	16.0	22.0	14.0	14.0	16.0	36.0	25.0	27.0	37.0	47.0	32.0	1.0	6.0	5.0	3.0	2.0	1.0	4.0	1.0	0.0	2.0	7.0	3.0	1.0	2.0	0.0	0.0	2.0	1.0	2.69858902089533e-08	9.62421076561263e-06	1.87413641170613e-07	1.36136511107602e-06	0.000266045663534219	1.28181563441864e-08	0.661491180264241	0.104355878271602	0.023120199796597	0.103169302686038	0.644574789751266
GENE5171X	ucsf_hc.01_1.G217B.05377		18.0	33.0	34.0	34.0	27.0	28.0	3.0	5.0	12.0	2.0	2.0	1.0	21.0	6.0	19.0	7.0	6.0	7.0	1.0	2.0	0.0	1.0	0.0	0.0	0.0	0.0	0.0	1.0	1.0	0.0	0.0	0.0	0.0	0.0	0.0	0.0	1.00993161477224e-08	0.00144134535200813	8.56210328733707e-07	2.1244995137223e-07	0.160598336043531	3.24760512569214e-05	0.909277055911124	0.0167017622608574	0.206836241713247	0.354049960483019	0.669191666240202
GENE5843X	ucsf_hc.01_1.G217B.06077		611.0	575.0	558.0	481.0	652.0	497.0	408.0	413.0	298.0	69.0	74.0	67.0	436.0	380.0	387.0	203.0	205.0	204.0	31.0	25.0	40.0	31.0	31.0	35.0	13.0	9.0	9.0	27.0	30.0	27.0	21.0	10.0	17.0	25.0	27.0	8.0	4.98182062900549e-16	1.56393568382192e-15	9.43631237461301e-15	1.22248448161047e-15	0.00501366583116832	3.36515109572254e-12	0.115346152780719	4.44342595489101e-14	5.77809974033028e-05	0.00307325062691442	0.49729378331587
GENE7811X	ucsf_hc.01_1.G217B.08150		2.0	7.0	13.0	8.0	2.0	11.0	3.0	3.0	3.0	1.0	0.0	0.0	10.0	8.0	8.0	5.0	4.0	3.0	0.0	0.0	1.0	0.0	0.0	0.0	0.0	0.0	0.0	0.0	1.0	0.0	0.0	0.0	0.0	0.0	0.0	0.0	6.54080036512677e-05	0.00338804230445827	5.61290238435592e-06	0.000996588418975801	0.788063710690431	0.000343257927045586	0.881661619131271	0.00469121771015177	0.18913541157458	0.641381993024881	0.822082231752315
GENE709X	ucsf_hc.01_1.G217B.00748		128.0	92.0	97.0	47.0	31.0	45.0	61.0	41.0	39.0	20.0	14.0	17.0	111.0	124.0	104.0	38.0	40.0	33.0	3.0	1.0	2.0	3.0	2.0	0.0	1.0	2.0	0.0	3.0	0.0	1.0	1.0	0.0	0.0	0.0	1.0	0.0	3.4868699914144e-11	2.18666804860428e-09	1.70621029275612e-11	3.37507134282956e-08	2.02613642589712e-05	4.23729924022118e-09	1.09563493349472e-06	4.24750877935203e-05	9.05004861441913e-06	0.855969066904486	0.80440101822296
GENE3045X	ucsf_hc.01_1.G217B.03159		95.0	73.0	87.0	48.0	50.0	44.0	46.0	37.0	26.0	9.0	15.0	19.0	159.0	164.0	99.0	44.0	33.0	28.0	2.0	2.0	4.0	3.0	3.0	0.0	0.0	3.0	0.0	0.0	2.0	0.0	0.0	1.0	0.0	0.0	1.0	0.0	4.89746513199342e-10	1.25857935894498e-07	2.92435908316099e-11	2.19555040694909e-08	0.000274414267602258	2.64456072878833e-08	0.00123074875804423	0.000662598955611798	2.78202636362901e-07	0.971248823534323	0.641068138257022
GENE10755X	ucsf_hc.01_1.G217B.11230		31.0	27.0	23.0	32.0	10.0	12.0	13.0	12.0	8.0	3.0	6.0	3.0	44.0	47.0	30.0	8.0	8.0	15.0	0.0	3.0	0.0	0.0	1.0	0.0	0.0	0.0	0.0	0.0	0.0	0.0	0.0	0.0	0.0	0.0	0.0	0.0	1.13467460570776e-09	2.00511472158196e-06	1.03643035685766e-10	6.76638436076029e-08	0.00310652737482149	4.67142778449915e-07	0.0222945504988628	0.00388032831002171	4.43697014717619e-05	0.954825306476198	0.906249616537865
GENE4991X	ucsf_hc.01_1.G217B.05189		698.0	839.0	647.0	303.0	202.0	247.0	351.0	241.0	232.0	47.0	54.0	55.0	3329.0	3620.0	2882.0	428.0	336.0	405.0	5.0	3.0	1.0	6.0	6.0	5.0	0.0	1.0	1.0	1.0	3.0	1.0	0.0	1.0	1.0	0.0	3.0	0.0	5.02511264508101e-12	1.95858727922613e-11	2.67933928184436e-14	3.47698559606698e-10	2.17275792675834e-05	5.05723124791025e-11	3.4002550268448e-11	2.73634532052831e-10	2.11434237702042e-19	0.495659015846291	0.192485796526323
GENE2696X	ucsf_hc.01_1.G217B.02796		123.0	179.0	124.0	61.0	29.0	56.0	74.0	56.0	46.0	5.0	5.0	5.0	398.0	408.0	366.0	145.0	143.0	120.0	1.0	1.0	1.0	1.0	1.0	1.0	0.0	1.0	0.0	0.0	1.0	0.0	1.0	0.0	0.0	0.0	0.0	1.0	6.84080420976889e-12	3.18477333056857e-10	6.93614947402582e-14	4.602323208171e-09	0.02952284578079	4.55942290816917e-12	2.60430925599824e-08	5.69987244136469e-09	3.68596392035492e-09	0.957009641704502	0.825510156065586
GENE10950X	ucsf_hc.01_1.G217B.11428		89.0	77.0	72.0	28.0	32.0	23.0	16.0	16.0	12.0	2.0	0.0	3.0	162.0	150.0	108.0	34.0	43.0	56.0	0.0	0.0	1.0	0.0	0.0	0.0	0.0	0.0	0.0	0.0	0.0	0.0	0.0	0.0	0.0	0.0	0.0	0.0	2.12586579922927e-14	2.37375065533291e-09	1.16802554374259e-15	2.83886145346396e-11	0.0365563891955437	3.81128391787032e-13	1.85812679298996e-08	1.07683143024964e-07	7.1875350774978e-09	0.947481423738839	0.771082253650808
GENE8557X	ucsf_hc.01_1.G217B.08932		18.0	18.0	24.0	8.0	12.0	14.0	6.0	7.0	6.0	3.0	0.0	3.0	20.0	17.0	15.0	15.0	6.0	7.0	0.0	0.0	0.0	0.0	1.0	0.0	0.0	0.0	0.0	0.0	0.0	1.0	0.0	0.0	0.0	0.0	1.0	0.0	4.20382176351097e-09	1.66724656231471e-06	1.14777762700937e-08	4.69488188124374e-06	0.172784483942676	7.06747517431843e-06	0.0216754649237828	0.00161998223526663	0.102747777699134	0.6100869344226	0.447642093691712
GENE4096X	ucsf_hc.01_1.G217B.04254		41102.0	53167.0	37350.0	41605.0	27733.0	27140.0	15357.0	17574.0	16158.0	7823.0	8157.0	10430.0	66324.0	62314.0	57019.0	97730.0	122861.0	99980.0	3832.0	3528.0	3759.0	3453.0	2855.0	2844.0	2906.0	2456.0	2334.0	3150.0	3253.0	2985.0	4108.0	3580.0	3478.0	3363.0	3540.0	2936.0	1.57534258880721e-26	1.64601760862959e-21	4.65544269849532e-26	1.08092081057442e-23	6.78629540956959e-15	1.92365270087982e-28	1.9225295689948e-05	2.34826828815292e-12	1.27738524822498e-10	0.000447153174589567	0.753988805025458
GENE4097X	ucsf_hc.01_1.G217B.04255		6883.0	10498.0	7583.0	11563.0	8659.0	9665.0	656.0	892.0	693.0	203.0	154.0	142.0	20168.0	19675.0	16678.0	17447.0	21453.0	18175.0	28.0	24.0	23.0	19.0	19.0	18.0	23.0	21.0	20.0	14.0	16.0	18.0	14.0	3.0	8.0	12.0	11.0	7.0	2.12167600225771e-18	3.25031944995142e-13	1.70049051101884e-17	5.46799774799103e-18	1.58022449632749e-06	2.16937947740522e-18	0.107782655186798	1.37644825956904e-11	0.0084667322502773	0.737212581571904	0.840420071603797
GENE6510X	ucsf_hc.01_1.G217B.06781		8.0	4.0	6.0	11.0	3.0	6.0	2.0	2.0	6.0	3.0	1.0	1.0	8.0	6.0	10.0	9.0	6.0	7.0	0.0	0.0	0.0	0.0	0.0	0.0	0.0	0.0	0.0	0.0	0.0	0.0	0.0	0.0	0.0	0.0	0.0	0.0	2.09515247131124e-06	3.66356786478601e-05	2.47795584442871e-07	3.92334786606968e-06	0.013643854387469	1.79731927723582e-07	0.914354821506891	0.0961140573201446	0.580816600401127	0.947659698122143	0.798499621021738
GENE10381X	ucsf_hc.01_1.G217B.10836		3188.0	3252.0	3028.0	3371.0	2664.0	2762.0	2314.0	2228.0	1862.0	1552.0	1627.0	1866.0	4450.0	4086.0	3605.0	3381.0	3698.0	3371.0	814.0	833.0	846.0	853.0	608.0	664.0	836.0	690.0	605.0	618.0	585.0	630.0	781.0	671.0	684.0	605.0	713.0	535.0	2.4251691795763e-20	5.42875460045779e-18	3.71102681034385e-22	1.60363950046079e-19	1.1414548126427e-12	9.70426108428333e-23	0.00849233682262548	9.86323989190216e-08	0.0825199502539406	0.359022881140728	0.935824205258085
GENE3034X	ucsf_hc.01_1.G217B.03146		254.0	309.0	303.0	36.0	28.0	47.0	45.0	42.0	26.0	18.0	19.0	25.0	418.0	484.0	355.0	57.0	49.0	49.0	2.0	0.0	1.0	0.0	0.0	0.0	1.0	2.0	0.0	1.0	0.0	3.0	2.0	1.0	1.0	1.0	0.0	0.0	3.88489185522313e-13	9.24280233740156e-09	3.85810035143571e-14	1.42052243201045e-07	8.7980684201104e-08	1.31380245599588e-09	1.15288026959135e-13	0.00805809949703045	4.79318108478566e-14	0.866458602821874	0.344298430579372
GENE9639X	ucsf_hc.01_1.G217B.10062		831.0	831.0	823.0	404.0	349.0	390.0	389.0	321.0	315.0	108.0	118.0	127.0	1658.0	1605.0	1240.0	120.0	133.0	115.0	5.0	5.0	4.0	4.0	5.0	3.0	2.0	5.0	4.0	5.0	3.0	2.0	7.0	1.0	6.0	0.0	0.0	0.0	3.53329072855078e-18	8.59962784404873e-17	2.09086274308221e-19	6.80653477261048e-16	1.96108900571211e-12	6.21063393283706e-14	1.97505351069748e-13	4.24145275755013e-13	8.26131005568178e-22	0.997343406806178	0.964963903171065
GENE6331X	ucsf_hc.01_1.G217B.06588		51.0	91.0	69.0	67.0	29.0	54.0	47.0	36.0	28.0	18.0	25.0	23.0	127.0	106.0	88.0	43.0	39.0	40.0	7.0	14.0	10.0	8.0	10.0	6.0	13.0	10.0	9.0	7.0	6.0	9.0	23.0	37.0	14.0	5.0	8.0	5.0	6.91333904702499e-07	3.12817883036127e-05	4.56796217463809e-07	1.69724864701339e-05	0.0169922681914705	3.64800453672253e-06	0.0303603899119986	0.0199149349206445	0.000216473035833357	0.55807328568057	0.916635657529678
GENE8162X	ucsf_hc.01_1.G217B.08522		8258.0	7288.0	6649.0	7469.0	6968.0	6953.0	5624.0	5669.0	5678.0	4695.0	5199.0	5728.0	11564.0	10634.0	9506.0	6677.0	7456.0	7369.0	4908.0	4999.0	4407.0	4272.0	3422.0	3549.0	4418.0	3727.0	3506.0	3475.0	3197.0	3462.0	5580.0	5112.0	5004.0	4353.0	4223.0	3797.0	1.0123575272433e-10	7.48506904317891e-07	2.87981536112506e-11	1.84945663678394e-10	0.00247067278109736	3.58530103489543e-11	0.0858444796758248	0.00016458662340477	0.0019324759189516	0.201459245545796	0.173732763497633
GENE2025X	ucsf_hc.01_1.G217B.02102		471.0	473.0	440.0	454.0	469.0	424.0	391.0	376.0	394.0	420.0	460.0	522.0	569.0	556.0	462.0	493.0	618.0	472.0	189.0	178.0	168.0	152.0	130.0	148.0	183.0	188.0	152.0	207.0	186.0	152.0	115.0	76.0	99.0	144.0	155.0	102.0	9.6336125412708e-12	4.98346675627879e-13	3.84238417967295e-17	3.42750597599658e-09	6.44458743998706e-14	1.1804091373974e-16	0.219557040740671	0.282070334615531	0.000407345291727252	0.357208987047482	0.673147916855058
GENE4259X	ucsf_hc.01_1.G217B.04430		361.0	384.0	399.0	356.0	406.0	407.0	234.0	212.0	202.0	160.0	199.0	215.0	1095.0	1064.0	957.0	420.0	405.0	406.0	18.0	17.0	15.0	19.0	20.0	10.0	22.0	19.0	16.0	18.0	23.0	19.0	0.0	3.0	2.0	1.0	0.0	2.0	1.73880790321865e-15	2.82911624256277e-14	1.40721850575483e-16	3.73574617245935e-15	2.25734887696543e-12	8.30103040314244e-15	0.712060049082729	0.0281470653676805	2.14781951690793e-11	0.771178161824937	0.732416466975002
GENE6349X	ucsf_hc.01_1.G217B.06611		1352.0	1308.0	1440.0	1206.0	2999.0	1337.0	1519.0	1398.0	1173.0	1091.0	1073.0	1159.0	2272.0	2144.0	2014.0	1036.0	1213.0	1063.0	135.0	99.0	93.0	122.0	101.0	87.0	179.0	144.0	118.0	182.0	152.0	167.0	28.0	21.0	23.0	16.0	9.0	14.0	5.29400754766776e-11	1.11222533152878e-12	5.23912239959925e-12	1.92324087716482e-11	1.8818691856758e-10	4.63695397563272e-10	0.217151069584453	0.0247370754388957	0.00129119175390976	0.600107058829828	0.749413562038957
GENE1364X	ucsf_hc.01_1.G217B.01422		531.0	514.0	497.0	605.0	280.0	496.0	519.0	441.0	465.0	448.0	560.0	603.0	1302.0	1264.0	1043.0	555.0	655.0	544.0	6.0	4.0	4.0	6.0	2.0	3.0	12.0	5.0	10.0	11.0	5.0	9.0	0.0	1.0	2.0	0.0	1.0	0.0	5.2736774927304e-12	3.62787162362409e-12	4.3391923203476e-12	2.97996006039325e-11	1.80442196255005e-11	6.94587778479785e-11	0.0711416717779498	0.958754052551575	9.80447587789846e-06	0.997797747692087	0.911549667869998
GENE7727X	ucsf_hc.01_1.G217B.08044		497.0	466.0	401.0	481.0	595.0	515.0	282.0	323.0	290.0	217.0	283.0	323.0	1620.0	1591.0	1339.0	755.0	842.0	744.0	5.0	5.0	3.0	5.0	4.0	5.0	18.0	7.0	4.0	8.0	7.0	9.0	2.0	0.0	5.0	0.0	1.0	1.0	9.53276034108307e-16	4.12404476490088e-15	3.7831008263005e-17	5.07464188536303e-16	5.36038231431748e-14	1.40488020608266e-15	0.231349328793274	0.0376002735810721	2.20442284966043e-08	0.963150237416607	0.613749887432738
GENE7757X	ucsf_hc.01_1.G217B.08076		676.0	805.0	702.0	1091.0	1076.0	1236.0	575.0	558.0	654.0	641.0	834.0	818.0	1691.0	1444.0	1426.0	774.0	895.0	801.0	19.0	21.0	20.0	33.0	19.0	24.0	51.0	53.0	39.0	41.0	33.0	26.0	7.0	6.0	7.0	3.0	5.0	2.0	1.30637772464645e-17	1.15556235051562e-17	2.14260130704686e-18	4.91110307354295e-19	1.35149969365858e-17	1.61954845703988e-16	1.24877097898116e-06	0.0767832754885189	4.10325633948235e-07	0.253375409753106	0.185190372103451
GENE8084X	ucsf_hc.01_1.G217B.08438		76.0	66.0	51.0	92.0	92.0	103.0	50.0	62.0	60.0	43.0	60.0	84.0	186.0	170.0	138.0	90.0	139.0	125.0	2.0	2.0	4.0	1.0	1.0	1.0	2.0	4.0	2.0	3.0	3.0	4.0	0.0	0.0	0.0	0.0	1.0	0.0	9.62018011460659e-12	2.44078314778463e-12	1.18201032624016e-15	9.51277983243288e-13	5.00761558931493e-12	1.95589814431591e-14	0.00691347915798597	0.761902100484908	0.253596438688883	0.560384198253595	0.259819052427842
GENE7494X	ucsf_hc.01_1.G217B.07801	RSR1	7981.0	8374.0	6545.0	8684.0	10419.0	8183.0	6350.0	5276.0	5662.0	4974.0	5242.0	6326.0	15683.0	14196.0	13103.0	10264.0	11591.0	10169.0	2098.0	1774.0	2456.0	2091.0	1795.0	1901.0	3561.0	3248.0	3322.0	3114.0	3488.0	2853.0	2130.0	1757.0	2145.0	2389.0	2615.0	2222.0	3.05495407123056e-11	1.25502592040858e-17	2.73971246156155e-22	2.9024507566239e-13	1.28337745088757e-14	4.02709066504498e-20	0.0633881668448089	0.0148635830364659	0.328288798545199	0.935135044554861	0.247637570170462
GENE3313X	ucsf_hc.01_1.G217B.03439		40.0	23.0	38.0	35.0	19.0	25.0	79.0	75.0	47.0	32.0	27.0	34.0	120.0	120.0	98.0	73.0	55.0	60.0	12.0	7.0	11.0	6.0	6.0	7.0	13.0	10.0	7.0	19.0	10.0	3.0	1.0	10.0	4.0	2.0	4.0	3.0	0.00390913920262821	1.28536184484631e-07	9.01952629101442e-10	0.0324827820839462	0.000462297752806294	3.36224359104306e-08	0.292047638829172	0.000525373552948009	0.0376757366006893	0.917001307924509	0.630319785852281
GENE8085X	ucsf_hc.01_1.G217B.08439		9.0	5.0	9.0	5.0	6.0	3.0	13.0	11.0	8.0	9.0	8.0	7.0	32.0	27.0	8.0	11.0	13.0	19.0	2.0	0.0	3.0	1.0	1.0	0.0	2.0	0.0	1.0	2.0	1.0	1.0	0.0	1.0	0.0	0.0	0.0	2.0	0.00261963793367918	0.000153200987008521	1.08885164702178e-06	0.16086486056044	0.000965365094852367	8.04940704832395e-06	0.248830761700912	0.319113765752174	0.718316955582297	0.629469913332296	0.721090035576173
GENE173X	ucsf_hc.01_1.G217B.00180		20.0	22.0	22.0	22.0	18.0	22.0	17.0	9.0	10.0	11.0	17.0	16.0	48.0	35.0	32.0	14.0	17.0	10.0	6.0	6.0	1.0	3.0	0.0	2.0	4.0	4.0	5.0	6.0	4.0	7.0	7.0	1.0	5.0	3.0	1.0	1.0	0.000324926822415779	0.00188591167086873	5.51033094076146e-07	0.00546840477322609	4.57424600454201e-05	7.4869522046443e-05	0.756127835376887	0.760212630401351	0.00278668981762396	0.597576034712282	0.229299293200232
GENE6953X	ucsf_hc.01_1.G217B.07237		13.0	15.0	11.0	7.0	7.0	14.0	11.0	17.0	5.0	16.0	12.0	7.0	21.0	18.0	19.0	7.0	7.0	7.0	3.0	4.0	3.0	5.0	2.0	0.0	5.0	1.0	3.0	1.0	3.0	5.0	3.0	3.0	2.0	2.0	2.0	0.0	0.00436069896484874	0.00993772576277064	0.000268580701733547	0.0774854594066523	0.00184751848409118	0.00469729674680978	0.245184596310877	0.944495115945093	0.0338697291573953	0.957583388878633	0.444714316855342
GENE4979X	ucsf_hc.01_1.G217B.05176		339.0	295.0	308.0	210.0	185.0	181.0	307.0	279.0	275.0	363.0	420.0	427.0	707.0	647.0	523.0	267.0	239.0	230.0	34.0	41.0	35.0	31.0	21.0	14.0	32.0	34.0	33.0	18.0	28.0	27.0	10.0	11.0	18.0	4.0	3.0	3.0	3.76026149852391e-16	4.3625770927393e-17	2.10762012649559e-19	4.70276202825868e-13	9.89372925912946e-18	2.70503103314527e-16	8.89898453388089e-08	0.00315627674748681	1.1554661889864e-11	0.280908254244305	0.088369975863582
GENE9282X	ucsf_hc.01_1.G217B.09684		100.0	107.0	99.0	85.0	102.0	86.0	88.0	127.0	116.0	112.0	108.0	108.0	135.0	136.0	119.0	31.0	54.0	51.0	14.0	17.0	17.0	11.0	12.0	18.0	21.0	21.0	20.0	6.0	16.0	18.0	12.0	16.0	11.0	4.0	4.0	3.0	9.64703553822857e-09	1.10821788284015e-11	1.87617091772946e-11	4.3295614838751e-09	1.48469339638126e-10	7.30100242223976e-09	0.201906280856604	0.372917118640186	1.27806025459674e-06	0.13607917046558	0.979204371533363
GENE7793X	ucsf_hc.01_1.G217B.08121		122.0	134.0	154.0	106.0	90.0	92.0	77.0	99.0	72.0	101.0	118.0	98.0	111.0	137.0	86.0	81.0	63.0	78.0	23.0	20.0	27.0	14.0	8.0	8.0	36.0	41.0	29.0	17.0	29.0	19.0	20.0	11.0	14.0	3.0	4.0	4.0	1.14400227917667e-08	1.10110244734226e-08	3.92984705360371e-10	1.93215612833975e-07	7.48522033016647e-11	5.77182340684991e-11	0.00170945238192783	0.343572332253986	0.176804650850007	0.083256702102757	0.0238383769604146
GENE5581X	ucsf_hc.01_1.G217B.05804		11.0	12.0	13.0	12.0	21.0	17.0	9.0	7.0	18.0	16.0	10.0	22.0	11.0	20.0	12.0	10.0	9.0	12.0	1.0	1.0	0.0	1.0	0.0	0.0	6.0	2.0	1.0	1.0	2.0	0.0	0.0	0.0	0.0	0.0	0.0	0.0	0.00162216807705757	3.94036446715619e-06	1.13558578827618e-07	4.46829651566704e-06	4.82098193612003e-07	3.95622248845678e-07	0.413238051361986	0.397949178326852	0.849433046150402	0.189352744558416	0.816584098923881
GENE7532X	ucsf_hc.01_1.G217B.07839		22.0	19.0	23.0	36.0	29.0	18.0	16.0	20.0	15.0	25.0	28.0	32.0	35.0	27.0	17.0	25.0	45.0	35.0	1.0	1.0	2.0	0.0	1.0	0.0	2.0	6.0	4.0	1.0	0.0	1.0	1.0	0.0	0.0	0.0	0.0	0.0	9.07231407164318e-06	6.72942173709372e-08	1.19290340418017e-09	5.07069499596556e-09	5.80521434703815e-10	7.91635750444449e-12	0.405685628093702	0.0711168806734145	0.00634629171664471	0.0113191537270884	0.197185899670316
GENE5165X	ucsf_hc.01_1.G217B.05369		129.0	97.0	93.0	74.0	74.0	97.0	95.0	107.0	85.0	53.0	89.0	70.0	146.0	127.0	102.0	74.0	77.0	67.0	5.0	4.0	11.0	1.0	2.0	2.0	9.0	9.0	20.0	5.0	9.0	12.0	2.0	1.0	2.0	1.0	1.0	0.0	4.88276219972847e-10	1.20329520808141e-11	4.99005213589592e-12	8.61109778535168e-09	2.68058423370766e-10	6.19457440184392e-11	0.0235642820111477	0.00515137407929297	0.0262643530854588	0.5300081740196	0.0462467654152221
GENE7789X	ucsf_hc.01_1.G217B.08115		107.0	112.0	134.0	129.0	132.0	125.0	123.0	117.0	120.0	202.0	230.0	244.0	316.0	286.0	232.0	215.0	215.0	195.0	4.0	7.0	5.0	2.0	1.0	1.0	10.0	6.0	7.0	13.0	5.0	6.0	2.0	0.0	0.0	0.0	0.0	0.0	1.24465142506029e-13	2.99770609209241e-15	3.05273575088334e-16	1.09693028219227e-13	3.98030956488737e-16	7.67368858910676e-17	0.691995758317478	1.1733774598093e-06	0.455896767091996	0.930645556322409	0.0161506316773848
GENE6923X	ucsf_hc.01_1.G217B.07207		22.0	8.0	10.0	24.0	27.0	35.0	18.0	12.0	13.0	17.0	20.0	20.0	52.0	51.0	33.0	44.0	30.0	40.0	0.0	2.0	4.0	1.0	0.0	0.0	3.0	6.0	3.0	9.0	1.0	2.0	0.0	0.0	1.0	0.0	0.0	1.0	0.0317807018556366	3.5149949519257e-05	1.49236091982927e-08	3.39400299785555e-05	2.22514298458174e-06	2.17660714224987e-08	0.0153274647533278	0.615811531247439	0.853731987610876	0.796062247786221	0.357174704564155
GENE5584X	ucsf_hc.01_1.G217B.05808		42.0	16.0	23.0	64.0	72.0	55.0	24.0	19.0	19.0	33.0	37.0	52.0	89.0	83.0	70.0	54.0	79.0	61.0	2.0	2.0	9.0	0.0	1.0	1.0	4.0	10.0	4.0	2.0	1.0	3.0	6.0	7.0	1.0	0.0	1.0	3.0	0.000714574655458239	4.35177825712586e-05	4.10549782600539e-09	1.49107054814148e-08	4.93204943613261e-08	1.80499820299083e-09	0.000440676606102652	0.0373856937321611	0.974367147160056	0.153936751805625	0.0753976982579973
GENE9984X	ucsf_hc.01_1.G217B.10424		80.0	47.0	48.0	138.0	150.0	127.0	29.0	34.0	26.0	67.0	79.0	92.0	184.0	167.0	145.0	139.0	184.0	140.0	9.0	10.0	7.0	0.0	0.0	3.0	11.0	10.0	7.0	3.0	0.0	3.0	3.0	1.0	0.0	0.0	0.0	0.0	4.47969389201037e-07	3.05969114078776e-05	1.31356387874387e-12	4.82193134882095e-12	8.26438380162525e-11	1.65729461975426e-13	1.81638823004446e-06	4.86457352825579e-05	0.155390822710508	0.00203364110778265	0.000349322787747387
GENE2732X	ucsf_hc.01_1.G217B.02833		460.0	512.0	451.0	514.0	573.0	488.0	399.0	371.0	397.0	435.0	524.0	590.0	853.0	745.0	650.0	496.0	603.0	542.0	410.0	414.0	384.0	409.0	278.0	302.0	343.0	349.0	329.0	347.0	300.0	312.0	451.0	388.0	373.0	325.0	349.0	304.0	0.0532795154348745	0.261642512472917	5.79506832507036e-08	0.00799894993911821	6.76429407190291e-05	4.9463983657033e-08	0.440447687212943	0.00840785408456464	0.116932791074301	0.985487027849483	0.665967906793057
GENE11313X	ucsf_hc.01_1.G217B.11805		153.0	112.0	90.0	185.0	227.0	198.0	101.0	85.0	109.0	129.0	179.0	198.0	1030.0	996.0	884.0	285.0	290.0	283.0	104.0	123.0	112.0	22.0	18.0	12.0	47.0	35.0	47.0	29.0	15.0	18.0	13.0	12.0	11.0	2.0	5.0	2.0	4.35058478224569e-06	0.76031125383158	1.9279509271485e-19	1.30667341306565e-12	2.33623910368451e-12	2.17661102563219e-15	4.12714752305287e-05	0.000739839150944378	6.66614703503675e-15	0.00505729749168307	2.38212382939761e-09
GENE7610X	ucsf_hc.01_1.G217B.07921		73.0	92.0	74.0	98.0	48.0	84.0	51.0	50.0	54.0	73.0	80.0	86.0	142.0	166.0	107.0	90.0	89.0	91.0	48.0	60.0	54.0	36.0	28.0	37.0	59.0	56.0	55.0	39.0	35.0	27.0	44.0	49.0	43.0	35.0	41.0	24.0	0.42593488646608	0.707140700367011	8.49970632373694e-07	0.0115853032555129	0.000293406604389672	5.25971147764207e-06	0.383004420939176	0.0535541567957273	0.130206951461104	0.0321024062046431	0.152230500513396
GENE2952X	ucsf_hc.01_1.G217B.03060		5.0	9.0	9.0	11.0	5.0	3.0	1.0	5.0	1.0	2.0	1.0	10.0	22.0	33.0	22.0	5.0	8.0	8.0	3.0	0.0	0.0	0.0	1.0	1.0	2.0	0.0	2.0	1.0	1.0	0.0	5.0	3.0	1.0	0.0	2.0	0.0	0.00949386653809303	0.143702409518485	7.77823643000146e-05	0.017638190006904	0.103229591139235	0.00161897134310402	0.524787331776085	0.640838164227523	0.00622669700697125	0.790904767273009	0.815308466958124
GENE5587X	ucsf_hc.01_1.G217B.05812		24.0	11.0	19.0	9.0	21.0	11.0	6.0	2.0	1.0	2.0	2.0	3.0	53.0	49.0	35.0	27.0	14.0	13.0	0.0	0.0	0.0	0.0	0.0	0.0	0.0	1.0	0.0	1.0	0.0	0.0	0.0	5.0	2.0	2.0	0.0	2.0	5.69852047395614e-06	0.00570065505180773	9.52490624161869e-08	5.2633018896854e-05	0.0219614972833549	2.25522241554512e-05	0.33448052935168	0.813590858504019	0.00652028828551168	0.960267230886426	0.860370359472865
GENE6368X	ucsf_hc.01_1.G217B.06631		23.0	23.0	22.0	17.0	23.0	15.0	8.0	3.0	8.0	5.0	13.0	9.0	82.0	79.0	72.0	22.0	29.0	21.0	4.0	1.0	3.0	3.0	1.0	1.0	2.0	1.0	3.0	2.0	4.0	2.0	7.0	3.0	4.0	6.0	3.0	6.0	1.67853897116236e-07	0.0141045723823328	1.39524692291077e-11	2.05584821182514e-05	0.00076400865376074	3.81467635817425e-06	0.221152209264149	0.462674323680897	1.53417707541524e-06	0.56312985913851	0.722228962156206
GENE4087X	ucsf_hc.01_1.G217B.04245		3.0	3.0	7.0	4.0	3.0	3.0	0.0	2.0	0.0	1.0	2.0	1.0	19.0	9.0	4.0	10.0	6.0	3.0	0.0	1.0	1.0	1.0	0.0	0.0	0.0	2.0	1.0	1.0	0.0	0.0	1.0	1.0	0.0	2.0	0.0	0.0	0.043093447546842	0.900549853373761	0.000393855467137204	0.0248235263087211	0.272501094632309	0.00140249199488627	0.678129121307999	0.376564066770849	0.572732092444281	0.634464260873396	0.834416655965671
GENE7973X	ucsf_hc.01_1.G217B.08321		8.0	8.0	13.0	11.0	13.0	18.0	2.0	0.0	0.0	3.0	6.0	5.0	48.0	34.0	47.0	44.0	28.0	30.0	0.0	0.0	1.0	1.0	0.0	0.0	0.0	0.0	0.0	1.0	0.0	1.0	0.0	1.0	0.0	0.0	0.0	0.0	7.64732486145884e-07	0.649891472680267	2.80433106068982e-10	5.13557605445955e-06	0.000874795229306322	7.8804758815535e-11	0.312113656427586	0.00194453546494088	0.939935184247024	0.2763415380697	0.824791297774519
GENE280X	ucsf_hc.01_1.G217B.00289		126.0	103.0	102.0	150.0	186.0	182.0	85.0	78.0	77.0	127.0	160.0	169.0	459.0	470.0	372.0	451.0	493.0	474.0	6.0	7.0	7.0	6.0	3.0	1.0	3.0	5.0	2.0	5.0	2.0	2.0	3.0	1.0	5.0	3.0	0.0	0.0	5.42698725674879e-12	2.93503031528085e-11	6.42266255253794e-16	3.51928728505759e-13	5.94769432445292e-13	1.63678499490223e-15	0.00142884827473884	0.000163771998318032	7.818037933489e-05	0.953366982466801	0.178419873157849
GENE8560X	ucsf_hc.01_1.G217B.08935		28.0	20.0	17.0	32.0	26.0	26.0	16.0	16.0	20.0	22.0	19.0	39.0	49.0	39.0	38.0	65.0	56.0	54.0	3.0	7.0	7.0	5.0	2.0	7.0	3.0	4.0	2.0	4.0	5.0	4.0	5.0	1.0	4.0	1.0	2.0	2.0	4.4162508575907e-06	8.70904668020625e-05	4.36319862617502e-09	6.36058534645742e-06	4.04119620597423e-06	1.98516561791768e-11	0.33435540340272	0.225055667945832	0.000738805903157556	0.398086635055649	0.931658725929279
GENE5586X	ucsf_hc.01_1.G217B.05811		34.0	38.0	26.0	54.0	58.0	56.0	27.0	23.0	30.0	28.0	22.0	40.0	83.0	98.0	83.0	96.0	105.0	101.0	0.0	1.0	1.0	0.0	0.0	1.0	4.0	0.0	1.0	2.0	2.0	1.0	1.0	1.0	1.0	0.0	0.0	1.0	5.06695449208365e-09	1.12349544439273e-09	2.88258336910677e-12	2.26604618325766e-10	1.452407954072e-09	3.64474935002103e-13	0.00659010371421558	0.955317890713973	0.00320077259750006	0.560012707625509	0.794872503726768
GENE10871X	ucsf_hc.01_1.G217B.11349		111.0	85.0	74.0	159.0	162.0	167.0	74.0	71.0	70.0	124.0	118.0	145.0	149.0	148.0	128.0	211.0	164.0	187.0	4.0	8.0	3.0	5.0	2.0	5.0	9.0	8.0	7.0	8.0	8.0	9.0	9.0	3.0	4.0	3.0	1.0	3.0	1.38782421889721e-10	1.40702021839053e-11	5.22066246748012e-13	6.06024466978806e-13	8.32591785094309e-13	1.85979994202213e-14	3.56291824317457e-05	0.000659050855770579	1.37103518654905e-05	0.829768564513276	0.994774108075316
GENE2030X	ucsf_hc.01_1.G217B.02107		27.0	15.0	21.0	23.0	12.0	27.0	24.0	19.0	20.0	9.0	6.0	9.0	29.0	34.0	21.0	27.0	25.0	19.0	2.0	3.0	7.0	2.0	2.0	0.0	4.0	1.0	1.0	1.0	1.0	1.0	1.0	3.0	1.0	0.0	1.0	2.0	7.07571395728511e-06	8.18826282170717e-06	3.98263655615574e-07	5.0510078251794e-06	0.00161971525703443	1.52411640275558e-07	0.705792499897672	0.00118630038772897	0.78994272109528	0.673401527048726	0.139493919075217
GENE3611X	ucsf_hc.01_1.G217B.03748		4791.0	4148.0	3933.0	2635.0	2374.0	2369.0	3904.0	3631.0	2986.0	1572.0	1410.0	1737.0	3312.0	3048.0	2519.0	6288.0	7600.0	5731.0	152.0	160.0	159.0	104.0	92.0	110.0	88.0	64.0	66.0	65.0	88.0	89.0	119.0	129.0	123.0	36.0	88.0	55.0	1.71869780827973e-22	2.40811879589493e-23	1.88071086698293e-21	2.64938835738206e-20	1.11061801276553e-18	2.14318043860096e-23	2.76431293449468e-11	7.43517949984284e-15	4.23753019501762e-17	0.549892734495231	0.146848164827754
GENE9496X	ucsf_hc.01_1.G217B.09908		82.0	69.0	58.0	48.0	42.0	51.0	72.0	63.0	51.0	25.0	23.0	26.0	379.0	354.0	308.0	171.0	173.0	143.0	1.0	1.0	2.0	2.0	0.0	0.0	2.0	0.0	0.0	1.0	0.0	1.0	3.0	2.0	2.0	1.0	0.0	0.0	3.25070143822181e-12	1.44483610526657e-12	1.00350939132468e-16	8.21694643310779e-11	4.20997264729439e-09	8.23869775944754e-15	0.00313628757189991	7.79862271572382e-07	1.52911405780486e-07	0.764151043831736	0.359459690544723
GENE11483X	ucsf_hc.01_1.G217B.11986		179.0	196.0	182.0	152.0	115.0	131.0	174.0	186.0	137.0	97.0	114.0	145.0	395.0	364.0	283.0	343.0	399.0	315.0	56.0	53.0	56.0	32.0	19.0	20.0	31.0	27.0	29.0	32.0	19.0	24.0	62.0	37.0	33.0	19.0	21.0	12.0	1.09325891814281e-12	2.24653021914342e-11	8.83142225598479e-16	5.8326667119504e-10	3.8947073579924e-10	1.90559134597782e-17	0.000222665830745509	9.06318464799784e-05	0.00121920597864318	0.722393238794502	0.000927859574434064
GENE2427X	ucsf_hc.01_1.G217B.02517		182.0	252.0	194.0	296.0	242.0	244.0	87.0	57.0	62.0	219.0	212.0	293.0	233.0	234.0	172.0	119.0	126.0	120.0	22.0	19.0	18.0	7.0	10.0	10.0	19.0	9.0	17.0	12.0	21.0	13.0	23.0	10.0	15.0	10.0	13.0	8.0	2.86559346959522e-13	1.37804463294478e-07	3.39085776306369e-13	6.98684483589022e-14	3.30594110941681e-14	1.3180909991064e-11	0.0813556199009429	2.57633199442526e-10	0.00416929758872313	0.820908762706637	0.0606596039160399
GENE9632X	ucsf_hc.01_1.G217B.10053		59.0	66.0	52.0	77.0	97.0	82.0	27.0	19.0	27.0	47.0	84.0	95.0	173.0	131.0	110.0	96.0	114.0	99.0	11.0	8.0	12.0	5.0	8.0	6.0	14.0	10.0	3.0	10.0	7.0	14.0	12.0	7.0	14.0	5.0	8.0	7.0	5.83382778727748e-08	0.000972347771703117	1.12603596341632e-11	6.89243409349093e-09	1.31259412460278e-09	1.62894672051202e-11	0.045008400560423	9.85577258722675e-06	0.670299957756986	0.493969879471253	0.432069258287623
GENE4660X	ucsf_hc.01_1.G217B.04845		234.0	274.0	254.0	211.0	133.0	183.0	175.0	157.0	152.0	200.0	212.0	241.0	352.0	302.0	285.0	149.0	200.0	157.0	105.0	103.0	108.0	98.0	90.0	86.0	93.0	86.0	78.0	100.0	73.0	69.0	94.0	101.0	91.0	59.0	78.0	62.0	1.33056315842259e-09	1.39098275770472e-05	5.87979767692995e-11	0.000323918348417891	1.9783655243057e-07	4.31270753782206e-08	2.39032056829569e-05	0.0608479604249727	6.60386924217781e-05	0.976341377233029	0.855217039068082
GENE10595X	ucsf_hc.01_1.G217B.11062		12.0	10.0	8.0	4.0	3.0	5.0	3.0	0.0	3.0	3.0	4.0	7.0	13.0	12.0	10.0	6.0	5.0	4.0	0.0	0.0	0.0	0.0	0.0	0.0	0.0	0.0	0.0	0.0	0.0	2.0	0.0	0.0	0.0	0.0	0.0	0.0	5.10995750898677e-08	0.00476675136977276	1.68948906967916e-08	0.00330443561548253	2.04518956112352e-05	4.65356330514367e-06	0.00432945474472143	0.0273146161896881	0.0447619539833422	0.383457627042005	0.803498716143127
GENE31X	ucsf_hc.01_1.G217B.00036		384.0	336.0	351.0	236.0	207.0	206.0	78.0	66.0	59.0	30.0	38.0	43.0	126.0	120.0	102.0	126.0	91.0	82.0	6.0	8.0	7.0	11.0	4.0	16.0	9.0	9.0	6.0	11.0	10.0	12.0	0.0	0.0	0.0	0.0	0.0	0.0	6.15069876440554e-17	2.78525798310115e-11	4.01558230711236e-14	1.56193029421964e-14	1.1376830817611e-05	4.9780335114254e-14	5.76894677218596e-08	6.2245843539913e-05	0.628459503241531	0.294825640819953	0.21642814250747
GENE7803X	ucsf_hc.01_1.G217B.08136		45.0	23.0	28.0	25.0	30.0	23.0	27.0	17.0	27.0	15.0	27.0	12.0	31.0	47.0	24.0	20.0	36.0	28.0	11.0	13.0	11.0	18.0	11.0	13.0	9.0	11.0	10.0	5.0	16.0	5.0	2.0	13.0	0.0	5.0	2.0	4.0	0.0102348858480929	0.0262159132508097	1.19196751736591e-05	0.0188534480441482	0.989357464764573	7.91447919443213e-05	0.460297729936569	0.213701677007516	0.859185682851045	0.732526125994221	0.440371331555842
GENE10382X	ucsf_hc.01_1.G217B.10837		2662.0	2466.0	2355.0	2605.0	2829.0	2310.0	1569.0	1527.0	1193.0	878.0	964.0	1093.0	2596.0	2501.0	2195.0	2225.0	2467.0	2193.0	1063.0	1117.0	1231.0	785.0	684.0	702.0	1349.0	1000.0	927.0	762.0	620.0	729.0	433.0	339.0	368.0	283.0	336.0	331.0	1.02906774091682e-12	1.72339722427398e-06	6.99093493329221e-21	8.9864786277362e-17	0.0790693594373196	4.61271496128662e-22	0.712705705952103	3.03909676148052e-09	0.00113380160750106	7.30504347487412e-06	0.000252139890754946
GENE10627X	ucsf_hc.01_1.G217B.11098		72.0	43.0	51.0	41.0	43.0	35.0	24.0	26.0	17.0	3.0	6.0	7.0	74.0	64.0	75.0	25.0	26.0	37.0	11.0	8.0	12.0	5.0	0.0	2.0	24.0	18.0	28.0	8.0	6.0	1.0	2.0	1.0	0.0	1.0	0.0	0.0	0.00616991961335294	0.0077579726904717	1.79629460798444e-09	4.39169290972912e-06	0.0917133327962825	7.06439632702006e-08	0.0849980733021633	0.000189340348266849	0.00265331331721745	0.000340322573807186	0.00474451454948437
GENE3484X	ucsf_hc.01_1.G217B.03615		45.0	42.0	35.0	14.0	33.0	28.0	27.0	29.0	12.0	11.0	10.0	20.0	55.0	63.0	55.0	43.0	48.0	29.0	23.0	12.0	22.0	13.0	11.0	9.0	24.0	14.0	16.0	19.0	13.0	24.0	10.0	10.0	14.0	10.0	10.0	11.0	0.00965303311311599	0.335052244942313	1.7771859507354e-06	0.733667612186401	0.991643690842502	3.13982792611744e-05	0.00907362564643537	0.0426775961350245	0.43282117398707	0.829768564513276	0.317823248013763
GENE8612X	ucsf_hc.01_1.G217B.08988		80.0	67.0	51.0	82.0	93.0	59.0	48.0	38.0	47.0	46.0	45.0	48.0	105.0	110.0	72.0	72.0	74.0	77.0	33.0	38.0	41.0	26.0	27.0	19.0	39.0	43.0	33.0	43.0	36.0	48.0	28.0	29.0	39.0	30.0	29.0	26.0	0.0236990100883976	0.0739143914491895	3.88955828377971e-07	0.0410209455846948	0.00614184017827474	1.21423991886235e-06	0.38686884870406	0.683197782847646	0.907445126591528	0.42231995157484	0.169150039412271
GENE10960X	ucsf_hc.01_1.G217B.11439		5876.0	7376.0	5607.0	7693.0	5514.0	6038.0	2038.0	2156.0	1923.0	1746.0	2265.0	2484.0	9332.0	8804.0	7364.0	15227.0	16368.0	15569.0	1112.0	1160.0	1187.0	1388.0	1291.0	1225.0	2277.0	1848.0	1657.0	2275.0	1868.0	2395.0	1033.0	839.0	811.0	733.0	933.0	852.0	1.95232563943946e-14	1.40370252115336e-09	3.43883282644081e-21	6.71975111712931e-12	0.00024654021575589	1.07333278135716e-24	0.65868385358895	0.476091869156804	9.74879291419713e-13	0.0378925138748543	0.00311376304733685
GENE2763X	ucsf_hc.01_1.G217B.02865		343.0	326.0	270.0	312.0	307.0	292.0	221.0	218.0	211.0	79.0	116.0	118.0	247.0	209.0	146.0	214.0	254.0	230.0	11.0	13.0	25.0	11.0	20.0	12.0	22.0	15.0	16.0	11.0	14.0	22.0	17.0	13.0	16.0	4.0	5.0	8.0	7.26834074478685e-16	1.57462730414936e-15	1.05804394116703e-13	1.96390550837145e-15	1.8742192863795e-10	2.12139730052853e-15	0.335711570414827	3.12560181355879e-09	8.5887153298784e-05	0.814884321019983	0.863215630211686
GENE5757X	ucsf_hc.01_1.G217B.05991		40.0	67.0	40.0	72.0	36.0	46.0	50.0	57.0	31.0	29.0	22.0	34.0	39.0	60.0	40.0	27.0	31.0	27.0	9.0	9.0	7.0	6.0	7.0	8.0	7.0	6.0	5.0	4.0	5.0	7.0	5.0	9.0	6.0	1.0	1.0	1.0	2.17973856190922e-07	1.02491436390629e-07	6.73678314409712e-07	2.12734131986724e-07	0.000214635235836418	4.29293621686204e-08	0.931759573718682	0.00682358177815498	0.24636229788094	0.918279276862945	0.995297920398396
GENE3376X	ucsf_hc.01_1.G217B.03505		172.0	149.0	104.0	169.0	78.0	85.0	116.0	81.0	72.0	59.0	64.0	80.0	90.0	90.0	74.0	21.0	18.0	36.0	10.0	12.0	12.0	4.0	2.0	3.0	5.0	3.0	6.0	3.0	7.0	3.0	11.0	10.0	11.0	0.0	5.0	4.0	1.26900294369768e-09	4.11837934874198e-08	1.07610865690565e-06	2.03347964525596e-08	1.77625102633515e-07	5.73241827280067e-05	0.0425531597393414	0.0608521144045901	0.000186849006162832	0.964243888400779	0.0559952879813248
GENE5436X	ucsf_hc.01_1.G217B.05654		757.0	719.0	723.0	670.0	674.0	598.0	628.0	558.0	566.0	429.0	459.0	542.0	793.0	727.0	632.0	563.0	728.0	587.0	123.0	121.0	142.0	110.0	78.0	83.0	110.0	101.0	106.0	85.0	108.0	91.0	293.0	240.0	208.0	75.0	92.0	61.0	3.84980319106097e-21	1.06090715842559e-20	2.22806451696546e-15	9.74302662984983e-20	3.53684184702315e-18	2.0338536838889e-21	0.000696191428940724	7.92330814192536e-07	0.0597923766424353	0.719140710900641	0.076557794555106
[truncated: 10,909 more rows]
[truncated: 41 more columns]
