# Supplementary material for: Rapid gain and loss of a chromosome drives key morphology and virulence phenotypes in the fungal pathogen Histoplasma
Source: PLoS Biol. 2026 Jan 5;24(1):e3003224. doi: 10.1371/journal.pbio.3003224 (PMC12788632; doi:10.1371/journal.pbio.3003224)
Supplement: S4 Table — Excel-compatible tab-delimited text conforming to JavaTreeView extended CDT format. Columns are as in table for time course expression profiles, except that the count, p-value, and log2 ratio columns correspond to the HYF1 and HYF2 elevated expression experiment. The estimated counts in this file are sufficient to recapitulate the LIMMA analysis. (TXT) [file pbio.3003224.s004.txt]

GID	UNIQID	NAME	HYF1_IncreasedCopyNumber_A_counts	HYF1_IncreasedCopyNumber_B_counts	HYF1_IncreasedCopyNumber_C_counts	HYF2_IncreasedCopyNumber_A_counts	HYF2_IncreasedCopyNumber_B_counts	HYF2_IncreasedCopyNumber_C_counts	Control_A_counts	Control_B_counts	Control_C_counts	p(HYF1_IncreasedCopyNumber/Control)	p(HYF2_IncreasedCopyNumber/Control)	Description	HcG217B_pred	HcG217B_rc	HcG217B_acc	UCSF2_acc	UCSF3_acc	Ryp1_ChIP	Ryp2_ChIP	Ryp3_ChIP	Ryp4_ChIP	CR	GWEIGHT	HYF1_IncreasedCopyNumber/Control	HYF2_IncreasedCopyNumber/Control
GENE197X	ucsf_hc.01_1.G217B.00214	PAN1	16376.0	19049.0	16992.0	17816.0	17772.0	19490.0	17044.0	13843.0	12951.0	0.88468648722288	0.872147906386979	actin cytoskeleton-regulatory complex protein PAN1	HISTO_AL.Contig317.genewise.28.final_new		I7I48_01192	ACKS23_02892	ACKS0A_09122						1.0	-0.0244187648355716	0.0781872779440747
GENE3325X	ucsf_hc.01_1.G217B.03510	MAS2	4837.0	5222.0	5018.0	5235.0	4972.0	5949.0	5082.0	3989.0	3728.0	0.814836396704182	0.880842482249667	mitochondrial processing peptidase alpha subunit	HISTO_EA.Contig33.Fgenesh_Aspergillus.231.final_new	near LTR block	I7I48_04674	ACKS23_05925	ACKS0A_04715						1.0	-0.0420321117351738	0.0839559524495392
GENE2018X	ucsf_hc.01_1.G217B.02130	CND3	12957.0	14701.0	13130.0	13968.0	13313.0	14345.0	13460.0	11132.0	9541.0	0.940032794386207	0.982127344328258	condensin subunit	HISTO_DF.Contig537.Fgenesh_histo.130.final_new	near LTR block	I7I48_03353	ACKS23_04605	ACKS0A_03394						1.0	-0.0202751244959165	0.0402127552014235
GENE4062X	ucsf_hc.01_1.G217B.04293		3.0	5.0	3.0	4.0	4.0	9.0	5.0	3.0	3.0	0.764720539501286	0.960315823371049	abhydrolase 2 domain-containing protein	HISTO_FX.Contig167.Fgenesh_histo.5.final_new		I7I48_12265	ACKS23_11855	ACKS0A_12292						1.0	-0.292705421159488	0.246814586896823
GENE6138X	ucsf_hc.01_1.G217B.06476		4512.0	4776.0	4450.0	4882.0	4369.0	4836.0	4473.0	3768.0	3294.0	0.890480042233174	0.979122297501679	tRNA methyltransferase Trm5			I7I48_05518	ACKS23_06763	ACKS0A_05568						1.0	-0.02767020703791	0.0368216393495011
GENE1174X	ucsf_hc.01_1.G217B.01247		8722.0	10321.0	8600.0	9517.0	8653.0	9414.0	8639.0	7416.0	6808.0	0.953762216044237	0.991975193061412	Mis12-Mtw1 domain-containing protein	HISTO_BP.Contig459.eannot.1520.final_new		I7I48_04380	ACKS23_05631	ACKS0A_04420						1.0	-0.0135595134672988	0.0165347132300457
GENE1818X	ucsf_hc.01_1.G217B.01919	UBP12	13450.0	14883.0	13816.0	13051.0	13552.0	15528.0	13295.0	10781.0	10727.0	0.972136637712336	0.988931572477356	ubiquitin specific peptidase	HISTO_DA.Contig93.eannot.2110.final_new	near LTR block	I7I48_08244	ACKS23_00019	ACKS0A_00019						1.0	-0.00703714109103348	0.0189320317434891
GENE1187X	ucsf_hc.01_1.G217B.01261		7.0	13.0	17.0	17.0	12.0	22.0	19.0	5.0	14.0	0.83454273673664	0.956732492579131	hypothetical protein	HISTO_BP.Contig459.Fgenesh_histo.69.final_new		I7I48_04394	ACKS23_05645	ACKS0A_04434						1.0	-0.24045561380462	0.28352960458763
GENE6867X	ucsf_hc.01_1.G217B.07256		4478.0	5079.0	4730.0	4677.0	4478.0	5324.0	4676.0	3766.0	3459.0	0.90202670853896	0.967666531951846	fibronectin type III domain-containing protein	HISTO_LF.Contig359.fgenesh_plus.63.final_new	near LTR block	I7I48_00365	ACKS23_02032	ACKS0A_02023						1.0	-0.0168976396900966	0.0298819710385683
GENE2737X	ucsf_hc.01_1.G217B.02889		180.0	215.0	229.0	265.0	213.0	228.0	191.0	160.0	160.0	0.992600048809579	0.668572561294107	hypothetical protein	HISTO_DM.Contig940.Fgenesh_histo.20.final_new	near LTR block	I7I48_08162	ACKS23_09407	ACKS0A_08212						1.0	-0.00295099359482731	0.203214787694333
GENE6077X	ucsf_hc.01_1.G217B.06413		23.0	20.0	18.0	26.0	25.0	25.0	17.0	21.0	13.0	0.982818820288155	0.861775100677864	hypothetical protein			I7I48_05582	ACKS23_06827	ACKS0A_05632						1.0	-0.0171056888328278	0.32991676430185
GENE6201X	ucsf_hc.01_1.G217B.06543		32.0	66.0	39.0	54.0	76.0	57.0	51.0	32.0	30.0	0.955829403250284	0.754632543949181	hypothetical protein	HISTO_JG.Contig206.eannot.1544.final_new		I7I48_05449	ACKS23_06694	ACKS0A_05499						1.0	-0.0441468560276482	0.463020890847066
GENE5222X	ucsf_hc.01_1.G217B.05510		202.0	233.0	215.0	247.0	183.0	258.0	222.0	142.0	188.0	0.910316557637803	0.970619559675566	no significant blast hit, conidia-enriched transcript	HISTO_GY.Contig460.Fgenesh_histo.174.final_new		I7I48_05076	ACKS23_06327	ACKS0A_05117						1.0	-0.0360329425319386	0.0646961938924546
GENE1619X	ucsf_hc.01_1.G217B.01717	RSC8	7783.0	8807.0	8236.0	8695.0	8087.0	9569.0	7788.0	6532.0	6517.0	0.885987100414055	0.918212000479085	SWI/SNF complex transcription regulator	HISTO_DA.Contig93.Fgenesh_histo.22.final_new	near LTR block	I7I48_08447	ACKS23_00221	ACKS0A_00220						1.0	-0.0333982573243166	0.0803642367143524
GENE10359X	ucsf_hc.01_1.G217B.10955		4130.0	4278.0	4168.0	4093.0	4130.0	4623.0	3946.0	3351.0	3106.0	0.950394175936321	0.91465433437104	ammecr1 family protein	HISTO_ZT.Contig181.eannot.1724.final_new		I7I48_06421	ACKS23_07666	ACKS0A_06471						1.0	-0.0092861586052555	0.0489990400928004
GENE4954X	ucsf_hc.01_1.G217B.05227		89.0	80.0	107.0	123.0	106.0	137.0	79.0	83.0	75.0	0.844033867660486	0.539583758132778	hypothetical protein		near LTR block	I7I48_10227	ACKS23_04025	ACKS0A_10253						1.0	-0.0766804257029208	0.367680098415685
GENE1349X	ucsf_hc.01_1.G217B.01437	HIT1	3141.0	3322.0	2881.0	3467.0	3007.0	3342.0	3152.0	2578.0	2114.0	0.883149919022292	0.87175744229916	HIT finger domain-containing protein	HISTO_DA.Contig93.Fgenesh_histo.35.final_new	near LTR block	I7I48_08730	ACKS23_00504	ACKS0A_00503						1.0	-0.0240188240602652	0.076178295681216
GENE8707X	ucsf_hc.01_1.G217B.09211		286.0	299.0	277.0	330.0	303.0	303.0	271.0	261.0	202.0	0.890480042233174	0.941804861279795	hypothetical protein	HISTO_ZL.Contig1161a.Fgenesh_Aspergillus.53.final_new	near LTR block	I7I48_09196	ACKS23_00970	ACKS0A_00969						1.0	-0.0472740081364331	0.0983614985635466
GENE3860X	ucsf_hc.01_1.G217B.04082		90.0	92.0	102.0	122.0	85.0	112.0	100.0	63.0	72.0	0.996034544975981	0.891082404381678	hypothetical protein	HISTO_FE.Contig19.Fgenesh_Aspergillus.133.final_new		I7I48_09046	ACKS23_00820	ACKS0A_00819						1.0	-0.0026106666394955	0.183474547711709
GENE8156X	ucsf_hc.01_1.G217B.08630		345.0	348.0	309.0	362.0	350.0	334.0	307.0	288.0	227.0	0.989784503887286	0.918403316363014	hypothetical protein			I7I48_09967	ACKS23_03762	ACKS0A_09992						1.0	0.00404119405247272	0.0942246126589041
GENE1626X	ucsf_hc.01_1.G217B.01724		214.0	237.0	178.0	191.0	252.0	279.0	182.0	175.0	175.0	0.89277107079147	0.874789559461245	hypothetical protein	HISTO_DA.Contig93.Fgenesh_Neurospora.164.final_new		I7I48_08440	ACKS23_00214	ACKS0A_00213						1.0	-0.0506715852620605	0.168947408294913
GENE5352X	ucsf_hc.01_1.G217B.05646		39.0	40.0	50.0	75.0	53.0	85.0	46.0	41.0	41.0	0.421734360922487	0.503568832936322	hypothetical protein			I7I48_04938	ACKS23_06189	ACKS0A_04979						1.0	-0.284152284475516	0.45293344813637
GENE5710X	ucsf_hc.01_1.G217B.06026		3045.0	3194.0	3191.0	3356.0	3129.0	3553.0	2984.0	2637.0	2375.0	0.731096901964971	0.864734124191113	PI-PLCc_GDPD_SF superfamily domain-containing protein	HISTO_HS.Contig68.Fgenesh_histo.47.final_new		I7I48_07149	ACKS23_08394	ACKS0A_07199	Ryp1_ChIP					1.0	-0.0458674529997793	0.0726040469210583
GENE9593X	ucsf_hc.01_1.G217B.10157	DIM2	9548.0	11258.0	9105.0	10954.0	10553.0	11388.0	9810.0	8261.0	7882.0	0.291512359225671	0.685144459796985	DNA methyltransferase Dim-2	HISTO_ZT.Contig1089.Fgenesh_Aspergillus.43.final_new		I7I48_06274	ACKS23_07519	ACKS0A_06324						1.0	-0.0842871773542697	0.087753653827594
GENE2961X	ucsf_hc.01_1.G217B.03124	RNA1	7466.0	8281.0	7240.0	8035.0	7288.0	8058.0	7519.0	6221.0	5381.0	0.9476181268163	0.965081015986853	ran GTPase activating protein	HISTO_DU.Contig190.Fgenesh_Neurospora.32.final_new	near LTR block	I7I48_12107	ACKS23_11697	ACKS0A_12132						1.0	-0.0129731264066582	0.0417489960066098
GENE10690X	ucsf_hc.01_1.G217B.11311		1050.0	1213.0	1113.0	1280.0	1065.0	1320.0	1126.0	874.0	851.0	0.819319664537486	0.809208164577221	integral membrane protein, putative	HISTO_ZU.Contig65.eannot.1928.final_new		I7I48_03022	ACKS23_12259	ACKS0A_03055						1.0	-0.0388919867889079	0.105955660149988
GENE2180X	ucsf_hc.01_1.G217B.02303		4900.0	5468.0	5277.0	5134.0	4964.0	5639.0	4686.0	4019.0	4071.0	0.969179981323058	0.916713518984986	hypothetical protein	HISTO_DM.Contig93.Fgenesh_histo.162.final_new		I7I48_07553	ACKS23_08798	ACKS0A_07603						1.0	0.00547350772520616	0.0427192493193393
GENE11378X	ucsf_hc.01_1.G217B.12034		416.0	468.0	402.0	403.0	449.0	498.0	366.0	353.0	329.0	0.97511152455626	0.888814439416131	chromosome segregation ATPase family protein	HISTO_ZZ.Contig127b-snap.101.final_new	near LTR block	I7I48_11694	ACKS23_11284	ACKS0A_11719						1.0	0.00919636401286406	0.10583565237792
GENE7177X	ucsf_hc.01_1.G217B.07577		20.0	25.0	17.0	38.0	29.0	29.0	21.0	22.0	12.0	0.902278887572306	0.654254489434192	hypothetical protein	HISTO_LF.Contig359.Fgenesh_Aspergillus.16.final_new		I7I48_00689	ACKS23_02356	ACKS0A_02347						1.0	-0.0915254109624617	0.556080462911572
GENE149X	ucsf_hc.01_1.G217B.00163		27.0	25.0	38.0	38.0	27.0	47.0	35.0	25.0	30.0	0.496666586021855	0.994686557615677	hypothetical protein			I7I48_01243	ACKS23_02943	ACKS0A_09173						1.0	-0.306097349988768	0.0350742373492389
GENE1791X	ucsf_hc.01_1.G217B.01890		5390.0	6827.0	5725.0	6089.0	5801.0	6591.0	5724.0	4889.0	4696.0	0.569424510651856	0.988931572477356	APSES transcription factor	HISTO_DA.Contig93.fgenesh_plus.119.final_new		I7I48_08273	ACKS23_00048	ACKS0A_00048						1.0	-0.0620082524125518	0.0150597656634792
GENE606X	ucsf_hc.01_1.G217B.00653		16.0	26.0	24.0	30.0	23.0	25.0	31.0	18.0	16.0	0.663337194237567	0.995900003516587	hypothetical protein		near LTR block	I7I48_00340	ACKS23_02007	ACKS0A_01998						1.0	-0.248499302646218	0.031268616945209
GENE4682X	ucsf_hc.01_1.G217B.04945		205.0	201.0	202.0	182.0	198.0	254.0	192.0	178.0	158.0	0.813897190944012	0.999399643929829	hypothetical protein		near LTR block	I7I48_10758	ACKS23_10348	ACKS0A_10781						1.0	-0.0818742086075639	-0.00174485564998217
GENE2190X	ucsf_hc.01_1.G217B.02315		2635.0	2866.0	2509.0	2665.0	2618.0	2755.0	2779.0	2248.0	1895.0	0.612252046370561	0.975530556047685	zinc knuckle domain-containing protein	HISTO_DM.Contig93.Fgenesh_histo.102.final_new		I7I48_07541	ACKS23_08786	ACKS0A_07591						1.0	-0.0670272785010697	-0.0316459037927723
GENE3097X	ucsf_hc.01_1.G217B.03272	CDC16	3744.0	4286.0	3903.0	4015.0	3888.0	4154.0	4136.0	3375.0	2808.0	0.654299805554402	0.986589176020874	cell division cycle protein	HISTO_DY.Contig31.fgenesh_plus.27.final_new		I7I48_03416	ACKS23_04668	ACKS0A_03457						1.0	-0.0660786891127483	-0.0205928933403801
GENE3211X	ucsf_hc.01_1.G217B.03395		78.0	90.0	83.0	98.0	77.0	93.0	89.0	74.0	69.0	0.683445483571118	0.989135712644904	hypothetical protein			I7I48_04558	ACKS23_05809	ACKS0A_04599						1.0	-0.171366430115378	-0.0528797456397928
GENE3132X	ucsf_hc.01_1.G217B.03307	VMA1	9809.0	11279.0	10837.0	10012.0	9965.0	11578.0	9950.0	8447.0	8241.0	0.889438064475332	0.991975193061412	vacuolar ATP synthase catalytic subunit A	HISTO_DY.Contig31.Fgenesh_Neurospora.67.final_new	near LTR block	I7I48_03380	ACKS23_04632	ACKS0A_03421						1.0	-0.0255838963165482	-0.0141355151688387
GENE2494X	ucsf_hc.01_1.G217B.02636		31.0	27.0	34.0	39.0	38.0	36.0	36.0	25.0	39.0	0.25281736665098	0.986589176020874	hypothetical protein			I7I48_07923	ACKS23_09168	ACKS0A_07973						1.0	-0.389896718714402	-0.0618950119947207
GENE2214X	ucsf_hc.01_1.G217B.02340		134.0	142.0	140.0	141.0	135.0	164.0	119.0	137.0	122.0	0.676491276727249	0.991975193061412	hypothetical protein			I7I48_07515	ACKS23_08760	ACKS0A_07565						1.0	-0.138945898158779	-0.0311235591492811
GENE2240X	ucsf_hc.01_1.G217B.02367		200.0	203.0	176.0	218.0	155.0	250.0	200.0	167.0	162.0	0.619100713492233	0.990883348037359	hypothetical protein			I7I48_07487	ACKS23_08732	ACKS0A_07537						1.0	-0.157166702904572	-0.0399211138952471
GENE6903X	ucsf_hc.01_1.G217B.07295		84.0	77.0	80.0	100.0	100.0	91.0	111.0	70.0	70.0	0.185759811069229	0.991975193061412	hypothetical protein			I7I48_00404	ACKS23_02071	ACKS0A_02062						1.0	-0.328339759282155	-0.0302501185167824
GENE1172X	ucsf_hc.01_1.G217B.01245		3280.0	3569.0	3238.0	3561.0	3246.0	3518.0	3252.0	2678.0	2623.0	0.662807255291214	0.985895632067173	integral membrane protein	HISTO_BP.Contig459.Fgenesh_histo.45.final_new		I7I48_04378	ACKS23_05629	ACKS0A_04418						1.0	-0.0463047400872005	0.0165003462544018
GENE1258X	ucsf_hc.01_1.G217B.01336	REV3	5678.0	6686.0	5283.0	5984.0	5966.0	6088.0	5883.0	4725.0	4325.0	0.766719609231558	0.983093459126005	polymerase zeta subunit	HISTO_BP.Contig459-snap.154.final_new	near LTR block	I7I48_04469	ACKS23_05720	ACKS0A_04509						1.0	-0.043828114606713	0.0236383991597506
GENE5580X	ucsf_hc.01_1.G217B.05888	TIM9	7181.0	8161.0	7334.0	8243.0	6829.0	7715.0	7825.0	5966.0	5298.0	0.897141616955358	0.994917527241285	mitochondrial import inner membrane translocase subunit tim9	HISTO_HS.Contig68.genewise.221.final_new		I7I48_07288	ACKS23_08533	ACKS0A_07338						1.0	-0.024399466799025	0.00996739667596103
GENE11350X	ucsf_hc.01_1.G217B.12006		2754.0	3207.0	3239.0	2775.0	2979.0	3449.0	2743.0	2315.0	2597.0	0.90202670853896	0.995900003516587	glycerol kinase	HISTO_ZZ.Contig127b.fgenesh_plus.34.final_new	near LTR block	I7I48_11666	ACKS23_11256	ACKS0A_11691						1.0	-0.0217377888143	0.00617822597558781
GENE992X	ucsf_hc.01_1.G217B.01060		53.0	40.0	49.0	50.0	33.0	73.0	44.0	33.0	53.0	0.815520794777013	0.995900003516587	hypothetical protein			I7I48_04193	ACKS23_05444	ACKS0A_04233						1.0	-0.145888117599093	-0.0251409313380928
GENE9971X	ucsf_hc.01_1.G217B.10553		1347.0	1588.0	1508.0	1386.0	1430.0	1706.0	1371.0	1183.0	1239.0	0.744029598854291	0.996028105711587	F-box domain-containing protein	HISTO_ZT.Contig174.Fgenesh_Aspergillus.25.final_new		I7I48_06025	ACKS23_07270	ACKS0A_06075						1.0	-0.0583153784584862	-0.00575852635215846
GENE5900X	ucsf_hc.01_1.G217B.06222	ECM4b	824.0	1073.0	969.0	847.0	938.0	1045.0	889.0	760.0	732.0	0.901813872426743	0.994807468566823	glutathione S-transferase	HISTO_HS.Contig68.Fgenesh_Aspergillus.159.final_new		I7I48_06951	ACKS23_08196	ACKS0A_07001						1.0	-0.0223779609328991	-0.0102814350483289
GENE1729X	ucsf_hc.01_1.G217B.01827		143.0	183.0	142.0	214.0	202.0	261.0	169.0	137.0	184.0	0.128568996127939	0.765686646151149	hypothetical protein			I7I48_08336	ACKS23_00111	ACKS0A_00111						1.0	-0.345543731852581	0.216448195950516
GENE5172X	ucsf_hc.01_1.G217B.05458		1757.0	1871.0	1793.0	2165.0	1997.0	2414.0	1876.0	1539.0	1641.0	0.0604834953088757	0.645772414937933	phosphotransferase enzyme family protein	HISTO_GY.Contig460-snap.49.final_new		I7I48_05128	ACKS23_06379	ACKS0A_05169						1.0	-0.183798689873087	0.121896453802655
GENE5110X	ucsf_hc.01_1.G217B.05393		2237.0	2492.0	2199.0	2469.0	2386.0	2764.0	2248.0	1892.0	1906.0	0.468309570519243	0.87175744229916	cyclin	HISTO_GY.Contig460.Fgenesh_histo.58.final_new	near LTR block	I7I48_05194	ACKS23_06445	ACKS0A_05235						1.0	-0.0895089306851498	0.0765179641647098
GENE2498X	ucsf_hc.01_1.G217B.02640		418.0	449.0	428.0	517.0	501.0	518.0	445.0	372.0	389.0	0.362656035559187	0.920569512928703	hypothetical protein			I7I48_07919	ACKS23_09164	ACKS0A_07969						1.0	-0.182075495932403	0.0924425713142223
GENE2353X	ucsf_hc.01_1.G217B.02485		2712.0	3294.0	2781.0	3264.0	2757.0	3260.0	2821.0	2292.0	2495.0	0.593132921391666	0.982372270541064	translin	HISTO_DM.Contig933.fgenesh_plus.24.final_new		I7I48_08075	ACKS23_09320	ACKS0A_08125						1.0	-0.0797805974553993	0.0288603820477187
GENE9212X	ucsf_hc.01_1.G217B.09750		166.0	170.0	192.0	253.0	272.0	341.0	191.0	185.0	238.0	0.0670232040148614	0.774942243263999	hypothetical protein		near LTR block	I7I48_06826	ACKS23_08071	ACKS0A_06876						1.0	-0.489226174615287	0.247951163056521
GENE377X	ucsf_hc.01_1.G217B.00417		126694.0	126863.0	128854.0	183700.0	160660.0	175967.0	154815.0	129571.0	107667.0	0.0124435667044852	0.644325343881876	hypothetical protein	HISTO_AZ.Contig47.eannot.1710.final_new	near LTR block	I7I48_00103	ACKS23_01770	ACKS0A_01761	Ryp1_ChIP	Ryp2_ChIP	Ryp3_ChIP			1.0	-0.308613397579013	0.162712899679178
GENE4161X	ucsf_hc.01_1.G217B.04396	LSM6	3169.0	3410.0	3236.0	3908.0	3458.0	3823.0	3581.0	2836.0	2542.0	0.0785635995277696	0.837836102660203	U6 snRNA-associated Sm-like protein LSm6	HISTO_GB.Contig114.eannot.1114.final_new	near LTR block	I7I48_09863	ACKS23_01638	ACKS0A_01637						1.0	-0.146174454375863	0.0708294880829614
GENE4382X	ucsf_hc.01_1.G217B.04634		1.0	10.0	1.0	8.0	7.0	4.0	3.0	5.0	3.0	0.539665499847601	0.937923990462216	hypothetical protein			I7I48_00951	ACKS23_02651	ACKS0A_02642						1.0	-0.756070210242833	0.437979726460935
GENE6085X	ucsf_hc.01_1.G217B.06421		1681.0	1871.0	1799.0	1909.0	1803.0	2102.0	1792.0	1518.0	1378.0	0.418144940561291	0.916713518984986	sigma-70 region 2 family protein	HISTO_JG.Contig206-snap.53.final_new		I7I48_05574	ACKS23_06819	ACKS0A_05624						1.0	-0.0926014213657433	0.0555348904720869
GENE10362X	ucsf_hc.01_1.G217B.10959		10140.0	11971.0	10025.0	11642.0	10729.0	11708.0	10626.0	8953.0	8312.0	0.57088879285297	0.975530556047685	calmodulin-binding coil-coil protein	HISTO_ZT.Contig181-snap.159.final_new		I7I48_06417	ACKS23_07662	ACKS0A_06467						1.0	-0.0821601971653205	0.0357082740241781
GENE451X	ucsf_hc.01_1.G217B.00495		1636.0	1746.0	1578.0	1566.0	1632.0	1945.0	1574.0	1321.0	1382.0	0.582095202087932	0.995900003516587	hypothetical protein	HISTO_AZ.Contig47-snap.71.final_new		I7I48_00182	ACKS23_01849	ACKS0A_01840						1.0	-0.0716409254454256	0.00635380621499682
GENE1043X	ucsf_hc.01_1.G217B.01112		2642.0	2815.0	2698.0	2654.0	2732.0	3217.0	2583.0	2371.0	2268.0	0.227328252451784	0.994686557615677	phosphotransferase family protein, PKc-like superfamily domain-containing protein	HISTO_BP.Contig459-snap.33.final_new		I7I48_04244	ACKS23_05495	ACKS0A_04284						1.0	-0.110571017813148	-0.00772792099945097
GENE2280X	ucsf_hc.01_1.G217B.02408	AGS1	4495.0	4745.0	4602.0	4958.0	4645.0	5515.0	4716.0	3880.0	3875.0	0.23353332147253	0.986589176020874	alpha-1,3-glucan synthase	HISTO_DM.Contig93.genewise.79.final_new	near LTR block	I7I48_07446	ACKS23_08691	ACKS0A_07496						1.0	-0.13329962542225	0.0204570245570919
GENE3762X	ucsf_hc.01_1.G217B.03977		6745.0	7254.0	7236.0	6963.0	6927.0	8212.0	7136.0	5644.0	5731.0	0.483597694892086	0.999417040968488	WD domain-containing protein	HISTO_FE.Contig19.Fgenesh_histo.7.final_new		I7I48_08941	ACKS23_00715	ACKS0A_00714						1.0	-0.083912748808169	-0.00050039538559421
GENE2868X	ucsf_hc.01_1.G217B.03026		354.0	374.0	323.0	363.0	367.0	418.0	316.0	331.0	292.0	0.514611728342632	0.982952260268587	acetyltransferase	HISTO_DU.Contig190-snap.24.final_new		I7I48_12008	ACKS23_11598	ACKS0A_12033				Ryp4_ChIP		1.0	-0.121147566550217	0.0357330155136499
GENE10633X	ucsf_hc.01_1.G217B.11253		7058.0	7951.0	7801.0	7838.0	7243.0	8945.0	7225.0	6276.0	6386.0	0.404982726305476	0.992677462345296	hypothetical protein	HISTO_ZU.Contig65-snap.109.final_new		I7I48_02963	ACKS23_12200	ACKS0A_02996						1.0	-0.0904113750600448	0.0103536355250116
GENE3390X	ucsf_hc.01_1.G217B.03578		181.0	171.0	200.0	192.0	199.0	263.0	185.0	150.0	189.0	0.415013616162271	0.980230539552402	hypothetical protein			I7I48_04742	ACKS23_05993	ACKS0A_04783						1.0	-0.208155216502925	0.0604205279878955
GENE7049X	ucsf_hc.01_1.G217B.07445		4214.0	5170.0	3878.0	4561.0	4574.0	4914.0	4179.0	3992.0	3405.0	0.514611728342632	0.986589176020874	DNA polymerase alpha/primase associated subunit	HISTO_LF.Contig359.Fgenesh_Neurospora.252.final_new		I7I48_00555	ACKS23_02222	ACKS0A_02213						1.0	-0.0969889182281198	0.024403116036412
GENE4233X	ucsf_hc.01_1.G217B.04478		18913.0	22375.0	20403.0	21527.0	19890.0	22148.0	19015.0	16898.0	16653.0	0.763817268519132	0.992677462345296	PWWP domain-containing protein	HISTO_GI.Contig363.Fgenesh_histo.75.final_new	near LTR block	I7I48_00827	ACKS23_02494	ACKS0A_02485						1.0	-0.0596480257230194	0.0149535055832981
GENE7545X	ucsf_hc.01_1.G217B.07959		6044.0	6334.0	6006.0	6635.0	6176.0	6852.0	6457.0	5192.0	4696.0	0.569617975218137	0.992337360785053	spindle pole body associated protein SnaD	HISTO_LG.Contig392-snap.157.final_new		I7I48_03576	ACKS23_04828	ACKS0A_03617						1.0	-0.108067972872825	0.0174690554755079
GENE964X	ucsf_hc.01_1.G217B.01031	HRH1	8388.0	9066.0	8647.0	8693.0	8182.0	10010.0	8671.0	7137.0	6591.0	0.570669700276828	0.994686557615677	ATP-dependent RNA helicase DHX8	HISTO_BP.Contig457-snap.164.final_new		I7I48_04164	ACKS23_05415	ACKS0A_04204						1.0	-0.0598472851977263	0.00770852747107664
GENE9783X	ucsf_hc.01_1.G217B.10355		2484.0	2620.0	2925.0	3139.0	3019.0	3736.0	2982.0	2409.0	2748.0	0.0236369823239097	0.988326603620108	hypothetical protein	HISTO_ZT.Contig1089.Fgenesh_histo.185.final_new		I7I48_06075	ACKS23_07320	ACKS0A_06125	Ryp1_ChIP	Ryp2_ChIP	Ryp3_ChIP			1.0	-0.306240886276788	0.023344022519793
GENE8337X	ucsf_hc.01_1.G217B.08819		1406.0	1638.0	1493.0	1751.0	1563.0	2309.0	1652.0	1419.0	1453.0	0.101191599264674	0.980414053237906	3-ketoacyl-CoA thiolase	HISTO_ZL.Contig1131.Fgenesh_histo.168.final_new		I7I48_01874	ACKS23_03574	ACKS0A_09804						1.0	-0.282067826385798	0.0438013000398394
GENE5299X	ucsf_hc.01_1.G217B.05589		156.0	152.0	174.0	213.0	187.0	244.0	178.0	172.0	183.0	0.0356322050258394	0.995900003516587	hypothetical protein	HISTO_GY.Contig460.eannot.1694.final_new		I7I48_04996	ACKS23_06247	ACKS0A_05037						1.0	-0.430551523972306	0.0152082168737362
GENE6935X	ucsf_hc.01_1.G217B.07328	DRS1	6188.0	7052.0	6267.0	7427.0	6183.0	6823.0	7034.0	5370.0	4795.0	0.505473009001173	0.997617246004809	ATP-dependent RNA helicase DRS1	HISTO_LF.Contig359.genewise.204.final_new		I7I48_00437	ACKS23_02104	ACKS0A_02095	Ryp1_ChIP		Ryp3_ChIP			1.0	-0.0922084249353254	0.00242647364991999
GENE1346X	ucsf_hc.01_1.G217B.01434		118.0	140.0	136.0	142.0	135.0	157.0	141.0	136.0	91.0	0.484865746917778	0.999399643929829	hypothetical protein		near LTR block	I7I48_08732	ACKS23_00506	ACKS0A_00505						1.0	-0.170865218454878	-0.00161621962847858
GENE4223X	ucsf_hc.01_1.G217B.04468		3880.0	4074.0	3921.0	4101.0	3793.0	4585.0	3964.0	3218.0	3228.0	0.27954315259256	0.995900003516587	5-azacytidine resistance protein azr1	HISTO_GI.Contig363.fgenesh_plus.33.final_new	near LTR block	I7I48_00817	ACKS23_02484	ACKS0A_02475						1.0	-0.0933458717850417	0.00428416544011867
GENE10494X	ucsf_hc.01_1.G217B.11106		575.0	649.0	605.0	633.0	570.0	698.0	594.0	508.0	486.0	0.563891649854056	0.999238816511747	hypothetical protein	HISTO_ZU.Contig65.Fgenesh_histo.170.final_new	near LTR block	I7I48_02816	ACKS23_12053	ACKS0A_02849						1.0	-0.0813692020191437	0.00177461937467971
GENE11007X	ucsf_hc.01_1.G217B.11643	KCC4	14735.0	18151.0	15363.0	15594.0	15479.0	17903.0	14626.0	13086.0	13485.0	0.685514140604552	0.994077518945896	serine/threonine-protein kinase	HISTO_ZY.Contig571f.Fgenesh_histo.8.final_new	near LTR block	I7I48_10321	ACKS23_04129	ACKS0A_10346						1.0	-0.0662833092697763	-0.0125535553930938
GENE223X	ucsf_hc.01_1.G217B.00241		226.0	217.0	209.0	245.0	241.0	263.0	241.0	189.0	170.0	0.496985979638981	0.966661793345958	hypothetical protein			I7I48_01165	ACKS23_02865	ACKS0A_09095						1.0	-0.161742762877375	0.0685235897118277
GENE6858X	ucsf_hc.01_1.G217B.07242		8.0	7.0	9.0	15.0	14.0	6.0	13.0	4.0	9.0	0.796887556858253	0.984902586555584	hypothetical protein		in LTR block	I7I48_11295	ACKS23_10886	ACKS0A_11321						1.0	-0.286488067137342	0.153175011763226
GENE6401X	ucsf_hc.01_1.G217B.06760		41.0	47.0	56.0	57.0	52.0	54.0	52.0	33.0	48.0	0.710402593781919	0.990452786142819	hypothetical protein	HISTO_JG.Contig207.Fgenesh_histo.22.final_new		I7I48_05673	ACKS23_06918	ACKS0A_05723						1.0	-0.163539331645761	0.0520239193441683
GENE2454X	ucsf_hc.01_1.G217B.02592		807.0	780.0	860.0	806.0	822.0	973.0	847.0	635.0	735.0	0.399923917646839	0.990452786142819	hypothetical protein			I7I48_07968	ACKS23_09213	ACKS0A_08018						1.0	-0.141312559137261	-0.0242561087014348
GENE2555X	ucsf_hc.01_1.G217B.02699	SPT5	7334.0	8741.0	7859.0	7769.0	7511.0	8669.0	7665.0	6488.0	6003.0	0.775943822886182	0.995900003516587	transcription initiation protein spt5	HISTO_DM.Contig933.Fgenesh_Neurospora.156.final_new		I7I48_07860	ACKS23_09105	ACKS0A_07910						1.0	-0.0378105204716626	-0.00650316544979557
GENE8465X	ucsf_hc.01_1.G217B.08951		72.0	83.0	74.0	97.0	78.0	90.0	87.0	72.0	67.0	0.354535630331357	0.991975193061412	hypothetical protein		in LTR block	I7I48_01739	ACKS23_03439	ACKS0A_09669						1.0	-0.265290853324767	-0.0304781471749482
GENE5305X	ucsf_hc.01_1.G217B.05595		5523.0	6592.0	6106.0	6109.0	5937.0	7135.0	6148.0	4854.0	4833.0	0.367633230445373	0.982127344328258	glutaredoxin domain-containing protein	HISTO_GY.Contig460.Fgenesh_Aspergillus.23.final_new		I7I48_04989	ACKS23_06240	ACKS0A_05030	Ryp1_ChIP		Ryp3_ChIP			1.0	-0.081572680974511	0.0208245198784356
GENE10632X	ucsf_hc.01_1.G217B.11252		7009.0	8688.0	7093.0	7600.0	7328.0	8403.0	7071.0	6343.0	5922.0	0.60689419012718	0.991975193061412	DNA repair protein	HISTO_ZU.Contig65.eannot.2018.final_new		I7I48_02962	ACKS23_12199	ACKS0A_02995						1.0	-0.0553602326429035	0.0125239294770365
GENE368X	ucsf_hc.01_1.G217B.00407		66.0	57.0	68.0	79.0	53.0	82.0	59.0	55.0	58.0	0.808811228948162	0.994402845335171	hypothetical protein		near LTR block	I7I48_00093	ACKS23_01760	ACKS0A_01751						1.0	-0.140962927590299	0.0394850669903647
GENE4374X	ucsf_hc.01_1.G217B.04626		57.0	58.0	71.0	69.0	77.0	85.0	61.0	50.0	73.0	0.396037225934925	0.968628039425835	hypothetical protein		near LTR block	I7I48_00943	ACKS23_02643	ACKS0A_02634						1.0	-0.257302926594552	0.0869195081936434
GENE3979X	ucsf_hc.01_1.G217B.04206		3892.0	4434.0	3891.0	4173.0	4196.0	4480.0	4130.0	3369.0	3077.0	0.372930649595057	0.953862030719288	2-oxoisovalerate dehydrogenase	HISTO_FJ.Contig643.eannot.1029.final_new	in LTR block	I7I48_10597	ACKS23_04405	ACKS0A_10619						1.0	-0.0739610501994648	0.0296581604801682
GENE5043X	ucsf_hc.01_1.G217B.05323		1129.0	1270.0	1206.0	1202.0	1278.0	1543.0	1218.0	1021.0	1042.0	0.291750719233952	0.982127344328258	hypothetical protein		near LTR block	I7I48_10132	ACKS23_03930	ACKS0A_10158						1.0	-0.149426127885435	0.0330515445962742
GENE9267X	ucsf_hc.01_1.G217B.09809		9256.0	9776.0	9504.0	9743.0	9578.0	11231.0	9962.0	7733.0	7588.0	0.159025256456042	0.97824935886216	hypothetical protein	HISTO_ZL.Contig1161e-snap.21.final_new		I7I48_06767	ACKS23_08012	ACKS0A_06817						1.0	-0.103721329931505	0.0206892974359771
GENE3755X	ucsf_hc.01_1.G217B.03970	ADE8	3285.0	3807.0	3271.0	3697.0	3471.0	3754.0	3671.0	2991.0	2568.0	0.177504218892003	0.995900003516587	phosphoribosylglycinamide formyltransferase	HISTO_FE.Contig19.eannot.1814.final_new		I7I48_08934	ACKS23_00708	ACKS0A_00707						1.0	-0.112371314665761	-0.00520113169659897
GENE7479X	ucsf_hc.01_1.G217B.07889	GTR1	11438.0	12562.0	11080.0	11673.0	11003.0	12785.0	11498.0	9231.0	8916.0	0.573290203781365	0.994807468566823	rraga protein	HISTO_LG.Contig392.Fgenesh_Aspergillus.200.final_new		I7I48_03646	ACKS23_04898	ACKS0A_03687						1.0	-0.0392040879922533	0.00502943010665646
GENE10172X	ucsf_hc.01_1.G217B.10761		3137.0	3340.0	3314.0	3323.0	3243.0	3824.0	3273.0	2808.0	2584.0	0.132467651441636	0.995900003516587	mitochondrial formyl-methionyl-tRNA transformylase	HISTO_ZT.Contig181.Fgenesh_histo.70.final_new		I7I48_06616	ACKS23_07861	ACKS0A_06666						1.0	-0.107388170530726	0.0051653406261547
GENE7197X	ucsf_hc.01_1.G217B.07597		2126.0	2358.0	2009.0	2288.0	2231.0	2359.0	2202.0	1890.0	1693.0	0.41181850362893	0.996028105711587	eukaryotic initiation factor 1A	HISTO_LF.Contig359.eannot.1949.final_new		I7I48_00709	ACKS23_02376	ACKS0A_02367						1.0	-0.118189098161508	-0.00419593083171854
GENE8815X	ucsf_hc.01_1.G217B.09325		121.0	102.0	126.0	138.0	142.0	169.0	123.0	106.0	146.0	0.208486943899927	0.995900003516587	hypothetical protein	HISTO_ZL.Contig1161b.Fgenesh_histo.13.final_new	near LTR block	I7I48_09310	ACKS23_01084	ACKS0A_01083						1.0	-0.381552764061635	0.0164108747924956
GENE9643X	ucsf_hc.01_1.G217B.10211	RAD54	10699.0	12427.0	10686.0	11337.0	11156.0	12097.0	10931.0	9363.0	8771.0	0.295613971350463	0.995900003516587	DNA repair and recombination protein RAD54	HISTO_ZT.Contig1089.Fgenesh_histo.158.final_new		I7I48_06220	ACKS23_07465	ACKS0A_06270						1.0	-0.0686818030355782	-0.00359675272511772
GENE11475X	ucsf_hc.01_1.G217B.12133	PSF1	2206.0	2584.0	2210.0	2538.0	2394.0	2788.0	2421.0	2014.0	2001.0	0.0378166848880505	0.995900003516587	PSF1 domain-containing protein	HISTO_ZZ.Contig127c.eannot.1528.final_new		I7I48_11794	ACKS23_11384	ACKS0A_11819						1.0	-0.165520498438333	0.00581203842359646
GENE4050X	ucsf_hc.01_1.G217B.04280	TUM1	10337.0	11300.0	9835.0	10155.0	9872.0	10718.0	9710.0	8315.0	7608.0	0.928896803158056	0.992677462345296	thiosulfate sulfurtransferase	HISTO_FX.Contig167.eannot.1313.final_new		I7I48_12279	ACKS23_11869	ACKS0A_12306						1.0	0.0116409809025679	0.00888772599505749
GENE1931X	ucsf_hc.01_1.G217B.02039	MDV1	6225.0	6859.0	6348.0	6450.0	6211.0	6706.0	6415.0	5234.0	4395.0	0.989904031842102	0.974879445880473	WD domain-containing protein	HISTO_DF.Contig537.Fgenesh_histo.65.final_new	near LTR block	I7I48_03260	ACKS23_04512	ACKS0A_03301						1.0	0.0020045197497689	0.0270206003611992
GENE2158X	ucsf_hc.01_1.G217B.02280		11273.0	12212.0	11113.0	10726.0	11085.0	12308.0	11015.0	9137.0	8155.0	0.960944357598609	0.991899828769951	CCCH zinc finger and SMR domain-containing protein	HISTO_DM.Contig93.eannot.1612.final_new		I7I48_07576	ACKS23_08821	ACKS0A_07626						1.0	0.0101353030652511	0.0181303298716733
GENE10093X	ucsf_hc.01_1.G217B.10682		24.0	29.0	18.0	32.0	27.0	21.0	21.0	14.0	21.0	0.959243328614606	0.93694022359913	hypothetical protein			I7I48_05896	ACKS23_07141	ACKS0A_05946						1.0	0.046494929259119	0.239605660885861
GENE1754X	ucsf_hc.01_1.G217B.01853		1806.0	2039.0	1741.0	1937.0	1719.0	2004.0	1893.0	1552.0	1237.0	0.908222169956554	0.982952260268587	arabinose-proton symporter	HISTO_DA.Contig93.eannot.2045.final_new	near LTR block	I7I48_08310	ACKS23_00085	ACKS0A_00085						1.0	-0.021110679416906	0.0273366329419193
GENE3897X	ucsf_hc.01_1.G217B.04121		85.0	81.0	88.0	102.0	87.0	98.0	75.0	77.0	79.0	0.702408966051343	0.984902586555584	hypothetical protein			I7I48_09085	ACKS23_00859	ACKS0A_00858						1.0	-0.146404817726746	0.0582468006026176
GENE3686X	ucsf_hc.01_1.G217B.03897		13.0	6.0	9.0	15.0	15.0	9.0	10.0	8.0	10.0	0.770963670310122	0.986589176020874	hypothetical protein			I7I48_08861	ACKS23_00635	ACKS0A_00634						1.0	-0.35353039214217	0.160533164332524
GENE7580X	ucsf_hc.01_1.G217B.07996		25.0	23.0	19.0	29.0	21.0	35.0	29.0	16.0	19.0	0.727117545418951	0.961246177280503	lipase	HISTO_LG.Contig392.Fgenesh_Aspergillus.201.final_new		I7I48_03539	ACKS23_04791	ACKS0A_03580						1.0	-0.202961799905841	0.150835375435152
GENE8747X	ucsf_hc.01_1.G217B.09255		371.0	457.0	435.0	442.0	395.0	479.0	409.0	351.0	314.0	0.790006384987744	0.980230539552402	hypothetical protein	HISTO_ZL.Contig1161a-snap.38.final_new		I7I48_09240	ACKS23_01014	ACKS0A_01013						1.0	-0.0525467011623806	0.0370540520209666
GENE1384X	ucsf_hc.01_1.G217B.01472		1.0	5.0	12.0	7.0	4.0	9.0	3.0	9.0	10.0	0.591027045571569	0.984902586555584	hypothetical protein			I7I48_08695	ACKS23_00469	ACKS0A_00468						1.0	-0.822679238624883	-0.248636746675604
GENE3951X	ucsf_hc.01_1.G217B.04177		17.0	27.0	29.0	23.0	24.0	20.0	20.0	18.0	25.0	0.921504279538931	0.980230539552402	hypothetical protein		near LTR block	I7I48_09141	ACKS23_00915	ACKS0A_00914						1.0	-0.0896281139049393	-0.159000277164643
GENE1483X	ucsf_hc.01_1.G217B.01575	NUP159	8721.0	9109.0	8990.0	8779.0	8286.0	10060.0	8630.0	7074.0	6761.0	0.873324563918087	0.991975193061412	nuclear pore complex subunit Nup159	HISTO_DA.Contig93.Fgenesh_histo.331.final_new		I7I48_08590	ACKS23_00364	ACKS0A_00363						1.0	-0.0257956604409832	0.0152435758453544
GENE6961X	ucsf_hc.01_1.G217B.07355		158.0	169.0	169.0	132.0	155.0	226.0	130.0	126.0	173.0	0.902213169459053	0.999238816511747	hypothetical protein	HISTO_LF.Contig359.eannot.1979.final_new		I7I48_00464	ACKS23_02131	ACKS0A_02122						1.0	-0.0525459226246039	-0.00446131951268547
GENE5661X	ucsf_hc.01_1.G217B.05976		3991.0	4363.0	3864.0	4129.0	4074.0	4206.0	4116.0	3559.0	2789.0	0.783212406051442	0.999305389837979	hypothetical protein	HISTO_HS.Contig68.Fgenesh_histo.301.final_new		I7I48_07198	ACKS23_08443	ACKS0A_07248						1.0	-0.0513334285468607	0.00163250576450125
GENE8334X	ucsf_hc.01_1.G217B.08816		30.0	25.0	33.0	37.0	27.0	40.0	27.0	27.0	30.0	0.624081321659049	0.992337360785053	hypothetical protein			I7I48_01877	ACKS23_03577	ACKS0A_09807						1.0	-0.225692750631188	0.0407532194814345
GENE7016X	ucsf_hc.01_1.G217B.07412		4742.0	5207.0	4649.0	4751.0	4783.0	5087.0	4662.0	4003.0	3676.0	0.683822147445072	0.991975193061412	YjeF_N domain-containing protein	HISTO_LF.Contig359.Fgenesh_histo.295.final_new		I7I48_00522	ACKS23_02189	ACKS0A_02180						1.0	-0.0420012777062002	-0.00954557669136502
GENE619X	ucsf_hc.01_1.G217B.00666	UTP11	2148.0	2537.0	2227.0	2574.0	2133.0	2109.0	2345.0	1810.0	1550.0	0.99869005975309	0.996028105711587	U3 small nucleolar RNA-associated protein	HISTO_AZ.Contig47.eannot.1690.final_new	near LTR block	I7I48_00353	ACKS23_02020	ACKS0A_02011						1.0	0.000341077178949156	0.0039130165879655
GENE4076X	ucsf_hc.01_1.G217B.04308		6805.0	7913.0	6782.0	7483.0	6625.0	7047.0	7272.0	5970.0	4626.0	0.991676040979844	0.996028105711587	small nucleolar ribonucleoprotein complex subunit		near LTR block	I7I48_12251	ACKS23_11841	ACKS0A_12278						1.0	-0.00273364850217384	0.00514839845478043
GENE5105X	ucsf_hc.01_1.G217B.05388		38.0	40.0	37.0	36.0	40.0	30.0	35.0	28.0	31.0	0.996612602545683	0.980414053237906	hypothetical protein	HISTO_GY.Contig460.Fgenesh_Neurospora.48.final_new	near LTR block	I7I48_05200	ACKS23_06451	ACKS0A_05241						1.0	0.0030426084634968	-0.100042394616191
GENE10722X	ucsf_hc.01_1.G217B.11344		3530.0	3900.0	3714.0	3561.0	3431.0	3904.0	3538.0	2988.0	2609.0	0.974415967317856	0.997617246004809	sulfate transporter	HISTO_ZU.Contig65-snap.164.final_new		I7I48_03055	ACKS23_12292	ACKS0A_03088						1.0	0.00605084634401987	0.00213172390587335
GENE4608X	ucsf_hc.01_1.G217B.04868		8.0	6.0	4.0	5.0	9.0	7.0	5.0	6.0	6.0	0.742113552874902	0.999428777786022	hypothetical protein		near LTR block	I7I48_10681	ACKS23_10271	ACKS0A_10704						1.0	-0.247989369265177	-0.00119965939652644
GENE5862X	ucsf_hc.01_1.G217B.06179	MNR2	7273.0	8483.0	7136.0	7313.0	7129.0	8277.0	6812.0	6175.0	5937.0	0.916202215724332	0.996028105711587	MIT family metal ion transporter	HISTO_HS.Contig68.eannot.2123.final_new		I7I48_06995	ACKS23_08240	ACKS0A_07045						1.0	-0.016401287836592	0.00330417774717784
GENE3807X	ucsf_hc.01_1.G217B.04024	PWP1	5932.0	6360.0	5608.0	6134.0	5459.0	6226.0	5781.0	4833.0	4225.0	0.955898793031126	0.991975193061412	periodic tryptophan protein	HISTO_FE.Contig19.Fgenesh_Aspergillus.54.final_new		I7I48_08988	ACKS23_00762	ACKS0A_00761	Ryp1_ChIP					1.0	-0.00951128171196114	0.0128114716073258
GENE10118X	ucsf_hc.01_1.G217B.10707		8.0	5.0	5.0	11.0	13.0	7.0	12.0	5.0	4.0	0.683457645411983	0.93632261621494	hypothetical protein			I7I48_06670	ACKS23_07915	ACKS0A_06720						1.0	-0.410155689335268	0.339701060661783
GENE7385X	ucsf_hc.01_1.G217B.07795		9.0	10.0	14.0	17.0	8.0	11.0	10.0	13.0	9.0	0.734483908102247	0.981898964320692	hypothetical protein			I7I48_03742	ACKS23_04994	ACKS0A_03783						1.0	-0.247771459824121	-0.134836235738419
GENE8910X	ucsf_hc.01_1.G217B.09429		6975.0	7801.0	7105.0	7031.0	6886.0	7728.0	6920.0	5668.0	5587.0	0.866340845565277	0.996028105711587	C2 domain-containing protein	HISTO_ZL.Contig1161b.Fgenesh_histo.104.final_new		I7I48_09414	ACKS23_01188	ACKS0A_01187						1.0	-0.0165005783832219	-0.00287846725560659
GENE10759X	ucsf_hc.01_1.G217B.11383		706.0	783.0	655.0	767.0	709.0	707.0	746.0	671.0	443.0	0.80460078488515	0.996389469086969	no significant blast hit, antisense to HISTO_ZU.Contig65.Fgenesh_histo.81.final_new	HISTO_ZU.Contig65.Fgenesh_Neurospora.101.final_new		I7I48_03095	ACKS23_12332	ACKS0A_03128						1.0	-0.0598235548113712	-0.00478750781327086
GENE2456X	ucsf_hc.01_1.G217B.02594		1143.0	1123.0	1225.0	1264.0	1126.0	1487.0	1211.0	937.0	1044.0	0.329537268355736	0.991899828769951	C2H2 finger domain-containing protein	HISTO_DM.Contig933.Fgenesh_histo.69.final_new		I7I48_07966	ACKS23_09211	ACKS0A_08016						1.0	-0.15557966764091	0.0217592360661296
GENE2813X	ucsf_hc.01_1.G217B.02966		5024.0	6307.0	5005.0	5397.0	5427.0	6168.0	4920.0	4570.0	4509.0	0.576646860636702	0.986589176020874	homeobox transcription factor	HISTO_DM.Contig940.Fgenesh_histo.55.final_new		I7I48_08082	ACKS23_09327	ACKS0A_08132						1.0	-0.072599279079574	0.0190019331100881
GENE3241X	ucsf_hc.01_1.G217B.03425		4487.0	5176.0	4865.0	5077.0	4556.0	5244.0	4936.0	3967.0	3576.0	0.710862218957404	0.996927703677649	decaprenyl-diphosphate synthase subunit 1	HISTO_EA.Contig33.eannot.1564.final_new		I7I48_04589	ACKS23_05840	ACKS0A_04630						1.0	-0.0603998116804112	0.0030083516492132
GENE3535X	ucsf_hc.01_1.G217B.03733		6980.0	7976.0	7544.0	8185.0	7392.0	7975.0	7793.0	6400.0	5452.0	0.601725245113899	0.991975193061412	DnaJ domain-containing protein	HISTO_ER.Contig17.eannot.1288.final_new		I7I48_09758	ACKS23_01532	ACKS0A_01531	Ryp1_ChIP					1.0	-0.0807872843208557	0.015269132792362
GENE9460X	ucsf_hc.01_1.G217B.10013		124.0	124.0	131.0	173.0	149.0	190.0	146.0	118.0	132.0	0.246204656468875	0.949805487056052	hypothetical protein	HISTO_ZL.Contig658.Fgenesh_Aspergillus.65.final_new		I7I48_01401	ACKS23_03101	ACKS0A_09331						1.0	-0.347597315315883	0.111862611360831
GENE2765X	ucsf_hc.01_1.G217B.02917		3300.0	3728.0	3166.0	3696.0	3393.0	3491.0	3487.0	2852.0	2424.0	0.658381533544782	0.984540631585261	Rpp14 family protein	HISTO_DM.Contig940.eannot.1236.final_new		I7I48_08132	ACKS23_09377	ACKS0A_08182						1.0	-0.0609062335421324	0.0235253876512944
GENE9719X	ucsf_hc.01_1.G217B.10289		4802.0	5426.0	4713.0	5226.0	4967.0	5457.0	4770.0	4281.0	3862.0	0.376824561868745	0.980230539552402	serine/threonine-protein kinase chk1	HISTO_ZT.Contig1089.Fgenesh_histo.40.final_new		I7I48_06140	ACKS23_07385	ACKS0A_06190						1.0	-0.0760505983072086	0.0217254981057851
GENE2038X	ucsf_hc.01_1.G217B.02151		13.0	16.0	33.0	27.0	14.0	31.0	18.0	18.0	28.0	0.640450326704417	0.989859646525306	hypothetical protein		near LTR block	I7I48_03374	ACKS23_04626	ACKS0A_03415						1.0	-0.402344774767893	-0.109509118243679
GENE8048X	ucsf_hc.01_1.G217B.08516		79.0	79.0	97.0	105.0	89.0	127.0	97.0	66.0	113.0	0.322727732317894	0.996028105711587	hypothetical protein		near LTR block	I7I48_08198	ACKS23_09443	ACKS0A_08249						1.0	-0.37218860062624	-0.0134365003450871
GENE1762X	ucsf_hc.01_1.G217B.01861		258.0	271.0	267.0	320.0	275.0	349.0	288.0	249.0	288.0	0.074059868489906	0.967666531951846	PKc-like superfamily domain-containing protein	HISTO_DA.Contig93.Fgenesh_Aspergillus.258.final_new	near LTR block	I7I48_08302	ACKS23_00077	ACKS0A_00077						1.0	-0.333361173030485	-0.0618909783672934
GENE5192X	ucsf_hc.01_1.G217B.05479		106.0	136.0	93.0	129.0	111.0	122.0	117.0	100.0	103.0	0.423805117112373	0.970377140662128	no significant blast hit	HISTO_GY.Contig460.Fgenesh_histo.106.final_new		I7I48_05107	ACKS23_06358	ACKS0A_05148	Ryp1_ChIP		Ryp3_ChIP	Ryp4_ChIP		1.0	-0.232551411898483	-0.0808869959403318
GENE2829X	ucsf_hc.01_1.G217B.02984		15.0	32.0	36.0	41.0	30.0	35.0	44.0	24.0	24.0	0.354927671851643	0.995900003516587	hypothetical protein		near LTR block	I7I48_11966	ACKS23_11556	ACKS0A_11991						1.0	-0.477802878926081	-0.0269617206814765
GENE5277X	ucsf_hc.01_1.G217B.05565	RIX7	4946.0	5450.0	4934.0	5491.0	5169.0	5533.0	5673.0	4602.0	3592.0	0.281032779931405	0.991975193061412	ribosome biogenesis ATPase RIX7	HISTO_GY.Contig460.eannot.1674.final_new		I7I48_05021	ACKS23_06272	ACKS0A_05062						1.0	-0.123219756936299	-0.0141745828378044
GENE5609X	ucsf_hc.01_1.G217B.05919		22.0	16.0	11.0	21.0	18.0	27.0	17.0	17.0	23.0	0.305702390887527	0.994857252207128	hypothetical protein			I7I48_07256	ACKS23_08501	ACKS0A_07306						1.0	-0.530483621442534	-0.039316889789043
GENE9794X	ucsf_hc.01_1.G217B.10369	SCS3	1886.0	1983.0	2002.0	2060.0	1971.0	2238.0	1959.0	1592.0	1712.0	0.182423992803536	0.996028105711587	inositol phospholipid biosynthesis protein Scs3	HISTO_ZT.Contig1128f.eannot.1116.final_new		I7I48_05875	ACKS23_07120	ACKS0A_05925						1.0	-0.126700083047339	-0.00327413175128211
GENE3506X	ucsf_hc.01_1.G217B.03702		5371.0	6198.0	5691.0	6370.0	5724.0	6241.0	6009.0	5119.0	4114.0	0.455828065613648	0.986589176020874	RNA binding domain-containing protein	HISTO_ER.Contig17-snap.27.final_new		I7I48_09790	ACKS23_01564	ACKS0A_01563						1.0	-0.0961523986320127	0.021127747250449
GENE1539X	ucsf_hc.01_1.G217B.01632		23.0	28.0	21.0	32.0	26.0	32.0	27.0	15.0	36.0	0.529599439435183	0.995900003516587	hypothetical protein			I7I48_08534	ACKS23_00308	ACKS0A_00307						1.0	-0.319813174750113	0.0283246539557902
GENE11592X	ucsf_hc.01_1.G217B.12264		182.0	194.0	164.0	203.0	203.0	220.0	195.0	151.0	169.0	0.264277406009847	0.991899828769951	hypothetical protein		near LTR block	I7I48_11323	ACKS23_10913	ACKS0A_11348						1.0	-0.216756147670472	0.0270658728174749
GENE1523X	ucsf_hc.01_1.G217B.01616		15.0	19.0	21.0	32.0	26.0	24.0	20.0	24.0	22.0	0.385412899629793	0.994686557615677	hypothetical protein			I7I48_08549	ACKS23_00323	ACKS0A_00322						1.0	-0.541600929953093	0.0484988384567768
GENE5274X	ucsf_hc.01_1.G217B.05562		4952.0	5326.0	4828.0	4924.0	4909.0	5424.0	4805.0	4300.0	3647.0	0.759737375454156	0.995900003516587	pre-mRNA-splicing factor	HISTO_GY.Contig460.Fgenesh_histo.205.final_new		I7I48_05024	ACKS23_06275	ACKS0A_05065						1.0	-0.0374307723794107	0.00597635328623358
GENE6227X	ucsf_hc.01_1.G217B.06571		139.0	168.0	174.0	170.0	155.0	192.0	169.0	115.0	143.0	0.693368652394929	0.991975193061412	hypothetical protein		near LTR block	I7I48_05422	ACKS23_06667	ACKS0A_05472						1.0	-0.109358394186561	0.0261299889470097
GENE10586X	ucsf_hc.01_1.G217B.11201		6046.0	6973.0	6407.0	6576.0	6401.0	7170.0	6201.0	5440.0	5016.0	0.434752413350353	0.982127344328258	vacuolar amino acid transporter 1	HISTO_ZU.Contig65.Fgenesh_Aspergillus.295.final_new		I7I48_02911	ACKS23_12148	ACKS0A_02944						1.0	-0.0643400619645815	0.0183055542102091
GENE2487X	ucsf_hc.01_1.G217B.02629		434.0	514.0	395.0	556.0	464.0	520.0	453.0	392.0	349.0	0.583846319337483	0.892718903680572	peptidase family T4	HISTO_DM.Contig933.Fgenesh_Aspergillus.114.final_new		I7I48_07930	ACKS23_09175	ACKS0A_07980						1.0	-0.119393384823019	0.109547485552546
GENE11374X	ucsf_hc.01_1.G217B.12030		10435.0	11705.0	11000.0	11520.0	11015.0	12022.0	11010.0	9091.0	8270.0	0.466308843607904	0.927968044502656	cell surface receptor/MFS transporter	HISTO_ZZ.Contig127b.fgenesh_plus.63.final_new	near LTR block	I7I48_11690	ACKS23_11280	ACKS0A_11715						1.0	-0.0564293618426648	0.0340672222922072
GENE5510X	ucsf_hc.01_1.G217B.05814		38.0	47.0	48.0	64.0	48.0	55.0	46.0	52.0	33.0	0.572967756557667	0.975530556047685	hypothetical protein		near LTR block	I7I48_07363	ACKS23_08608	ACKS0A_07413						1.0	-0.246827250760873	0.103836210631792
GENE10288X	ucsf_hc.01_1.G217B.10883		236.0	220.0	229.0	221.0	249.0	326.0	230.0	179.0	213.0	0.66332282469557	0.966546331128327	no significant blast hit	HISTO_ZT.Contig181.Fgenesh_histo.71.final_new	near LTR block	I7I48_06493	ACKS23_07738	ACKS0A_06543						1.0	-0.144430828979315	0.088928038738239
GENE2510X	ucsf_hc.01_1.G217B.02652	FCJ1	9260.0	10178.0	9646.0	10165.0	9435.0	10548.0	9552.0	8069.0	7313.0	0.477062720493296	0.976934333330403	mitochondrion protein	HISTO_DM.Contig933-snap.75.final_new		I7I48_07907	ACKS23_09152	ACKS0A_07957						1.0	-0.0595295897130663	0.0212265949308961
GENE4159X	ucsf_hc.01_1.G217B.04394		1971.0	2288.0	1946.0	2483.0	2124.0	2200.0	2308.0	1848.0	1430.0	0.431664868242837	0.972485738801631	methylthioribose-1-phosphate isomerase	HISTO_GB.Contig114.fgenesh_plus.9.final_new	near LTR block	I7I48_09861	ACKS23_01636	ACKS0A_01635						1.0	-0.119952639131599	0.0412408179525485
GENE8073X	ucsf_hc.01_1.G217B.08543		6337.0	6773.0	6059.0	7075.0	6572.0	7104.0	6753.0	5594.0	4680.0	0.255409180579874	0.940171468374117	splicing factor 3b subunit 4	HISTO_ZL.Contig1131.eannot.2069.final_new	in LTR block	I7I48_10058	ACKS23_03853	ACKS0A_10083				Ryp4_ChIP		1.0	-0.104635917217665	0.0397046473372216
GENE5315X	ucsf_hc.01_1.G217B.05605		4542.0	5029.0	4620.0	4637.0	4442.0	5483.0	4514.0	3719.0	3750.0	0.754493465033587	0.982952260268587	MYG1 protein	HISTO_GY.Contig460.eannot.1766.final_new		I7I48_04980	ACKS23_06231	ACKS0A_05021						1.0	-0.0409358578984644	0.0215018622243663
GENE5762X	ucsf_hc.01_1.G217B.06078		64.0	86.0	101.0	78.0	92.0	146.0	73.0	81.0	91.0	0.539665499847601	0.982127344328258	hypothetical protein	HISTO_HS.Contig68.Fgenesh_histo.178.final_new		I7I48_07096	ACKS23_08341	ACKS0A_07146						1.0	-0.255926363700524	0.0828139350772604
GENE7265X	ucsf_hc.01_1.G217B.07666		47.0	35.0	60.0	56.0	57.0	56.0	41.0	42.0	48.0	0.719299333009879	0.976694820591085	no significant blast hit	HISTO_LF.Contig359.Fgenesh_histo.115.final_new		I7I48_00779	ACKS23_02446	ACKS0A_02437	Ryp1_ChIP					1.0	-0.200304619982827	0.117112836552185
GENE8960X	ucsf_hc.01_1.G217B.09481	IDP1	8062.0	9056.0	8686.0	8655.0	8178.0	9449.0	8308.0	6967.0	6587.0	0.676621367375684	0.991975193061412	isocitrate dehydrogenase	HISTO_ZL.Contig1161c.eannot.1440.final_new		I7I48_09466	ACKS23_01240	ACKS0A_01239						1.0	-0.0447734094029091	0.0101638216111182
GENE9941X	ucsf_hc.01_1.G217B.10523		2316.0	2817.0	2453.0	2530.0	2368.0	2585.0	2420.0	2019.0	1834.0	0.94163033689629	0.999305389837979	U4/U6.U5 tri-snRNP-associated protein 3	HISTO_ZT.Contig174.eannot.1456.final_new		I7I48_06055	ACKS23_07300	ACKS0A_06105						1.0	-0.0109000539685251	0.0010183621641362
GENE279X	ucsf_hc.01_1.G217B.00300		148.0	169.0	135.0	266.0	234.0	208.0	189.0	159.0	122.0	0.256939673919859	0.620607935189537	hypothetical protein	HISTO_AL.Contig320.Fgenesh_histo.4.final_new	near LTR block	I7I48_01104	ACKS23_02804	ACKS0A_09034						1.0	-0.333477735004927	0.334113311618637
GENE1173X	ucsf_hc.01_1.G217B.01246		141.0	168.0	146.0	195.0	165.0	215.0	160.0	138.0	124.0	0.413181191252315	0.774227672799394	hypothetical protein			I7I48_04379	ACKS23_05630	ACKS0A_04419						1.0	-0.176811990210384	0.186267412061441
GENE2026X	ucsf_hc.01_1.G217B.02139		291.0	362.0	317.0	386.0	362.0	448.0	366.0	263.0	274.0	0.288666036237273	0.774227672799394	hypothetical protein		near LTR block	I7I48_03362	ACKS23_04614	ACKS0A_03403						1.0	-0.178972732312607	0.152138400636534
GENE2103X	ucsf_hc.01_1.G217B.02224		19.0	30.0	19.0	28.0	19.0	40.0	21.0	15.0	30.0	0.788039812851658	0.980230539552402	hypothetical protein			I7I48_07633	ACKS23_08878	ACKS0A_07683						1.0	-0.209538364595999	0.144097459168572
GENE5758X	ucsf_hc.01_1.G217B.06074	DRS2	5695.0	6629.0	6025.0	6128.0	5865.0	6550.0	5747.0	4738.0	4738.0	0.902979377020066	0.968628039425835	P-type ATPase	HISTO_HS.Contig68-snap.140.final_new		I7I48_07100	ACKS23_08345	ACKS0A_07150						1.0	-0.0166184124535631	0.0291335445595813
GENE2132X	ucsf_hc.01_1.G217B.02254		121.0	120.0	147.0	152.0	110.0	211.0	122.0	104.0	138.0	0.642213265890838	0.974868285743851	hypothetical protein			I7I48_07603	ACKS23_08848	ACKS0A_07653						1.0	-0.188870289320717	0.0945461685840732
GENE3138X	ucsf_hc.01_1.G217B.03315		4900.0	5648.0	4925.0	5361.0	5070.0	5442.0	4898.0	4309.0	3797.0	0.851997440472793	0.979122297501679	uncharacterized PH domain-containing protein	HISTO_EA.Contig33-snap.2.final_new	near LTR block	I7I48_04478	ACKS23_05729	ACKS0A_04519						1.0	-0.033955574043393	0.0343173087520299
GENE5657X	ucsf_hc.01_1.G217B.05972	RIM2	3221.0	3484.0	3295.0	3378.0	3115.0	3744.0	3275.0	2621.0	2554.0	0.722556520455225	0.980414053237906	mitochondrial carrier protein	HISTO_HS.Contig68.Fgenesh_histo.298.final_new		I7I48_07203	ACKS23_08448	ACKS0A_07253						1.0	-0.0393665306231252	0.0212415634700198
GENE6159X	ucsf_hc.01_1.G217B.06498		8.0	10.0	11.0	10.0	12.0	18.0	8.0	10.0	9.0	0.88468648722288	0.967666531951846	hypothetical protein			I7I48_05495	ACKS23_06740	ACKS0A_05545						1.0	-0.184469672415185	0.263925712107314
GENE7058X	ucsf_hc.01_1.G217B.07454		334.0	425.0	347.0	484.0	373.0	411.0	388.0	318.0	266.0	0.716918989014776	0.887214862816405	hypothetical protein			I7I48_00564	ACKS23_02231	ACKS0A_02222						1.0	-0.0965289938907916	0.125898938192549
GENE171X	ucsf_hc.01_1.G217B.00186	CSN5	1925.0	2079.0	2053.0	2129.0	2069.0	2366.0	2034.0	1548.0	1622.0	0.470934710822274	0.734719541713595	COP9 signalosome complex subunit	HISTO_AL.Contig317.Fgenesh_histo.96.final_new		I7I48_01220	ACKS23_02920	ACKS0A_09150						1.0	-0.0631968440650992	0.0812330473291798
GENE2235X	ucsf_hc.01_1.G217B.02362		121.0	144.0	150.0	171.0	157.0	164.0	140.0	113.0	116.0	0.756616948243542	0.909744370311669	hypothetical protein			I7I48_07493	ACKS23_08738	ACKS0A_07543						1.0	-0.119679950935851	0.157297485356213
GENE6396X	ucsf_hc.01_1.G217B.06755	ALP6	5312.0	6088.0	5410.0	5702.0	5556.0	5921.0	5476.0	4591.0	4056.0	0.894719499338661	0.984902586555584	spindle pole body component alp6	HISTO_JG.Contig207.fgenesh_plus.7.final_new		I7I48_05677	ACKS23_06922	ACKS0A_05727						1.0	-0.0303189962399815	0.0322477479895218
GENE450X	ucsf_hc.01_1.G217B.00494		6143.0	6796.0	6280.0	6407.0	6488.0	6963.0	6325.0	5123.0	4733.0	0.750633688569366	0.896547581015969	threonyl-tRNA synthetase	HISTO_AZ.Contig47.Fgenesh_histo.122.final_new		I7I48_00181	ACKS23_01848	ACKS0A_01839						1.0	-0.0320875578401036	0.0447715101523274
GENE8969X	ucsf_hc.01_1.G217B.09492	ISR1	2845.0	3141.0	3207.0	3189.0	3131.0	3553.0	2951.0	2447.0	2512.0	0.670326586834583	0.926247377844863	protein kinase	HISTO_ZL.Contig1161c-snap.29.final_new		I7I48_09477	ACKS23_01251	ACKS0A_01250						1.0	-0.0691000462691891	0.0631594548129621
GENE2933X	ucsf_hc.01_1.G217B.03095		28.0	55.0	37.0	57.0	40.0	73.0	48.0	33.0	39.0	0.523944084947538	0.916713518984986	hypothetical protein			I7I48_12078	ACKS23_11668	ACKS0A_12103						1.0	-0.321234646636811	0.217629503237953
GENE9023X	ucsf_hc.01_1.G217B.09552		5667.0	6217.0	5614.0	5743.0	5878.0	6808.0	5499.0	4559.0	4814.0	0.699806424839543	0.92808694925448	SNF2 family helicase/ATPase	HISTO_ZL.Contig1161c-snap.63.final_new		I7I48_09537	ACKS23_01311	ACKS0A_01310						1.0	-0.0514880050156981	0.0501417760802587
GENE1019X	ucsf_hc.01_1.G217B.01087		2521.0	2949.0	2281.0	2711.0	2650.0	2524.0	2526.0	2183.0	1811.0	0.860756968425271	0.988931572477356	hypothetical protein		near LTR block	I7I48_04220	ACKS23_05471	ACKS0A_04260						1.0	-0.0358388472330251	0.0224526412168098
GENE8847X	ucsf_hc.01_1.G217B.09362	RPB140	12288.0	13413.0	12402.0	12853.0	12003.0	14106.0	12595.0	9939.0	9616.0	0.814592939348281	0.982127344328258	DNA-directed RNA polymerase II 138 kDa polypeptide	HISTO_ZL.Contig1161b.eannot.1354.final_new		I7I48_09347	ACKS23_01121	ACKS0A_01120						1.0	-0.0346219564965624	0.024797862052905
GENE1050X	ucsf_hc.01_1.G217B.01119		6919.0	7794.0	7650.0	7771.0	6928.0	8369.0	6995.0	5839.0	5997.0	0.810619871425811	0.975530556047685	hexokinase	HISTO_BP.Contig459.Fgenesh_histo.32.final_new		I7I48_04251	ACKS23_05502	ACKS0A_04291						1.0	-0.0385637674278527	0.0332253568079279
GENE2935X	ucsf_hc.01_1.G217B.03097		197.0	217.0	196.0	188.0	223.0	252.0	213.0	173.0	156.0	0.652440887771297	0.991899828769951	hypothetical protein	HISTO_DU.Contig190.Fgenesh_histo.40.final_new		I7I48_12080	ACKS23_11670	ACKS0A_12105						1.0	-0.111819122309632	0.029464952251147
GENE10638X	ucsf_hc.01_1.G217B.11258		22.0	30.0	24.0	31.0	34.0	34.0	30.0	19.0	27.0	0.584182641216511	0.966661793345958	hypothetical protein			I7I48_02968	ACKS23_12205	ACKS0A_03001						1.0	-0.275002782851036	0.134544531946492
GENE6880X	ucsf_hc.01_1.G217B.07269		683.0	716.0	762.0	776.0	619.0	773.0	682.0	564.0	553.0	0.915895454069121	0.995900003516587	DNA repair protein Dds20/Mei5	HISTO_LF.Contig359.Fgenesh_histo.138.final_new	near LTR block	I7I48_00378	ACKS23_02045	ACKS0A_02036						1.0	-0.0216479729211221	0.00883446479500138
GENE2866X	ucsf_hc.01_1.G217B.03023		1290.0	1494.0	1439.0	1434.0	1330.0	1686.0	1341.0	1156.0	1193.0	0.443974362156549	0.994380315169368	hypothetical protein			I7I48_12005	ACKS23_11595	ACKS0A_12030						1.0	-0.091658710076155	0.010494121087893
GENE1695X	ucsf_hc.01_1.G217B.01793		4.0	3.0	6.0	6.0	9.0	9.0	5.0	9.0	4.0	0.365182992841961	0.975530556047685	hypothetical protein			I7I48_08370	ACKS23_00145	ACKS0A_00145						1.0	-0.685086219798834	0.18895710856572
GENE6223X	ucsf_hc.01_1.G217B.06566		3361.0	3610.0	3201.0	3764.0	3345.0	3482.0	3432.0	2892.0	2418.0	0.652440887771297	0.981075187575935	mitochondrial deoxynucleotide carrier	HISTO_JG.Contig206.eannot.1523.final_new	near LTR block	I7I48_05427	ACKS23_06672	ACKS0A_05477						1.0	-0.0600807691074996	0.0268972929833042
GENE8118X	ucsf_hc.01_1.G217B.08590	RFC4	3637.0	4303.0	3578.0	4146.0	3989.0	4388.0	3876.0	3304.0	2943.0	0.522027610747757	0.949805487056052	activator 1 37 kDa subunit	HISTO_ZL.Contig1131.eannot.2180.final_new		I7I48_10011	ACKS23_03806	ACKS0A_10036						1.0	-0.0991491353980338	0.0541667676515711
GENE8864X	ucsf_hc.01_1.G217B.09381		28.0	47.0	18.0	38.0	44.0	54.0	38.0	27.0	32.0	0.407210480299904	0.927968044502656	hypothetical protein			I7I48_09366	ACKS23_01140	ACKS0A_01139						1.0	-0.434821682102688	0.220490195306711
GENE1270X	ucsf_hc.01_1.G217B.01348		10502.0	12943.0	11286.0	11449.0	11554.0	12781.0	10863.0	9577.0	8955.0	0.742113552874902	0.982372270541064	histone-lysine N-methyltransferase	HISTO_BQ.Contig243.Fgenesh_histo.4.final_new	near LTR block	I7I48_09841	ACKS23_01615	ACKS0A_01614						1.0	-0.0497329421873616	0.0265116104911662
GENE6062X	ucsf_hc.01_1.G217B.06397		10050.0	10983.0	10598.0	13584.0	12123.0	13745.0	11884.0	9785.0	9382.0	0.00648328167476575	0.805588551592714	transcription initiation protein	HISTO_JG.Contig206.eannot.1454.final_new		I7I48_05599	ACKS23_06844	ACKS0A_05649	Ryp1_ChIP		Ryp3_ChIP			1.0	-0.255799072970771	0.0909864914908622
GENE6145X	ucsf_hc.01_1.G217B.06483		3781.0	3963.0	3565.0	3944.0	3920.0	4121.0	3831.0	3114.0	2887.0	0.295710444995197	0.933951726039426	Trappc4 protein, sybindin-like family protein	HISTO_JG.Contig206.Fgenesh_histo.122.final_new		I7I48_05511	ACKS23_06756	ACKS0A_05561						1.0	-0.0797734590656116	0.0340900424399555
GENE4300X	ucsf_hc.01_1.G217B.04550		5697.0	5699.0	5579.0	6126.0	5806.0	6277.0	5742.0	4590.0	4588.0	0.293407119544228	0.952577270909079	centromere protein Scm3 domain-containing protein	HISTO_ZU.Contig171.genewise.2.final_new	near LTR block		ACKS23_02566	ACKS0A_02557						1.0	-0.0956485149726518	0.0344008673062906
GENE4659X	ucsf_hc.01_1.G217B.04921	TRM7	4758.0	5169.0	4754.0	5618.0	5173.0	6120.0	5463.0	4330.0	3947.0	0.0186348737778075	0.900192076330165	2'-O-ribose methyltransferase	HISTO_GL.Contig296.eannot.1344.final_new		I7I48_10734	ACKS23_10324	ACKS0A_10757						1.0	-0.182346666888017	0.0489452208738763
GENE4418X	ucsf_hc.01_1.G217B.04673		183.0	212.0	239.0	318.0	304.0	274.0	278.0	235.0	190.0	0.0533839904745299	0.94453643454765	hypothetical protein	HISTO_GI.Contig382.eannot.1306.final_new	in LTR block	I7I48_02706	ACKS23_10178	ACKS0A_08983					chr7	1.0	-0.433631420808467	0.0949025811311937
GENE6055X	ucsf_hc.01_1.G217B.06390		10149.0	11464.0	10298.0	11857.0	10892.0	11535.0	11624.0	9352.0	7559.0	0.541122044463185	0.986589176020874	phosphoglucomutase	HISTO_JG.Contig206.eannot.1576.final_new		I7I48_05606	ACKS23_06851	ACKS0A_05656						1.0	-0.107875544994365	0.0263435938385399
GENE6348X	ucsf_hc.01_1.G217B.06704		9536.0	10571.0	9221.0	10604.0	10249.0	11538.0	9677.0	8682.0	7910.0	0.0366021301156555	0.873813254149977	serine/threonine-protein kinase psk1	HISTO_JG.Contig207.Fgenesh_Aspergillus.106.final_new		I7I48_05732	ACKS23_06977	ACKS0A_05782						1.0	-0.128096895539254	0.0452568095322272
GENE5321X	ucsf_hc.01_1.G217B.05611		3557.0	3952.0	3821.0	4469.0	4018.0	4664.0	4311.0	3413.0	2903.0	0.195121011344146	0.940185724783958	WD domain-containing protein	HISTO_GY.Contig460.fgenesh_plus.108.final_new		I7I48_04973	ACKS23_06224	ACKS0A_05014						1.0	-0.181720241434676	0.0613860986024131
GENE10761X	ucsf_hc.01_1.G217B.11385		2689.0	2775.0	2346.0	2700.0	2710.0	3006.0	2627.0	2272.0	1981.0	0.493928350597209	0.977454271795264	Rad51 family DNA repair protein	HISTO_ZU.Contig65.Fgenesh_Aspergillus.200.final_new		I7I48_03097	ACKS23_12334	ACKS0A_03130						1.0	-0.102218379138797	0.0372347647646025
GENE2795X	ucsf_hc.01_1.G217B.02947		36.0	62.0	55.0	56.0	48.0	70.0	42.0	46.0	50.0	0.786790565288947	0.986589176020874	hypothetical protein	HISTO_DM.Contig940.Fgenesh_Neurospora.59.final_new		I7I48_08102	ACKS23_09347	ACKS0A_08152						1.0	-0.153734537786758	0.0773710310380843
GENE2160X	ucsf_hc.01_1.G217B.02282		867.0	1032.0	885.0	1245.0	1062.0	1388.0	1012.0	916.0	874.0	0.0113166151432065	0.678115389386023	acyl-CoA dehydrogenase	HISTO_DM.Contig93.eannot.1672.final_new		I7I48_07575	ACKS23_08820	ACKS0A_07625						1.0	-0.296379193581205	0.138268689726988
GENE10327X	ucsf_hc.01_1.G217B.10922		4618.0	5259.0	4943.0	5373.0	5582.0	6150.0	5008.0	4129.0	4415.0	0.146491455352185	0.865404123694479	C2H2 transcription factor, Usv1p/Bcr1 homology	HISTO_ZT.Contig181.Fgenesh_histo.124.final_new		I7I48_06454	ACKS23_07699	ACKS0A_06504	Ryp1_ChIP	Ryp2_ChIP	Ryp3_ChIP			1.0	-0.157210473258712	0.0785536296788178
GENE840X	ucsf_hc.01_1.G217B.00899		2851.0	3085.0	2944.0	3146.0	2899.0	3320.0	3077.0	2380.0	2246.0	0.517214848055412	0.970377140662128	DUF1681 superfamily domain-containing protein	HISTO_BP.Contig457-snap.101.final_new		I7I48_04032	ACKS23_05283	ACKS0A_04072	Ryp1_ChIP	Ryp2_ChIP	Ryp3_ChIP			1.0	-0.074219428411217	0.0307315253223877
GENE10148X	ucsf_hc.01_1.G217B.10737		3117.0	3624.0	3026.0	3635.0	3346.0	3879.0	3187.0	2837.0	2632.0	0.257904453888628	0.865652699648734	DNA helicase			I7I48_06640	ACKS23_07885	ACKS0A_06690						1.0	-0.113931273342547	0.0699962294279537
GENE6934X	ucsf_hc.01_1.G217B.07327		4427.0	4722.0	4483.0	9823.0	9629.0	9414.0	7354.0	5632.0	5695.0	1.26981469976183e-08	0.00411235864976851	endoglucanase	HISTO_LF.Contig359.Fgenesh_histo.231.final_new		I7I48_00436	ACKS23_02103	ACKS0A_02094						1.0	-0.733764389642389	0.378506791224559
GENE3675X	ucsf_hc.01_1.G217B.03884		38.0	43.0	36.0	57.0	62.0	61.0	40.0	34.0	63.0	0.288200326812317	0.920569512928703	hypothetical protein			I7I48_08848	ACKS23_00622	ACKS0A_00621						1.0	-0.450911707971484	0.193184718894438
GENE5755X	ucsf_hc.01_1.G217B.06071		1127.0	1295.0	1105.0	1394.0	1260.0	1468.0	1284.0	998.0	984.0	0.185186937016689	0.886273227498671	dihydrofolate reductase	HISTO_HS.Contig68.Fgenesh_Neurospora.27.final_new		I7I48_07103	ACKS23_08348	ACKS0A_07153						1.0	-0.172983347477234	0.0815683036226558
GENE2526X	ucsf_hc.01_1.G217B.02668		42.0	21.0	39.0	42.0	33.0	37.0	31.0	26.0	31.0	0.817207923924295	0.986589176020874	hypothetical protein		near LTR block	I7I48_07891	ACKS23_09136	ACKS0A_07941						1.0	-0.146081013876553	0.0847584599590382
GENE8882X	ucsf_hc.01_1.G217B.09399		4487.0	5119.0	4643.0	4543.0	4659.0	5655.0	4118.0	3826.0	4157.0	0.763517940333527	0.980414053237906	hypothetical protein	HISTO_ZL.Contig1161b.Fgenesh_histo.99.final_new		I7I48_09384	ACKS23_01158	ACKS0A_01157						1.0	-0.0524614831967405	0.0326811888585663
GENE7006X	ucsf_hc.01_1.G217B.07402		6671.0	7444.0	6938.0	8108.0	7155.0	7825.0	7552.0	6131.0	5040.0	0.38686970862096	0.916010860299301	hypothetical protein	HISTO_LF.Contig359-snap.81.final_new		I7I48_00512	ACKS23_02179	ACKS0A_02170						1.0	-0.102736822166857	0.0592265805902787
GENE2955X	ucsf_hc.01_1.G217B.03118		4053.0	4357.0	4130.0	4482.0	4317.0	4592.0	4270.0	3432.0	3169.0	0.370310470663019	0.883545253262327	nuclear undecaprenyl pyrophosphate synthase	HISTO_DU.Contig190.eannot.1284.final_new	near LTR block	I7I48_12101	ACKS23_11691	ACKS0A_12126	Ryp1_ChIP					1.0	-0.0737871187272443	0.0503041987404487
GENE7538X	ucsf_hc.01_1.G217B.07951	RRP15	2351.0	2483.0	2238.0	2725.0	2407.0	2501.0	2522.0	2027.0	1664.0	0.500971444492032	0.942537144161958	DUF1665 domain-containing protein	HISTO_LG.Contig392-snap.152.final_new		I7I48_03584	ACKS23_04836	ACKS0A_03625						1.0	-0.0882148046302271	0.0496699590743788
GENE5180X	ucsf_hc.01_1.G217B.05467		3989.0	4784.0	4457.0	4602.0	4404.0	5253.0	4084.0	3793.0	3785.0	0.498710221821582	0.984902586555584	hypothetical protein	HISTO_GY.Contig460.Fgenesh_histo.88.final_new		I7I48_05119	ACKS23_06370	ACKS0A_05160						1.0	-0.10842739699231	0.0288321100498434
GENE10269X	ucsf_hc.01_1.G217B.10864	TEN1	2359.0	2592.0	2480.0	2817.0	2579.0	3098.0	2771.0	2144.0	2009.0	0.0200940901268182	0.916713518984986	nuclear telomere cap complex subunit, Ten1 superfamily	HISTO_ZT.Contig181.Fgenesh_histo.12.final_new	near LTR block	I7I48_06513	ACKS23_07758	ACKS0A_06563	Ryp1_ChIP					1.0	-0.177627641104385	0.0425043897575925
GENE648X	ucsf_hc.01_1.G217B.00700		568.0	535.0	467.0	553.0	560.0	640.0	505.0	421.0	407.0	0.791204672597321	0.778343719645987	methyltransferase	HISTO_BI.Contig285-snap.13.final_new	near LTR block	I7I48_12159	ACKS23_11749	ACKS0A_12184						1.0	-0.0541228749402434	0.1381989354906
GENE1191X	ucsf_hc.01_1.G217B.01265	MBS1	2094.0	2393.0	2106.0	2324.0	2307.0	2605.0	1969.0	1747.0	1908.0	0.683412505086464	0.760958479215842	APSES transcription factor	HISTO_BP.Contig459.Fgenesh_Aspergillus.170.final_new		I7I48_04398	ACKS23_05649	ACKS0A_04438	Ryp1_ChIP	Ryp2_ChIP	Ryp3_ChIP			1.0	-0.0561594751148951	0.107523893491183
GENE1335X	ucsf_hc.01_1.G217B.01420		3.0	1.0	9.0	12.0	4.0	3.0	3.0	4.0	4.0	0.81159603259316	0.986589176020874	hypothetical protein		in LTR block	I7I48_10267	ACKS23_04066	ACKS0A_10291						1.0	-0.460313717317697	0.236838039389057
GENE10531X	ucsf_hc.01_1.G217B.11145		37.0	48.0	31.0	43.0	44.0	59.0	35.0	40.0	36.0	0.659780075028231	0.967666531951846	hypothetical protein			I7I48_02855	ACKS23_12092	ACKS0A_02888						1.0	-0.232030509724391	0.133325402463251
GENE5901X	ucsf_hc.01_1.G217B.06223		18.0	34.0	32.0	29.0	40.0	41.0	26.0	23.0	28.0	0.710862218957404	0.892718903680572	hypothetical protein			I7I48_06950	ACKS23_08195	ACKS0A_07000						1.0	-0.199700369451359	0.240685578683608
GENE10066X	ucsf_hc.01_1.G217B.10654		13678.0	15264.0	13188.0	14037.0	14979.0	15908.0	13962.0	11880.0	10442.0	0.454421261133089	0.871059800258614	vacuolar import and degradation protein, putative	HISTO_ZT.Contig174.eannot.1385.final_new		I7I48_05924	ACKS23_07169	ACKS0A_05974				Ryp4_ChIP		1.0	-0.0664051191580661	0.0566431823083811
GENE2432X	ucsf_hc.01_1.G217B.02569		7240.0	7959.0	7892.0	8232.0	7414.0	8810.0	7387.0	6115.0	6124.0	0.755664088842743	0.921793538162658	serine/threonine-protein kinase sid2	HISTO_DM.Contig933.eannot.1679.final_new		I7I48_07991	ACKS23_09236	ACKS0A_08041						1.0	-0.050357309496329	0.0595883977824263
GENE4818X	ucsf_hc.01_1.G217B.05088		636.0	671.0	699.0	826.0	755.0	898.0	687.0	588.0	551.0	0.359176130256061	0.624256014448723	no significant blast hit, weak hit to transposase	HISTO_GL.Contig59.Fgenesh_histo.89.final_new		I7I48_10863	ACKS23_10452	ACKS0A_10886						1.0	-0.149848650312015	0.184285295713341
GENE4085X	ucsf_hc.01_1.G217B.04317		1397.0	1513.0	1523.0	1521.0	1615.0	1971.0	1403.0	1205.0	1205.0	0.699917226155298	0.658369791896557	Extradiol_Dioxygenase_3B_like domain-containing protein	HISTO_FX.Contig167.genewise.7.final_new	near LTR block	I7I48_12242	ACKS23_11832	ACKS0A_12269						1.0	-0.0684193371001793	0.159437819144748
GENE4366X	ucsf_hc.01_1.G217B.04618	CHS4	13301.0	14532.0	13595.0	14584.0	13032.0	15891.0	12644.0	10856.0	11058.0	0.854468023671356	0.861775100677864	chitin synthase	HISTO_GI.Contig382.fgenesh_plus.46.final_new	near LTR block	I7I48_00935	ACKS23_02635	ACKS0A_02626	Ryp1_ChIP	Ryp2_ChIP	Ryp3_ChIP			1.0	-0.0255975762355005	0.0705785214388728
GENE462X	ucsf_hc.01_1.G217B.00507		2715.0	3075.0	2887.0	3539.0	3653.0	4128.0	3101.0	2641.0	2719.0	0.00903011575836039	0.454363318245952	auxin efflux carrier superfamily	HISTO_AZ.Contig47.eannot.1566.final_new		I7I48_00194	ACKS23_01861	ACKS0A_01852						1.0	-0.249936111516656	0.161543299680247
GENE9947X	ucsf_hc.01_1.G217B.10529		2033.0	2308.0	2027.0	2265.0	2296.0	2467.0	2106.0	1777.0	1694.0	0.404333793477824	0.854432852669554	CRT10 superfamily domain-containing protein, transcriptional regulator of ribonucleotide reductase (RNR) genes	HISTO_ZT.Contig174-snap.21.final_new		I7I48_06049	ACKS23_07294	ACKS0A_06099						1.0	-0.0940646424334712	0.0780897834578784
GENE5309X	ucsf_hc.01_1.G217B.05599		4423.0	4791.0	4763.0	5200.0	4646.0	5354.0	4534.0	3764.0	3735.0	0.342623805927049	0.6582184703876	methylene-fatty-acyl-phospholipid synthase	HISTO_GY.Contig460.Fgenesh_Neurospora.15.final_new		I7I48_04985	ACKS23_06236	ACKS0A_05026						1.0	-0.0685183284545428	0.0803329232055816
GENE1777X	ucsf_hc.01_1.G217B.01876	MET8	2978.0	3278.0	3082.0	3500.0	3077.0	3774.0	3100.0	2461.0	2592.0	0.31834280418685	0.734719541713595	siroheme biosynthesis protein MET8	HISTO_DA.Contig93.eannot.2159.final_new		I7I48_08287	ACKS23_00062	ACKS0A_00062						1.0	-0.0878587885097479	0.0868984500086976
GENE5016X	ucsf_hc.01_1.G217B.05293		56.0	72.0	54.0	83.0	101.0	80.0	62.0	69.0	51.0	0.49478802022667	0.8448924025445	hypothetical protein	HISTO_GX.Contig297.Fgenesh_histo.9.final_new	near LTR block	I7I48_10162	ACKS23_03960	ACKS0A_10188						1.0	-0.281725724161814	0.274833013222506
GENE5010X	ucsf_hc.01_1.G217B.05287	ORC5	4582.0	5267.0	4678.0	4907.0	5046.0	5440.0	4884.0	3959.0	3504.0	0.686183458695898	0.845421031514997	origin recognition complex subunit	HISTO_GX.Contig297.Fgenesh_histo.4.final_new	near LTR block	I7I48_10168	ACKS23_03966	ACKS0A_10194	Ryp1_ChIP		Ryp3_ChIP			1.0	-0.0449641385524169	0.0689651093294694
GENE5195X	ucsf_hc.01_1.G217B.05482		12.0	12.0	7.0	16.0	13.0	16.0	11.0	7.0	12.0	0.733726492121809	0.886158007941472	hypothetical protein			I7I48_05104	ACKS23_06355	ACKS0A_05145						1.0	-0.246745338658387	0.333039467832845
GENE5709X	ucsf_hc.01_1.G217B.06025	URE4	4778.0	4720.0	5722.0	4794.0	4878.0	7655.0	4510.0	3757.0	4879.0	0.804162392444368	0.915541372055406	urease accessory protein UreD	HISTO_HS.Contig68.Fgenesh_histo.45.final_new		I7I48_07150	ACKS23_08395	ACKS0A_07200	Ryp1_ChIP		Ryp3_ChIP			1.0	-0.0739454412117144	0.114629039220683
GENE1737X	ucsf_hc.01_1.G217B.01835		31.0	46.0	47.0	58.0	55.0	47.0	48.0	36.0	31.0	0.66447842619131	0.883545253262327	no significant blast hit			I7I48_08328	ACKS23_00103	ACKS0A_00103						1.0	-0.186785033398012	0.215421086979431
GENE11523X	ucsf_hc.01_1.G217B.12182		278.0	360.0	330.0	350.0	321.0	382.0	309.0	276.0	240.0	0.860554594160389	0.940185724783958	hypothetical protein			I7I48_11843	ACKS23_11433	ACKS0A_11868						1.0	-0.0574641798308981	0.0963874617707301
GENE1000X	ucsf_hc.01_1.G217B.01068		6584.0	7493.0	6658.0	7426.0	6856.0	6847.0	6900.0	5879.0	4673.0	0.888067049700597	0.980230539552402	signal transducer	HISTO_BP.Contig459.Fgenesh_Aspergillus.31.final_new	near LTR block	I7I48_04201	ACKS23_05452	ACKS0A_04241	Ryp1_ChIP					1.0	-0.0257182086426786	0.03201379062632
GENE1698X	ucsf_hc.01_1.G217B.01796	PRO3	7006.0	7161.0	7018.0	7093.0	6801.0	7873.0	6743.0	5943.0	5086.0	0.836544798845008	0.942014053962733	pyrroline-5-carboxylate reductase	HISTO_DA.Contig93.Fgenesh_histo.191.final_new		I7I48_08367	ACKS23_00142	ACKS0A_00142						1.0	-0.0267848253619407	0.0391289866403524
GENE6933X	ucsf_hc.01_1.G217B.07326		1568.0	1621.0	1610.0	1634.0	1558.0	1770.0	1424.0	1255.0	1343.0	0.832317945370105	0.929666427092776	N-Acyltransferase superfamily domain-containing protein	HISTO_LF.Contig359.Fgenesh_histo.230.final_new		I7I48_00435	ACKS23_02102	ACKS0A_02093						1.0	-0.0299003787496437	0.0470001015757564
GENE7598X	ucsf_hc.01_1.G217B.08014		8404.0	9479.0	8360.0	8603.0	8587.0	9473.0	8608.0	6955.0	6407.0	0.854286125571991	0.968628039425835	3-dehydroshikimate dehydratase	HISTO_LG.Contig392.Fgenesh_histo.106.final_new		I7I48_03521	ACKS23_04773	ACKS0A_03562						1.0	-0.0242708663797728	0.0289490965593995
GENE10647X	ucsf_hc.01_1.G217B.11267		5049.0	6239.0	4768.0	5505.0	5493.0	5361.0	5260.0	4506.0	3693.0	0.908316538639419	0.984902586555584	exonuclease	HISTO_ZU.Contig65.Fgenesh_histo.62.final_new		I7I48_02977	ACKS23_12214	ACKS0A_03010						1.0	-0.0302229284582936	0.0348288489609372
GENE4604X	ucsf_hc.01_1.G217B.04864		21.0	21.0	33.0	38.0	26.0	40.0	23.0	24.0	27.0	0.616664746995998	0.929666427092776	hypothetical protein		near LTR block	I7I48_10677	ACKS23_10267	ACKS0A_10700						1.0	-0.291298414164639	0.218893475071825
GENE7078X	ucsf_hc.01_1.G217B.07474	AMS2	10183.0	12462.0	10407.0	10898.0	11199.0	11816.0	10227.0	9203.0	8261.0	0.804755837312864	0.959758249579698	GATA transcription factor	HISTO_LF.Contig359.Fgenesh_histo.97.final_new		I7I48_00585	ACKS23_02252	ACKS0A_02243						1.0	-0.0347834995619944	0.0370580090457455
GENE6949X	ucsf_hc.01_1.G217B.07342		5393.0	5666.0	5501.0	5716.0	5727.0	6489.0	5417.0	4443.0	4350.0	0.52440674303353	0.785696436978675	hypothetical protein			I7I48_00451	ACKS23_02118	ACKS0A_02109						1.0	-0.06209046650189	0.0800213884379506
GENE8607X	ucsf_hc.01_1.G217B.09104		4171.0	4923.0	4116.0	4565.0	4416.0	4643.0	4149.0	3755.0	3133.0	0.869075474039805	0.921252569807222	defects in morphology protein 1	HISTO_ZL.Contig1158.Fgenesh_histo.56.final_new		I7I48_01585	ACKS23_03285	ACKS0A_09515						1.0	-0.0252727756801372	0.0523349786187524
GENE9301X	ucsf_hc.01_1.G217B.09847	SPO7	2888.0	3196.0	3043.0	3254.0	2934.0	3286.0	3051.0	2445.0	2176.0	0.875701959619588	0.940851047913441	spo7-like protein	HISTO_ZL.Contig1161e.eannot.1278.final_new	near LTR block	I7I48_11144	ACKS23_10734	ACKS0A_11168						1.0	-0.0285561138276424	0.05386656786483
GENE2608X	ucsf_hc.01_1.G217B.02754		14261.0	14975.0	14889.0	14890.0	13751.0	14627.0	14697.0	11524.0	10502.0	0.974085549476038	0.995900003516587	hypothetical protein	HISTO_DM.Contig933.Fgenesh_histo.103.final_new		I7I48_07805	ACKS23_09050	ACKS0A_07855						1.0	-0.00968821811254905	-0.00907786594988025
GENE6878X	ucsf_hc.01_1.G217B.07267		6295.0	6896.0	6569.0	5889.0	6129.0	6678.0	6323.0	5008.0	4717.0	0.901813872426743	0.980230539552402	ubiquitin-protein ligase Sel1/Ubx2	HISTO_LF.Contig359.Fgenesh_Aspergillus.114.final_new	near LTR block	I7I48_00376	ACKS23_02043	ACKS0A_02034						1.0	0.0209054609714769	-0.0306290029767817
GENE2626X	ucsf_hc.01_1.G217B.02772	NTH1	3824.0	4529.0	4206.0	3687.0	3770.0	4555.0	3912.0	3116.0	3191.0	0.943998769846462	0.982127344328258	alpha,alpha-trehalase TreB/Nth1		near LTR block	I7I48_07787	ACKS23_09032	ACKS0A_07837						1.0	0.012194365517761	-0.0256106023364229
GENE5329X	ucsf_hc.01_1.G217B.05619		5421.0	6070.0	5566.0	5823.0	5231.0	5428.0	5664.0	4547.0	3846.0	0.986495619549263	0.994686557615677	RNA polymerase I-specific transcription-initiation factor	HISTO_GY.Contig460.Fgenesh_histo.95.final_new		I7I48_04965	ACKS23_06216	ACKS0A_05006						1.0	0.00481055732453761	-0.0153842918618832
GENE1909X	ucsf_hc.01_1.G217B.02015		1505.0	1647.0	1500.0	1407.0	1418.0	1661.0	1507.0	1208.0	1042.0	0.856425539797352	0.996028105711587	high-affinity nicotinic acid transporter	HISTO_DF.Contig537.genewise.18.final_new		I7I48_03236	ACKS23_04488	ACKS0A_03277						1.0	0.0295254281107855	0.00448690407413643
GENE2996X	ucsf_hc.01_1.G217B.03167		80.0	93.0	104.0	89.0	80.0	83.0	77.0	55.0	87.0	0.854059461256114	0.991975193061412	hypothetical protein		near LTR block	I7I48_11952	ACKS23_11542	ACKS0A_11977						1.0	0.0704184098633615	-0.0310759364897142
GENE4406X	ucsf_hc.01_1.G217B.04660		33.0	51.0	89.0	35.0	57.0	69.0	67.0	24.0	49.0	0.999854818280945	0.999214801513311	hypothetical protein		in LTR block	I7I48_00978	ACKS23_02678	ACKS0A_02669						1.0	-7.27192184050221e-05	-0.0103455915046002
GENE11474X	ucsf_hc.01_1.G217B.12132		5509.0	6034.0	5564.0	5337.0	5383.0	6103.0	5482.0	4407.0	4172.0	0.990655996616881	0.995900003516587	sulfate transporter	HISTO_ZZ.Contig127c.Fgenesh_Aspergillus.50.final_new		I7I48_11793	ACKS23_11383	ACKS0A_11818						1.0	0.00184645393010463	0.00557823292365267
GENE2889X	ucsf_hc.01_1.G217B.03048		37.0	24.0	14.0	25.0	19.0	22.0	21.0	16.0	22.0	0.953762216044237	0.984902586555584	hypothetical protein			I7I48_12030	ACKS23_11620	ACKS0A_12055						1.0	-0.0441492553891294	-0.0936416706762115
GENE3841X	ucsf_hc.01_1.G217B.04060	PGP1	2076.0	2294.0	2157.0	2007.0	2029.0	2252.0	2086.0	1693.0	1605.0	0.969675134029799	0.954550468379844	glycoprotease	HISTO_FE.Contig19.Fgenesh_histo.304.final_new		I7I48_09024	ACKS23_00798	ACKS0A_00797						1.0	-0.00526311491261477	-0.0305347453215452
GENE5237X	ucsf_hc.01_1.G217B.05525		21.0	28.0	25.0	23.0	34.0	22.0	28.0	14.0	26.0	0.856842106241555	0.995900003516587	hypothetical protein			I7I48_05061	ACKS23_06312	ACKS0A_05102						1.0	-0.121165585586179	-0.0298359509987747
GENE5310X	ucsf_hc.01_1.G217B.05600		6629.0	7192.0	6634.0	6462.0	6439.0	7201.0	6644.0	5380.0	4908.0	0.968844000365217	0.996028105711587	intermediate filament protein	HISTO_GY.Contig460.eannot.1701.final_new		I7I48_04984	ACKS23_06235	ACKS0A_05025						1.0	-0.00655943482707499	-0.00318685222331183
GENE5184X	ucsf_hc.01_1.G217B.05471		10.0	11.0	15.0	9.0	12.0	15.0	9.0	5.0	20.0	0.995791059638497	0.997378904847278	hypothetical protein			I7I48_05115	ACKS23_06366	ACKS0A_05156						1.0	-0.00777284174527804	0.0176730551000754
GENE3019X	ucsf_hc.01_1.G217B.03190		53.0	67.0	45.0	53.0	36.0	50.0	49.0	32.0	42.0	0.787356586748824	0.982580509836179	ThiJ/PfpI family protein	HISTO_DY.Contig31-snap.10.final_new		I7I48_03498	ACKS23_04750	ACKS0A_03539						1.0	0.132447149824682	-0.0837065255905736
GENE9199X	ucsf_hc.01_1.G217B.09736		5419.0	5990.0	5410.0	5046.0	5202.0	5784.0	5271.0	4436.0	3910.0	0.879607810552625	0.990452786142819	PX domain-containing protein	HISTO_ZL.Contig1161d.Fgenesh_histo.84.final_new	near LTR block	I7I48_06840	ACKS23_08085	ACKS0A_06890						1.0	0.0238539981744266	-0.0167957279867119
GENE4802X	ucsf_hc.01_1.G217B.05071		405.0	468.0	428.0	441.0	387.0	377.0	452.0	304.0	299.0	0.909944474826757	0.967666531951846	BTB domain and ankyrin repeat protein			I7I48_10846	ACKS23_10435	ACKS0A_10869						1.0	0.0290956278718659	-0.0569162970014165
GENE8372X	ucsf_hc.01_1.G217B.08857		32.0	31.0	26.0	33.0	25.0	24.0	30.0	27.0	17.0	0.997134259626581	0.981075187575935	hypothetical protein			I7I48_01836	ACKS23_03536	ACKS0A_09766						1.0	-0.00243666919714369	-0.100455576280627
GENE907X	ucsf_hc.01_1.G217B.00973		598.0	675.0	578.0	622.0	611.0	746.0	597.0	552.0	473.0	0.579168230595907	0.984540631585261	short-chain dehydrogenase	HISTO_BP.Contig457.Fgenesh_histo.91.final_new	near LTR block	I7I48_04107	ACKS23_05358	ACKS0A_04147						1.0	-0.0939377916704318	0.0301816042458132
GENE1400X	ucsf_hc.01_1.G217B.01489		10699.0	11654.0	10729.0	10907.0	10499.0	11196.0	10677.0	8966.0	7826.0	0.938708131270291	0.99822430392363	secretory pathway Ca2+-ATPase	HISTO_DA.Contig93.eannot.1936.final_new		I7I48_08677	ACKS23_00451	ACKS0A_00450						1.0	-0.010543443015707	-0.00156220359181791
GENE6050X	ucsf_hc.01_1.G217B.06385		18.0	22.0	13.0	25.0	19.0	19.0	19.0	13.0	19.0	0.70674436498492	0.994686557615677	hypothetical protein			I7I48_05611	ACKS23_06856	ACKS0A_05661						1.0	-0.241501914124129	0.0442071613253125
GENE5219X	ucsf_hc.01_1.G217B.05506		5348.0	6238.0	5667.0	5484.0	5456.0	6331.0	5341.0	4633.0	4393.0	0.877605416219316	0.995900003516587	mitochondrial sodium/hydrogen exchanger	HISTO_GY.Contig460.Fgenesh_Aspergillus.170.final_new		I7I48_05080	ACKS23_06331	ACKS0A_05121						1.0	-0.0229634198221289	0.00732939544396061
GENE9131X	ucsf_hc.01_1.G217B.09665		415.0	453.0	444.0	496.0	401.0	501.0	503.0	346.0	288.0	0.867104043053319	0.980230539552402	NSIG domain-containing protein	HISTO_ZL.Contig1161d.Fgenesh_histo.26.final_new		I7I48_09650	ACKS23_01424	ACKS0A_01423						1.0	-0.0569382263157321	0.0595481408002638
GENE2544X	ucsf_hc.01_1.G217B.02688	MSH6	10407.0	12674.0	9893.0	10648.0	10729.0	11786.0	10189.0	8991.0	8406.0	0.811892226523026	0.994857252207128	DNA mismatch repair protein msh6	HISTO_DM.Contig933.Fgenesh_histo.171.final_new	near LTR block	I7I48_07871	ACKS23_09116	ACKS0A_07921						1.0	-0.0359485556982584	0.00863886464495245
GENE6897X	ucsf_hc.01_1.G217B.07289		107.0	84.0	91.0	96.0	92.0	120.0	91.0	91.0	76.0	0.647389228606549	0.999305389837979	hypothetical protein			I7I48_00398	ACKS23_02065	ACKS0A_02056						1.0	-0.165883240099385	-0.00372134721040229
GENE10702X	ucsf_hc.01_1.G217B.11324		1391.0	1568.0	1390.0	1529.0	1420.0	1636.0	1402.0	1227.0	1237.0	0.342129494546838	0.99450525092841	haloacid dehalogenase-like hydrolase	HISTO_ZU.Contig65.eannot.2068.final_new		I7I48_03035	ACKS23_12272	ACKS0A_03068						1.0	-0.116309727923375	-0.0109011233215668
GENE3656X	ucsf_hc.01_1.G217B.03861		2943.0	3197.0	3029.0	2986.0	2843.0	3139.0	2993.0	2430.0	2175.0	0.945557485310019	0.991899828769951	patatin-like phospholipase domain-containing protein	HISTO_FE.Contig19.eannot.1930.final_new		I7I48_08825	ACKS23_00599	ACKS0A_00598			Ryp3_ChIP			1.0	-0.00883378423819092	-0.0118453416780664
GENE6347X	ucsf_hc.01_1.G217B.06703		5014.0	5660.0	4891.0	5209.0	4947.0	5061.0	5044.0	4200.0	3630.0	0.972532022302469	0.995900003516587	hypothetical protein	HISTO_JG.Contig207.Fgenesh_Aspergillus.105.final_new		I7I48_05733	ACKS23_06978	ACKS0A_05783						1.0	-0.00630941313149336	-0.00752245442485666
GENE6160X	ucsf_hc.01_1.G217B.06499	ARS2	9262.0	10660.0	10510.0	9221.0	9510.0	11452.0	9290.0	7850.0	8091.0	0.901813872426743	0.996028105711587	arsenite resistance protein Ars2	HISTO_JG.Contig206.eannot.1522.final_new		I7I48_05494	ACKS23_06739	ACKS0A_05544						1.0	-0.0179471227355759	-0.00439890577474511
GENE135X	ucsf_hc.01_1.G217B.00148	CDC13	4886.0	5090.0	4983.0	4773.0	4585.0	4968.0	4605.0	3902.0	3876.0	0.950375056767867	0.953423672785866	G2/mitotic-specific cyclin cdc13	HISTO_AL.Contig317.Fgenesh_Neurospora.100.final_new		I7I48_01258	ACKS23_02958	ACKS0A_09188						1.0	-0.0122452624071645	-0.0457806663047142
GENE9323X	ucsf_hc.01_1.G217B.09870	UTP14	4001.0	4586.0	4127.0	4103.0	3713.0	4391.0	4182.0	3373.0	2899.0	0.978420292697586	0.982372270541064	small nucleolar ribonucleoprotein complex subunit Utp14	HISTO_ZL.Contig1161e.eannot.1223.final_new	near LTR block	I7I48_11167	ACKS23_10757	ACKS0A_11191						1.0	0.00500693529748286	-0.0251407701333273
GENE11092X	ucsf_hc.01_1.G217B.11730	SODM	24394.0	22075.0	26307.0	20372.0	20937.0	25721.0	22440.0	20241.0	16978.0	0.994086054201787	0.966546331128327	superoxide dismutase	HISTO_ZZ.Contig127a.Fgenesh_Aspergillus.87.final_new		I7I48_11386	ACKS23_10976	ACKS0A_11411	Ryp1_ChIP					1.0	0.00345055739000344	-0.0906463448014065
GENE1965X	ucsf_hc.01_1.G217B.02076	MCH1	5097.0	5571.0	4993.0	5256.0	5203.0	5559.0	5466.0	4093.0	3375.0	0.967893629755559	0.928313966578523	MFS monocarboxylic acid transporter	HISTO_DF.Contig537.eannot.1394.final_new	near LTR block	I7I48_03297	ACKS23_04549	ACKS0A_03338						1.0	0.0108015604628298	0.0735060937234167
GENE6275X	ucsf_hc.01_1.G217B.06624		3606.0	4284.0	4005.0	3801.0	3802.0	4487.0	3766.0	3040.0	3077.0	0.908222169956554	0.969334810459179	LMBR1 domain-containing protein	HISTO_JG.Contig207.fgenesh_plus.43.final_new	near LTR block	I7I48_05812	ACKS23_07057	ACKS0A_05862						1.0	-0.0185021860291155	0.0334217837776274
GENE1542X	ucsf_hc.01_1.G217B.01635		3333.0	3455.0	3361.0	3439.0	3329.0	3323.0	3311.0	2675.0	2249.0	0.909761084705415	0.970621076019546	NADPH:adrenodoxin oxidoreductase	HISTO_DA.Contig93.eannot.2035.final_new		I7I48_08530	ACKS23_00304	ACKS0A_00303						1.0	0.0262320561147638	0.0466489387893239
GENE2749X	ucsf_hc.01_1.G217B.02901		2517.0	2840.0	2492.0	2627.0	2544.0	2680.0	2484.0	2101.0	1807.0	0.917278978980659	0.928027062621602	tRNA splicing endonuclease subunit	HISTO_DM.Contig940-snap.16.final_new		I7I48_08149	ACKS23_09394	ACKS0A_08199						1.0	0.0146515919484314	0.045390654658175
GENE5308X	ucsf_hc.01_1.G217B.05598		1294.0	1222.0	1433.0	1192.0	1211.0	1670.0	1139.0	932.0	1202.0	0.976650313990522	0.980230539552402	hypothetical protein	HISTO_GY.Contig460.Fgenesh_histo.53.final_new		I7I48_04986	ACKS23_06237	ACKS0A_05027						1.0	-0.0106902361433505	0.055588319578888
GENE9394X	ucsf_hc.01_1.G217B.09945		8707.0	9368.0	9070.0	9528.0	8049.0	9186.0	8168.0	7123.0	6864.0	0.953762216044237	0.986589176020874	microtubule associated protein EB1	HISTO_ZL.Contig658.eannot.1266.final_new		I7I48_01469	ACKS23_03169	ACKS0A_09399						1.0	0.00714586391202854	0.0129831624936809
GENE805X	ucsf_hc.01_1.G217B.00864		5553.0	5885.0	6229.0	5579.0	5357.0	7393.0	5233.0	4288.0	5237.0	0.929364495957946	0.980414053237906	actin cytoskeleton organization protein (Cro1)			I7I48_03996	ACKS23_05247	ACKS0A_04036						1.0	-0.0242780910663223	0.0453205188709678
GENE1678X	ucsf_hc.01_1.G217B.01776		3032.0	3428.0	3054.0	3155.0	3194.0	3440.0	3151.0	2553.0	2252.0	0.892823733043332	0.93813058596466	mitochondrial carrier protein	HISTO_DA.Contig93.Fgenesh_histo.151.final_new		I7I48_08388	ACKS23_00162	ACKS0A_00162						1.0	-0.0220166973694962	0.0490522466847825
GENE3751X	ucsf_hc.01_1.G217B.03966		19.0	17.0	19.0	19.0	21.0	35.0	23.0	15.0	12.0	0.887356340535244	0.91465433437104	hypothetical protein			I7I48_08930	ACKS23_00704	ACKS0A_00703						1.0	-0.123693820873516	0.304394292946319
GENE1218X	ucsf_hc.01_1.G217B.01294		7945.0	9293.0	7640.0	8243.0	8164.0	8664.0	7872.0	6981.0	5825.0	0.923794720197191	0.982127344328258	sulfate transporter	HISTO_BP.Contig459.Fgenesh_histo.123.final_new		I7I48_04427	ACKS23_05678	ACKS0A_04467						1.0	-0.0170801710542401	0.0281818192991938
GENE9304X	ucsf_hc.01_1.G217B.09850	SRP68	3669.0	4044.0	4004.0	3788.0	3657.0	4443.0	3541.0	3128.0	3028.0	0.912240081565984	0.94760207066981	signal recognition particle 68	HISTO_ZL.Contig1161e.genewise.48.final_new	near LTR block	I7I48_11147	ACKS23_10737	ACKS0A_11171						1.0	-0.013615730086511	0.0334316197988072
GENE9478X	ucsf_hc.01_1.G217B.10033		15.0	24.0	17.0	31.0	27.0	25.0	20.0	12.0	14.0	0.988580373648085	0.59792857503639	hypothetical protein		near LTR block	I7I48_01382	ACKS23_03082	ACKS0A_09312						1.0	-0.0122794946623626	0.58465879307243
GENE9746X	ucsf_hc.01_1.G217B.10318		566.0	602.0	520.0	541.0	612.0	597.0	515.0	453.0	432.0	0.949112324921346	0.952577270909079	RSP, Rho guanyl nucleotide exchange factor, conidia-enriched transcript	HISTO_ZT.Contig1089-snap.139.final_new		I7I48_06112	ACKS23_07357	ACKS0A_06162						1.0	-0.0170333314489008	0.0626004960019824
GENE1146X	ucsf_hc.01_1.G217B.01218	DDB1	9015.0	10496.0	9141.0	9218.0	9051.0	10011.0	9236.0	7285.0	6644.0	0.894657739528876	0.975530556047685	UV-damaged DNA binding protein	HISTO_BP.Contig459-snap.88.final_new		I7I48_04350	ACKS23_05601	ACKS0A_04390						1.0	0.0278234450722774	0.04043280409826
GENE2246X	ucsf_hc.01_1.G217B.02373		4405.0	4816.0	4446.0	4282.0	4361.0	4870.0	4103.0	3486.0	3417.0	0.864197168075642	0.960315823371049	molybdenum cofactor sulfurase	HISTO_DM.Contig93.eannot.1741.final_new		I7I48_07481	ACKS23_08726	ACKS0A_07531						1.0	0.0269766926095656	0.0388343799469189
GENE5233X	ucsf_hc.01_1.G217B.05521		3802.0	4100.0	3876.0	4088.0	3617.0	4025.0	3895.0	3050.0	2720.0	0.953762216044237	0.966546331128327	RNA_pol_I_A49 superfamily domain-containing protein	HISTO_GY.Contig460.Fgenesh_histo.109.final_new		I7I48_05065	ACKS23_06316	ACKS0A_05106						1.0	0.00891782208243708	0.0310101078798084
GENE6059X	ucsf_hc.01_1.G217B.06394	ERG13	10799.0	11866.0	10969.0	11228.0	10259.0	11791.0	10463.0	8742.0	8250.0	0.957212254681839	0.984902586555584	hydroxymethylglutaryl-CoA synthase	HISTO_JG.Contig206.eannot.1609.final_new		I7I48_05602	ACKS23_06847	ACKS0A_05652						1.0	0.00972449728045977	0.0225854515773261
GENE6274X	ucsf_hc.01_1.G217B.06623		3538.0	3516.0	3562.0	3300.0	3237.0	4137.0	3074.0	2522.0	3079.0	0.963799600688245	0.969334810459179	hypothetical protein	HISTO_JG.Contig207.Fgenesh_Aspergillus.53.final_new	near LTR block	I7I48_05813	ACKS23_07058	ACKS0A_05863						1.0	0.00993918878660782	0.0399198912822394
GENE8391X	ucsf_hc.01_1.G217B.08876		6.0	5.0	2.0	4.0	7.0	6.0	4.0	3.0	2.0	0.936209831679507	0.847704939601693	hypothetical protein	HISTO_ZL.Contig1131.Fgenesh_histo.63.final_new		I7I48_01817	ACKS23_03517	ACKS0A_09747						1.0	0.0961577328773036	0.554955118382557
GENE11449X	ucsf_hc.01_1.G217B.12107		18224.0	19590.0	18522.0	17117.0	19228.0	20469.0	17472.0	14640.0	13671.0	0.909761084705415	0.911793331318833	SNF2 family helicase	HISTO_ZZ.Contig127c.Fgenesh_Aspergillus.155.final_new		I7I48_11768	ACKS23_11358	ACKS0A_11793	Ryp1_ChIP		Ryp3_ChIP			1.0	0.017079772481523	0.0554352874007371
GENE6354X	ucsf_hc.01_1.G217B.06710	OMS1	1257.0	1324.0	1251.0	1316.0	1241.0	1490.0	1288.0	1042.0	893.0	0.875919293611952	0.89208803243319	oxa1 multicopy suppressor	HISTO_JG.Contig207.Fgenesh_histo.110.final_new		I7I48_05725	ACKS23_06970	ACKS0A_05775						1.0	-0.029050700559389	0.0771825101519026
GENE7354X	ucsf_hc.01_1.G217B.07761		102.0	98.0	127.0	99.0	102.0	127.0	103.0	78.0	86.0	0.994086054201787	0.991028557793582	hypothetical protein			I7I48_03776	ACKS23_05028	ACKS0A_03817						1.0	-0.00301119019997675	0.0370476026084571
GENE9381X	ucsf_hc.01_1.G217B.09932		11.0	10.0	7.0	11.0	14.0	8.0	10.0	14.0	3.0	0.969218005662138	0.979122297501679	hypothetical protein			I7I48_01483	ACKS23_03183	ACKS0A_09413						1.0	-0.0465393041864464	0.188455565750516
GENE5832X	ucsf_hc.01_1.G217B.06148		44.0	35.0	56.0	50.0	42.0	57.0	40.0	39.0	34.0	0.909753637703715	0.954550468379844	hypothetical protein			I7I48_07026	ACKS23_08271	ACKS0A_07076						1.0	-0.0615624295935553	0.134373950027663
GENE11151X	ucsf_hc.01_1.G217B.11792	NUP120	6357.0	6850.0	6387.0	6504.0	6383.0	7359.0	6081.0	5152.0	5133.0	0.834313401669738	0.909731793493287	nucleoporin Nup120	HISTO_ZZ.Contig127a.Fgenesh_histo.38.final_new	near LTR block	I7I48_11450	ACKS23_11040	ACKS0A_11475						1.0	-0.0258263731942261	0.0487885674314903
GENE315X	ucsf_hc.01_1.G217B.00342		4.0	0.0	10.0	3.0	9.0	7.0	0.0	9.0	10.0	0.82156215244944	0.958137827032858	hypothetical protein		in LTR block	I7I48_03181	ACKS23_04433	ACKS0A_03222						1.0	-0.580746079143077	0.612125081686486
GENE2263X	ucsf_hc.01_1.G217B.02391		9.0	3.0	8.0	7.0	11.0	9.0	4.0	9.0	6.0	0.793818185841019	0.953244869984103	hypothetical protein		near LTR block	I7I48_07463	ACKS23_08708	ACKS0A_07513						1.0	-0.272669409500192	0.280173697091719
GENE2508X	ucsf_hc.01_1.G217B.02650		56.0	56.0	42.0	71.0	52.0	60.0	42.0	53.0	44.0	0.781442425021821	0.94743539691077	hypothetical protein			I7I48_07909	ACKS23_09154	ACKS0A_07959						1.0	-0.135008437749249	0.142250901988506
GENE8434X	ucsf_hc.01_1.G217B.08919	YRB2	6930.0	8059.0	7808.0	7491.0	7003.0	7986.0	7089.0	5907.0	5686.0	0.99157349713113	0.991899828769951	nuclear protein export protein Yrb2	HISTO_ZL.Contig1131.Fgenesh_Aspergillus.90.final_new	near LTR block	I7I48_01773	ACKS23_03473	ACKS0A_09703						1.0	0.00152722782007686	0.011619945714223
GENE9214X	ucsf_hc.01_1.G217B.09752		7713.0	9399.0	8125.0	8027.0	7919.0	8938.0	7242.0	6228.0	6752.0	0.890817782755873	0.974763354194432	hypothetical protein	HISTO_ZL.Contig1161d.Fgenesh_Aspergillus.17.final_new		I7I48_06824	ACKS23_08069	ACKS0A_06874	Ryp1_ChIP					1.0	0.0281106273888891	0.0401306293829338
GENE9579X	ucsf_hc.01_1.G217B.10143		3.0	9.0	3.0	4.0	5.0	7.0	9.0	2.0	2.0	0.994086054201787	0.970619559675566	hypothetical protein	HISTO_ZT.Contig1089.Fgenesh_histo.18.final_new		I7I48_06288	ACKS23_07533	ACKS0A_06338						1.0	0.0106560270587162	0.255387156244174
GENE1224X	ucsf_hc.01_1.G217B.01301		7.0	5.0	3.0	6.0	5.0	8.0	5.0	3.0	2.0	0.885987100414055	0.89208803243319	hypothetical protein			I7I48_04434	ACKS23_05685	ACKS0A_04474						1.0	0.221138439590449	0.616804595216403
GENE3022X	ucsf_hc.01_1.G217B.03193		103.0	90.0	77.0	104.0	86.0	126.0	71.0	57.0	78.0	0.793818185841019	0.603160287165247	hypothetical protein			I7I48_03496	ACKS23_04748	ACKS0A_03537						1.0	0.104175544731046	0.360290571731413
GENE8399X	ucsf_hc.01_1.G217B.08884	TSC11b	1930.0	2294.0	2107.0	1954.0	2043.0	2381.0	1870.0	1544.0	1697.0	0.887356340535244	0.910258678773867	sterility protein Ste20	HISTO_ZL.Contig1131.Fgenesh_histo.86.final_new		I7I48_01809	ACKS23_03509	ACKS0A_09739						1.0	0.0231082596740286	0.0613748446966529
GENE2475X	ucsf_hc.01_1.G217B.02617		5250.0	5759.0	5447.0	5449.0	5380.0	6056.0	5180.0	4286.0	4056.0	0.997134259626581	0.854432852669554	lipase	HISTO_DM.Contig933.Fgenesh_histo.116.final_new		I7I48_07943	ACKS23_09188	ACKS0A_07993						1.0	0.000513949659714186	0.0660356917314218
GENE6930X	ucsf_hc.01_1.G217B.07323	ALO1	5792.0	6342.0	5818.0	5691.0	5739.0	6745.0	5622.0	4583.0	4462.0	0.964933463132867	0.930305365988736	D-arabinono-1,4-lactone oxidase	HISTO_LF.Contig359.Fgenesh_Aspergillus.175.final_new		I7I48_00432	ACKS23_02099	ACKS0A_02090						1.0	0.0084326329447677	0.0525524052917623
GENE470X	ucsf_hc.01_1.G217B.00515		59.0	52.0	53.0	43.0	47.0	66.0	46.0	42.0	36.0	0.864216635448283	0.991975193061412	hypothetical protein			I7I48_00202	ACKS23_01869	ACKS0A_01860						1.0	0.111527854378754	0.0557349238021157
GENE9000X	ucsf_hc.01_1.G217B.09526		554.0	621.0	490.0	519.0	522.0	559.0	514.0	439.0	363.0	0.793818185841019	0.984902586555584	hypothetical protein			I7I48_09511	ACKS23_01285	ACKS0A_01284						1.0	0.055055175247821	0.0310942135059862
GENE4599X	ucsf_hc.01_1.G217B.04859		5.0	2.0	5.0	4.0	2.0	6.0	3.0	2.0	3.0	0.941790696127394	0.991449714949552	hypothetical protein		near LTR block	I7I48_10672	ACKS23_10262	ACKS0A_10695						1.0	0.134468742330907	0.172313121810528
GENE8031X	ucsf_hc.01_1.G217B.08498		11642.0	13726.0	11490.0	11400.0	11628.0	12791.0	11224.0	9661.0	8876.0	0.87193535387038	0.991975193061412	MFS transporter	HISTO_ZH.Contig107.genewise.17.final_new	in LTR block	I7I48_10506	ACKS23_04314	ACKS0A_10531						1.0	0.021098761714323	0.0122966897872212
GENE536X	ucsf_hc.01_1.G217B.00582		19.0	9.0	18.0	17.0	11.0	19.0	13.0	14.0	6.0	0.858013419282903	0.938941200834527	hypothetical protein			I7I48_00269	ACKS23_01936	ACKS0A_01927						1.0	0.166582351081267	0.28098787680948
GENE5993X	ucsf_hc.01_1.G217B.06325		111.0	107.0	93.0	105.0	106.0	129.0	82.0	76.0	75.0	0.678590465752142	0.646461056972165	DUF636 domain-containing protein	HISTO_JF.Contig157.Fgenesh_histo.33.final_new	near LTR block	I7I48_01019	ACKS23_02719	ACKS0A_02709						1.0	0.124985029101496	0.283383146644143
GENE11259X	ucsf_hc.01_1.G217B.11910		25.0	33.0	32.0	31.0	32.0	37.0	14.0	19.0	23.0	0.444484777061352	0.639453665072194	hypothetical protein		near LTR block	I7I48_11570	ACKS23_11160	ACKS0A_11595						1.0	0.423747477483739	0.607459857113016
GENE4504X	ucsf_hc.01_1.G217B.04761	FIS1	6116.0	6620.0	6130.0	6457.0	5839.0	6141.0	6082.0	4763.0	4353.0	0.873501301926685	0.984902586555584	mitochondria fission 1 protein	HISTO_GL.Contig285.fgenesh_plus.6.final_new		I7I48_11073	ACKS23_10662	ACKS0A_11096						1.0	0.0351985650519797	0.0309864917253675
GENE7493X	ucsf_hc.01_1.G217B.07904		7127.0	8554.0	6895.0	6839.0	7287.0	7934.0	6567.0	5633.0	5694.0	0.731105326396751	0.937982259236045	BRCT domain-containing protein			I7I48_03631	ACKS23_04883	ACKS0A_03672						1.0	0.0431566531786167	0.043004007392855
GENE7311X	ucsf_hc.01_1.G217B.07715		1005.0	1179.0	970.0	1054.0	1040.0	1029.0	974.0	857.0	735.0	0.953762216044237	0.983093459126005	hypothetical protein			I7I48_03822	ACKS23_05074	ACKS0A_03863						1.0	0.0126146841806429	0.0290822551492624
GENE8609X	ucsf_hc.01_1.G217B.09106	ARO1	11815.0	12905.0	11912.0	11433.0	11862.0	13746.0	11746.0	9210.0	8922.0	0.938814848413619	0.930305365988736	pentafunctional AROM polypeptide	HISTO_ZL.Contig1158.Fgenesh_Aspergillus.25.final_new		I7I48_01584	ACKS23_03284	ACKS0A_09514						1.0	0.0147331508493078	0.0565708015455639
GENE4272X	ucsf_hc.01_1.G217B.04518		10.0	10.0	12.0	13.0	10.0	6.0	5.0	10.0	8.0	0.793818185841019	0.994686557615677	hypothetical protein				ACKS23_02534	ACKS0A_02525						1.0	0.22981654530438	0.0563877963398776
GENE5874X	ucsf_hc.01_1.G217B.06192		63.0	64.0	48.0	47.0	53.0	65.0	46.0	43.0	42.0	0.80018449801044	0.986589176020874	hypothetical protein			I7I48_06982	ACKS23_08227	ACKS0A_07032						1.0	0.11797465821415	0.0649882599230811
GENE9049X	ucsf_hc.01_1.G217B.09578		66.0	70.0	50.0	66.0	57.0	64.0	51.0	41.0	39.0	0.624081321659049	0.861318713230418	hypothetical protein			I7I48_09563	ACKS23_01337	ACKS0A_01336						1.0	0.204741630480845	0.252803368094494
GENE10971X	ucsf_hc.01_1.G217B.11603		52.0	68.0	76.0	73.0	63.0	106.0	2.0	54.0	140.0	0.699570203045787	0.883545253262327	hypothetical protein		transposon	I7I48_10497	ACKS23_04305	ACKS0A_10522						1.0	1.15076330204172	1.47140059715144
GENE507X	ucsf_hc.01_1.G217B.00553		8.0	10.0	14.0	13.0	14.0	10.0	11.0	7.0	10.0	0.876293712139896	0.982127344328258	phosphotransferase enzyme family protein	HISTO_AZ.Contig47.Fgenesh_Aspergillus.216.final_new		I7I48_00240	ACKS23_01907	ACKS0A_01898						1.0	-0.119215331632421	0.124822974742177
GENE3859X	ucsf_hc.01_1.G217B.04080		9.0	23.0	22.0	21.0	14.0	26.0	18.0	19.0	10.0	0.84137317886163	0.982127344328258	hypothetical protein			I7I48_09044	ACKS23_00818	ACKS0A_00817						1.0	-0.147673730185554	0.119096360357267
GENE906X	ucsf_hc.01_1.G217B.00968		12.0	11.0	13.0	10.0	14.0	23.0	11.0	17.0	12.0	0.626582571024875	0.992677462345296	hypothetical protein		near LTR block	I7I48_04102	ACKS23_05353	ACKS0A_04142						1.0	-0.401786571814609	-0.0671420964346827
GENE2076X	ucsf_hc.01_1.G217B.02195		20.0	23.0	22.0	30.0	22.0	21.0	26.0	15.0	18.0	0.853635528987486	0.994077518945896	hypothetical protein		near LTR block	I7I48_07662	ACKS23_08907	ACKS0A_07712						1.0	-0.127676611659227	0.0454338121901812
GENE10259X	ucsf_hc.01_1.G217B.10854		1096.0	1057.0	1079.0	1038.0	1077.0	1263.0	1057.0	877.0	875.0	0.543537734655257	0.995900003516587	hypothetical protein	HISTO_ZT.Contig181.eannot.1635.final_new	near LTR block	I7I48_06523	ACKS23_07768	ACKS0A_06573						1.0	-0.083566264374193	0.007632353162351
GENE4131X	ucsf_hc.01_1.G217B.04364		1628.0	1848.0	1735.0	1727.0	1679.0	1931.0	1669.0	1368.0	1323.0	0.816325925723253	0.941814005937752	hypothetical protein	HISTO_FX.Contig167.Fgenesh_histo.27.final_new	near LTR block	I7I48_12195	ACKS23_11785	ACKS0A_12222						1.0	-0.0271349929441049	0.0360748648320097
GENE2766X	ucsf_hc.01_1.G217B.02918		3951.0	4472.0	4053.0	4038.0	4050.0	4503.0	3989.0	3465.0	2947.0	0.910316557637803	0.984529456572866	ATP-binding domain-containing protein	HISTO_DM.Contig940.eannot.1273.final_new		I7I48_08131	ACKS23_09376	ACKS0A_08181						1.0	-0.0187840959317684	0.0238261937535151
GENE4428X	ucsf_hc.01_1.G217B.04683	MED1	1690.0	1852.0	1811.0	2046.0	1818.0	2113.0	1524.0	1341.0	1779.0	0.818547139030937	0.907782271718173	transcriptional regulator medusa	HISTO_GL.Contig118.eannot.1004.final_new		I7I48_11048	ACKS23_10637	ACKS0A_11071	Ryp1_ChIP					1.0	-0.0676570769039246	0.119478295078353
GENE5200X	ucsf_hc.01_1.G217B.05487	ELP3	4380.0	4890.0	4751.0	4792.0	4345.0	5160.0	4465.0	3700.0	3570.0	0.775943822886182	0.948250283130898	histone acetyltransferase	HISTO_GY.Contig460.eannot.1801.final_new		I7I48_05099	ACKS23_06350	ACKS0A_05140						1.0	-0.0273800938197528	0.0283541709193189
GENE4894X	ucsf_hc.01_1.G217B.05164		4260.0	4799.0	4557.0	4606.0	4564.0	5601.0	4199.0	3715.0	3852.0	0.494126237842563	0.883545253262327	hypothetical protein	HISTO_GL.Contig59.eannot.1230.final_new	near LTR block	I7I48_10939	ACKS23_10528	ACKS0A_10962						1.0	-0.0771423193129763	0.0652082166343702
GENE5266X	ucsf_hc.01_1.G217B.05554		9425.0	10189.0	9933.0	11127.0	9673.0	10452.0	10314.0	7774.0	7464.0	0.553740320704946	0.936456139658615	cholinephosphate cytidylyltransferase	HISTO_GY.Contig460.Fgenesh_Neurospora.134.final_new		I7I48_05032	ACKS23_06283	ACKS0A_05073						1.0	-0.0651987820370099	0.0435400912241315
GENE4722X	ucsf_hc.01_1.G217B.04988		33.0	47.0	43.0	44.0	55.0	61.0	46.0	41.0	34.0	0.55235820736139	0.959758249579698	hypothetical protein			I7I48_10801	ACKS23_10391	ACKS0A_10824						1.0	-0.268203084543844	0.13587727629177
GENE7154X	ucsf_hc.01_1.G217B.07554		80.0	66.0	57.0	75.0	78.0	77.0	57.0	58.0	72.0	0.653135190492735	0.986589176020874	hypothetical protein			I7I48_00665	ACKS23_02332	ACKS0A_02323						1.0	-0.166680084153074	0.0565301201949862
GENE11115X	ucsf_hc.01_1.G217B.11754		1667.0	2104.0	1730.0	1879.0	1887.0	1972.0	1860.0	1482.0	1409.0	0.538446595230331	0.986589176020874	hypothetical protein			I7I48_11411	ACKS23_11001	ACKS0A_11436						1.0	-0.0752283824526794	0.0190157024269668
GENE1551X	ucsf_hc.01_1.G217B.01645		75.0	103.0	105.0	103.0	109.0	95.0	75.0	77.0	65.0	0.84292425297534	0.839633054715551	hypothetical protein			I7I48_08521	ACKS23_00295	ACKS0A_00294						1.0	0.0870587965934461	0.239324375194747
GENE3224X	ucsf_hc.01_1.G217B.03408		651.0	667.0	576.0	624.0	583.0	693.0	601.0	465.0	449.0	0.880390247786894	0.942014053962733	hypothetical protein	HISTO_EA.Contig33-snap.59.final_new		I7I48_04571	ACKS23_05822	ACKS0A_04612						1.0	0.0376711169577808	0.072661967699299
GENE95X	ucsf_hc.01_1.G217B.00105		9524.0	10766.0	10474.0	10728.0	9785.0	10875.0	9630.0	8309.0	7260.0	0.980036426368498	0.940185724783958	translation initiation factor 4B	HISTO_AL.Contig317.Fgenesh_Aspergillus.23.final_new	near LTR block	I7I48_01301	ACKS23_03001	ACKS0A_09231						1.0	0.00607888324167671	0.0648444954359428
GENE7157X	ucsf_hc.01_1.G217B.07557	TIG1	12382.0	14226.0	12978.0	13759.0	12756.0	13740.0	13033.0	10192.0	9150.0	0.932554967142318	0.886158007941472	disulfide isomerase	HISTO_LF.Contig359.eannot.1926.final_new		I7I48_00668	ACKS23_02335	ACKS0A_02326						1.0	0.0145964606662981	0.0697935572868618
GENE1549X	ucsf_hc.01_1.G217B.01643		14368.0	15601.0	14179.0	14067.0	14118.0	15557.0	13610.0	11090.0	9504.0	0.375777477548715	0.702972978995279	carnitine acetyl transferase	HISTO_DA.Contig93.Fgenesh_Neurospora.326.final_new		I7I48_08522	ACKS23_00296	ACKS0A_00295						1.0	0.0934180353510348	0.109191292548057
GENE3393X	ucsf_hc.01_1.G217B.03581		2957.0	3455.0	3062.0	2929.0	3007.0	3572.0	2727.0	2325.0	2382.0	0.709093958933509	0.861775100677864	alpha-1,2 mannosyltransferase	HISTO_EA.Contig33.Fgenesh_histo.230.final_new		I7I48_04745	ACKS23_05996	ACKS0A_04786						1.0	0.0625846820627549	0.0948414435737917
GENE6044X	ucsf_hc.01_1.G217B.06379	DEF1	10815.0	11317.0	11061.0	10458.0	10748.0	12543.0	9871.0	7895.0	8252.0	0.766332152287478	0.87175744229916	rnapii degradation factor def1	HISTO_JG.Contig206.eannot.1500.final_new		I7I48_05617	ACKS23_06862	ACKS0A_05667						1.0	0.0686080965993208	0.117383419549663
GENE4302X	ucsf_hc.01_1.G217B.04552	PEX13	5190.0	5596.0	5038.0	5054.0	5100.0	5444.0	4946.0	4023.0	3801.0	0.845754131578284	0.954550468379844	peroxin 13	HISTO_GI.Contig382.Fgenesh_histo.42.final_new		I7I48_00868	ACKS23_02568	ACKS0A_02559						1.0	0.0272474396079083	0.036319540729564
GENE6253X	ucsf_hc.01_1.G217B.06600		11.0	7.0	8.0	8.0	6.0	13.0	9.0	2.0	4.0	0.538172293076918	0.848596025788539	polysaccharide synthase Cps1	HISTO_JG.Contig206-snap.145.final_new	in LTR block	I7I48_05393	ACKS23_06638	ACKS0A_05443						1.0	0.603450367067344	0.658318321745699
GENE3431X	ucsf_hc.01_1.G217B.03620	RHP26	3485.0	3721.0	3649.0	3287.0	3354.0	4031.0	3146.0	2690.0	2727.0	0.606153019195099	0.89208803243319	DNA repair protein RAD26	HISTO_EA.Contig33.Fgenesh_histo.84.final_new	near LTR block	I7I48_04784	ACKS23_06035	ACKS0A_04825						1.0	0.0566343554930615	0.0567079016774859
GENE9350X	ucsf_hc.01_1.G217B.09899		15.0	17.0	20.0	20.0	13.0	17.0	12.0	9.0	14.0	0.702823916911128	0.942727075359098	hypothetical protein		in LTR block	I7I48_03875	ACKS23_05126	ACKS0A_03915						1.0	0.279733699340708	0.244853720218857
GENE3640X	ucsf_hc.01_1.G217B.03845		3895.0	4413.0	3829.0	3861.0	3902.0	4577.0	3528.0	3157.0	3093.0	0.848590536164307	0.804179067153966	proliferating cell nuclear antigen, vezatin domain	HISTO_FE.Contig19.Fgenesh_histo.200.final_new		I7I48_08807	ACKS23_00581	ACKS0A_00580						1.0	0.0234290099336496	0.0753092220684088
GENE7464X	ucsf_hc.01_1.G217B.07874		624.0	624.0	540.0	710.0	700.0	706.0	557.0	503.0	415.0	0.978657028288836	0.310270076108808	hypothetical protein	HISTO_LG.Contig392.Fgenesh_Aspergillus.177.final_new		I7I48_03662	ACKS23_04914	ACKS0A_03703						1.0	-0.00678052137340446	0.267558920075834
GENE86X	ucsf_hc.01_1.G217B.00096		47.0	43.0	41.0	48.0	51.0	52.0	42.0	31.0	29.0	0.887540534592689	0.803929208780516	hypothetical protein			I7I48_01310	ACKS23_03010	ACKS0A_09240						1.0	0.0743942797306271	0.309042214687692
GENE7461X	ucsf_hc.01_1.G217B.07871		1.0	0.0	2.0	3.0	2.0	4.0	0.0	3.0	0.0	0.970988985046735	0.609844778522755	hypothetical protein			I7I48_03666	ACKS23_04918	ACKS0A_03707						1.0	0.0885926895160027	1.60488424733678
GENE182X	ucsf_hc.01_1.G217B.00198		114.0	137.0	179.0	136.0	148.0	239.0	85.0	105.0	146.0	0.860756968425271	0.732784595706042	hypothetical protein			I7I48_01208	ACKS23_02908	ACKS0A_09138						1.0	0.101391538449245	0.399276741317649
GENE8468X	ucsf_hc.01_1.G217B.08955		1068.0	1171.0	1090.0	1303.0	1159.0	1389.0	959.0	792.0	888.0	0.798321557841782	0.215922602110906	no significant blast hit	HISTO_ZL.Contig1131.Fgenesh_histo.229.final_new	in LTR block	I7I48_01735	ACKS23_03435	ACKS0A_09665						1.0	0.0514706769679032	0.289108679111034
GENE4763X	ucsf_hc.01_1.G217B.05031		39.0	44.0	41.0	68.0	44.0	59.0	39.0	23.0	20.0	0.419096832646038	0.166940088419436	dienelactone hydrolase	HISTO_GL.Contig306-snap.8.final_new	near LTR block	I7I48_10959	ACKS23_10548	ACKS0A_10982						1.0	0.340432257459402	0.809981867163594
GENE10089X	ucsf_hc.01_1.G217B.10678	RMP1	6332.0	6764.0	5998.0	6308.0	6339.0	6387.0	6291.0	5182.0	4046.0	0.874622754590194	0.940185724783958	respiratory complex assembly protein Rmp1	HISTO_ZT.Contig174-snap.116.final_new		I7I48_05900	ACKS23_07145	ACKS0A_05950						1.0	0.0297913120344324	0.0561384377744778
GENE9126X	ucsf_hc.01_1.G217B.09660	PYC2	28484.0	31616.0	29058.0	28788.0	28795.0	33748.0	27523.0	22812.0	21199.0	0.830059697369	0.833507847166994	pyruvate carboxylase	HISTO_ZL.Contig1161d.eannot.1488.final_new		I7I48_09645	ACKS23_01419	ACKS0A_01418						1.0	0.0358254783794933	0.0972249812772912
GENE1041X	ucsf_hc.01_1.G217B.01110		3358.0	3566.0	3119.0	3317.0	3042.0	3354.0	3223.0	2522.0	2159.0	0.51738004773663	0.91465433437104	MFS transporter	HISTO_BP.Contig459.genewise.107.final_new		I7I48_04242	ACKS23_05493	ACKS0A_04282						1.0	0.0695878221041113	0.0514198371711085
GENE2027X	ucsf_hc.01_1.G217B.02140		109.0	97.0	100.0	119.0	80.0	105.0	88.0	65.0	60.0	0.491187737376372	0.842750712215415	DUF3431 superfamily domain-containing protein	HISTO_DF.Contig537.Fgenesh_histo.134.final_new	near LTR block	I7I48_03363	ACKS23_04615	ACKS0A_03404	Ryp1_ChIP	Ryp2_ChIP	Ryp3_ChIP			1.0	0.237957367535601	0.246261947077158
GENE1618X	ucsf_hc.01_1.G217B.01716		6.0	1.0	1.0	1.0	2.0	5.0	0.0	3.0	2.0	0.854468023671356	0.937982259236045	hypothetical protein		near LTR block	I7I48_08449	ACKS23_00223	ACKS0A_00222						1.0	0.331065956659538	0.553671498470443
GENE7455X	ucsf_hc.01_1.G217B.07865		53.0	42.0	69.0	55.0	61.0	49.0	59.0	32.0	27.0	0.664086015278194	0.869681088401169	hypothetical protein			I7I48_03671	ACKS23_04923	ACKS0A_03712						1.0	0.205102804440687	0.267036696591591
GENE222X	ucsf_hc.01_1.G217B.00240	NSD3	3327.0	3466.0	3351.0	3250.0	3314.0	3693.0	2748.0	2392.0	2692.0	0.483597694892086	0.666664591538194	C2H2 zinc finger domain-containing protein	HISTO_AL.Contig317.Fgenesh_histo.10.final_new		I7I48_01166	ACKS23_02866	ACKS0A_09096						1.0	0.0890774470763667	0.132777787022649
GENE10117X	ucsf_hc.01_1.G217B.10706		15.0	18.0	7.0	18.0	20.0	8.0	11.0	6.0	6.0	0.816080478034164	0.925050509451507	NUDIX domain-containing protein	HISTO_ZT.Contig181.Fgenesh_Neurospora.37.final_new		I7I48_06671	ACKS23_07916	ACKS0A_06721						1.0	0.416842745600779	0.61837856894185
GENE198X	ucsf_hc.01_1.G217B.00215		3907.0	4159.0	3904.0	3835.0	3855.0	4289.0	3431.0	2865.0	2936.0	0.48701366252808	0.745385529838465	sodium/calcium exchanger protein	HISTO_AL.Contig317.Fgenesh_histo.150.final_new		I7I48_01191	ACKS23_02891	ACKS0A_09121						1.0	0.0896809402109868	0.118978615249275
GENE7536X	ucsf_hc.01_1.G217B.07949		4213.0	4550.0	4336.0	4395.0	4092.0	4458.0	3902.0	3143.0	3070.0	0.251551163005628	0.574954019729767	mitochondrial fusion protein	HISTO_LG.Contig392.eannot.1807.final_new		I7I48_03586	ACKS23_04838	ACKS0A_03627						1.0	0.0905296323274181	0.102446494990936
GENE3179X	ucsf_hc.01_1.G217B.03361	ERF2	4767.0	5402.0	5505.0	5099.0	4773.0	5520.0	4549.0	3756.0	3994.0	0.563188679214954	0.867732377269979	palmitoyltransferase erf2	HISTO_EA.Contig33.Fgenesh_histo.3.final_new		I7I48_04524	ACKS23_05775	ACKS0A_04565						1.0	0.0626668961185928	0.0662976355753617
GENE5359X	ucsf_hc.01_1.G217B.05653		3489.0	4174.0	3788.0	3653.0	3536.0	4082.0	3154.0	2744.0	2840.0	0.34095610283377	0.719539640624825	C6 zinc finger domain-containing protein	HISTO_GY.Contig460.eannot.1790.final_new		I7I48_04931	ACKS23_06182	ACKS0A_04972						1.0	0.10154616724998	0.108907752486598
GENE8819X	ucsf_hc.01_1.G217B.09332		262.0	257.0	223.0	232.0	224.0	270.0	197.0	154.0	185.0	0.329094736186426	0.749519299262328	integral membrane protein	HISTO_ZL.Contig1161b.Fgenesh_histo.26.final_new	near LTR block	I7I48_09317	ACKS23_01091	ACKS0A_01090						1.0	0.183556808172432	0.183202067710028
GENE11229X	ucsf_hc.01_1.G217B.11877		5986.0	6525.0	5855.0	5941.0	5909.0	6199.0	5508.0	4540.0	4442.0	0.580253225745339	0.86783890880304	VPS9 domain-containing protein	HISTO_ZZ.Contig127a.eannot.1329.final_new	near LTR block	I7I48_11535	ACKS23_11125	ACKS0A_11560						1.0	0.0576791975080235	0.0629896071813976
GENE1797X	ucsf_hc.01_1.G217B.01896		38144.0	42913.0	41445.0	45262.0	38117.0	43087.0	37127.0	30884.0	29063.0	0.716698460860631	0.68551685941688	elongation factor	HISTO_DA.Contig93.eannot.2161.final_new		I7I48_08267	ACKS23_00042	ACKS0A_00042						1.0	0.0525491141674372	0.125947417591853
GENE5153X	ucsf_hc.01_1.G217B.05438		2747.0	2976.0	2662.0	2551.0	2761.0	3071.0	2497.0	1985.0	2104.0	0.583376361223055	0.795613529130449	C2H2 transcription factor (AmdA)	HISTO_GY.Contig460.eannot.1659.final_new		I7I48_05148	ACKS23_06399	ACKS0A_05189						1.0	0.0641170450325648	0.0907015299586371
GENE7235X	ucsf_hc.01_1.G217B.07636	MLH1	3608.0	3863.0	3637.0	3599.0	3820.0	3881.0	3354.0	2830.0	2529.0	0.531882914955403	0.601574519480356	DNA binding protein	HISTO_LF.Contig359-snap.235.final_new		I7I48_00749	ACKS23_02416	ACKS0A_02407						1.0	0.068768765446884	0.122236365688536
GENE7949X	ucsf_hc.01_1.G217B.08408		644.0	719.0	717.0	665.0	695.0	755.0	616.0	493.0	535.0	0.722625835952551	0.794186924661379	N-acetyltransferase	HISTO_ZE.Contig158.eannot.1414.final_new	near LTR block	I7I48_02032	ACKS23_09506	ACKS0A_08312					chr7	1.0	0.054558377870805	0.107493027341942
GENE10899X	ucsf_hc.01_1.G217B.11527		5478.0	6062.0	5400.0	5615.0	6295.0	6205.0	5578.0	4323.0	3523.0	0.645773402327926	0.44780144439509	nuclear transcription factor	HISTO_ZY.Contig518.Fgenesh_histo.48.final_new	near LTR block	I7I48_10421	ACKS23_04229	ACKS0A_10446	Ryp1_ChIP		Ryp3_ChIP			1.0	0.067690534888035	0.193500785698924
GENE3536X	ucsf_hc.01_1.G217B.03734	YIP3	10352.0	11751.0	10787.0	10994.0	10497.0	11670.0	10126.0	8563.0	7659.0	0.783143767333146	0.8448924025445	COPII vesicles protein Yip3	HISTO_ER.Contig17.fgenesh_plus.4.final_new		I7I48_09757	ACKS23_01531	ACKS0A_01530						1.0	0.0380672320259219	0.0799808984913977
GENE4670X	ucsf_hc.01_1.G217B.04932	GPI16	18014.0	19261.0	17877.0	18174.0	17028.0	19813.0	17158.0	13975.0	13119.0	0.687189677469185	0.82700498291695	GPI transamidase component GPI16	HISTO_GL.Contig296.eannot.1352.final_new		I7I48_10745	ACKS23_10335	ACKS0A_10768						1.0	0.0372973459556007	0.0610195614935307
GENE10925X	ucsf_hc.01_1.G217B.11555		5.0	1.0	6.0	13.0	3.0	13.0	0.0	1.0	1.0	0.281032779931405	0.182691396133402	hypothetical protein			I7I48_10449	ACKS23_04257	ACKS0A_10474						1.0	1.58468669270076	2.84291557643791
GENE5525X	ucsf_hc.01_1.G217B.05830	BRO1	8693.0	9554.0	9151.0	9239.0	8867.0	9527.0	8410.0	6869.0	6601.0	0.765060786135987	0.838005492000091	vacuolar sorting-associated protein	HISTO_HS.Contig68.Fgenesh_histo.143.final_new	near LTR block	I7I48_07346	ACKS23_08591	ACKS0A_07396						1.0	0.042173093796305	0.0843343266633587
GENE6256X	ucsf_hc.01_1.G217B.06603		24.0	16.0	18.0	20.0	24.0	19.0	29.0	7.0	10.0	0.775979694106225	0.878261166708937	hypothetical protein		in LTR block	I7I48_05390	ACKS23_06635	ACKS0A_05440						1.0	0.229119617126478	0.389208791853392
GENE8922X	ucsf_hc.01_1.G217B.09442	MSS51	3742.0	4163.0	3880.0	4144.0	3764.0	4064.0	3617.0	3138.0	2725.0	0.80483523752609	0.804179067153966	mRNA processing protein (Mss51)	HISTO_ZL.Contig1161c.eannot.1466.final_new		I7I48_09427	ACKS23_01201	ACKS0A_01200						1.0	0.0320547640553386	0.0839317727172872
GENE504X	ucsf_hc.01_1.G217B.00550		3289.0	3632.0	3421.0	3490.0	3379.0	3614.0	3595.0	2747.0	2327.0	0.925074051362469	0.978188208994472	phosphatidylserine decarboxylase proenzyme	HISTO_AZ.Contig47.Fgenesh_Aspergillus.210.final_new		I7I48_00237	ACKS23_01904	ACKS0A_01895						1.0	-0.0168760409509714	0.0322446523895854
GENE1739X	ucsf_hc.01_1.G217B.01837	LSM1	10174.0	11468.0	10145.0	10865.0	10157.0	10874.0	10786.0	8657.0	6875.0	0.982061510261029	0.967666531951846	small nuclear ribonucleoprotein		near LTR block	I7I48_08326	ACKS23_00101	ACKS0A_00101						1.0	0.00484871191052072	0.0408937313660509
GENE2892X	ucsf_hc.01_1.G217B.03051		28.0	34.0	24.0	26.0	19.0	47.0	26.0	18.0	24.0	0.94558804602893	0.982372270541064	hypothetical protein			I7I48_12033	ACKS23_11623	ACKS0A_12058						1.0	0.0475025115413507	0.0986636573614367
GENE5790X	ucsf_hc.01_1.G217B.06106		9615.0	10604.0	9291.0	9333.0	9862.0	10534.0	9159.0	7685.0	7184.0	0.918183288021557	0.879645708313773	RING finger domain-containing protein	HISTO_HS.Contig68-snap.159.final_new		I7I48_07068	ACKS23_08313	ACKS0A_07118						1.0	0.0124308725955053	0.0530176278353878
GENE5807X	ucsf_hc.01_1.G217B.06123	MRH4	5707.0	6104.0	5659.0	6424.0	5558.0	5595.0	5833.0	4775.0	3863.0	0.998866795395726	0.978360378973585	ATP-dependent RNA helicase MRH4	HISTO_HS.Contig68.Fgenesh_Aspergillus.2.final_new		I7I48_07051	ACKS23_08296	ACKS0A_07101						1.0	0.000264692407411893	0.035654953131294
GENE10898X	ucsf_hc.01_1.G217B.11526		1021.0	1101.0	1063.0	1240.0	1085.0	1083.0	1062.0	835.0	731.0	0.997134259626581	0.854432852669554	hypothetical protein		near LTR block	I7I48_10420	ACKS23_04228	ACKS0A_10445						1.0	-0.00103980347488442	0.121401251446574
GENE3614X	ucsf_hc.01_1.G217B.03818		1826.0	2165.0	1957.0	1936.0	1846.0	2101.0	1748.0	1478.0	1593.0	0.901849604097786	0.966546331128327	hypothetical protein	HISTO_FE.Contig19.Fgenesh_histo.159.final_new		I7I48_08780	ACKS23_00554	ACKS0A_00553						1.0	0.0174931446062967	0.0317245787892633
GENE9889X	ucsf_hc.01_1.G217B.10469		10738.0	11820.0	10716.0	10818.0	10650.0	11501.0	10418.0	8731.0	7868.0	0.901849604097786	0.965102143863348	PA domain-containing protein	HISTO_ZT.Contig1129.eannot.1106.final_new	near LTR block	I7I48_06356	ACKS23_07601	ACKS0A_06406						1.0	0.0193894745941439	0.036249764635329
GENE10458X	ucsf_hc.01_1.G217B.11068		3382.0	3703.0	3338.0	3436.0	3223.0	3310.0	3437.0	2760.0	2117.0	0.754493465033587	0.986622993453908	DUF914 domain-containing protein	HISTO_ZU.Contig65.fgenesh_plus.60.final_new	near LTR block	I7I48_02778	ACKS23_12015	ACKS0A_02811						1.0	0.0583020388222089	0.0235211109235882
GENE2938X	ucsf_hc.01_1.G217B.03100		3707.0	4366.0	3566.0	3854.0	3792.0	4105.0	3705.0	3230.0	2500.0	0.888067049700597	0.892718903680572	hypothetical protein	HISTO_DU.Contig190.Fgenesh_histo.43.final_new		I7I48_12083	ACKS23_11673	ACKS0A_12108						1.0	0.0249466974679349	0.0720861666707338
GENE6386X	ucsf_hc.01_1.G217B.06744		2542.0	2730.0	2361.0	2538.0	2419.0	2685.0	2303.0	1925.0	1935.0	0.894775691119322	0.928027062621602	hypothetical protein			I7I48_05689	ACKS23_06934	ACKS0A_05739						1.0	0.0221560878403437	0.0543121031556923
GENE390X	ucsf_hc.01_1.G217B.00431		177.0	200.0	179.0	228.0	180.0	190.0	183.0	123.0	147.0	0.963799600688245	0.890010570267791	glucose-inducible SAM-dependent methyltransferase Rrg1		near LTR block	I7I48_00117	ACKS23_01784	ACKS0A_01775						1.0	0.0182603257491181	0.144664698390659
GENE10652X	ucsf_hc.01_1.G217B.11272	SLD2	6021.0	7393.0	5507.0	6959.0	6653.0	5865.0	6258.0	5418.0	3900.0	0.986495619549263	0.950663024694361	DNA replication regulator sld2	HISTO_ZU.Contig65-snap.121.final_new		I7I48_02982	ACKS23_12219	ACKS0A_03015						1.0	0.00638722881506038	0.0841588404406091
GENE4433X	ucsf_hc.01_1.G217B.04689		53.0	53.0	57.0	58.0	72.0	68.0	46.0	50.0	36.0	0.960368735767758	0.704518428579046	hypothetical protein			I7I48_11054	ACKS23_10643	ACKS0A_11077						1.0	0.0260270056801395	0.327783597598597
GENE5251X	ucsf_hc.01_1.G217B.05539		1351.0	1439.0	1316.0	1382.0	1346.0	1562.0	1268.0	1058.0	1002.0	0.891712714422233	0.646461056972165	hypothetical protein			I7I48_05047	ACKS23_06298	ACKS0A_05088						1.0	0.0187276406491206	0.110288024283935
GENE4764X	ucsf_hc.01_1.G217B.05032		29.0	17.0	23.0	27.0	22.0	34.0	23.0	13.0	12.0	0.766332152287478	0.754632543949181	hypothetical protein		near LTR block	I7I48_10960	ACKS23_10549	ACKS0A_10983						1.0	0.223004620902769	0.539820053686538
GENE9453X	ucsf_hc.01_1.G217B.10006		52.0	57.0	65.0	57.0	62.0	78.0	40.0	35.0	62.0	0.877715355782473	0.877871042918363	hypothetical protein			I7I48_01408	ACKS23_03108	ACKS0A_09338						1.0	0.105848111445437	0.309978475929293
GENE5052X	ucsf_hc.01_1.G217B.05332	SSL1	3678.0	4269.0	3841.0	3925.0	3795.0	4072.0	3750.0	3214.0	2669.0	0.940720954891336	0.939138941340353	transcription factor TFIIH complex subunit Ssl1	HISTO_GX.Contig297.Fgenesh_histo.11.final_new	near LTR block	I7I48_10123	ACKS23_03921	ACKS0A_10149						1.0	0.0116161199643576	0.0430491624445155
GENE7834X	ucsf_hc.01_1.G217B.08287		15.0	21.0	8.0	19.0	17.0	13.0	14.0	11.0	8.0	0.97039619881378	0.936456139658615	hypothetical protein			I7I48_02154	ACKS23_09628	ACKS0A_08434					chr7	1.0	0.0418184339948553	0.291551231947782
GENE8762X	ucsf_hc.01_1.G217B.09270		11350.0	12440.0	11333.0	11572.0	11278.0	12419.0	11066.0	9249.0	8283.0	0.892823733043332	0.886158007941472	epsin N-terminal homology-containing protein			I7I48_09255	ACKS23_01029	ACKS0A_01028						1.0	0.0161422591472169	0.0517039993033164
GENE9934X	ucsf_hc.01_1.G217B.10516		10101.0	10567.0	9793.0	9172.0	9626.0	11589.0	9487.0	7468.0	8058.0	0.992875666568131	0.982952260268587	HEAT repeat protein	HISTO_ZT.Contig174.Fgenesh_Aspergillus.62.final_new		I7I48_06062	ACKS23_07307	ACKS0A_06112						1.0	0.0014759245306184	0.0204582402697362
GENE2402X	ucsf_hc.01_1.G217B.02539		5.0	7.0	8.0	6.0	6.0	6.0	9.0	2.0	1.0	0.388273954855114	0.83935008312294	hypothetical protein		near LTR block	I7I48_08021	ACKS23_09266	ACKS0A_08071						1.0	0.766848358683272	0.675037099245003
GENE4927X	ucsf_hc.01_1.G217B.05200	PCL5	58999.0	63277.0	53822.0	61726.0	58412.0	58074.0	51940.0	42636.0	39141.0	0.233602243923832	0.374522879770562	cyclin		in LTR block	I7I48_10252	ACKS23_04050	ACKS0A_05359						1.0	0.115202152560526	0.164753367324172
GENE8103X	ucsf_hc.01_1.G217B.08574		3332.0	3748.0	3229.0	3494.0	3290.0	3400.0	3430.0	2735.0	2216.0	0.882824888962863	0.966546331128327	hypothetical protein	HISTO_ZL.Contig1131.Fgenesh_histo.195.final_new	near LTR block	I7I48_10027	ACKS23_03822	ACKS0A_10052	Ryp1_ChIP		Ryp3_ChIP			1.0	0.0253875386990225	0.0386269141836433
GENE4256X	ucsf_hc.01_1.G217B.04501		153.0	155.0	133.0	147.0	138.0	151.0	128.0	115.0	97.0	0.764918178845826	0.929666427092776	hypothetical protein			I7I48_00850	ACKS23_02517	ACKS0A_02508						1.0	0.0887578549986663	0.104305493353116
GENE8906X	ucsf_hc.01_1.G217B.09425		107.0	118.0	108.0	101.0	88.0	142.0	94.0	65.0	105.0	0.861152326444343	0.980414053237906	integral membrane protein	HISTO_ZL.Contig1161b.Fgenesh_histo.81.final_new		I7I48_09410	ACKS23_01184	ACKS0A_01183						1.0	0.0757098364202808	0.0755576241299005
GENE2404X	ucsf_hc.01_1.G217B.02541		4277.0	4601.0	4280.0	4445.0	4125.0	4649.0	3994.0	3364.0	3326.0	0.929364495957946	0.937982259236045	DUF202 superfamily domain-containing protein	HISTO_DM.Contig933.eannot.1694.final_new	near LTR block	I7I48_08019	ACKS23_09264	ACKS0A_08069						1.0	0.0154740657136792	0.0507111831140099
GENE2680X	ucsf_hc.01_1.G217B.02827		5.0	11.0	9.0	17.0	12.0	6.0	10.0	3.0	4.0	0.767906623590265	0.769932367436188	hypothetical protein			I7I48_07731	ACKS23_08976	ACKS0A_07781						1.0	0.313702908727087	0.734413885095965
GENE5066X	ucsf_hc.01_1.G217B.05346		801.0	869.0	835.0	829.0	810.0	887.0	757.0	630.0	646.0	0.942687318149842	0.94743539691077	hypothetical protein	HISTO_GX.Contig297.Fgenesh_histo.23.final_new	near LTR block	I7I48_10109	ACKS23_03907	ACKS0A_10135						1.0	0.016234409044364	0.0572129492240303
GENE5225X	ucsf_hc.01_1.G217B.05513		10.0	16.0	12.0	11.0	12.0	18.0	10.0	9.0	8.0	0.823606767074843	0.910258678773867	hypothetical protein			I7I48_05074	ACKS23_06325	ACKS0A_05115						1.0	0.167688598984137	0.296132823108105
GENE9573X	ucsf_hc.01_1.G217B.10137	BSD2	5078.0	5507.0	5013.0	5384.0	4945.0	5222.0	5033.0	4077.0	3551.0	0.875701959619588	0.930305365988736	metal homeostatis protein bsd2	HISTO_ZT.Contig1089.Fgenesh_histo.2.final_new		I7I48_06294	ACKS23_07539	ACKS0A_06344						1.0	0.0238577590467139	0.048958166025284
GENE7473X	ucsf_hc.01_1.G217B.07883		23.0	16.0	20.0	20.0	21.0	20.0	8.0	19.0	16.0	0.753908393700074	0.901754589863832	hypothetical protein			I7I48_03654	ACKS23_04906	ACKS0A_03695						1.0	0.251194211612016	0.346264795410079
GENE9760X	ucsf_hc.01_1.G217B.10332		13.0	13.0	20.0	15.0	15.0	16.0	9.0	8.0	10.0	0.493290465369394	0.809208164577221	hypothetical protein			I7I48_06098	ACKS23_07343	ACKS0A_06148						1.0	0.427925252003091	0.487942160214317
GENE424X	ucsf_hc.01_1.G217B.00467		6137.0	6809.0	6117.0	6333.0	6021.0	6350.0	6098.0	4945.0	4537.0	0.91781765572761	0.984902586555584	eukaryotic translation initiation factor subunit eIF2B-gamma	HISTO_AZ.Contig47.eannot.1549.final_new		I7I48_00153	ACKS23_01820	ACKS0A_01811						1.0	0.0105825030323414	0.0137175181704894
GENE7481X	ucsf_hc.01_1.G217B.07891		16.0	24.0	7.0	17.0	18.0	11.0	16.0	9.0	8.0	0.928892968635816	0.972791766757426	hypothetical protein			I7I48_03644	ACKS23_04896	ACKS0A_03685						1.0	0.0985165217001609	0.207738532461711
GENE8693X	ucsf_hc.01_1.G217B.09196		11.0	10.0	14.0	7.0	15.0	16.0	4.0	7.0	10.0	0.634166935450941	0.877871042918363	hypothetical protein		near LTR block	I7I48_09181	ACKS23_00955	ACKS0A_00954						1.0	0.505864287550275	0.584015315052775
GENE9265X	ucsf_hc.01_1.G217B.09807		36.0	33.0	55.0	38.0	41.0	42.0	29.0	30.0	32.0	0.821664071407969	0.94760207066981	hypothetical protein			I7I48_06769	ACKS23_08014	ACKS0A_06819						1.0	0.12125134069922	0.154425088190505
GENE6281X	ucsf_hc.01_1.G217B.06630		7809.0	8400.0	8619.0	7936.0	7530.0	8892.0	7430.0	6352.0	6207.0	0.826028582619509	0.970377140662128	RING finger domain-containing protein	HISTO_JG.Contig207.Fgenesh_Aspergillus.65.final_new	near LTR block	I7I48_05806	ACKS23_07051	ACKS0A_05856						1.0	0.0268409909183562	0.0264041732880766
GENE10788X	ucsf_hc.01_1.G217B.11412		9.0	29.0	20.0	29.0	19.0	16.0	14.0	11.0	15.0	0.891037387468068	0.879409175318507	hypothetical protein	HISTO_ZU.Contig65.Fgenesh_histo.141.final_new	in LTR block	I7I48_03124	ACKS23_12361	ACKS0A_03157						1.0	0.114312550540333	0.363699496668371
GENE11072X	ucsf_hc.01_1.G217B.11710		6.0	13.0	9.0	12.0	8.0	11.0	11.0	10.0	2.0	0.877715355782473	0.925863233015078	arrestin domain-containing protein	HISTO_ZZ.Contig127a-snap.1.final_new										1.0	0.182680807597375	0.389734513638699
GENE9823X	ucsf_hc.01_1.G217B.10399		150.0	123.0	107.0	160.0	127.0	111.0	120.0	89.0	99.0	0.995120129117833	0.980230539552402	hypothetical protein			I7I48_05845	ACKS23_07090	ACKS0A_05895						1.0	0.0036589704522465	0.0948628647869783
GENE1680X	ucsf_hc.01_1.G217B.01778	SIN1	6958.0	7556.0	6725.0	6714.0	7146.0	7441.0	6585.0	5627.0	4989.0	0.89238596707403	0.918403316363014	stress-activated map kinase-interacting protein			I7I48_08386	ACKS23_00160	ACKS0A_00160						1.0	0.0221431194733102	0.0560728053930459
GENE6922X	ucsf_hc.01_1.G217B.07315		11.0	17.0	14.0	14.0	22.0	19.0	11.0	7.0	15.0	0.908222169956554	0.797425669466491	hypothetical protein			I7I48_00424	ACKS23_02091	ACKS0A_02082						1.0	0.0972223062317625	0.493240149142617
GENE206X	ucsf_hc.01_1.G217B.00223		5209.0	5358.0	5280.0	5382.0	5253.0	5871.0	4885.0	4014.0	4211.0	0.957212254681839	0.891082404381678	PCI domain-containing protein	HISTO_AL.Contig317.eannot.1528.final_new		I7I48_01183	ACKS23_02883	ACKS0A_09113						1.0	-0.0108493371351042	0.075968204632205
GENE9851X	ucsf_hc.01_1.G217B.10428	ATG26	4200.0	4525.0	4495.0	4404.0	4104.0	4880.0	3900.0	3413.0	3494.0	0.979076509295434	0.91465433437104	UDP-glucose:sterol glycosyltransferase	HISTO_ZT.Contig1129.Fgenesh_histo.4.final_new		I7I48_06397	ACKS23_07642	ACKS0A_06447						1.0	0.00402703068947829	0.0492695356588335
GENE7259X	ucsf_hc.01_1.G217B.07660	CYS3	3420.0	3658.0	3623.0	3755.0	3528.0	4055.0	3365.0	2782.0	2822.0	0.823606767074843	0.816466941718633	cystathionine-gamma-lyase	HISTO_LF.Contig359.fgenesh_plus.105.final_new		I7I48_00773	ACKS23_02440	ACKS0A_02431						1.0	-0.0298822290218785	0.081609289717635
GENE11105X	ucsf_hc.01_1.G217B.11743	NUP44	9576.0	10421.0	9269.0	10234.0	9405.0	10360.0	9703.0	8152.0	6659.0	0.893696490139248	0.921252569807222	nucleoporin nup44	HISTO_ZZ.Contig127a.Fgenesh_histo.124.final_new		I7I48_11399	ACKS23_10989	ACKS0A_11424						1.0	-0.0186662207518404	0.046878272581643
GENE8209X	ucsf_hc.01_1.G217B.08686		3183.0	3428.0	3091.0	3387.0	3104.0	3266.0	3252.0	2625.0	2174.0	0.973772194480468	0.970619559675566	NIF domain-containing protein	HISTO_ZL.Contig1131.Fgenesh_Aspergillus.248.final_new	near LTR block	I7I48_02006	ACKS23_03706	ACKS0A_09936						1.0	-0.0059237464277011	0.0313718668042782
GENE10213X	ucsf_hc.01_1.G217B.10806	ALG11	3349.0	3690.0	3551.0	3461.0	3439.0	3788.0	3289.0	2747.0	2708.0	0.946691006525311	0.9410187740251	alpha-1,2-mannosyltransferase alg-11	HISTO_ZT.Contig181.eannot.1586.final_new		I7I48_06571	ACKS23_07816	ACKS0A_06621						1.0	-0.0084664738925202	0.0338031014890721
GENE1688X	ucsf_hc.01_1.G217B.01786		2875.0	3266.0	2853.0	3278.0	3085.0	3375.0	3027.0	2396.0	2091.0	0.894980896537929	0.577959026989484	hypothetical protein	HISTO_DA.Contig93.eannot.1985.final_new		I7I48_08377	ACKS23_00152	ACKS0A_00152						1.0	-0.0189769530612862	0.126153707438635
GENE82X	ucsf_hc.01_1.G217B.00092		5992.0	6975.0	6429.0	6726.0	6191.0	7321.0	5700.0	5171.0	5091.0	0.963799600688245	0.858018729373683	DHHC zinc finger membrane protein	HISTO_AL.Contig317.eannot.1569.final_new		I7I48_01314	ACKS23_03014	ACKS0A_09244						1.0	-0.00849424728367421	0.081577468746632
GENE2927X	ucsf_hc.01_1.G217B.03089		1559.0	1688.0	1491.0	1717.0	1681.0	1932.0	1453.0	1275.0	1242.0	0.796342931867365	0.251715072099935	glucose-methanol-choline oxidoreductase	HISTO_DU.Contig190.fgenesh_plus.55.final_new		I7I48_12071	ACKS23_11661	ACKS0A_12096						1.0	-0.0310798458608481	0.167750080572701
GENE4086X	ucsf_hc.01_1.G217B.04318		218.0	197.0	193.0	326.0	238.0	265.0	215.0	137.0	151.0	0.994086054201787	0.150275710993658	hypothetical protein		near LTR block	I7I48_12241	ACKS23_11831	ACKS0A_12268						1.0	-0.00252642331514386	0.464795664932
GENE633X	ucsf_hc.01_1.G217B.00684		9634.0	11163.0	9753.0	10084.0	10299.0	11333.0	9907.0	8486.0	7198.0	0.849228304760415	0.879409175318507	hypothetical protein	HISTO_BI.Contig285.Fgenesh_histo.16.final_new	near LTR block	I7I48_12175	ACKS23_11765	ACKS0A_12200						1.0	-0.0249640823408033	0.0598830767605776
GENE11609X	ucsf_hc.01_1.G217B.12282		5774.0	6654.0	5815.0	6511.0	5792.0	6240.0	6012.0	4860.0	4305.0	0.917278978980659	0.937982259236045	MFS monocarboxylate transporter	HISTO_ZZ.Contig2f.eannot.1088.final_new		I7I48_11341	ACKS23_10931	ACKS0A_11366						1.0	-0.0138931863175289	0.0401849168442192
GENE1617X	ucsf_hc.01_1.G217B.01715	CHL12	5192.0	6215.0	4898.0	5524.0	5554.0	5959.0	4890.0	4442.0	4349.0	0.773111543372726	0.909945495333048	chromosome transmission fidelity protein	HISTO_DA.Contig93.Fgenesh_histo.21.final_new	near LTR block	I7I48_08448	ACKS23_00222	ACKS0A_00221						1.0	-0.0406579295036549	0.058248648160399
GENE5314X	ucsf_hc.01_1.G217B.05604		2470.0	2769.0	2237.0	2924.0	2671.0	2739.0	2636.0	2135.0	1818.0	0.408487634880508	0.837836102660203	hypothetical protein	HISTO_GY.Contig460-snap.123.final_new		I7I48_04979	ACKS23_06230	ACKS0A_05020						1.0	-0.0990214232798614	0.0895904285337403
GENE9309X	ucsf_hc.01_1.G217B.09856		33.0	40.0	31.0	53.0	55.0	57.0	43.0	32.0	34.0	0.370713698271045	0.769331881863509	hypothetical protein			I7I48_11153	ACKS23_10743	ACKS0A_11177						1.0	-0.35365900117309	0.338119233202564
GENE7690X	ucsf_hc.01_1.G217B.08123		0.0	6.0	7.0	8.0	8.0	3.0	10.0	6.0	0.0	0.845754131578284	0.94743539691077	hypothetical protein		in LTR block	I7I48_11266	ACKS23_10857	ACKS0A_11292						1.0	-0.481768250067428	0.630457484221701
GENE3402X	ucsf_hc.01_1.G217B.03591		6099.0	6757.0	5937.0	6562.0	6105.0	6709.0	6173.0	5237.0	4477.0	0.826819684740281	0.970377140662128	DUF1682 domain-containing protein	HISTO_EA.Contig33.Fgenesh_histo.244.final_new		I7I48_04755	ACKS23_06006	ACKS0A_04796						1.0	-0.0374672845199946	0.0370012685587691
GENE494X	ucsf_hc.01_1.G217B.00540	PIS1	1317.0	1430.0	1515.0	1557.0	1401.0	1814.0	1338.0	1076.0	1310.0	0.578078389249603	0.847413058966525	CDP-diacylglycerol-inositol 3-phosphatidyltransferase PIS	HISTO_AZ.Contig47.eannot.1624.final_new		I7I48_00227	ACKS23_01894	ACKS0A_01885						1.0	-0.0875642008815332	0.10216518468353
GENE10720X	ucsf_hc.01_1.G217B.11342		2277.0	2348.0	2107.0	2816.0	2551.0	2441.0	2578.0	1962.0	1564.0	0.475692123671736	0.865404123694479	alpha/beta hydrolase domain-containing protein	HISTO_ZU.Contig65.Fgenesh_Aspergillus.123.final_new		I7I48_03053	ACKS23_12290	ACKS0A_03086						1.0	-0.127407545662845	0.113038697982467
GENE10384X	ucsf_hc.01_1.G217B.10984		8883.0	9452.0	10185.0	10069.0	9622.0	11320.0	9381.0	7592.0	7528.0	0.624081321659049	0.848424136299019	serine/threonine protein kinase	HISTO_ZU.Contig153f.Fgenesh_Neurospora.2.final_new	near LTR block	I7I48_01071	ACKS23_02771	ACKS0A_02761						1.0	-0.0648703318322585	0.0840662166998492
GENE73X	ucsf_hc.01_1.G217B.00083		30.0	16.0	35.0	52.0	28.0	45.0	42.0	10.0	21.0	0.97511152455626	0.715203453886659	hypothetical protein			I7I48_01323	ACKS23_03023	ACKS0A_09253						1.0	-0.0349930036447355	0.656620452820853
GENE6214X	ucsf_hc.01_1.G217B.06557		2209.0	2222.0	2112.0	2364.0	2193.0	2539.0	1973.0	1533.0	1925.0	0.963799600688245	0.754632543949181	galactosyltransferase	HISTO_JG.Contig206.Fgenesh_Aspergillus.13.final_new		I7I48_05436	ACKS23_06681	ACKS0A_05486						1.0	-0.0105941499958897	0.135054025429952
GENE3110X	ucsf_hc.01_1.G217B.03285		11.0	15.0	14.0	17.0	17.0	29.0	12.0	4.0	22.0	0.961935855182087	0.761430503539763	hypothetical protein	HISTO_DY.Contig31.Fgenesh_histo.84.final_new		I7I48_03403	ACKS23_04655	ACKS0A_03444						1.0	0.0602395946793455	0.697053207088787
GENE7136X	ucsf_hc.01_1.G217B.07535		9.0	15.0	15.0	23.0	26.0	18.0	11.0	13.0	5.0	0.869135071958356	0.554236643172773	hypothetical protein	HISTO_LF.Contig359.eannot.2165.final_new		I7I48_00646	ACKS23_02313	ACKS0A_02304						1.0	0.182025883805678	0.976242553996992
GENE678X	ucsf_hc.01_1.G217B.00731	STM1	22557.0	26674.0	24764.0	27169.0	24663.0	27540.0	22695.0	19569.0	17216.0	0.853484242963977	0.546024183598969	elicitor protein	HISTO_BI.Contig285-snap.31.final_new	near LTR block	I7I48_12128	ACKS23_11718	ACKS0A_12153						1.0	0.0314586621254236	0.163814874601258
GENE7466X	ucsf_hc.01_1.G217B.07876		4339.0	4922.0	4626.0	5389.0	5137.0	5392.0	4368.0	3549.0	3308.0	0.861152087343328	0.0680236441831821	L-xylulose reductase	HISTO_LG.Contig392.eannot.1709.final_new		I7I48_03660	ACKS23_04912	ACKS0A_03701						1.0	0.0250987356728087	0.252506755272445
GENE234X	ucsf_hc.01_1.G217B.00252		226.0	262.0	252.0	315.0	222.0	247.0	259.0	210.0	132.0	0.90774066343481	0.916713518984986	cytochrome P450 monooxygenase	HISTO_AL.Contig317.eannot.1536.final_new		I7I48_01155	ACKS23_02855	ACKS0A_09085						1.0	0.0499543497310682	0.147766856331636
GENE8870X	ucsf_hc.01_1.G217B.09387		5835.0	6373.0	6221.0	5899.0	6113.0	7057.0	5489.0	4668.0	4681.0	0.84292425297534	0.707385588554812	ran-binding protein	HISTO_ZL.Contig1161b.Fgenesh_histo.73.final_new		I7I48_09372	ACKS23_01146	ACKS0A_01145						1.0	0.0267242260544469	0.102039632701627
GENE828X	ucsf_hc.01_1.G217B.00887	CLP1	4407.0	4750.0	4332.0	4701.0	4724.0	4917.0	4400.0	3429.0	3256.0	0.985156496068963	0.732764721615947	pre-mRNA cleavage complex II protein Clp1	HISTO_BP.Contig457.Fgenesh_histo.130.final_new		I7I48_04019	ACKS23_05270	ACKS0A_04059						1.0	0.00383721592694464	0.122219044626249
GENE124X	ucsf_hc.01_1.G217B.00136		61.0	72.0	66.0	85.0	61.0	97.0	59.0	44.0	58.0	0.968391050966119	0.809208164577221	hypothetical protein	HISTO_AL.Contig317.Fgenesh_histo.71.final_new	near LTR block	I7I48_01270	ACKS23_02970	ACKS0A_09200						1.0	0.0265642278562532	0.324812456417319
GENE10373X	ucsf_hc.01_1.G217B.10971		3371.0	3828.0	3880.0	3674.0	3789.0	4463.0	3114.0	2599.0	3139.0	0.864471131524351	0.711373793311981	folliculin	HISTO_ZT.Contig181.Fgenesh_histo.39.final_new		I7I48_06405	ACKS23_07650	ACKS0A_06455						1.0	0.0397228268466874	0.173236816866367
GENE3764X	ucsf_hc.01_1.G217B.03979		3912.0	4493.0	4040.0	4468.0	4058.0	4594.0	3774.0	3103.0	3186.0	0.858892849887914	0.445579147576395	6-phosphogluconolactonase	HISTO_FE.Contig19.Fgenesh_histo.11.final_new		I7I48_08943	ACKS23_00717	ACKS0A_00716	Ryp1_ChIP		Ryp3_ChIP	Ryp4_ChIP		1.0	0.0204888155091458	0.126343174870163
GENE4736X	ucsf_hc.01_1.G217B.05003		4529.0	4708.0	4823.0	5114.0	4599.0	5583.0	4237.0	3244.0	3770.0	0.852800718804612	0.600939699564589	serine/threonine phosphatase	HISTO_GL.Contig296.Fgenesh_Aspergillus.51.final_new	near LTR block	I7I48_10816	ACKS23_10406	ACKS0A_10839						1.0	0.0400888969325299	0.187608020284376
GENE9183X	ucsf_hc.01_1.G217B.09719		5151.0	5569.0	5069.0	5058.0	5009.0	6227.0	4855.0	3867.0	4041.0	0.882088827147119	0.809208164577221	peptidase	HISTO_ZL.Contig1161d-snap.61.final_new	near LTR block	I7I48_09704	ACKS23_01478	ACKS0A_01477						1.0	0.0232670930314187	0.0923039720723899
GENE2665X	ucsf_hc.01_1.G217B.02812		2.0	3.0	1.0	3.0	3.0	4.0	1.0	2.0	1.0	0.905758586529135	0.653445628365394	hypothetical protein		near LTR block	I7I48_07747	ACKS23_08992	ACKS0A_07797						1.0	0.134705493879504	0.851675612738434
GENE4471X	ucsf_hc.01_1.G217B.04727		7283.0	7945.0	8037.0	7831.0	7210.0	8510.0	7071.0	5691.0	6335.0	0.998999988024754	0.921252569807222	NUDIX/MutT family protein	HISTO_GL.Contig233.eannot.1167.final_new		I7I48_11019	ACKS23_10608	ACKS0A_11042						1.0	-0.00014078491389391	0.0449650764731393
GENE1883X	ucsf_hc.01_1.G217B.01989		15298.0	16342.0	14631.0	15430.0	15239.0	16630.0	14276.0	12006.0	11228.0	0.852775893921841	0.690883536580715	C2H2 finger domain-containing protein	HISTO_DF.Contig537.Fgenesh_Neurospora.46.final_new		I7I48_03210	ACKS23_04462	ACKS0A_03251						1.0	0.0195029946674676	0.08100901417518
GENE9287X	ucsf_hc.01_1.G217B.09833		21986.0	26420.0	21950.0	26774.0	23124.0	25518.0	22468.0	18526.0	15619.0	0.798536101216676	0.397716710343707	hypothetical protein	HISTO_ZL.Contig1161e.eannot.1275.final_new	transposon	I7I48_03865	ACKS23_10717	ACKS0A_11151						1.0	0.0346976365320302	0.167389525307339
GENE8540X	ucsf_hc.01_1.G217B.09033		213.0	239.0	170.0	268.0	263.0	238.0	200.0	165.0	127.0	0.887356340535244	0.441754639414532	hypothetical protein	HISTO_ZL.Contig1158.Fgenesh_Neurospora.41.final_new		I7I48_01657	ACKS23_03357	ACKS0A_09587						1.0	0.0532079416420097	0.39429367285993
GENE285X	ucsf_hc.01_1.G217B.00306		3437.0	3841.0	3269.0	3945.0	3487.0	3551.0	3148.0	2690.0	2613.0	0.88468648722288	0.839539984023435	hypothetical protein	HISTO_AL.Contig320.Fgenesh_Aspergillus.50.final_new	near LTR block	I7I48_01098	ACKS23_02798	ACKS0A_09028						1.0	0.0324221700767859	0.12024215483415
GENE4861X	ucsf_hc.01_1.G217B.05131		17863.0	20744.0	18020.0	25025.0	23041.0	20391.0	17093.0	13604.0	11429.0	0.245075591968999	0.00424680948046347	allergenic cerato-platanin Asp F13	HISTO_GL.Contig59.eannot.1235.final_new		I7I48_10906	ACKS23_10495	ACKS0A_10929	Ryp1_ChIP	Ryp2_ChIP	Ryp3_ChIP			1.0	0.1539828574618	0.45597659464992
GENE8571X	ucsf_hc.01_1.G217B.09067	FLB5	325.0	354.0	316.0	330.0	350.0	405.0	294.0	246.0	255.0	0.876419654107278	0.668572561294107	flbE-like protein	HISTO_ZL.Contig1158-snap.27.final_new		I7I48_01623	ACKS23_03323	ACKS0A_09553						1.0	0.0378628392213849	0.18917472570634
GENE8972X	ucsf_hc.01_1.G217B.09497		3062.0	3377.0	3233.0	3235.0	3179.0	3543.0	2963.0	2426.0	2401.0	0.795114132280194	0.609789071682345	STAM-binding protein-like protein	HISTO_ZL.Contig1161c.Fgenesh_histo.6.final_new		I7I48_09482	ACKS23_01256	ACKS0A_01255	Ryp1_ChIP					1.0	0.028030610984203	0.0987920615663169
GENE2883X	ucsf_hc.01_1.G217B.03042		4103.0	4568.0	4274.0	4495.0	4312.0	4769.0	4029.0	3367.0	3396.0	0.818043459949754	0.731547051450524	hypothetical protein	HISTO_DU.Contig190-snap.33.final_new		I7I48_12024	ACKS23_11614	ACKS0A_12049						1.0	-0.0230601033790609	0.0750070399847091
GENE4317X	ucsf_hc.01_1.G217B.04567		38.0	48.0	43.0	51.0	59.0	68.0	42.0	32.0	39.0	0.832791528209727	0.579056603888439	hypothetical protein			I7I48_00883	ACKS23_02583	ACKS0A_02574						1.0	-0.0943449984844097	0.390610395253632
GENE10239X	ucsf_hc.01_1.G217B.10834		5417.0	5853.0	5500.0	5998.0	5636.0	6280.0	5312.0	4420.0	4215.0	0.869141208918846	0.508831027634018	CBS domain-containing protein	HISTO_ZT.Contig181.eannot.1629.final_new		I7I48_06543	ACKS23_07788	ACKS0A_06593						1.0	-0.0172881741676836	0.10669648578215
GENE2881X	ucsf_hc.01_1.G217B.03040		5694.0	6467.0	5703.0	6041.0	5969.0	6797.0	5567.0	4593.0	4641.0	0.911408569487747	0.760958479215842	inosine-uridine preferring nucleoside hydrolase	HISTO_DU.Contig190.Fgenesh_histo.35.final_new		I7I48_12022	ACKS23_11612	ACKS0A_12047						1.0	-0.014769049073716	0.0888281205126935
GENE9335X	ucsf_hc.01_1.G217B.09882		6629.0	6983.0	6675.0	7288.0	6725.0	7618.0	6317.0	5326.0	5301.0	0.769532335351373	0.499261510290536	bZIP family transcription factor	HISTO_ZL.Contig1161e.Fgenesh_histo.22.final_new	near LTR block	I7I48_11179	ACKS23_10769	ACKS0A_11203						1.0	-0.025078785030189	0.0953849926429742
GENE3607X	ucsf_hc.01_1.G217B.03811		720.0	907.0	752.0	931.0	921.0	911.0	744.0	630.0	596.0	0.943539664579083	0.412339347238782	BTB superfamily domain-containing protein	HISTO_FE.Contig19.fgenesh_plus.120.final_new		I7I48_08773	ACKS23_00547	ACKS0A_00546						1.0	-0.0162703244535933	0.231306246214304
GENE10669X	ucsf_hc.01_1.G217B.11289	LPD1	13975.0	15455.0	14839.0	16147.0	14658.0	16148.0	14199.0	11396.0	11154.0	0.922322122393935	0.680445014012328	dihydrolipoamide dehydrogenase	HISTO_ZU.Contig65.eannot.2106.final_new		I7I48_02999	ACKS23_12236	ACKS0A_03032						1.0	-0.013145621211482	0.100934029651247
GENE10895X	ucsf_hc.01_1.G217B.11523		1101.0	1217.0	1087.0	1277.0	1404.0	1346.0	1040.0	1001.0	826.0	0.886742511806793	0.506749847086301	caffeine resistance protein	HISTO_ZY.Contig518.Fgenesh_histo.39.final_new	near LTR block	I7I48_10417	ACKS23_04225	ACKS0A_10442						1.0	-0.0342116630832168	0.234938324518474
GENE6996X	ucsf_hc.01_1.G217B.07392	LAG1	5698.0	6970.0	5962.0	6810.0	5991.0	6079.0	6112.0	5147.0	4196.0	0.967393742016272	0.966546331128327	longevity-assurance protein	HISTO_LF.Contig359-snap.73.final_new		I7I48_00502	ACKS23_02169	ACKS0A_02160			Ryp3_ChIP			1.0	-0.00906384010897909	0.0420954449876065
GENE9159X	ucsf_hc.01_1.G217B.09694	SPP2	3123.0	3511.0	3256.0	3588.0	3195.0	3641.0	3250.0	2519.0	2533.0	0.856159702870032	0.877871042918363	pre-mRNA-splicing factor spp2	HISTO_ZL.Contig1161d-snap.44.final_new		I7I48_09679	ACKS23_01453	ACKS0A_01452						1.0	-0.0295526670842134	0.074851984010154
GENE10078X	ucsf_hc.01_1.G217B.10666		5022.0	5601.0	5315.0	5654.0	5409.0	6174.0	5016.0	4454.0	3992.0	0.751802823650437	0.730894916016586	capsule-associated protein CAP1	HISTO_ZT.Contig174.eannot.1495.final_new		I7I48_05912	ACKS23_07157	ACKS0A_05962						1.0	-0.0408943317225203	0.10076780465478
GENE10944X	ucsf_hc.01_1.G217B.11575		10794.0	12178.0	11174.0	13563.0	11876.0	11757.0	12190.0	9545.0	7592.0	0.786421825724375	0.809208164577221	phospho-2-dehydro-3-deoxyheptonate aldolase	HISTO_ZY.Contig518.eannot.1178.final_new		I7I48_10469	ACKS23_04277	ACKS0A_10494						1.0	-0.0446384725835136	0.107153478904189
GENE553X	ucsf_hc.01_1.G217B.00600		80.0	97.0	89.0	109.0	92.0	108.0	80.0	68.0	76.0	0.921313651746603	0.837836102660203	hypothetical protein	HISTO_AZ.Contig47.Fgenesh_histo.61.final_new		I7I48_00287	ACKS23_01954	ACKS0A_01945						1.0	-0.0385620716851953	0.20506200826412
GENE4177X	ucsf_hc.01_1.G217B.04413		15.0	11.0	15.0	17.0	14.0	18.0	15.0	7.0	11.0	0.969218005662138	0.916713518984986	hypothetical protein		near LTR block	I7I48_09880	ACKS23_01655	ACKS0A_01654						1.0	0.0429515437739467	0.335595323802057
GENE5236X	ucsf_hc.01_1.G217B.05524		36.0	35.0	32.0	41.0	33.0	50.0	28.0	27.0	27.0	0.95399485824682	0.833839768205268	hypothetical protein			I7I48_05062	ACKS23_06313	ACKS0A_05103						1.0	0.0374103981534259	0.32008990159217
GENE6831X	ucsf_hc.01_1.G217B.07215		41.0	54.0	60.0	57.0	45.0	78.0	34.0	34.0	74.0	0.938303309021872	0.937982259236045	hypothetical protein	HISTO_KK.Contig134.Fgenesh_histo.7.final_new	near LTR block	I7I48_06734	ACKS23_07979	ACKS0A_06784						1.0	-0.0510150407447143	0.180618904335232
GENE742X	ucsf_hc.01_1.G217B.00800		5028.0	5678.0	5515.0	5336.0	5042.0	6047.0	5103.0	4160.0	3959.0	0.935557483993463	0.891082404381678	hypothetical protein	HISTO_BP.Contig457.Fgenesh_Aspergillus.24.final_new		I7I48_03932	ACKS23_05183	ACKS0A_03972						1.0	0.012002225960611	0.057315886407844
GENE1011X	ucsf_hc.01_1.G217B.01079		294.0	332.0	331.0	307.0	282.0	454.0	267.0	189.0	295.0	0.804411134440479	0.809208164577221	phosphotransferase family protein	HISTO_BP.Contig459.Fgenesh_histo.147.final_new	near LTR block	I7I48_04212	ACKS23_05463	ACKS0A_04252						1.0	0.0869736279980362	0.217823139847322
GENE3662X	ucsf_hc.01_1.G217B.03870	SUL1	951.0	1027.0	957.0	1128.0	1292.0	835.0	1066.0	638.0	593.0	0.751802823650437	0.722212778711396	sulfate permease	HISTO_FE.Contig19.fgenesh_plus.25.final_new		I7I48_08834	ACKS23_00608	ACKS0A_00607						1.0	0.0992351384780408	0.245057044882619
GENE3704X	ucsf_hc.01_1.G217B.03916		79.0	81.0	72.0	86.0	78.0	86.0	54.0	67.0	68.0	0.961842740831381	0.923988240925756	hypothetical protein	HISTO_FE.Contig19.Fgenesh_Neurospora.213.final_new	near LTR block	I7I48_08880	ACKS23_00654	ACKS0A_00653						1.0	0.0274976942693212	0.164562385422649
GENE2116X	ucsf_hc.01_1.G217B.02237	DCR2	4898.0	5816.0	5651.0	5521.0	5267.0	5957.0	4812.0	4205.0	4381.0	0.992535317522115	0.854432852669554	phosphatase DCR2	HISTO_DM.Contig93.eannot.1625.final_new		I7I48_07620	ACKS23_08865	ACKS0A_07670						1.0	-0.0013914033273954	0.0630579617400677
GENE2392X	ucsf_hc.01_1.G217B.02528		50.0	43.0	44.0	61.0	56.0	66.0	38.0	39.0	29.0	0.889438064475332	0.554236643172773	hypothetical protein		near LTR block	I7I48_08032	ACKS23_09277	ACKS0A_08082						1.0	0.0831455023567206	0.531123323265958
GENE2204X	ucsf_hc.01_1.G217B.02329		105.0	134.0	119.0	124.0	155.0	164.0	121.0	78.0	91.0	0.95399485824682	0.56340275156178	C-x8-C-x5-C-x3-H zinc finger protein	HISTO_DM.Contig93.Fgenesh_histo.133.final_new		I7I48_07526	ACKS23_08771	ACKS0A_07576						1.0	0.0255338119240447	0.355251849226793
GENE10470X	ucsf_hc.01_1.G217B.11080		8.0	10.0	4.0	15.0	13.0	17.0	8.0	2.0	9.0	0.977975860079177	0.456840676281387	hypothetical protein	HISTO_ZU.Contig65.Fgenesh_Neurospora.180.final_new	near LTR block	I7I48_02790	ACKS23_12027	ACKS0A_02823						1.0	0.0367582759746012	1.12743874755687
GENE3175X	ucsf_hc.01_1.G217B.03357	SEC2	3945.0	4253.0	4516.0	3999.0	4096.0	5000.0	3590.0	3107.0	3757.0	0.992952873155827	0.916713518984986	GDP/GTP exchange factor Sec2p	HISTO_EA.Contig33.Fgenesh_histo.255.final_new		I7I48_04520	ACKS23_05771	ACKS0A_04561						1.0	-0.00197821212011107	0.0656563203851714
GENE8919X	ucsf_hc.01_1.G217B.09439		338.0	472.0	396.0	477.0	444.0	432.0	356.0	291.0	337.0	0.994086054201787	0.719539640624825	hypothetical protein			I7I48_09424	ACKS23_01198	ACKS0A_01197						1.0	0.00236503178950187	0.202658236531793
GENE11471X	ucsf_hc.01_1.G217B.12129		13.0	11.0	7.0	21.0	10.0	18.0	8.0	6.0	9.0	0.921618822819195	0.630675198201553	hypothetical protein			I7I48_11790	ACKS23_11380	ACKS0A_11815						1.0	0.0969088625310923	0.748964001266163
GENE10201X	ucsf_hc.01_1.G217B.10794		219.0	240.0	269.0	255.0	263.0	336.0	207.0	186.0	230.0	0.863774573906747	0.802874462260917	hypothetical protein			I7I48_06582	ACKS23_07827	ACKS0A_06632						1.0	-0.0569676892541473	0.199854838557239
GENE810X	ucsf_hc.01_1.G217B.00869	MRPS5	3768.0	4115.0	3639.0	4372.0	3792.0	4121.0	3807.0	3207.0	2830.0	0.607338435354054	0.854432852669554	37S ribosomal protein S5	HISTO_BP.Contig457.eannot.1636.final_new		I7I48_04001	ACKS23_05252	ACKS0A_04041						1.0	-0.0546050769159532	0.0664354522655248
GENE3281X	ucsf_hc.01_1.G217B.03466		357.0	385.0	386.0	446.0	428.0	511.0	353.0	335.0	320.0	0.581480654625533	0.707385588554812	CFEM domain-containing protein	HISTO_EA.Contig33.eannot.1595.final_new		I7I48_04630	ACKS23_05881	ACKS0A_04671						1.0	-0.123035022883411	0.200721816238566
GENE5249X	ucsf_hc.01_1.G217B.05537		24.0	32.0	26.0	48.0	29.0	48.0	26.0	22.0	34.0	0.648507158423572	0.847413058966525	hypothetical protein			I7I48_05050	ACKS23_06301	ACKS0A_05091						1.0	-0.262715547357888	0.342755062908308
GENE5535X	ucsf_hc.01_1.G217B.05841		5521.0	5808.0	5793.0	5880.0	5770.0	6754.0	5519.0	4576.0	4516.0	0.576884199505536	0.802874462260917	hypothetical protein	HISTO_HS.Contig68.Fgenesh_histo.172.final_new	near LTR block	I7I48_07335	ACKS23_08580	ACKS0A_07385						1.0	-0.0550306317445015	0.0755530597058529
GENE2184X	ucsf_hc.01_1.G217B.02307		7450.0	8959.0	8208.0	8497.0	8126.0	9532.0	7744.0	6729.0	6541.0	0.498806257164257	0.871059800258614	calponin homology domain-containing protein	HISTO_DM.Contig93.Fgenesh_Neurospora.116.final_new		I7I48_07549	ACKS23_08794	ACKS0A_07599						1.0	-0.061102935500668	0.0564527706017435
GENE6205X	ucsf_hc.01_1.G217B.06547		583.0	668.0	615.0	690.0	684.0	800.0	616.0	519.0	542.0	0.389171410091794	0.82700498291695	hypothetical protein	HISTO_JG.Contig206-snap.122.final_new		I7I48_05446	ACKS23_06691	ACKS0A_05496	Ryp1_ChIP	Ryp2_ChIP	Ryp3_ChIP			1.0	-0.131370446934588	0.117043314992391
GENE954X	ucsf_hc.01_1.G217B.01021		8236.0	8952.0	8844.0	9280.0	8235.0	9855.0	8294.0	6611.0	7107.0	0.642213265890838	0.848000581005038	glycolipid 2-alpha-mannosyltransferase	HISTO_BP.Contig457.Fgenesh_histo.217.final_new		I7I48_04154	ACKS23_05405	ACKS0A_04194						1.0	-0.0418204525570713	0.0568078451418383
GENE11035X	ucsf_hc.01_1.G217B.11672		406.0	433.0	421.0	492.0	492.0	588.0	428.0	308.0	412.0	0.4909191865133	0.663571244978017	hypothetical protein			I7I48_10350	ACKS23_04158	ACKS0A_10375						1.0	-0.140103197811159	0.205484605274237
GENE2149X	ucsf_hc.01_1.G217B.02271		10571.0	11936.0	11427.0	10704.0	11327.0	12788.0	10738.0	8814.0	8554.0	0.93761920890995	0.910844928901856	kex protein	HISTO_DM.Contig93.fgenesh_plus.54.final_new		I7I48_07585	ACKS23_08830	ACKS0A_07635						1.0	-0.0118622162125002	0.0524274779962992
GENE4771X	ucsf_hc.01_1.G217B.05039		27.0	24.0	21.0	35.0	37.0	35.0	19.0	20.0	24.0	0.886366870253655	0.59792857503639	hypothetical protein		near LTR block	I7I48_10967	ACKS23_10556	ACKS0A_10990						1.0	-0.0901525948899671	0.507158436420924
GENE1546X	ucsf_hc.01_1.G217B.01639		17.0	33.0	34.0	35.0	45.0	50.0	19.0	22.0	30.0	0.940680504527538	0.59792857503639	hypothetical protein			I7I48_08526	ACKS23_00300	ACKS0A_00299						1.0	-0.0629626728501316	0.630495392242891
GENE11289X	ucsf_hc.01_1.G217B.11941		1674.0	1760.0	1712.0	1750.0	1721.0	1904.0	1668.0	1321.0	1277.0	0.933544316705752	0.806063614567187	no significant blast hit	HISTO_ZZ.Contig127b.Fgenesh_histo.125.final_new		I7I48_11601	ACKS23_11191	ACKS0A_11626						1.0	-0.0119058308418456	0.0796404543200575
GENE7343X	ucsf_hc.01_1.G217B.07748		1380.0	1538.0	1410.0	1743.0	1556.0	1712.0	1384.0	1097.0	1131.0	0.875919293611952	0.162509580201615	hypothetical protein	HISTO_LG.Contig392.Fgenesh_histo.70.final_new		I7I48_03789	ACKS23_05041	ACKS0A_03830						1.0	-0.0230857671765587	0.216653238716638
GENE8744X	ucsf_hc.01_1.G217B.09252		342.0	368.0	397.0	387.0	378.0	478.0	335.0	270.0	313.0	0.975217572358449	0.884323582378379	hypothetical protein	HISTO_ZL.Contig1161a.Fgenesh_Aspergillus.24.final_new		I7I48_09237	ACKS23_01011	ACKS0A_01010						1.0	-0.0149933034649989	0.179270168566568
GENE3604X	ucsf_hc.01_1.G217B.03808		108.0	120.0	114.0	130.0	119.0	175.0	109.0	82.0	107.0	0.838531284640021	0.778343719645987	hypothetical protein	HISTO_FE.Contig19.Fgenesh_histo.133.final_new		I7I48_08770	ACKS23_00544	ACKS0A_00543						1.0	-0.0785631467438834	0.246485448572173
GENE8620X	ucsf_hc.01_1.G217B.09117		8747.0	9744.0	9709.0	9463.0	9264.0	10927.0	8341.0	7522.0	7699.0	0.777995166567024	0.809208164577221	fes/CIP4 homology domain-containing protein	HISTO_ZL.Contig1158.Fgenesh_histo.81.final_new	near LTR block	I7I48_01573	ACKS23_03273	ACKS0A_09503						1.0	-0.0304862309516114	0.0692103763584431
GENE7065X	ucsf_hc.01_1.G217B.07461		738.0	717.0	794.0	934.0	929.0	1033.0	776.0	586.0	647.0	0.561742995461515	0.468389683700658	hypothetical protein	HISTO_LF.Contig359.Fgenesh_Neurospora.267.final_new		I7I48_00571	ACKS23_02238	ACKS0A_02229	Ryp1_ChIP		Ryp3_ChIP			1.0	-0.121996878745815	0.273898186789022
GENE5672X	ucsf_hc.01_1.G217B.05987		104.0	89.0	97.0	99.0	123.0	152.0	99.0	78.0	76.0	0.821995131883349	0.749519299262328	hypothetical protein	HISTO_HS.Contig68.Fgenesh_histo.322.final_new		I7I48_07188	ACKS23_08433	ACKS0A_07238						1.0	-0.0931331583222147	0.289854423641826
GENE6034X	ucsf_hc.01_1.G217B.06369		17.0	15.0	11.0	15.0	25.0	26.0	12.0	9.0	22.0	0.83454273673664	0.882701990864315	hypothetical protein			I7I48_05627	ACKS23_06872	ACKS0A_05677						1.0	-0.201265325765611	0.412598551226836
GENE9014X	ucsf_hc.01_1.G217B.09541		16.0	13.0	22.0	31.0	28.0	39.0	16.0	16.0	18.0	0.64478815737563	0.508831027634018	hypothetical protein			I7I48_09526	ACKS23_01300	ACKS0A_01299						1.0	-0.287941299063924	0.692672463944655
GENE7356X	ucsf_hc.01_1.G217B.07763		30.0	50.0	38.0	48.0	40.0	53.0	41.0	24.0	35.0	0.93326460767065	0.869681088401169	hypothetical protein			I7I48_03774	ACKS23_05026	ACKS0A_03815						1.0	-0.0489799886418639	0.251845549304278
GENE7012X	ucsf_hc.01_1.G217B.07408		9.0	8.0	6.0	6.0	9.0	16.0	6.0	4.0	8.0	0.932462557747527	0.839633054715551	hypothetical protein			I7I48_00518	ACKS23_02185	ACKS0A_02176						1.0	0.0746853203754108	0.433763017161346
GENE8000X	ucsf_hc.01_1.G217B.08464		58.0	73.0	83.0	66.0	78.0	99.0	62.0	42.0	70.0	0.963799600688245	0.882145051868388	hypothetical protein		near LTR block	I7I48_10540	ACKS23_04348	ACKS0A_10565						1.0	0.0290790245728197	0.238298373107562
GENE9723X	ucsf_hc.01_1.G217B.10293		134.0	148.0	161.0	200.0	187.0	207.0	139.0	114.0	108.0	0.985086823852083	0.152428248107714	hypothetical protein			I7I48_06138	ACKS23_07383	ACKS0A_06188						1.0	0.00713920954527847	0.461379001350225
GENE4138X	ucsf_hc.01_1.G217B.04371		453.0	441.0	408.0	605.0	501.0	563.0	454.0	367.0	353.0	0.50962872073505	0.545440206837059	hypothetical protein		near LTR block	I7I48_12189	ACKS23_11779	ACKS0A_12216						1.0	-0.136260275336237	0.249327105728003
GENE11509X	ucsf_hc.01_1.G217B.12168		2578.0	2780.0	2539.0	2790.0	2853.0	3276.0	2499.0	2151.0	2152.0	0.519209846148125	0.553298155777084	L-PSP endoribonuclease	HISTO_ZZ.Contig127c.eannot.1546.final_new		I7I48_11829	ACKS23_11419	ACKS0A_11854						1.0	-0.0704349174003678	0.132417481651692
GENE11432X	ucsf_hc.01_1.G217B.12089		79.0	92.0	70.0	95.0	95.0	113.0	84.0	64.0	67.0	0.692638989283408	0.765079399514879	hypothetical protein			I7I48_11750	ACKS23_11340	ACKS0A_11775						1.0	-0.125052839688056	0.236486069787934
GENE9585X	ucsf_hc.01_1.G217B.10149		64.0	79.0	73.0	98.0	105.0	131.0	65.0	57.0	89.0	0.663337194237567	0.685687306373074	hypothetical protein			I7I48_06282	ACKS23_07527	ACKS0A_06332						1.0	-0.220017238884652	0.429652533483362
GENE9595X	ucsf_hc.01_1.G217B.10160		8.0	6.0	6.0	13.0	17.0	16.0	5.0	7.0	13.0	0.493353521777961	0.608717051974635	hypothetical protein			I7I48_06271	ACKS23_07516	ACKS0A_06321						1.0	-0.475390616745277	0.70271410073833
GENE545X	ucsf_hc.01_1.G217B.00591		1468.0	1556.0	1366.0	1611.0	1485.0	1625.0	1363.0	1155.0	1129.0	0.928300154100812	0.809208164577221	aminotransferase	HISTO_AZ.Contig47.eannot.1656.final_new		I7I48_00278	ACKS23_01945	ACKS0A_01936						1.0	-0.0186463754920654	0.116077503076927
GENE2910X	ucsf_hc.01_1.G217B.03070		327.0	316.0	314.0	368.0	338.0	414.0	286.0	225.0	284.0	0.972576703427202	0.6582184703876	hypothetical protein			I7I48_12052	ACKS23_11642	ACKS0A_12077						1.0	-0.0123456800145112	0.242606771965023
GENE1407X	ucsf_hc.01_1.G217B.01496		9308.0	10433.0	9397.0	10642.0	9626.0	10437.0	9460.0	7551.0	7227.0	0.909944474826757	0.769596068633391	transcription factor	HISTO_DA.Contig93.Fgenesh_histo.283.final_new		I7I48_08671	ACKS23_00445	ACKS0A_00444						1.0	-0.0155021103214716	0.0901002995752629
GENE7198X	ucsf_hc.01_1.G217B.07598	PKC1	15771.0	17736.0	17826.0	16504.0	16260.0	18879.0	15589.0	12933.0	13572.0	0.995120129117833	0.950663024694361	protein kinase	HISTO_LF.Contig359.Fgenesh_histo.161.final_new		I7I48_00710	ACKS23_02377	ACKS0A_02368						1.0	-0.000947775698126208	0.0360203373628316
GENE10224X	ucsf_hc.01_1.G217B.10819		8986.0	10546.0	8811.0	10007.0	8975.0	9526.0	9147.0	7524.0	6617.0	0.992695778410185	0.961173527363557	CBS and PB1 domain-containing protein	HISTO_ZT.Contig181.eannot.1618.final_new		I7I48_06558	ACKS23_07803	ACKS0A_06608						1.0	0.0019905775572342	0.04314453945282
GENE452X	ucsf_hc.01_1.G217B.00496		1431.0	1578.0	1323.0	1623.0	1548.0	1479.0	1352.0	1212.0	1037.0	0.926094889416575	0.801117848780877	C6 transcription factor	HISTO_AZ.Contig47.Fgenesh_histo.124.final_new		I7I48_00183	ACKS23_01850	ACKS0A_01841						1.0	-0.0181191597469521	0.112626284463941
GENE1180X	ucsf_hc.01_1.G217B.01254		13764.0	13810.0	14941.0	14356.0	13628.0	16123.0	13586.0	10937.0	10676.0	0.97511152455626	0.946608125372825	ankyrin repeat protein	HISTO_BP.Contig459.Fgenesh_Aspergillus.167.final_new		I7I48_04387	ACKS23_05638	ACKS0A_04427	Ryp1_ChIP		Ryp3_ChIP			1.0	-0.00909677919036866	0.0705208758008808
GENE4972X	ucsf_hc.01_1.G217B.05249		621.0	676.0	738.0	664.0	695.0	772.0	662.0	496.0	523.0	0.968738862839451	0.883718379331675	hypothetical protein	HISTO_GX.Contig297.Fgenesh_histo.24.final_new		I7I48_10204	ACKS23_04002	ACKS0A_10230						1.0	-0.00949430996473311	0.0878428693819644
GENE943X	ucsf_hc.01_1.G217B.01009	GEF1	6332.0	7498.0	6342.0	6781.0	6994.0	7047.0	6510.0	5435.0	4714.0	0.978540548033149	0.906097009443474	CLC voltage-gated chloride channel	HISTO_BP.Contig457.genewise.79.final_new		I7I48_04142	ACKS23_05393	ACKS0A_04182						1.0	-0.0057931467824881	0.0734423637157553
GENE4970X	ucsf_hc.01_1.G217B.05247		21738.0	23951.0	22193.0	22574.0	22207.0	24736.0	20969.0	18048.0	16567.0	0.980036426368498	0.892718903680572	EF hand domain-containing protein	HISTO_GX.Contig297.Fgenesh_histo.3.final_new	near LTR block	I7I48_10207	ACKS23_04005	ACKS0A_10233						1.0	0.0046156161553661	0.0679587549452236
GENE9255X	ucsf_hc.01_1.G217B.09795	CHL4	3465.0	4115.0	3771.0	3698.0	3757.0	4113.0	3517.0	2932.0	2810.0	0.971189437714069	0.918403316363014	CHL4 family chromosome segregation protein	HISTO_ZL.Contig1161e.eannot.1268.final_new		I7I48_06781	ACKS23_08026	ACKS0A_06831						1.0	0.00795509654669946	0.0659936362281579
GENE806X	ucsf_hc.01_1.G217B.00865	TFB4	5051.0	5354.0	5168.0	5792.0	5546.0	6156.0	5196.0	4379.0	3828.0	0.593253499984565	0.56340275156178	RNA polymerase II transcription factor B subunit 4	HISTO_BP.Contig457.Fgenesh_Aspergillus.130.final_new		I7I48_03997	ACKS23_05248	ACKS0A_04037	Ryp1_ChIP					1.0	-0.0628773134015894	0.133496043442945
GENE7138X	ucsf_hc.01_1.G217B.07537		161.0	155.0	185.0	170.0	179.0	209.0	128.0	131.0	167.0	0.933136763763733	0.915355972764073	hypothetical protein	HISTO_LF.Contig359.Fgenesh_histo.10.final_new		I7I48_00648	ACKS23_02315	ACKS0A_02306						1.0	-0.0376836565319916	0.149386693133178
GENE11381X	ucsf_hc.01_1.G217B.12037		35.0	24.0	42.0	63.0	45.0	57.0	29.0	32.0	33.0	0.771168330044	0.722212778711396	hypothetical protein		near LTR block	I7I48_11697	ACKS23_11287	ACKS0A_11722						1.0	-0.218253392312015	0.544712945771457
GENE608X	ucsf_hc.01_1.G217B.00655		2528.0	2834.0	2575.0	2744.0	2518.0	3141.0	2510.0	2065.0	2011.0	0.908222169956554	0.723388413065037	hypothetical protein	HISTO_AZ.Contig47-snap.163.final_new	near LTR block	I7I48_00342	ACKS23_02009	ACKS0A_02000						1.0	-0.015299185663868	0.0932529232260615
GENE3040X	ucsf_hc.01_1.G217B.03212		1643.0	1846.0	1618.0	1978.0	1837.0	1887.0	1676.0	1321.0	1267.0	0.897551088452944	0.542921500765193	hypothetical protein	HISTO_DY.Contig31.fgenesh_plus.45.final_new	near LTR block	I7I48_03476	ACKS23_04728	ACKS0A_03517						1.0	-0.0227989578709895	0.165248328361701
GENE7421X	ucsf_hc.01_1.G217B.07831	YBT1	6173.0	6202.0	5996.0	6743.0	6022.0	6716.0	5773.0	4721.0	4520.0	0.950375056767867	0.568697938622963	ATP-dependent bile acid permease	HISTO_LG.Contig392.eannot.1714.final_new		I7I48_03704	ACKS23_04956	ACKS0A_03745						1.0	0.00935112424112639	0.121751090129991
GENE5021X	ucsf_hc.01_1.G217B.05298	FAA2	15531.0	17760.0	16457.0	17380.0	15866.0	18733.0	15716.0	13125.0	12330.0	0.951039192915206	0.854432852669554	long-chain-fatty-acid-CoA ligase	HISTO_GX.Contig297.eannot.1460.final_new	near LTR block	I7I48_10157	ACKS23_03955	ACKS0A_10183						1.0	-0.0107964732421912	0.0806999879042465
GENE410X	ucsf_hc.01_1.G217B.00452		8851.0	10031.0	10411.0	9829.0	9474.0	10999.0	8789.0	7537.0	7519.0	0.961967349037769	0.809208164577221	bZIP family transcription factor	HISTO_AZ.Contig47.eannot.1570.final_new		I7I48_00138	ACKS23_01805	ACKS0A_01796						1.0	0.00794919378906833	0.08662552333523
GENE3117X	ucsf_hc.01_1.G217B.03292		62.0	71.0	66.0	78.0	92.0	92.0	66.0	43.0	58.0	0.963344469137712	0.457987517528226	hypothetical protein		near LTR block	I7I48_03395	ACKS23_04647	ACKS0A_03436						1.0	-0.0207520191885797	0.398322012734239
GENE4768X	ucsf_hc.01_1.G217B.05036		15.0	12.0	5.0	18.0	14.0	13.0	5.0	10.0	10.0	0.994086054201787	0.839633054715551	hypothetical protein		near LTR block	I7I48_10964	ACKS23_10553	ACKS0A_10987						1.0	0.0100019712009716	0.624582781367747
GENE11551X	ucsf_hc.01_1.G217B.12212		6.0	9.0	7.0	19.0	10.0	13.0	7.0	4.0	5.0	0.853484242963977	0.211795483448647	hypothetical protein		transposon	I7I48_11874	ACKS23_11464	ACKS0A_11899						1.0	0.14735849369646	1.03282031534274
GENE11632X	ucsf_hc.01_1.G217B.12305		3444.0	3718.0	4117.0	3866.0	3638.0	4465.0	3634.0	2844.0	2729.0	0.967393742016272	0.774227672799394	IFRD domain-containing protein	HISTO_ZZ.Contig4..eannot.1035.final_new		I7I48_11364	ACKS23_10954	ACKS0A_11389						1.0	0.0091925317628565	0.12372676007529
GENE1500X	ucsf_hc.01_1.G217B.01593		2120.0	2613.0	2270.0	2595.0	2366.0	2589.0	2045.0	1726.0	1768.0	0.628129561459357	0.151655687211152	calcineurin binding protein	HISTO_DA.Contig93-snap.105.final_new		I7I48_08572	ACKS23_00346	ACKS0A_00345						1.0	0.050094601923945	0.190278365033939
GENE10209X	ucsf_hc.01_1.G217B.10802		10819.0	12291.0	10979.0	11268.0	11748.0	12173.0	10624.0	8613.0	8229.0	0.812197588116553	0.644325343881876	serine/threonine-protein kinase ssp1	HISTO_ZT.Contig181.Fgenesh_Aspergillus.86.final_new		I7I48_06575	ACKS23_07820	ACKS0A_06625		Ryp2_ChIP	Ryp3_ChIP			1.0	0.0289962428688337	0.105964443679412
GENE8003X	ucsf_hc.01_1.G217B.08468		999.0	1153.0	1035.0	1129.0	1155.0	1153.0	939.0	867.0	750.0	0.835782499986894	0.499540394762325	hypothetical protein	HISTO_ZH.Contig107.Fgenesh_histo.4.final_new	near LTR block	I7I48_10536	ACKS23_04344	ACKS0A_10561						1.0	0.0341019634762372	0.172012003322787
GENE1594X	ucsf_hc.01_1.G217B.01690		9424.0	11764.0	10047.0	11102.0	10286.0	11478.0	8938.0	7824.0	7960.0	0.712780723515923	0.427666934939272	hypothetical protein	HISTO_DA.Contig93.Fgenesh_histo.359.final_new	near LTR block	I7I48_08475	ACKS23_00249	ACKS0A_00248						1.0	0.0440443935058115	0.151806421256262
GENE5019X	ucsf_hc.01_1.G217B.05296		16620.0	19782.0	18963.0	21375.0	19079.0	20257.0	17253.0	14948.0	12155.0	0.850400388367848	0.559349612931158	cytochrome c oxidase subunit V	HISTO_GX.Contig297.eannot.1459.final_new	near LTR block	I7I48_10159	ACKS23_03957	ACKS0A_10185						1.0	0.0413937810773888	0.206316090971423
GENE2581X	ucsf_hc.01_1.G217B.02727		7633.0	8745.0	7968.0	7812.0	7912.0	8759.0	7500.0	6453.0	5927.0	0.966987513804221	0.940171468374117	mRNA capping nucleoside-triphosphatase	HISTO_DM.Contig933.Fgenesh_Aspergillus.28.final_new		I7I48_07832	ACKS23_09077	ACKS0A_07882						1.0	0.00746051884524412	0.045337473394671
GENE934X	ucsf_hc.01_1.G217B.01000		666.0	639.0	701.0	784.0	732.0	857.0	571.0	484.0	558.0	0.908387816878193	0.322415525752714	hypothetical protein			I7I48_04133	ACKS23_05384	ACKS0A_04173						1.0	0.0296165144190632	0.302600366522761
GENE11616X	ucsf_hc.01_1.G217B.12289		3476.0	4139.0	3651.0	3897.0	3639.0	4076.0	3637.0	2984.0	2618.0	0.977914127492519	0.837836102660203	hypothetical protein	HISTO_ZZ.Contig2f.Fgenesh_Neurospora.22.final_new		I7I48_11348	ACKS23_10938	ACKS0A_11373						1.0	0.00470312832723518	0.0795030385770543
GENE2710X	ucsf_hc.01_1.G217B.02860	CPC1	27886.0	30207.0	29269.0	35917.0	34876.0	34663.0	27425.0	23062.0	21789.0	0.953762216044237	0.0305655817474273	bZIP transcription factor CpcA, cross-pathway control protein	HISTO_DM.Contig936.eannot.1251.final_new		I7I48_07698	ACKS23_08943	ACKS0A_07748						1.0	-0.00958367180679431	0.292193996353854
GENE2887X	ucsf_hc.01_1.G217B.03046		9152.0	11667.0	8124.0	9183.0	10755.0	11707.0	8208.0	7586.0	7721.0	0.983471715073123	0.74771681109138	phenylacetate 2-hydroxylase	HISTO_DU.Contig190.Fgenesh_histo.64.final_new		I7I48_12028	ACKS23_11618	ACKS0A_12053						1.0	-0.00562175856634717	0.162035524517539
GENE9130X	ucsf_hc.01_1.G217B.09664	ADE16	10592.0	12477.0	11196.0	12080.0	11123.0	12582.0	10928.0	8891.0	8390.0	0.985156496068963	0.715203453886659	bifunctional purine biosynthesis protein ADE16	HISTO_ZL.Contig1161d.Fgenesh_histo.25.final_new		I7I48_09649	ACKS23_01423	ACKS0A_01422						1.0	-0.00274050718453989	0.0907952007379054
GENE3648X	ucsf_hc.01_1.G217B.03853		10881.0	12213.0	11423.0	11539.0	11604.0	12965.0	10137.0	8750.0	9349.0	0.993151688356739	0.644325343881876	DUF2457 superfamily domain-containing protein	HISTO_FE.Contig19.fgenesh_plus.142.final_new		I7I48_08816	ACKS23_00590	ACKS0A_00589						1.0	0.00121961867804554	0.0951321808034171
GENE6224X	ucsf_hc.01_1.G217B.06567	TUB2	44538.0	50549.0	46050.0	54582.0	48875.0	52660.0	44985.0	37110.0	34375.0	0.971189437714069	0.162944397739989	tubulin alpha chain	HISTO_JG.Contig206.eannot.1555.final_new	near LTR block	I7I48_05426	ACKS23_06671	ACKS0A_05476						1.0	-0.00481579304043223	0.170864389178348
GENE5491X	ucsf_hc.01_1.G217B.05792		19396.0	20694.0	21067.0	24056.0	21332.0	23329.0	19604.0	15818.0	15398.0	0.935787887496502	0.431672871797304	HAD-superfamily hydrolase	HISTO_GY.Contig471.fgenesh_plus.45.final_new	near LTR block	I7I48_05218	ACKS23_06469	ACKS0A_05259						1.0	-0.0143713622184638	0.182192888622405
GENE818X	ucsf_hc.01_1.G217B.00877	TAF10	3900.0	4054.0	3782.0	4062.0	3900.0	4048.0	3758.0	3185.0	2781.0	0.954306096280269	0.911730346921096	TFIID and and SAGA complex TAF10 subunit	HISTO_BP.Contig457.eannot.1637.final_new		I7I48_04009	ACKS23_05260	ACKS0A_04049						1.0	-0.00913750236782107	0.0535971253369834
GENE11473X	ucsf_hc.01_1.G217B.12131		23742.0	26594.0	26275.0	28083.0	25550.0	27229.0	23414.0	20180.0	19865.0	0.90667060298925	0.732784595706042	transcription initiation factor TFIID	HISTO_ZZ.Contig127c-snap.57.final_new		I7I48_11792	ACKS23_11382	ACKS0A_11817						1.0	-0.0156325277103573	0.09250703604466
GENE7594X	ucsf_hc.01_1.G217B.08010		1836.0	2116.0	1772.0	2097.0	1952.0	2037.0	1921.0	1480.0	1382.0	0.912834494108554	0.87175744229916	hypothetical protein			I7I48_03525	ACKS23_04777	ACKS0A_03566						1.0	-0.0229641824970939	0.0962816154098514
GENE3685X	ucsf_hc.01_1.G217B.03896	PDE2	5651.0	6216.0	5511.0	6137.0	5881.0	5878.0	5291.0	4323.0	4286.0	0.795894539506357	0.732784595706042	3',5'-cyclic-nucleotide phosphodiesterase regA	HISTO_FE.Contig19.Fgenesh_Aspergillus.205.final_new		I7I48_08860	ACKS23_00634	ACKS0A_00633						1.0	0.0376242874760084	0.110612393481494
GENE1022X	ucsf_hc.01_1.G217B.01090		5938.0	6810.0	6304.0	6887.0	6233.0	6815.0	6069.0	4605.0	4733.0	0.83137341342275	0.538531455814436	mitotic spindle checkpoint protein (Mad2B)	HISTO_BP.Contig459.fgenesh_plus.81.final_new	near LTR block	I7I48_04223	ACKS23_05474	ACKS0A_04263						1.0	0.0255438839591999	0.120975033419294
GENE9242X	ucsf_hc.01_1.G217B.09781		3856.0	4433.0	3773.0	4076.0	4002.0	4392.0	3747.0	3018.0	2951.0	0.786542421303662	0.52403936226166	hypothetical protein	HISTO_ZL.Contig1161e.Fgenesh_Neurospora.38.final_new		I7I48_06795	ACKS23_08040	ACKS0A_06845						1.0	0.0269755741473983	0.106417520667134
GENE10029X	ucsf_hc.01_1.G217B.10616		9234.0	10714.0	9853.0	10548.0	9711.0	10173.0	8985.0	7677.0	7536.0	0.908316538639419	0.761430503539763	DUF3237 superfamily domain-containing protein	HISTO_ZT.Contig174.Fgenesh_histo.71.final_new		I7I48_05962	ACKS23_07207	ACKS0A_06012						1.0	0.0129149964354918	0.0744744749247168
GENE6360X	ucsf_hc.01_1.G217B.06717	PCH1	3603.0	3916.0	3817.0	4146.0	3707.0	4143.0	3525.0	2996.0	2618.0	0.787595412233639	0.370443467293	cyclin	HISTO_JG.Contig207.genewise.54.final_new		I7I48_05718	ACKS23_06963	ACKS0A_05768						1.0	0.0298691684790882	0.139826429266504
GENE7509X	ucsf_hc.01_1.G217B.07922	SDH3	9587.0	10474.0	9561.0	11191.0	9883.0	10274.0	9025.0	7595.0	7409.0	0.894719499338661	0.508831027634018	succinate dehydrogenase cytochrome b560 subunit	HISTO_LG.Contig392.Fgenesh_Aspergillus.42.final_new		I7I48_03613	ACKS23_04865	ACKS0A_03654						1.0	0.0168194236926533	0.127336995449844
GENE3228X	ucsf_hc.01_1.G217B.03412	NIT23	9572.0	10623.0	9813.0	11100.0	10367.0	10637.0	9878.0	7753.0	7340.0	0.909944474826757	0.538531455814436	nipsnap family protein	HISTO_EA.Contig33.Fgenesh_histo.131.final_new		I7I48_04575	ACKS23_05826	ACKS0A_04616						1.0	-0.0134677293409533	0.114272808234357
GENE9133X	ucsf_hc.01_1.G217B.09667		1192.0	1287.0	1250.0	1321.0	1329.0	1471.0	1234.0	957.0	926.0	0.892168862893447	0.574954019729767	hypothetical protein			I7I48_09652	ACKS23_01426	ACKS0A_01425						1.0	-0.0231708497692527	0.14954924066375
GENE1702X	ucsf_hc.01_1.G217B.01800		3014.0	3255.0	3301.0	3330.0	3226.0	3682.0	3144.0	2440.0	2362.0	0.937654724423436	0.691645949136705	hypothetical protein	HISTO_DA.Contig93.eannot.2134.final_new		I7I48_08363	ACKS23_00138	ACKS0A_00138	Ryp1_ChIP					1.0	-0.0127462552075226	0.113254852327344
GENE6494X	ucsf_hc.01_1.G217B.06864		2.0	3.0	3.0	6.0	12.0	6.0	2.0	1.0	5.0	0.951378715292498	0.369112883770005	hypothetical protein			I7I48_02528	ACKS23_10002	ACKS0A_08807					critical_region	1.0	-0.083598284783335	1.30119387672653
GENE9299X	ucsf_hc.01_1.G217B.09845		1908.0	2010.0	1932.0	1990.0	1955.0	2249.0	1800.0	1457.0	1555.0	0.991676040979844	0.802874462260917	abhydrolase domain-containing protein	HISTO_ZL.Contig1161e.fgenesh_plus.6.final_new	near LTR block	I7I48_11142	ACKS23_10732	ACKS0A_11166						1.0	-0.00230555175105174	0.108085546659402
GENE10332X	ucsf_hc.01_1.G217B.10927		888.0	1039.0	764.0	1050.0	1006.0	948.0	870.0	703.0	638.0	0.986930055232536	0.842346644860118	hypothetical protein	HISTO_ZT.Contig181.Fgenesh_histo.128.final_new		I7I48_06449	ACKS23_07694	ACKS0A_06499						1.0	-0.00662360767130998	0.186073656024211
GENE1388X	ucsf_hc.01_1.G217B.01476		4571.0	5225.0	4844.0	4753.0	4447.0	5239.0	4084.0	3584.0	3975.0	0.74958377345563	0.918403316363014	JmjC domain-containing protein	HISTO_DA.Contig93.eannot.1927.final_new		I7I48_08691	ACKS23_00465	ACKS0A_00464						1.0	0.0430497225956552	0.0514609759784763
GENE140X	ucsf_hc.01_1.G217B.00153	RPC4	1816.0	1971.0	1584.0	2086.0	1646.0	1599.0	1828.0	1456.0	1080.0	0.922147767192319	0.984902586555584	DNA-directed RNA polymerase III RPC4	HISTO_AL.Contig317.Fgenesh_Neurospora.102.final_new		I7I48_01253	ACKS23_02953	ACKS0A_09183						1.0	0.0294259408802615	0.0397669768520181
GENE8123X	ucsf_hc.01_1.G217B.08595		4907.0	5306.0	4655.0	4902.0	4722.0	5386.0	4666.0	3723.0	3412.0	0.54935294930721	0.617301318627125	S-adenosylmethionine-dependent methyltransferase	HISTO_ZL.Contig1131.Fgenesh_histo.219.final_new		I7I48_10006	ACKS23_03801	ACKS0A_10031						1.0	0.0532794955669491	0.0963050569538657
GENE935X	ucsf_hc.01_1.G217B.01001		3181.0	3351.0	2988.0	3283.0	3227.0	3734.0	2576.0	2238.0	2679.0	0.806619643989787	0.722212778711396	C6 transcription factor	HISTO_BP.Contig457.eannot.1691.final_new		I7I48_04134	ACKS23_05385	ACKS0A_04174	Ryp1_ChIP	Ryp2_ChIP	Ryp3_ChIP			1.0	0.062855267577806	0.196966223135509
GENE3041X	ucsf_hc.01_1.G217B.03213		5806.0	6487.0	5487.0	6107.0	5916.0	6139.0	5784.0	4669.0	4120.0	0.971035143444192	0.899357483560112	WD domain-containing protein	HISTO_DY.Contig31.Fgenesh_Neurospora.84.final_new	near LTR block	I7I48_03475	ACKS23_04727	ACKS0A_03516						1.0	0.00742059737498657	0.070442469298138
GENE4432X	ucsf_hc.01_1.G217B.04687		179.0	181.0	197.0	207.0	191.0	206.0	150.0	138.0	157.0	0.892771758057603	0.778343719645987	no significant blast hit			I7I48_11052	ACKS23_10641	ACKS0A_11075						1.0	0.0401099229297834	0.187274505571203
GENE6445X	ucsf_hc.01_1.G217B.06812		114.0	143.0	162.0	170.0	121.0	180.0	125.0	112.0	96.0	0.941974543969747	0.846677745361089	hypothetical protein	HISTO_KF.Contig597.Fgenesh_histo.108.final_new	in LTR block	I7I48_02475	ACKS23_09949	ACKS0A_08754					critical_region	1.0	0.0348488918985137	0.230148315879845
GENE3489X	ucsf_hc.01_1.G217B.03684		4434.0	4957.0	4792.0	4711.0	4535.0	5165.0	4159.0	3463.0	3805.0	0.824421310394292	0.780745307631029	RhoGAP domain-containing protein	HISTO_ER.Contig17.Fgenesh_histo.61.final_new	near LTR block	I7I48_09808	ACKS23_01582	ACKS0A_01581						1.0	0.0257456595128653	0.0775513552019635
GENE6017X	ucsf_hc.01_1.G217B.06351		5933.0	6575.0	6244.0	6049.0	6241.0	7532.0	5617.0	4680.0	4942.0	0.927047793858415	0.606683797703412	hypothetical protein	HISTO_JG.Contig206-snap.15.final_new		I7I48_05645	ACKS23_06890	ACKS0A_05695	Ryp1_ChIP			Ryp4_ChIP		1.0	0.013211822518179	0.117153046043129
GENE9207X	ucsf_hc.01_1.G217B.09744		25.0	18.0	18.0	28.0	24.0	24.0	17.0	17.0	14.0	0.967453730517633	0.809208164577221	hypothetical protein		near LTR block	I7I48_06832	ACKS23_08077	ACKS0A_06882						1.0	0.0328369138321487	0.388956493369772
GENE6106X	ucsf_hc.01_1.G217B.06443	SPT7	2813.0	3021.0	3067.0	2661.0	2815.0	3448.0	2384.0	2017.0	2646.0	0.783212406051442	0.91465433437104	transcriptional activator spt7	HISTO_JG.Contig206.Fgenesh_histo.119.final_new		I7I48_05552	ACKS23_06797	ACKS0A_05602						1.0	0.0606137545040024	0.0871423511735223
GENE11382X	ucsf_hc.01_1.G217B.12038		2356.0	2443.0	2585.0	2460.0	2234.0	2784.0	2088.0	1802.0	1965.0	0.775799698435637	0.85451079673285	dehydrodolichyl diphosphate synthetase	HISTO_ZZ.Contig127b.genewise.75.final_new	near LTR block	I7I48_11698	ACKS23_11288	ACKS0A_11723						1.0	0.0491102648548436	0.0943276097200441
GENE8348X	ucsf_hc.01_1.G217B.08832		842.0	859.0	750.0	891.0	972.0	749.0	685.0	696.0	495.0	0.806787781343832	0.87668340397208	NmrA family transcriptional regulator	HISTO_ZL.Contig1131.eannot.2111.final_new		I7I48_01862	ACKS23_03562	ACKS0A_09792						1.0	0.110142386066708	0.21887181256605
GENE11508X	ucsf_hc.01_1.G217B.12167		1292.0	1468.0	1294.0	1357.0	1349.0	1394.0	1241.0	1078.0	954.0	0.865620448758766	0.86783890880304	type III pyridoxal 5-phosphate-dependent enzyme domain-containing protein, alanine racemase domain	HISTO_ZZ.Contig127c.Fgenesh_histo.111.final_new		I7I48_11828	ACKS23_11418	ACKS0A_11853						1.0	0.024720385264545	0.0706546838363451
GENE327X	ucsf_hc.01_1.G217B.00359		4.0	4.0	0.0	1.0	1.0	8.0	1.0	3.0	0.0	0.849872627138694	0.910258678773867	hypothetical protein		in LTR block	I7I48_11219	ACKS23_10810	ACKS0A_11244						1.0	0.362443412002172	0.717331786305865
GENE6892X	ucsf_hc.01_1.G217B.07284		35.0	44.0	38.0	39.0	45.0	39.0	24.0	27.0	25.0	0.51738004773663	0.774942243263999	hypothetical protein			I7I48_00393	ACKS23_02060	ACKS0A_02051						1.0	0.331448167540348	0.427964927707067
GENE778X	ucsf_hc.01_1.G217B.00837	YTA7	4310.0	5035.0	4639.0	4419.0	4405.0	5259.0	4146.0	3398.0	3564.0	0.685137410472333	0.782797155818219	YTA7 protein	HISTO_BP.Contig457.eannot.1614.final_new		I7I48_03969	ACKS23_05220	ACKS0A_04009						1.0	0.0456778768432384	0.0831979166363546
GENE9954X	ucsf_hc.01_1.G217B.10536		12.0	15.0	6.0	16.0	9.0	19.0	6.0	5.0	10.0	0.784038987671443	0.774227672799394	hypothetical protein			I7I48_06042	ACKS23_07287	ACKS0A_06092						1.0	0.310741071331426	0.772074271295631
GENE5334X	ucsf_hc.01_1.G217B.05624		20.0	19.0	24.0	33.0	21.0	19.0	20.0	17.0	7.0	0.670326586834583	0.809208164577221	hypothetical protein			I7I48_04961	ACKS23_06212	ACKS0A_05002						1.0	0.31162406430955	0.511898811891678
GENE11623X	ucsf_hc.01_1.G217B.12296		2925.0	3318.0	3249.0	3102.0	3049.0	3511.0	2659.0	2346.0	2409.0	0.519729122852643	0.585272236719897	Btz superfamily domain-containing protein	HISTO_ZZ.Contig2f.eannot.1086.final_new		I7I48_11355	ACKS23_10945	ACKS0A_11380						1.0	0.0694066934349591	0.123848139045127
GENE10335X	ucsf_hc.01_1.G217B.10930		5.0	1.0	7.0	5.0	7.0	10.0	6.0	0.0	4.0	0.854468023671356	0.705686404914436	hypothetical protein			I7I48_06446	ACKS23_07691	ACKS0A_06496						1.0	0.350487985490521	1.34083433554801
GENE978X	ucsf_hc.01_1.G217B.01046		18722.0	20047.0	18613.0	18290.0	18823.0	21215.0	17742.0	15082.0	14066.0	0.953860242455286	0.873813254149977	hypothetical protein	HISTO_BP.Contig457.Fgenesh_Aspergillus.196.final_new		I7I48_04179	ACKS23_05430	ACKS0A_04219						1.0	0.00806702132020476	0.0587833565462308
GENE1609X	ucsf_hc.01_1.G217B.01706		73074.0	82904.0	70391.0	78508.0	73152.0	76538.0	69862.0	61717.0	52740.0	0.950299401132796	0.93632261621494	cell wall synthesis protein	HISTO_DA.Contig93.Fgenesh_histo.6.final_new	near LTR block	I7I48_08459	ACKS23_00233	ACKS0A_00232	Ryp1_ChIP	Ryp2_ChIP	Ryp3_ChIP			1.0	0.0129849812565084	0.0572953376747005
GENE5538X	ucsf_hc.01_1.G217B.05844		3490.0	4189.0	3474.0	3731.0	3591.0	3822.0	3598.0	2822.0	2647.0	0.94308820712641	0.960315823371049	Rad4 family protein	HISTO_HS.Contig68-snap.13.final_new	near LTR block	I7I48_07332	ACKS23_08577	ACKS0A_07382						1.0	0.0152285853207204	0.0474253965037299
GENE5269X	ucsf_hc.01_1.G217B.05557		98.0	74.0	114.0	108.0	97.0	111.0	72.0	91.0	66.0	0.96389146392403	0.854432852669554	hypothetical protein			I7I48_05029	ACKS23_06280	ACKS0A_05070						1.0	0.0232341972132659	0.22356480807954
GENE585X	ucsf_hc.01_1.G217B.00632		8.0	9.0	11.0	10.0	15.0	11.0	6.0	9.0	7.0	0.968275012347608	0.918403316363014	hypothetical protein			I7I48_00319	ACKS23_01986	ACKS0A_01977						1.0	0.0594391980210025	0.42015456925357
GENE1596X	ucsf_hc.01_1.G217B.01692		7087.0	8050.0	7588.0	7661.0	7289.0	8540.0	7110.0	5910.0	5605.0	0.980036426368498	0.734719541713595	UPF0121 superfamily domain-containing protein	HISTO_DA.Contig93.Fgenesh_histo.363.final_new	near LTR block	I7I48_08473	ACKS23_00247	ACKS0A_00246						1.0	0.0031826617747166	0.0790895447896807
GENE5754X	ucsf_hc.01_1.G217B.06070		9134.0	10294.0	9353.0	9765.0	9470.0	10323.0	9110.0	7391.0	6804.0	0.87193535387038	0.79552266052603	hypothetical protein	HISTO_HS.Contig68.eannot.2053.final_new		I7I48_07104	ACKS23_08349	ACKS0A_07154						1.0	0.0240934382228799	0.0929547739267296
GENE6852X	ucsf_hc.01_1.G217B.07236		78.0	88.0	86.0	89.0	113.0	108.0	58.0	66.0	85.0	0.975006531161686	0.646461056972165	hypothetical protein		in LTR block	I7I48_11301	ACKS23_10892	ACKS0A_11327						1.0	0.0156822578516487	0.334019363512617
GENE658X	ucsf_hc.01_1.G217B.00711		9221.0	9858.0	9195.0	9255.0	9049.0	10144.0	8730.0	7252.0	7210.0	0.989053047263232	0.888814439416131	signal peptidase I, signal sequence processing protein SEC11	HISTO_BI.Contig285.eannot.1104.final_new		I7I48_12148	ACKS23_11738	ACKS0A_12173						1.0	0.0014973661907618	0.0386828523695204
GENE4627X	ucsf_hc.01_1.G217B.04889		1113.0	1325.0	1281.0	1131.0	1220.0	1525.0	1147.0	951.0	963.0	0.980036426368498	0.91465433437104	hypothetical protein	HISTO_GL.Contig296.Fgenesh_histo.15.final_new		I7I48_10702	ACKS23_10292	ACKS0A_10725						1.0	-0.00592806849037508	0.0768130201191077
GENE8126X	ucsf_hc.01_1.G217B.08598		4503.0	5185.0	4643.0	4883.0	4723.0	5187.0	4662.0	3829.0	3352.0	0.979822763468964	0.882145051868388	L-methionine porter	HISTO_ZL.Contig1131.Fgenesh_histo.223.final_new		I7I48_10002	ACKS23_03797	ACKS0A_10027						1.0	-0.00469635581330685	0.0717267520310161
GENE8447X	ucsf_hc.01_1.G217B.08933		22.0	16.0	18.0	27.0	21.0	17.0	13.0	12.0	22.0	0.994086054201787	0.94743539691077	hypothetical protein		in LTR block	I7I48_01758	ACKS23_03458	ACKS0A_09688						1.0	0.00684421626029352	0.232285251326625
GENE4092X	ucsf_hc.01_1.G217B.04324		5.0	3.0	7.0	5.0	8.0	6.0	4.0	2.0	6.0	0.983587947045627	0.936456139658615	hypothetical protein		near LTR block	I7I48_12235	ACKS23_11825	ACKS0A_12262						1.0	0.0339640401885615	0.424737238533255
GENE5316X	ucsf_hc.01_1.G217B.05606	ICE2	4148.0	4459.0	4396.0	4481.0	4189.0	4859.0	3892.0	3207.0	3530.0	0.979076509295434	0.877871042918363	ER membrane protein	HISTO_GY.Contig460.Fgenesh_histo.74.final_new		I7I48_04978	ACKS23_06229	ACKS0A_05019						1.0	0.00600452397894724	0.0909722762851333
GENE11213X	ucsf_hc.01_1.G217B.11861		14185.0	15336.0	15527.0	17698.0	14871.0	15349.0	14135.0	11222.0	10668.0	0.796858549947569	0.590514976831762	hypothetical protein	HISTO_ZZ.Contig127a-snap.94.final_new		I7I48_11519	ACKS23_11109	ACKS0A_11544						1.0	0.0432137903645806	0.158776361567117
GENE10509X	ucsf_hc.01_1.G217B.11122		4984.0	6031.0	5126.0	6041.0	6069.0	5203.0	4926.0	4394.0	3450.0	0.775943822886182	0.606683797703412	leptomycin B resistance protein	HISTO_ZU.Contig65.Fgenesh_Aspergillus.250.final_new		I7I48_02832	ACKS23_12069	ACKS0A_02865						1.0	0.0583300433932985	0.189142930858242
GENE7722X	ucsf_hc.01_1.G217B.08173	DHH1	13448.0	14859.0	13380.0	14373.0	13399.0	13998.0	13046.0	10922.0	9754.0	0.869316420784159	0.910258678773867	ATP-dependent RNA helicase DHH1	HISTO_ZE.Contig149.fgenesh_plus.24.final_new	in LTR block	I7I48_11283	ACKS23_10874	ACKS0A_11309						1.0	0.0253263894942828	0.0588079668269721
GENE9317X	ucsf_hc.01_1.G217B.09864	VPS52	9461.0	10226.0	9728.0	9316.0	9392.0	10484.0	9118.0	7583.0	7166.0	0.851550645030919	0.918394434751013	Vps52/Sac2 family protein	HISTO_ZL.Contig1161e-snap.47.final_new		I7I48_11161	ACKS23_10751	ACKS0A_11185						1.0	0.0191297869942604	0.0361345579480528
GENE11631X	ucsf_hc.01_1.G217B.12304	STE7	3282.0	3546.0	3550.0	3484.0	3200.0	3933.0	3058.0	2440.0	2814.0	0.780061445031457	0.765079399514879	MAP kinase	HISTO_ZZ.Contig4..eannot.1038.final_new		I7I48_11363	ACKS23_10953	ACKS0A_11388						1.0	0.037073407369336	0.0960465836479578
GENE1446X	ucsf_hc.01_1.G217B.01536		167.0	173.0	184.0	172.0	202.0	247.0	163.0	128.0	153.0	0.891037387468068	0.734719541713595	methyltransferase	HISTO_DA.Contig93.Fgenesh_histo.319.final_new		I7I48_08630	ACKS23_00404	ACKS0A_00403						1.0	-0.0440822154605103	0.218855848520332
GENE6633X	ucsf_hc.01_1.G217B.07009		3298.0	3463.0	3540.0	3688.0	3325.0	4150.0	3359.0	2708.0	2479.0	0.945176825135703	0.565510721487262	hypothetical protein	HISTO_KF.Contig597.Fgenesh_histo.38.final_new	in LTR block	I7I48_02675	ACKS23_10149	ACKS0A_08954					chr7	1.0	-0.010992562803918	0.130269335541002
GENE3069X	ucsf_hc.01_1.G217B.03241		10889.0	12856.0	10676.0	11988.0	11273.0	12514.0	11002.0	8880.0	8433.0	0.984811951049247	0.778343719645987	NAP family protein	HISTO_DY.Contig31.Fgenesh_histo.98.final_new		I7I48_03448	ACKS23_04700	ACKS0A_03489						1.0	-0.00305001295384333	0.0858748263351963
GENE11166X	ucsf_hc.01_1.G217B.11808	PGK1	24130.0	26575.0	25793.0	30223.0	25485.0	26519.0	26879.0	20695.0	16805.0	0.967393742016272	0.904109879510771	phosphoglycerate kinase	HISTO_ZZ.Contig127a.Fgenesh_histo.53.final_new	near LTR block	I7I48_11466	ACKS23_11056	ACKS0A_11491						1.0	-0.0142892979295706	0.11674721723826
GENE3991X	ucsf_hc.01_1.G217B.04220		23.0	21.0	14.0	26.0	34.0	26.0	19.0	10.0	24.0	0.900576208554468	0.790360977335705	hypothetical protein		transposon	I7I48_05347	ACKS23_06597	ACKS0A_05393						1.0	-0.106009366068429	0.492791842247886
GENE7215X	ucsf_hc.01_1.G217B.07616		5844.0	6269.0	5857.0	6489.0	6046.0	7047.0	5595.0	4643.0	4871.0	0.779211672358395	0.606683797703412	nitrogen permease reactivator protein	HISTO_LF.Contig359-snap.221.final_new		I7I48_00729	ACKS23_02396	ACKS0A_02387						1.0	-0.0352055638869233	0.116169516795424
GENE7005X	ucsf_hc.01_1.G217B.07401		4031.0	4378.0	4025.0	4277.0	4146.0	4603.0	4105.0	3371.0	2951.0	0.908980540901588	0.924278903822069	UV radiation resistance protein	HISTO_LF.Contig359.Fgenesh_histo.279.final_new		I7I48_00511	ACKS23_02178	ACKS0A_02169						1.0	-0.0248270311267653	0.0713496385982539
GENE10571X	ucsf_hc.01_1.G217B.11186		6324.0	7612.0	6992.0	7386.0	6965.0	7789.0	6280.0	5694.0	5517.0	0.890067222455993	0.916713518984986	glucan synthesis regulatory protein	HISTO_ZU.Contig65.Fgenesh_histo.250.final_new		I7I48_02896	ACKS23_12133	ACKS0A_02929						1.0	-0.0319470871284091	0.0811465233145521
GENE819X	ucsf_hc.01_1.G217B.00878		4610.0	5455.0	4588.0	5063.0	4710.0	4868.0	5002.0	3749.0	3368.0	0.993151688356739	0.976934333330403	mitochondrial ribosome small subunit component S19	HISTO_BP.Contig457.Fgenesh_Aspergillus.172.final_new		I7I48_04010	ACKS23_05261	ACKS0A_04050						1.0	-0.00163529006470853	0.0299047655962728
GENE5404X	ucsf_hc.01_1.G217B.05699		1451.0	1781.0	1678.0	1977.0	1553.0	1697.0	2155.0	1160.0	946.0	0.966781807238042	0.94760207066981	hypothetical protein		near LTR block	I7I48_05311	ACKS23_06562	ACKS0A_05352						1.0	-0.0177945307000726	0.0974419024474944
GENE3486X	ucsf_hc.01_1.G217B.03681		143.0	181.0	142.0	182.0	175.0	191.0	160.0	117.0	104.0	0.986790811687995	0.82700498291695	hypothetical protein		near LTR block	I7I48_09810	ACKS23_01584	ACKS0A_01583						1.0	0.00965956141021596	0.277284220371841
GENE1064X	ucsf_hc.01_1.G217B.01134		3721.0	4241.0	3558.0	4382.0	4186.0	4628.0	3868.0	3106.0	2752.0	0.766475938559988	0.179384176644503	thioesterase, hot dog superfamily ddomain-containing protein	HISTO_BP.Contig459-snap.44.final_new		I7I48_04266	ACKS23_05517	ACKS0A_04306						1.0	-0.0364004928175357	0.191272839730231
GENE9393X	ucsf_hc.01_1.G217B.09944		3928.0	4366.0	3973.0	4161.0	3897.0	4576.0	3791.0	3067.0	3255.0	0.977975860079177	0.927968044502656	F-box domain-containing protein	HISTO_ZL.Contig658.fgenesh_plus.36.final_new		I7I48_01470	ACKS23_03170	ACKS0A_09400						1.0	-0.00633525066296947	0.0642488938127741
GENE10410X	ucsf_hc.01_1.G217B.11013		2764.0	2936.0	2971.0	2689.0	2751.0	3466.0	2614.0	2151.0	2379.0	0.981563589045617	0.93970134824992	SH3 domain signaling protein		near LTR block	I7I48_01052	ACKS23_02752	ACKS0A_02742						1.0	-0.00499908039620323	0.0559041583866255
GENE6032X	ucsf_hc.01_1.G217B.06366		13994.0	15807.0	14015.0	15552.0	15562.0	15544.0	14245.0	12313.0	9966.0	0.953762216044237	0.854432852669554	DUF221 domain-containing protein	HISTO_JG.Contig206-snap.24.final_new		I7I48_05630	ACKS23_06875	ACKS0A_05680	Ryp1_ChIP					1.0	-0.0137104507894161	0.108946586524183
GENE8888X	ucsf_hc.01_1.G217B.09406		15169.0	17081.0	14964.0	16175.0	15230.0	16078.0	15354.0	12612.0	10790.0	0.954210898749561	0.910844928901856	UDP-N-acetylglucosamine pyrophosphorylase	HISTO_ZL.Contig1161b.eannot.1277.final_new		I7I48_09391	ACKS23_01165	ACKS0A_01164						1.0	0.00813100844589165	0.0479194332343642
GENE8916X	ucsf_hc.01_1.G217B.09436		238.0	277.0	188.0	255.0	304.0	272.0	236.0	191.0	138.0	0.939538391601121	0.68276431374521	HET domain-containing protein	HISTO_ZL.Contig1161b.Fgenesh_Aspergillus.53.final_new		I7I48_09421	ACKS23_01195	ACKS0A_01194						1.0	0.0345403808237852	0.312710828739457
GENE588X	ucsf_hc.01_1.G217B.00635		1470.0	1735.0	1467.0	1586.0	1533.0	1643.0	1372.0	1138.0	1071.0	0.38895016347295	0.511977114561119	6-chlorohydroxyquinol-1,2-dioxygenase	HISTO_AZ.Contig47.eannot.1623.final_new		I7I48_00322	ACKS23_01989	ACKS0A_01980						1.0	0.0977697264270665	0.156481409689449
GENE8258X	ucsf_hc.01_1.G217B.08736		251.0	271.0	281.0	293.0	280.0	285.0	228.0	187.0	192.0	0.768624697698241	0.82700498291695	hypothetical protein			I7I48_01956	ACKS23_03656	ACKS0A_09886						1.0	0.117136771522306	0.241871947193874
GENE6596X	ucsf_hc.01_1.G217B.06971		9.0	14.0	4.0	14.0	10.0	10.0	4.0	3.0	3.0	0.314232254538214	0.410358494851347	hypothetical protein	HISTO_KF.Contig597.eannot.1435.final_new		I7I48_02636	ACKS23_10110	ACKS0A_08915					chr7	1.0	0.880109518634579	1.35443858993388
GENE6430X	ucsf_hc.01_1.G217B.06797		121.0	129.0	150.0	184.0	173.0	128.0	128.0	98.0	64.0	0.630611507846741	0.538531455814436	hypothetical protein	HISTO_KF.Contig597.Fgenesh_histo.37.final_new	in LTR block	I7I48_02460	ACKS23_09934	ACKS0A_08739					chr7	1.0	0.2074152476599	0.494774550789314
GENE10064X	ucsf_hc.01_1.G217B.10652	HOS4	21165.0	24389.0	22320.0	22696.0	20951.0	23339.0	22084.0	17568.0	15990.0	0.9573774279977	0.984902586555584	ankyrin repeat protein	HISTO_ZT.Contig174.eannot.1469.final_new		I7I48_05926	ACKS23_07171	ACKS0A_05976						1.0	0.00856138714942745	0.0200078289523855
GENE6385X	ucsf_hc.01_1.G217B.06743		1881.0	1952.0	1924.0	1989.0	1823.0	2236.0	1682.0	1372.0	1633.0	0.934337423957069	0.764589320848337	DUF887 domain-containing protein	HISTO_JG.Contig207.Fgenesh_histo.88.final_new		I7I48_05690	ACKS23_06935	ACKS0A_05740						1.0	0.0151174068143218	0.112982859606919
GENE6292X	ucsf_hc.01_1.G217B.06644		1629.0	1927.0	1844.0	1965.0	1845.0	2072.0	1591.0	1341.0	1318.0	0.634947616084177	0.182691396133402	PQ loop repeat protein	HISTO_JG.Contig207.fgenesh_plus.67.final_new		I7I48_05791	ACKS23_07036	ACKS0A_05841						1.0	0.0588611912679964	0.212676029368613
GENE7861X	ucsf_hc.01_1.G217B.08314		29.0	47.0	38.0	49.0	39.0	56.0	30.0	24.0	30.0	0.821307989821455	0.624256014448723	hypothetical protein		near LTR block	I7I48_02127	ACKS23_09601	ACKS0A_08407					chr7	1.0	0.135161980268697	0.507789020590954
GENE4767X	ucsf_hc.01_1.G217B.05035		10884.0	12179.0	11055.0	11539.0	11914.0	12250.0	10093.0	8734.0	8641.0	0.897551088452944	0.786924195891653	hypothetical protein	HISTO_GL.Contig306.Fgenesh_Aspergillus.5.final_new	near LTR block	I7I48_10963	ACKS23_10552	ACKS0A_10986						1.0	0.0251646572416711	0.121546757471605
GENE11431X	ucsf_hc.01_1.G217B.12088		3988.0	4515.0	4076.0	4430.0	4409.0	4728.0	3774.0	3232.0	2974.0	0.712668748521013	0.308479169589652	hypothetical protein	HISTO_ZZ.Contig127c-snap.18.final_new		I7I48_11749	ACKS23_11339	ACKS0A_11774	Ryp1_ChIP		Ryp3_ChIP			1.0	0.0493442610214707	0.188761161742819
GENE2358X	ucsf_hc.01_1.G217B.02491		167.0	162.0	195.0	199.0	164.0	215.0	142.0	135.0	134.0	0.887590479149244	0.82700498291695	hypothetical protein			I7I48_08069	ACKS23_09314	ACKS0A_08119						1.0	0.0585029105811206	0.230309162865407
GENE3578X	ucsf_hc.01_1.G217B.03777		61.0	47.0	57.0	70.0	50.0	53.0	68.0	33.0	31.0	0.869030903986058	0.918403316363014	hypothetical protein	HISTO_AAU.Contig13.Fgenesh_Neurospora.2.final_new	in LTR block	I7I48_09713	ACKS23_01487	ACKS0A_01486						1.0	0.0852962637238328	0.179211987600627
GENE10475X	ucsf_hc.01_1.G217B.11087		3324.0	4055.0	3579.0	3650.0	4077.0	3585.0	3306.0	2985.0	2325.0	0.709563819102753	0.745385529838465	hypothetical protein	HISTO_ZU.Contig65.eannot.2116.final_new	near LTR block	I7I48_02797	ACKS23_12034	ACKS0A_02830						1.0	0.0671712137681224	0.142419386279794
GENE1923X	ucsf_hc.01_1.G217B.02030		4970.0	5358.0	5953.0	5180.0	5258.0	6945.0	4478.0	3627.0	4862.0	0.880482491187474	0.853785771096955	hypothetical protein	HISTO_DF.Contig537.Fgenesh_Aspergillus.72.final_new	near LTR block	I7I48_03251	ACKS23_04503	ACKS0A_03292	Ryp1_ChIP					1.0	0.0474806979341746	0.162543010361991
GENE11076X	ucsf_hc.01_1.G217B.11714		1242.0	1341.0	1266.0	1460.0	1275.0	1311.0	1274.0	935.0	909.0	0.893743240451983	0.769331881863509	hypothetical protein	HISTO_ZZ.Contig127a.Fgenesh_histo.16.final_new		I7I48_11370	ACKS23_10960	ACKS0A_11395						1.0	0.0251907924448975	0.123103538288561
GENE10116X	ucsf_hc.01_1.G217B.10705		58.0	92.0	57.0	87.0	88.0	76.0	71.0	55.0	38.0	0.927193511711166	0.673520635282179	hypothetical protein			I7I48_06672	ACKS23_07917	ACKS0A_06722						1.0	0.0477174657199509	0.373979647113525
GENE10421X	ucsf_hc.01_1.G217B.11026		2913.0	3336.0	3313.0	3691.0	3196.0	3294.0	3145.0	2462.0	2259.0	0.995558365981457	0.774227672799394	eukaryotic translation initiation factor 6	HISTO_ZU.Contig2.eannot.1037.final_new	near LTR block	I7I48_01079	ACKS23_02779	ACKS0A_02769						1.0	0.0012049314654714	0.119905490566093
GENE10655X	ucsf_hc.01_1.G217B.11275		1503.0	1724.0	1506.0	1579.0	1492.0	1820.0	1521.0	1217.0	1091.0	0.901813872426743	0.852900823485405	sucrase/ferredoxin domain-containing protein	HISTO_ZU.Contig65.Fgenesh_histo.74.final_new		I7I48_02985	ACKS23_12222	ACKS0A_03018						1.0	0.0242585527199859	0.0996225163054261
GENE850X	ucsf_hc.01_1.G217B.00909		1216.0	1349.0	1095.0	1193.0	1205.0	1319.0	1253.0	1034.0	863.0	0.813878269335773	0.995900003516587	D-amino acid oxidase	HISTO_BP.Contig457.Fgenesh_Aspergillus.171.final_new		I7I48_04042	ACKS23_05293	ACKS0A_04082						1.0	-0.0652003385983546	-0.0108178215567873
GENE3772X	ucsf_hc.01_1.G217B.03987	CWC22	6158.0	6636.0	6330.0	6288.0	6163.0	7141.0	6262.0	5191.0	5104.0	0.477105414922209	0.991899828769951	pre-mRNA-splicing factor cwc22	HISTO_FE.Contig19.Fgenesh_Neurospora.245.final_new		I7I48_08951	ACKS23_00725	ACKS0A_00724						1.0	-0.0759391427134046	-0.0140032165351514
GENE905X	ucsf_hc.01_1.G217B.00967		6.0	16.0	3.0	8.0	8.0	10.0	10.0	6.0	11.0	0.430948727034599	0.953244869984103	no significant blast hit	HISTO_BP.Contig457.Fgenesh_histo.89.final_new	near LTR block	I7I48_04101	ACKS23_05352	ACKS0A_04141						1.0	-0.627846591312705	-0.273091590134025
GENE4130X	ucsf_hc.01_1.G217B.04363		2874.0	3352.0	3114.0	3149.0	3000.0	3281.0	3106.0	2467.0	2447.0	0.413479596497349	0.980230539552402	ATPase	HISTO_FX.Contig167.eannot.1316.final_new	near LTR block	I7I48_12196	ACKS23_11786	ACKS0A_12223						1.0	-0.0641828751512215	-0.0198376238058087
GENE7566X	ucsf_hc.01_1.G217B.07981		992.0	1057.0	983.0	1041.0	1051.0	1080.0	1082.0	853.0	789.0	0.34095610283377	0.980230539552402	hypothetical protein			I7I48_03554	ACKS23_04806	ACKS0A_03595						1.0	-0.126622732514668	-0.0327999876605087
GENE920X	ucsf_hc.01_1.G217B.00986	MCM6	7970.0	9576.0	7655.0	8280.0	8371.0	8898.0	7870.0	7122.0	6681.0	0.541616398626228	0.986589176020874	DNA replication licensing factor mcm6	HISTO_BP.Contig457.fgenesh_plus.57.final_new	near LTR block	I7I48_04120	ACKS23_05371	ACKS0A_04160						1.0	-0.0754155740857767	-0.0200115344287948
GENE7567X	ucsf_hc.01_1.G217B.07982	TAF11	4059.0	4776.0	4199.0	4626.0	4365.0	4212.0	4406.0	3704.0	3213.0	0.571833332972976	0.981075187575935	transcription factor TFIID complex subunit Taf11	HISTO_LG.Contig392.eannot.1762.final_new		I7I48_03553	ACKS23_04805	ACKS0A_03594						1.0	-0.0785914267206227	-0.0295051628969736
GENE3733X	ucsf_hc.01_1.G217B.03948		20.0	21.0	13.0	15.0	20.0	42.0	26.0	13.0	22.0	0.524692539660074	0.999399643929829	hypothetical protein		near LTR block	I7I48_08912	ACKS23_00686	ACKS0A_00685						1.0	-0.441190372969207	-0.00520624670677772
GENE2405X	ucsf_hc.01_1.G217B.02542		98.0	160.0	145.0	152.0	163.0	184.0	171.0	126.0	111.0	0.266554791618778	0.990664280101134	hypothetical protein	HISTO_DM.Contig933.Fgenesh_Neurospora.182.final_new	near LTR block	I7I48_08018	ACKS23_09263	ACKS0A_08068						1.0	-0.315808662922773	0.0415525150585372
GENE1277X	ucsf_hc.01_1.G217B.01355		172.0	185.0	181.0	288.0	256.0	310.0	230.0	240.0	247.0	0.000174506668756385	0.999428777786022	hypothetical protein		near LTR block	I7I48_09833	ACKS23_01607	ACKS0A_01606						1.0	-0.692868314896889	-0.000266037445436851
GENE8446X	ucsf_hc.01_1.G217B.08932		17.0	15.0	20.0	25.0	30.0	29.0	32.0	18.0	21.0	0.0340806058458231	0.999417040968488	hypothetical protein		transposon	I7I48_01759	ACKS23_03459	ACKS0A_09689						1.0	-0.71074174486007	0.00199086338246657
GENE7175X	ucsf_hc.01_1.G217B.07575		2261.0	2416.0	2340.0	2536.0	2326.0	2537.0	2348.0	1898.0	1946.0	0.183782490630713	0.997956565623596	thiamine-repressible mitochondrial transporter THI74	HISTO_LF.Contig359.genewise.44.final_new		I7I48_00687	ACKS23_02354	ACKS0A_02345						1.0	-0.103549772739696	0.00149861157628361
GENE8701X	ucsf_hc.01_1.G217B.09205		1909.0	2007.0	1867.0	2307.0	2035.0	2199.0	2072.0	1821.0	1631.0	0.0308343636348223	0.991975193061412	hypothetical protein		near LTR block	I7I48_09190	ACKS23_00964	ACKS0A_00963						1.0	-0.217695632213751	-0.0122060100327728
GENE1157X	ucsf_hc.01_1.G217B.01229		2694.0	3036.0	2769.0	3237.0	2964.0	3025.0	2965.0	2530.0	2208.0	0.142416356247966	0.995797569525538	dynactin Arp1 p25 subunit	HISTO_BP.Contig459.eannot.1512.final_new		I7I48_04362	ACKS23_05613	ACKS0A_04402						1.0	-0.140045975231991	0.00720630970811342
GENE4564X	ucsf_hc.01_1.G217B.04823	RSC9	6652.0	7414.0	7152.0	7750.0	7397.0	8541.0	7314.0	6177.0	6139.0	0.0724834838582858	0.991975193061412	chromatin remodeling complex subunit	HISTO_GL.Contig296.Fgenesh_histo.18.final_new	near LTR block	I7I48_10636	ACKS23_10226	ACKS0A_10659						1.0	-0.173723318027398	0.0133640593454762
GENE8874X	ucsf_hc.01_1.G217B.09391	RPA43	2938.0	3103.0	2990.0	3353.0	3051.0	3518.0	3264.0	2576.0	2471.0	0.0752903219434308	0.996606720663064	DNA-dependent RNA polymerase I subunit A43	HISTO_ZL.Contig1161b.Fgenesh_Aspergillus.34.final_new		I7I48_09376	ACKS23_01150	ACKS0A_01149						1.0	-0.161012488323944	0.00254476989773611
GENE4396X	ucsf_hc.01_1.G217B.04649		66.0	81.0	66.0	109.0	85.0	111.0	90.0	73.0	121.0	0.0140272333366142	0.937982259236045	hypothetical protein		near LTR block	I7I48_00967	ACKS23_02667	ACKS0A_02658						1.0	-0.663657072257045	-0.122504995704599
GENE6416X	ucsf_hc.01_1.G217B.06777		8.0	4.0	9.0	12.0	13.0	11.0	12.0	7.0	17.0	0.135681748202645	0.97824935886216	hypothetical protein		in LTR block	I7I48_02692	ACKS23_10164	ACKS0A_08969					chr7	1.0	-1.01929732277973	-0.1777713682683
GENE2261X	ucsf_hc.01_1.G217B.02388		84.0	74.0	82.0	86.0	89.0	105.0	92.0	79.0	64.0	0.445723798748219	0.999417040968488	hypothetical protein		near LTR block	I7I48_07466	ACKS23_08711	ACKS0A_07516						1.0	-0.253430813290742	-0.000971845527902193
GENE4926X	ucsf_hc.01_1.G217B.05199		1438.0	1689.0	1524.0	1621.0	1731.0	1724.0	1603.0	1355.0	1313.0	0.15775386043534	0.995900003516587	hypothetical protein	HISTO_GX.Contig297.Fgenesh_Neurospora.115.final_new	near LTR block	I7I48_05320	ACKS23_04054	ACKS0A_05364	Ryp1_ChIP					1.0	-0.162926788320216	-0.00776660052843159
GENE841X	ucsf_hc.01_1.G217B.00900		2403.0	2747.0	2393.0	2536.0	2726.0	2965.0	2624.0	2230.0	1974.0	0.148572274435731	0.991899828769951	hypothetical protein	HISTO_BP.Contig457.Fgenesh_histo.161.final_new		I7I48_04033	ACKS23_05284	ACKS0A_04073	Ryp1_ChIP					1.0	-0.13970832416865	0.0141560240350049
GENE11511X	ucsf_hc.01_1.G217B.12170	TPO5	7601.0	8597.0	7431.0	8422.0	8786.0	8895.0	8653.0	7197.0	5858.0	0.234649981043807	0.986589176020874	GABA permease GabA, yeast- and conidia-enriched transcript	HISTO_ZZ.Contig127c.Fgenesh_Aspergillus.85.final_new		I7I48_11831	ACKS23_11421	ACKS0A_11856						1.0	-0.152151898974813	0.0234709774154771
GENE10533X	ucsf_hc.01_1.G217B.11147		15.0	14.0	12.0	22.0	17.0	19.0	16.0	18.0	14.0	0.315280012806362	0.997058952121463	hypothetical protein			I7I48_02857	ACKS23_12094	ACKS0A_02890						1.0	-0.503492905680681	0.0103413554103111
GENE3680X	ucsf_hc.01_1.G217B.03891		3559.0	3521.0	3722.0	4075.0	3641.0	3921.0	3521.0	3013.0	2959.0	0.43049838523368	0.968628039425835	hypothetical protein	HISTO_FE.Contig19.eannot.1944.final_new		I7I48_08855	ACKS23_00629	ACKS0A_00628						1.0	-0.0993158157024991	0.0367205569804536
GENE1690X	ucsf_hc.01_1.G217B.01788		14.0	25.0	14.0	23.0	14.0	37.0	19.0	11.0	26.0	0.665349340071154	0.982952260268587	hypothetical protein			I7I48_08375	ACKS23_00150	ACKS0A_00150						1.0	-0.325221311223013	0.129234816124512
GENE8490X	ucsf_hc.01_1.G217B.08979		0.0	1.0	23.0	21.0	8.0	4.0	1.0	15.0	13.0	0.625868201867027	0.991975193061412	hypothetical protein		near LTR block	I7I48_01712	ACKS23_03412	ACKS0A_09642						1.0	-1.58889072126113	0.270873873761811
GENE5033X	ucsf_hc.01_1.G217B.05311		15037.0	16994.0	14385.0	16026.0	15812.0	16429.0	15050.0	12785.0	11787.0	0.556736257128126	0.953244869984103	WD domain-containing protein	HISTO_GX.Contig297.Fgenesh_histo.46.final_new	near LTR block	I7I48_10144	ACKS23_03942	ACKS0A_10170						1.0	-0.05718778895063	0.0322368166792018
GENE287X	ucsf_hc.01_1.G217B.00308		3577.0	4320.0	3255.0	3639.0	3744.0	3884.0	3707.0	3186.0	2727.0	0.607223622491326	0.986589176020874	DNA mismatch repair protein msh3	HISTO_AL.Contig320.fgenesh_plus.11.final_new	near LTR block	I7I48_01096	ACKS23_02796	ACKS0A_09026						1.0	-0.0752842877992261	-0.022951326875071
GENE5457X	ucsf_hc.01_1.G217B.05757		4304.0	5179.0	4225.0	4487.0	4477.0	4827.0	4268.0	3721.0	3671.0	0.583376361223055	0.987078498152414	lymphocyte-specific helicase			I7I48_05253	ACKS23_06504	ACKS0A_05294						1.0	-0.0576082639389206	-0.0149324123878012
GENE9637X	ucsf_hc.01_1.G217B.10205	TPS1	5380.0	6003.0	5552.0	5574.0	5427.0	6109.0	5553.0	4668.0	4299.0	0.443974362156549	0.982127344328258	alpha,alpha-trehalose-phosphate synthase	HISTO_ZT.Contig1089.fgenesh_plus.107.final_new		I7I48_06226	ACKS23_07471	ACKS0A_06276						1.0	-0.0609735634412614	-0.0171272575825858
GENE4671X	ucsf_hc.01_1.G217B.04933		1810.0	2072.0	2078.0	2056.0	1906.0	2094.0	2146.0	1712.0	1304.0	0.767987034111358	0.995900003516587	hypothetical protein	HISTO_GL.Contig296.Fgenesh_Neurospora.34.final_new		I7I48_10746	ACKS23_10336	ACKS0A_10769						1.0	-0.0623999822361645	-0.0089106759284201
GENE6397X	ucsf_hc.01_1.G217B.06756		0.0	0.0	24.0	0.0	35.0	17.0	46.0	32.0	0.0	0.418183735339998	0.969334810459179	hypothetical protein			I7I48_05678	ACKS23_06923	ACKS0A_05728						1.0	-2.70914526844016	-0.782134248867443
GENE3158X	ucsf_hc.01_1.G217B.03335		21.0	21.0	18.0	37.0	31.0	28.0	29.0	21.0	21.0	0.23230216520071	0.94743539691077	hypothetical protein			I7I48_04498	ACKS23_05749	ACKS0A_04539						1.0	-0.519816401546619	0.164503281544336
GENE3302X	ucsf_hc.01_1.G217B.03487		41.0	35.0	39.0	57.0	47.0	67.0	49.0	44.0	39.0	0.158971496907812	0.967666531951846	hypothetical protein			I7I48_04651	ACKS23_05902	ACKS0A_04692						1.0	-0.486590454320899	0.106411484518115
GENE5707X	ucsf_hc.01_1.G217B.06023		241.0	333.0	304.0	409.0	265.0	437.0	345.0	284.0	290.0	0.0681171021605979	0.996028105711587	hypothetical protein			I7I48_07152	ACKS23_08397	ACKS0A_07202						1.0	-0.358918420304883	-0.0074653717261981
GENE1466X	ucsf_hc.01_1.G217B.01558		1323.0	1486.0	1164.0	1348.0	1305.0	1485.0	1382.0	1087.0	1038.0	0.452618945949644	0.991975193061412	hypothetical protein	HISTO_DA.Contig93.Fgenesh_histo.303.final_new		I7I48_08607	ACKS23_00381	ACKS0A_00380						1.0	-0.107076463250649	-0.0147473079058971
GENE732X	ucsf_hc.01_1.G217B.00790		1221.0	1393.0	1224.0	1351.0	1244.0	1384.0	1315.0	1089.0	954.0	0.532426075621313	0.995900003516587	glutamyl-tRNA synthetase	HISTO_BP.Contig457.Fgenesh_Neurospora.181.final_new		I7I48_03922	ACKS23_05173	ACKS0A_03962						1.0	-0.089204081674823	-0.00754927746825729
GENE5569X	ucsf_hc.01_1.G217B.05877	PIGF	3433.0	3738.0	3301.0	3787.0	3289.0	3809.0	3578.0	3056.0	2489.0	0.55616395991953	0.996028105711587	phosphoethanolamine transferase PIGF	HISTO_HS.Contig68.eannot.2169.final_new	near LTR block	I7I48_07299	ACKS23_08544	ACKS0A_07349						1.0	-0.0786962768826829	0.00531379954990552
GENE9974X	ucsf_hc.01_1.G217B.10556		31.0	23.0	34.0	28.0	33.0	43.0	29.0	23.0	34.0	0.709868234646454	0.996028105711587	hypothetical protein			I7I48_06022	ACKS23_07267	ACKS0A_06072						1.0	-0.25746552524243	0.0168111723300238
GENE5502X	ucsf_hc.01_1.G217B.05804		12.0	8.0	20.0	22.0	15.0	28.0	16.0	12.0	15.0	0.409628385587362	0.901754589863832	hypothetical protein	HISTO_HF.Contig5.Fgenesh_histo.3.final_new	in LTR block	I7I48_03157	ACKS23_04409	ACKS0A_03198						1.0	-0.482005653974796	0.295677071948216
GENE6772X	ucsf_hc.01_1.G217B.07151		16.0	16.0	16.0	19.0	18.0	31.0	22.0	18.0	12.0	0.475459637350567	0.980230539552402	hypothetical protein			I7I48_02407	ACKS23_09881	ACKS0A_08687					chr7	1.0	-0.370510747278167	0.114960275763748
GENE8297X	ucsf_hc.01_1.G217B.08775		7292.0	8137.0	7294.0	8015.0	7457.0	7619.0	7617.0	6226.0	5480.0	0.861390849890099	0.995900003516587	SMC (structural maintenance of chromosomes) domain-containing protein	HISTO_ZL.Contig1131-snap.116.final_new		I7I48_01917	ACKS23_03617	ACKS0A_09847	Ryp1_ChIP					1.0	-0.0445497827688257	0.0092234204809829
GENE2012X	ucsf_hc.01_1.G217B.02124	TIM22	2180.0	2458.0	2223.0	2487.0	2198.0	2337.0	2476.0	2062.0	1567.0	0.532518229248327	0.975530556047685	mitochondrial import inner membrane translocase subunit tim22	HISTO_DF.Contig537.eannot.1362.final_new		I7I48_03347	ACKS23_04599	ACKS0A_03388						1.0	-0.102886565814444	-0.0412613139653626
GENE3532X	ucsf_hc.01_1.G217B.03730		353.0	372.0	373.0	373.0	377.0	453.0	377.0	358.0	358.0	0.0573209675630235	0.847183000698745	hypothetical protein			I7I48_09761	ACKS23_01535	ACKS0A_01534						1.0	-0.277944362599153	-0.119870698085042
GENE2579X	ucsf_hc.01_1.G217B.02724		393.0	394.0	369.0	427.0	342.0	476.0	399.0	340.0	337.0	0.266437272227273	0.966546331128327	hypothetical protein			I7I48_07835	ACKS23_09080	ACKS0A_07885						1.0	-0.182575366258149	-0.0537725350811504
GENE10660X	ucsf_hc.01_1.G217B.11280	SMC4	17538.0	19773.0	18640.0	19378.0	18421.0	20055.0	19271.0	15369.0	14561.0	0.564303775315079	0.991975193061412	condensin subunit	HISTO_ZU.Contig65.eannot.2102.final_new		I7I48_02990	ACKS23_12227	ACKS0A_03023						1.0	-0.0945844870311188	-0.0160243106525773
GENE2061X	ucsf_hc.01_1.G217B.02180		500.0	608.0	566.0	665.0	490.0	594.0	511.0	506.0	471.0	0.635850573232332	0.990883348037359	hypothetical protein		near LTR block	I7I48_07677	ACKS23_08922	ACKS0A_07727						1.0	-0.116024607068266	-0.0307540182579724
GENE7657X	ucsf_hc.01_1.G217B.08080		195.0	177.0	210.0	238.0	139.0	281.0	264.0	144.0	263.0	0.229655807789796	0.847183000698745	hypothetical protein		in LTR block	I7I48_05336	ACKS23_06588	ACKS0A_05382						1.0	-0.45031790524395	-0.286861113214422
GENE1645X	ucsf_hc.01_1.G217B.01743		182.0	175.0	181.0	226.0	150.0	185.0	235.0	140.0	121.0	0.802885617732962	0.990664280101134	hypothetical protein			I7I48_08421	ACKS23_00195							1.0	-0.131823242896577	-0.0588743747811882
GENE9078X	ucsf_hc.01_1.G217B.09609	MPS1	5413.0	5834.0	5346.0	5686.0	5103.0	5532.0	5407.0	4422.0	4061.0	0.91846735697639	0.991975193061412	dual specificity protein kinase	HISTO_ZL.Contig1161c-snap.105.final_new		I7I48_09594	ACKS23_01368	ACKS0A_01367						1.0	-0.0241485281082392	-0.0191512743466111
GENE5702X	ucsf_hc.01_1.G217B.06018		942.0	1149.0	919.0	1054.0	1027.0	1050.0	946.0	926.0	750.0	0.561742995461515	0.99647443001015	hypothetical protein			I7I48_07157	ACKS23_08402	ACKS0A_07207						1.0	-0.086081217595348	0.0034656428487061
GENE10731X	ucsf_hc.01_1.G217B.11354		1109.0	1122.0	1231.0	1445.0	1035.0	1237.0	1247.0	896.0	953.0	0.675726397579412	0.999399643929829	hypothetical protein			I7I48_03065	ACKS23_12302	ACKS0A_03098						1.0	-0.120634171491228	0.00169735945719651
GENE9261X	ucsf_hc.01_1.G217B.09802	RIM20	4173.0	4688.0	4632.0	4573.0	4379.0	4866.0	4644.0	3668.0	3364.0	0.527810590333388	0.995900003516587	pH-response regulator protein palA/RIM20	HISTO_ZL.Contig1161e.Fgenesh_histo.62.final_new		I7I48_06774	ACKS23_08019	ACKS0A_06824						1.0	-0.0704584965123276	-0.00624886386743118
GENE589X	ucsf_hc.01_1.G217B.00636		77.0	89.0	74.0	76.0	65.0	80.0	86.0	62.0	72.0	0.557028504997727	0.730894916016586	hypothetical protein			I7I48_00323	ACKS23_01990	ACKS0A_01981						1.0	-0.15737368871027	-0.246746765513657
GENE8122X	ucsf_hc.01_1.G217B.08594		354.0	424.0	448.0	408.0	385.0	345.0	413.0	379.0	307.0	0.51738004773663	0.6582184703876	hypothetical protein			I7I48_10008	ACKS23_03803	ACKS0A_10033						1.0	-0.128086778594894	-0.207807017001873
GENE3723X	ucsf_hc.01_1.G217B.03937		42.0	46.0	51.0	49.0	38.0	49.0	45.0	45.0	47.0	0.528281277444568	0.864237041481959	hypothetical protein		near LTR block	I7I48_08901	ACKS23_00675	ACKS0A_00674						1.0	-0.264217663416026	-0.268274705639255
GENE6492X	ucsf_hc.01_1.G217B.06862		42.0	27.0	31.0	26.0	34.0	32.0	34.0	35.0	31.0	0.55359183400078	0.836614091167366	hypothetical protein			I7I48_02526	ACKS23_10000	ACKS0A_08805					critical_region	1.0	-0.313972703365847	-0.381947818259704
GENE299X	ucsf_hc.01_1.G217B.00321		14.0	22.0	16.0	25.0	18.0	14.0	26.0	11.0	31.0	0.274484964042228	0.809208164577221	hypothetical protein		transposon	I7I48_01083	ACKS23_02783	ACKS0A_09013						1.0	-0.564561926528984	-0.433239298730517
GENE948X	ucsf_hc.01_1.G217B.01015		279.0	265.0	332.0	318.0	242.0	319.0	305.0	242.0	247.0	0.496081736736119	0.904109879510771	hypothetical protein			I7I48_04148	ACKS23_05399	ACKS0A_04188						1.0	-0.151118903444557	-0.115782264907517
GENE4128X	ucsf_hc.01_1.G217B.04361		627.0	632.0	673.0	819.0	605.0	520.0	745.0	599.0	512.0	0.456585914151473	0.847183000698745	hypothetical protein		near LTR block	I7I48_12198	ACKS23_11788	ACKS0A_12225						1.0	-0.22188475097409	-0.213742198964679
GENE4426X	ucsf_hc.01_1.G217B.04681		39.0	46.0	58.0	51.0	37.0	63.0	68.0	29.0	54.0	0.424733805249441	0.900192076330165	hypothetical protein		transposon	I7I48_02698	ACKS23_10170	ACKS0A_08975					chr7	1.0	-0.31457923994281	-0.213202893252831
GENE9003X	ucsf_hc.01_1.G217B.09529		14.0	18.0	14.0	14.0	15.0	19.0	22.0	15.0	18.0	0.390020170980866	0.847413058966525	hypothetical protein			I7I48_09514	ACKS23_01288	ACKS0A_01287						1.0	-0.533297389021913	-0.446607784271103
GENE7191X	ucsf_hc.01_1.G217B.07591		5645.0	6381.0	5696.0	5585.0	5504.0	6353.0	5842.0	4728.0	4379.0	0.67420890991728	0.939138941340353	serine/threonine phosphatase PP-X isozyme 2	HISTO_LF.Contig359.Fgenesh_Aspergillus.39.final_new		I7I48_00703	ACKS23_02370	ACKS0A_02361						1.0	-0.0358272264596629	-0.0301829135448122
GENE8415X	ucsf_hc.01_1.G217B.08900		6.0	10.0	11.0	9.0	10.0	10.0	17.0	6.0	10.0	0.448618759083931	0.907782271718173	hypothetical protein			I7I48_01793	ACKS23_03493	ACKS0A_09723						1.0	-0.506090677868492	-0.343703796858867
GENE11610X	ucsf_hc.01_1.G217B.12283		5241.0	5544.0	5494.0	5032.0	5271.0	5772.0	5233.0	4443.0	4324.0	0.540456649555829	0.893053321040113	MFS monocarboxylate transporter	HISTO_ZZ.Contig2f-snap.10.final_new		I7I48_11342	ACKS23_10932	ACKS0A_11367						1.0	-0.0670877312541913	-0.0577601893612449
GENE1838X	ucsf_hc.01_1.G217B.01940		4559.0	5581.0	4453.0	4593.0	4648.0	5095.0	4720.0	4079.0	3610.0	0.668500718148272	0.939138941340353	PKc-like superfamily domain-containing protein	HISTO_DA.Contig94.Fgenesh_histo.2.final_new	near LTR block	I7I48_08746	ACKS23_00520	ACKS0A_00519	Ryp1_ChIP					1.0	-0.0543023237711884	-0.0451736396008187
GENE3677X	ucsf_hc.01_1.G217B.03887		4404.0	4592.0	4439.0	4323.0	4077.0	4765.0	4273.0	3545.0	3507.0	0.747512607139342	0.936456139658615	transcription factor tfiiia	HISTO_FE.Contig19.Fgenesh_Aspergillus.199.final_new		I7I48_08851	ACKS23_00625	ACKS0A_00624						1.0	-0.0374419762053293	-0.0396018626080288
GENE7692X	ucsf_hc.01_1.G217B.08126		0.0	0.0	0.0	0.0	0.0	0.0	0.0	0.0	0.0	0.852290472887621	0.982127344328258	hypothetical protein		in LTR block	I7I48_11269	ACKS23_10860	ACKS0A_11295						1.0	-0.289406322434878	-0.260035279369878
GENE4606X	ucsf_hc.01_1.G217B.04866		57.0	62.0	88.0	60.0	64.0	119.0	87.0	69.0	80.0	0.163235669768146	0.850112597787674	hypothetical protein		near LTR block	I7I48_10679	ACKS23_10269	ACKS0A_10702						1.0	-0.496833704871571	-0.269961466293887
GENE5806X	ucsf_hc.01_1.G217B.06122		2973.0	3360.0	3320.0	3004.0	3164.0	3354.0	3097.0	2506.0	2491.0	0.778209834224923	0.980230539552402	histone-lysine N-methyltransferase	HISTO_HS.Contig68-snap.171.final_new		I7I48_07052	ACKS23_08297	ACKS0A_07102						1.0	-0.0304839564135113	-0.020667328698047
GENE6399X	ucsf_hc.01_1.G217B.06758		23.0	7.0	16.0	15.0	15.0	10.0	14.0	24.0	9.0	0.688220551525667	0.913507824835537	hypothetical protein			I7I48_05675	ACKS23_06920	ACKS0A_05725						1.0	-0.373574150109886	-0.403075539761999
GENE11634X	ucsf_hc.01_1.G217B.12309		0.0	0.0	0.0	0.0	0.0	0.0	0.0	1.0	0.0	0.699277022222647	0.929666427092776	hypothetical protein			I7I48_02366	ACKS23_09840	ACKS0A_08646					chr7	1.0	-0.817727156008597	-0.788356112943597
GENE1298X	ucsf_hc.01_1.G217B.01379		21.0	40.0	49.0	41.0	38.0	38.0	34.0	34.0	44.0	0.476006002246355	0.953216999438267	hypothetical protein		in LTR block	I7I48_10302	ACKS23_04110	ACKS0A_10327						1.0	-0.367403365664244	-0.176177763158639
GENE2040X	ucsf_hc.01_1.G217B.02155		54.0	60.0	68.0	69.0	66.0	65.0	73.0	81.0	51.0	0.187958907846909	0.836614091167366	hypothetical protein		in LTR block	I7I48_11193	ACKS23_10783	ACKS0A_11217						1.0	-0.438827604692677	-0.27080667341816
GENE2458X	ucsf_hc.01_1.G217B.02597		5050.0	5378.0	5357.0	5084.0	4837.0	5735.0	5176.0	4204.0	4014.0	0.776831408537835	0.980230539552402	ankyrin repeat and BTB/POZ domain-containing protein	HISTO_DM.Contig933.fgenesh_plus.16.final_new		I7I48_07963	ACKS23_09208	ACKS0A_08013						1.0	-0.0447207180891898	-0.0299210166528887
GENE4030X	ucsf_hc.01_1.G217B.04259		40.0	51.0	52.0	46.0	44.0	61.0	47.0	52.0	42.0	0.445723798748219	0.918403316363014	hypothetical protein			I7I48_12300	ACKS23_11890	ACKS0A_12327						1.0	-0.264533936962712	-0.160056667760411
GENE2460X	ucsf_hc.01_1.G217B.02599	WBP11	2511.0	2960.0	2573.0	2800.0	2608.0	2769.0	2733.0	2393.0	1990.0	0.327374967589948	0.923988240925756	Wbp11 superfamily domain-containing protein	HISTO_DM.Contig933-snap.49.final_new		I7I48_07961	ACKS23_09206	ACKS0A_08011						1.0	-0.105082961847736	-0.0505223381756315
GENE11210X	ucsf_hc.01_1.G217B.11858		12750.0	13205.0	13300.0	13487.0	12511.0	13825.0	12663.0	10556.0	10667.0	0.531445223417704	0.982372270541064	HMG box domain-containing protein	HISTO_ZZ.Contig127a.Fgenesh_histo.61.final_new		I7I48_11516	ACKS23_11106	ACKS0A_11541		Ryp2_ChIP	Ryp3_ChIP			1.0	-0.0723074112248998	-0.0233094991922744
GENE8453X	ucsf_hc.01_1.G217B.08939		1925.0	2220.0	2076.0	2123.0	1988.0	2302.0	2031.0	1805.0	1640.0	0.381801829015929	0.980230539552402	ATPase family AAA domain-containing protein	HISTO_ZL.Contig1131.eannot.1994.final_new	in LTR block	I7I48_01752	ACKS23_03452	ACKS0A_09682						1.0	-0.101202175267805	-0.0282300220425782
GENE9569X	ucsf_hc.01_1.G217B.10133		58.0	42.0	56.0	59.0	50.0	58.0	62.0	45.0	40.0	0.595908703460981	0.984902586555584	hypothetical protein			I7I48_06298	ACKS23_07543	ACKS0A_06348						1.0	-0.210205287056183	-0.0649989329029891
GENE939X	ucsf_hc.01_1.G217B.01005	SHE9	4337.0	4746.0	4089.0	4465.0	4149.0	4410.0	4374.0	3675.0	3243.0	0.583376361223055	0.926247377844863	She9/Mdm33 family protein	HISTO_BP.Contig457.eannot.1699.final_new		I7I48_04138	ACKS23_05389	ACKS0A_04178						1.0	-0.0598688047805718	-0.0452811497516974
GENE8085X	ucsf_hc.01_1.G217B.08556		434.0	390.0	489.0	482.0	388.0	379.0	462.0	439.0	333.0	0.386748718853824	0.690883536580715	hypothetical protein		near LTR block	I7I48_10045	ACKS23_03840	ACKS0A_10070						1.0	-0.196698093763914	-0.241217098515988
GENE1255X	ucsf_hc.01_1.G217B.01333	ERV41	9087.0	9818.0	9436.0	8736.0	8852.0	10450.0	9132.0	7808.0	7916.0	0.373833759604214	0.820916456369484	COPII-coated vesicle protein	HISTO_BP.Contig459.eannot.1561.final_new	near LTR block	I7I48_04466	ACKS23_05717	ACKS0A_04506						1.0	-0.097153633754151	-0.087488601007168
GENE3461X	ucsf_hc.01_1.G217B.03652		1385.0	1509.0	1648.0	1670.0	1320.0	1426.0	1972.0	1469.0	1399.0	0.00829152033262112	0.0786193975789575	hypothetical protein		in LTR block	I7I48_05367	ACKS23_06614	ACKS0A_05415						1.0	-0.373233892667454	-0.38835094737273
GENE9220X	ucsf_hc.01_1.G217B.09759		1430.0	1547.0	1512.0	1508.0	1435.0	1488.0	1536.0	1297.0	1149.0	0.361478700278705	0.809208164577221	RSC complex subunit Sfh1			I7I48_06817	ACKS23_08062	ACKS0A_06867						1.0	-0.109352030887576	-0.0994242249368629
GENE10578X	ucsf_hc.01_1.G217B.11193		69.0	80.0	77.0	88.0	53.0	82.0	112.0	74.0	65.0	0.187291730078509	0.56340275156178	hypothetical protein			I7I48_02903	ACKS23_12140	ACKS0A_02936						1.0	-0.415220998650281	-0.431196996542108
GENE4182X	ucsf_hc.01_1.G217B.04425		6.0	10.0	6.0	7.0	7.0	7.0	20.0	6.0	10.0	0.478262681740494	0.845154701512074	hypothetical protein		transposon	I7I48_03179	ACKS23_04431	ACKS0A_03220						1.0	-0.860552864811673	-0.863159600697046
GENE9620X	ucsf_hc.01_1.G217B.10187		1.0	0.0	0.0	1.0	0.0	0.0	1.0	2.0	0.0	0.423158630456911	0.82700498291695	hypothetical protein			I7I48_06244	ACKS23_07489	ACKS0A_06294						1.0	-1.06994295044879	-1.04057190738379
GENE10621X	ucsf_hc.01_1.G217B.11240		5120.0	5948.0	5375.0	5357.0	5232.0	5772.0	5590.0	4686.0	4020.0	0.480368175598748	0.912196831871547	G-patch and R3H domain-containing protein c	HISTO_ZU.Contig65.Fgenesh_histo.7.final_new	near LTR block	I7I48_02950	ACKS23_12187	ACKS0A_02983						1.0	-0.0779406434515098	-0.0544569184001347
GENE11136X	ucsf_hc.01_1.G217B.11777		8.0	5.0	9.0	9.0	7.0	8.0	10.0	8.0	7.0	0.40690225224504	0.909744370311669	hypothetical protein		near LTR block	I7I48_11434	ACKS23_11024	ACKS0A_11459						1.0	-0.498291275898132	-0.311811687538906
GENE3137X	ucsf_hc.01_1.G217B.03312		17.0	29.0	20.0	24.0	26.0	22.0	37.0	17.0	22.0	0.337617174145097	0.885720101956521	hypothetical protein		transposon	I7I48_10062	ACKS23_03860	ACKS0A_10088						1.0	-0.459912364040847	-0.287724379355939
GENE3653X	ucsf_hc.01_1.G217B.03858		13.0	11.0	11.0	13.0	11.0	16.0	12.0	14.0	16.0	0.342598238788072	0.892718903680572	hypothetical protein			I7I48_08822	ACKS23_00596	ACKS0A_00595						1.0	-0.525342669528701	-0.314705467663072
GENE5945X	ucsf_hc.01_1.G217B.06267		4496.0	4929.0	4589.0	4736.0	4216.0	4897.0	4597.0	3729.0	3681.0	0.632003327952562	0.929121081316928	hypothetical protein	HISTO_HS.Contig68.Fgenesh_histo.180.final_new	near LTR block	I7I48_06906	ACKS23_08151	ACKS0A_06956						1.0	-0.0603013659196252	-0.0496565636824302
GENE7973X	ucsf_hc.01_1.G217B.08432		75.0	70.0	83.0	55.0	80.0	84.0	72.0	68.0	99.0	0.314071045450336	0.655882715363067	hypothetical protein		in LTR block	I7I48_11197	ACKS23_10787	ACKS0A_11221						1.0	-0.328485238125368	-0.374243214097356
GENE6211X	ucsf_hc.01_1.G217B.06554		420.0	507.0	512.0	518.0	454.0	448.0	537.0	441.0	378.0	0.371875591092304	0.801117848780877	PH-signaling protein PalC			I7I48_05439	ACKS23_06684	ACKS0A_05489						1.0	-0.197746291971739	-0.188861307636906
GENE6947X	ucsf_hc.01_1.G217B.07340	NOP58	14255.0	15910.0	14190.0	15094.0	13430.0	14809.0	14566.0	12150.0	10650.0	0.852801197012832	0.970619559675566	nucleolar protein NOP58	HISTO_LF.Contig359.eannot.2180.final_new		I7I48_00449	ACKS23_02116	ACKS0A_02107						1.0	-0.0319591936455446	-0.0359632042417282
GENE8872X	ucsf_hc.01_1.G217B.09389		12.0	16.0	12.0	13.0	14.0	13.0	14.0	10.0	13.0	0.878012393730494	0.986589176020874	hypothetical protein			I7I48_09374	ACKS23_01148	ACKS0A_01147						1.0	-0.176859026397593	-0.141856144961759
GENE10448X	ucsf_hc.01_1.G217B.11056		61.0	67.0	61.0	65.0	50.0	75.0	72.0	53.0	82.0	0.124273875150064	0.546024183598969	hypothetical protein		in LTR block	I7I48_02766	ACKS23_12003	ACKS0A_02799						1.0	-0.391883307963459	-0.367592712238235
GENE63X	ucsf_hc.01_1.G217B.00072		10.0	8.0	15.0	11.0	17.0	22.0	17.0	11.0	15.0	0.236564347662864	0.991899828769951	hypothetical protein			I7I48_01334	ACKS23_03034	ACKS0A_09264						1.0	-0.688704632534968	-0.0789779487872528
GENE3478X	ucsf_hc.01_1.G217B.03673		7.0	10.0	6.0	7.0	7.0	18.0	11.0	7.0	7.0	0.481032938670912	0.995900003516587	hypothetical protein	HISTO_ER.Contig17.Fgenesh_histo.39.final_new	near LTR block	I7I48_09819	ACKS23_01593	ACKS0A_01592						1.0	-0.406042720524858	-0.0254664483872156
GENE5272X	ucsf_hc.01_1.G217B.05560		1637.0	1833.0	1720.0	1979.0	1806.0	1920.0	1756.0	1558.0	1526.0	0.159951768765491	0.991028557793582	hypothetical protein	HISTO_GY.Contig460-snap.97.final_new		I7I48_05026	ACKS23_06277	ACKS0A_05067						1.0	-0.185077024782053	-0.020020673942267
GENE10760X	ucsf_hc.01_1.G217B.11384		772.0	859.0	819.0	829.0	760.0	972.0	793.0	751.0	640.0	0.38800801744964	0.982952260268587	Mitochondr_Som1 superfamily domain-containing protein	HISTO_ZU.Contig65.Fgenesh_Neurospora.103.final_new		I7I48_03096	ACKS23_12333	ACKS0A_03129						1.0	-0.117348504967507	-0.0278067380501152
GENE2307X	ucsf_hc.01_1.G217B.02435	ALP4	7498.0	8788.0	7580.0	8106.0	8117.0	8727.0	7994.0	7003.0	6146.0	0.171157345773308	0.986622993453908	spindle pole body component alp4	HISTO_DM.Contig93.eannot.1700.final_new		I7I48_07419	ACKS23_08664	ACKS0A_07469						1.0	-0.110212646540409	-0.0138192813454605
GENE11611X	ucsf_hc.01_1.G217B.12284		16.0	20.0	12.0	20.0	24.0	24.0	31.0	12.0	20.0	0.169455123015514	0.986589176020874	hypothetical protein			I7I48_11343	ACKS23_10933	ACKS0A_11368						1.0	-0.614751351828436	-0.0764879034160939
GENE10840X	ucsf_hc.01_1.G217B.11466		1759.0	2010.0	1706.0	1950.0	1759.0	1854.0	1798.0	1595.0	1293.0	0.756997298038849	0.996028105711587	hypothetical protein			I7I48_04850	ACKS23_06101	ACKS0A_04891						1.0	-0.0566107994577099	-0.00391445843171567
GENE5553X	ucsf_hc.01_1.G217B.05861		106.0	82.0	85.0	137.0	85.0	107.0	107.0	99.0	79.0	0.236336686650925	0.982127344328258	hypothetical protein		near LTR block	I7I48_07315	ACKS23_08560	ACKS0A_07365						1.0	-0.355360504007784	-0.0692106398081538
GENE11074X	ucsf_hc.01_1.G217B.11712		2712.0	2932.0	2838.0	2926.0	2869.0	3164.0	2952.0	2479.0	2138.0	0.325004970142947	0.995900003516587	hypothetical protein	HISTO_ZZ.Contig127a.Fgenesh_histo.14.final_new		I7I48_11368	ACKS23_10958	ACKS0A_11393						1.0	-0.115572832081413	-0.00777822604093625
GENE5793X	ucsf_hc.01_1.G217B.06109		1671.0	1747.0	1568.0	1747.0	1647.0	1757.0	1681.0	1429.0	1236.0	0.633647270986067	0.995900003516587	DUF788 domain-containing protein	HISTO_HS.Contig68.Fgenesh_Aspergillus.163.final_new		I7I48_07065	ACKS23_08310	ACKS0A_07115						1.0	-0.0839639695852208	-0.00731459985977967
GENE11203X	ucsf_hc.01_1.G217B.11851		1874.0	2031.0	2045.0	2057.0	2146.0	2475.0	2267.0	1746.0	1618.0	0.0359860957623015	0.995900003516587	hypothetical protein	HISTO_ZZ.Contig127a.Fgenesh_histo.54.final_new		I7I48_11509	ACKS23_11099	ACKS0A_11534				Ryp4_ChIP		1.0	-0.200109214706225	-0.00669041614490506
GENE9213X	ucsf_hc.01_1.G217B.09751		68.0	55.0	90.0	105.0	65.0	100.0	91.0	82.0	98.0	0.0697780171889476	0.853785771096955	hypothetical protein			I7I48_06825	ACKS23_08070	ACKS0A_06875						1.0	-0.658771348055032	-0.279288417296917
GENE10489X	ucsf_hc.01_1.G217B.11101		2134.0	2207.0	2374.0	2353.0	2335.0	2432.0	2362.0	2096.0	1923.0	0.0792041843520922	0.847704939601693	plasma membrane zinc ion transporter	HISTO_ZU.Contig65.genewise.139.final_new	near LTR block	I7I48_02811	ACKS23_12048	ACKS0A_02844						1.0	-0.2124946219996	-0.0974483528618073
GENE2598X	ucsf_hc.01_1.G217B.02744		3770.0	4056.0	3713.0	3787.0	3602.0	4073.0	3601.0	3022.0	3081.0	0.665809855377942	0.981075187575935	phytase	HISTO_DM.Contig933.Fgenesh_histo.75.final_new		I7I48_07815	ACKS23_09060	ACKS0A_07865						1.0	-0.0356928211046323	-0.0166011029324853
GENE3692X	ucsf_hc.01_1.G217B.03903		21.0	32.0	24.0	25.0	27.0	33.0	25.0	16.0	34.0	0.768437057128209	0.996028105711587	hypothetical protein	HISTO_FE.Contig19.Fgenesh_Aspergillus.209.final_new		I7I48_08867	ACKS23_00641	ACKS0A_00640						1.0	-0.19744685545786	-0.0190658295139703
GENE4632X	ucsf_hc.01_1.G217B.04894		100.0	109.0	136.0	103.0	118.0	133.0	110.0	94.0	99.0	0.727117545418951	0.990452786142819	hypothetical protein	HISTO_GL.Contig296.Fgenesh_histo.28.final_new		I7I48_10707	ACKS23_10297	ACKS0A_10730						1.0	-0.110678002003998	-0.037891054365282
GENE5909X	ucsf_hc.01_1.G217B.06231	SWE1	7966.0	9269.0	7890.0	8254.0	7913.0	9082.0	7244.0	6656.0	7178.0	0.814948748400596	0.999417040968488	mitosis inhibitor protein kinase SWE1	HISTO_HS.Contig68.Fgenesh_Neurospora.103.final_new		I7I48_06942	ACKS23_08187	ACKS0A_06992						1.0	-0.0386122906587651	-0.000563933627544699
GENE6807X	ucsf_hc.01_1.G217B.07187		13.0	16.0	22.0	15.0	18.0	19.0	8.0	16.0	26.0	0.910316557637803	0.996028105711587	hypothetical protein		near LTR block	I7I48_02443	ACKS23_09917	ACKS0A_08722					chr7	1.0	-0.102903752229367	-0.0213828736837638
GENE10057X	ucsf_hc.01_1.G217B.10645		2928.0	3130.0	3187.0	2900.0	2773.0	3545.0	2852.0	2409.0	2567.0	0.758166626216794	0.982127344328258	similarity tRNA-intron endonuclease Sen15p	HISTO_ZT.Contig174.eannot.1477.final_new		I7I48_05933	ACKS23_07178	ACKS0A_05983						1.0	-0.0455761147019951	-0.0260515826175531
GENE5505X	ucsf_hc.01_1.G217B.05808		31.0	43.0	33.0	28.0	32.0	43.0	32.0	28.0	35.0	0.825010744603934	0.949805487056052	hypothetical protein	HISTO_HS.Contig68.Fgenesh_Aspergillus.28.final_new	transposon	I7I48_07369	ACKS23_08614	ACKS0A_07419						1.0	-0.117032906166179	-0.150153664162144
GENE9223X	ucsf_hc.01_1.G217B.09762		7.0	6.0	12.0	6.0	7.0	10.0	11.0	9.0	4.0	0.847142470332224	0.966546331128327	hypothetical protein			I7I48_06814	ACKS23_08059	ACKS0A_06864						1.0	-0.206589378243193	-0.251381942436631
GENE788X	ucsf_hc.01_1.G217B.00847		18.0	24.0	40.0	33.0	35.0	31.0	23.0	26.0	29.0	0.675801670367236	0.986589176020874	hypothetical protein			I7I48_03979	ACKS23_05230	ACKS0A_04019						1.0	-0.274293411387972	0.0932175940458907
GENE6881X	ucsf_hc.01_1.G217B.07270		6040.0	6643.0	6224.0	6567.0	6338.0	6571.0	6481.0	5243.0	4566.0	0.692332773464202	0.994482815790869	kelch repeat protein	HISTO_LF.Contig359.eannot.2120.final_new		I7I48_00379	ACKS23_02046	ACKS0A_02037						1.0	-0.0613520563184329	0.0115666324685142
GENE4772X	ucsf_hc.01_1.G217B.05040		147.0	168.0	178.0	197.0	181.0	187.0	178.0	132.0	171.0	0.279139780811521	0.994857252207128	hypothetical protein	HISTO_GL.Contig306.eannot.1075.final_new	near LTR block	I7I48_10968	ACKS23_10557	ACKS0A_10991						1.0	-0.244500443028716	-0.0172676425170719
GENE10540X	ucsf_hc.01_1.G217B.11154	CTR9	9857.0	11222.0	10425.0	10362.0	10008.0	11054.0	10361.0	8396.0	7661.0	0.881737995338876	0.999399643929829	tetratricopeptide repeat domain-containing protein			I7I48_02864	ACKS23_12101	ACKS0A_02897						1.0	-0.0257239073841893	0.000831659083067038
GENE2047X	ucsf_hc.01_1.G217B.02165		20.0	16.0	27.0	26.0	20.0	24.0	23.0	14.0	22.0	0.690645287768195	0.999305389837979	hypothetical protein		transposon	I7I48_08183	ACKS23_09428	ACKS0A_08233						1.0	-0.204363651396948	0.00433576517455414
GENE9742X	ucsf_hc.01_1.G217B.10314		77.0	91.0	87.0	87.0	96.0	95.0	83.0	72.0	68.0	0.796096268647943	0.982952260268587	hypothetical protein			I7I48_06116	ACKS23_07361	ACKS0A_06166						1.0	-0.0939392305352355	0.0582127016132357
GENE1343X	ucsf_hc.01_1.G217B.01431		65.0	65.0	70.0	76.0	60.0	112.0	59.0	54.0	67.0	0.847813622516708	0.94743539691077	hypothetical protein		transposon	I7I48_00009	ACKS23_01676	ACKS0A_01672						1.0	-0.125921663114041	0.177203676342816
GENE9795X	ucsf_hc.01_1.G217B.10370		123.0	172.0	144.0	148.0	161.0	218.0	155.0	129.0	110.0	0.669680634647037	0.888814439416131	hypothetical protein	HISTO_ZT.Contig1128f.Fgenesh_histo.29.final_new		I7I48_05874	ACKS23_07119	ACKS0A_05924						1.0	-0.133013275839166	0.15262320240071
GENE11351X	ucsf_hc.01_1.G217B.12007		7.0	11.0	12.0	14.0	10.0	13.0	15.0	9.0	5.0	0.864216635448283	0.980414053237906	hypothetical protein		near LTR block	I7I48_11667	ACKS23_11257	ACKS0A_11692						1.0	-0.1702072678496	0.16767905386801
GENE2213X	ucsf_hc.01_1.G217B.02339	RIF1	7178.0	8114.0	7135.0	7528.0	7435.0	8556.0	7022.0	5987.0	6342.0	0.342598238788072	0.975530556047685	telomere length regulator protein	HISTO_DM.Contig93-snap.96.final_new		I7I48_07516	ACKS23_08761	ACKS0A_07566						1.0	-0.0756845439008522	0.0218934479789903
GENE583X	ucsf_hc.01_1.G217B.00630	LSM7	4850.0	5247.0	5409.0	5740.0	5083.0	5548.0	5183.0	4394.0	4020.0	0.255409180579874	0.986879201446686	U6 snRNA-associated Sm-like protein LSm7	HISTO_AZ.Contig47.eannot.1670.final_new		I7I48_00317	ACKS23_01984	ACKS0A_01975						1.0	-0.093772504515746	0.01356633871419
GENE8913X	ucsf_hc.01_1.G217B.09432	SWR1	10121.0	11245.0	10107.0	10326.0	10336.0	10965.0	10308.0	8465.0	7770.0	0.728791148462517	0.996028105711587	helicase swr1	HISTO_ZL.Contig1161b-snap.96.final_new		I7I48_09417	ACKS23_01191	ACKS0A_01190						1.0	-0.0351834310818511	0.00254727485273509
GENE1001X	ucsf_hc.01_1.G217B.01069		29.0	13.0	21.0	27.0	27.0	24.0	21.0	22.0	24.0	0.49808453871296	0.995900003516587	hypothetical protein		near LTR block	I7I48_04202	ACKS23_05453	ACKS0A_04242						1.0	-0.448055087831671	-0.0383444551819375
GENE8606X	ucsf_hc.01_1.G217B.09103		1950.0	2152.0	1960.0	2034.0	1942.0	2142.0	1956.0	1659.0	1517.0	0.738665803784434	0.999399643929829	integral membrane protein	HISTO_ZL.Contig1158.eannot.1410.final_new		I7I48_01587	ACKS23_03287	ACKS0A_09517						1.0	-0.0434528443997992	-0.000920786178286725
GENE1247X	ucsf_hc.01_1.G217B.01325		20.0	30.0	32.0	38.0	36.0	29.0	28.0	25.0	26.0	0.582058896794385	0.978074509492772	hypothetical protein		near LTR block	I7I48_04458	ACKS23_05709	ACKS0A_04498						1.0	-0.255792328561232	0.10576936060119
GENE10103X	ucsf_hc.01_1.G217B.10692		15.0	16.0	16.0	27.0	14.0	16.0	13.0	14.0	17.0	0.808347684213344	0.991975193061412	hypothetical protein			I7I48_06685	ACKS23_07930	ACKS0A_06735						1.0	-0.175788459268348	0.0663148939831666
GENE1597X	ucsf_hc.01_1.G217B.01693		458.0	422.0	453.0	459.0	431.0	509.0	398.0	345.0	442.0	0.617599599993119	0.996028105711587	hypothetical protein		near LTR block	I7I48_08472	ACKS23_00246	ACKS0A_00245						1.0	-0.108468792731503	-0.00782205808337144
GENE2357X	ucsf_hc.01_1.G217B.02489		82.0	79.0	103.0	83.0	88.0	129.0	93.0	76.0	80.0	0.478855918875725	0.996028105711587	hypothetical protein			I7I48_08071	ACKS23_09316	ACKS0A_08121						1.0	-0.212764225501467	-0.00881591987931285
GENE355X	ucsf_hc.01_1.G217B.00393		19.0	18.0	13.0	20.0	23.0	33.0	19.0	21.0	25.0	0.177504218892003	0.994686557615677	hypothetical protein		near LTR block	I7I48_00079	ACKS23_01746	ACKS0A_01737						1.0	-0.653058727596688	-0.0411409999730672
GENE4499X	ucsf_hc.01_1.G217B.04756		12.0	15.0	18.0	12.0	17.0	24.0	26.0	9.0	12.0	0.724548850265402	0.996028105711587	hypothetical protein			I7I48_11068	ACKS23_10657	ACKS0A_11091						1.0	-0.251648698329706	-0.0240494497135531
GENE9275X	ucsf_hc.01_1.G217B.09817		16.0	16.0	14.0	16.0	18.0	21.0	19.0	12.0	14.0	0.669053180740864	0.995900003516587	hypothetical protein			I7I48_06759	ACKS23_08004	ACKS0A_06809						1.0	-0.243577712684927	0.0323691027880921
GENE11209X	ucsf_hc.01_1.G217B.11857	PRP5	13602.0	15161.0	14363.0	14378.0	13735.0	15516.0	14172.0	11518.0	10927.0	0.584227251746622	0.999417040968488	pre-mRNA-processing ATP-dependent RNA helicase PRP5	HISTO_ZZ.Contig127a.Fgenesh_Neurospora.93.final_new		I7I48_11515	ACKS23_11105	ACKS0A_11540						1.0	-0.0453866109951413	0.000297161002148272
GENE2478X	ucsf_hc.01_1.G217B.02620	SMC5	4892.0	6189.0	4764.0	5338.0	5315.0	5621.0	5076.0	4574.0	4355.0	0.252924107076997	0.94760207066981	Smc5-6 complex SMC subunit Smc5	HISTO_DM.Contig933.Fgenesh_histo.118.final_new		I7I48_07940	ACKS23_09185	ACKS0A_07990						1.0	-0.117372919202708	-0.0405347854049429
GENE8750X	ucsf_hc.01_1.G217B.09258		102.0	98.0	124.0	128.0	91.0	131.0	102.0	87.0	118.0	0.651513317777457	0.986589176020874	hypothetical protein	HISTO_ZL.Contig1161b.eannot.1319.final_new		I7I48_09243	ACKS23_01017	ACKS0A_01016						1.0	-0.202968398177673	-0.0663950560566289
GENE5794X	ucsf_hc.01_1.G217B.06110		4497.0	5023.0	5072.0	4947.0	4540.0	5316.0	4715.0	3964.0	3892.0	0.601943098947183	0.986589176020874	nuclear protein bimA	HISTO_HS.Contig68.genewise.139.final_new		I7I48_07064	ACKS23_08309	ACKS0A_07114						1.0	-0.0709073880741853	-0.0215049332106858
GENE1575X	ucsf_hc.01_1.G217B.01670		5499.0	5943.0	5701.0	5619.0	5276.0	6322.0	5083.0	4444.0	4994.0	0.722934043110654	0.991929501569415	WD domain-containing protein			I7I48_08495	ACKS23_00269	ACKS0A_00268						1.0	-0.0469116101601967	-0.0144149545579992
GENE10491X	ucsf_hc.01_1.G217B.11103		48.0	55.0	48.0	63.0	48.0	62.0	59.0	55.0	43.0	0.342573230723254	0.960315823371049	hypothetical protein		near LTR block	I7I48_02813	ACKS23_12050	ACKS0A_02846						1.0	-0.335397123031901	-0.117929926973865
GENE4364X	ucsf_hc.01_1.G217B.04616		226.0	245.0	285.0	241.0	240.0	321.0	244.0	194.0	229.0	0.747818609555782	0.99822430392363	no significant blast hit	HISTO_GI.Contig382.Fgenesh_histo.59.final_new	near LTR block	I7I48_00933	ACKS23_02633	ACKS0A_02624						1.0	-0.107895539841712	0.00443350823913535
GENE7059X	ucsf_hc.01_1.G217B.07455		5128.0	5908.0	5277.0	5584.0	5331.0	5630.0	5256.0	4484.0	4051.0	0.643381877302779	0.991975193061412	hydroxyacylglutathione hydrolase, cell morphogenesis protein Las1	HISTO_LF.Contig359.Fgenesh_histo.49.final_new		I7I48_00565	ACKS23_02232	ACKS0A_02223	Ryp1_ChIP					1.0	-0.0416699849300546	0.00999739076308703
GENE11129X	ucsf_hc.01_1.G217B.11770		6.0	6.0	6.0	9.0	8.0	6.0	5.0	8.0	7.0	0.732208535242395	0.995900003516587	hypothetical protein			I7I48_11427	ACKS23_11017	ACKS0A_11452						1.0	-0.389250820595209	-0.0539518924153231
GENE5911X	ucsf_hc.01_1.G217B.06233		136.0	170.0	151.0	171.0	151.0	149.0	156.0	130.0	112.0	0.827459149145604	0.995900003516587	hypothetical protein			I7I48_06940	ACKS23_08185	ACKS0A_06990						1.0	-0.0847188188641452	-0.0138395385083012
GENE9311X	ucsf_hc.01_1.G217B.09858		229.0	227.0	182.0	201.0	232.0	217.0	214.0	196.0	149.0	0.795894539506357	0.991975193061412	hypothetical protein	HISTO_ZL.Contig1161e.Fgenesh_histo.71.final_new		I7I48_11155	ACKS23_10745	ACKS0A_11179						1.0	-0.0937515613187407	-0.0345282576354471
GENE1009X	ucsf_hc.01_1.G217B.01077	NBP35	2772.0	3144.0	3042.0	3008.0	2872.0	3248.0	3001.0	2398.0	2334.0	0.530857691854041	0.991899828769951	cytosolic Fe-S cluster assembling factor NBP35	HISTO_BP.Contig459.eannot.1499.final_new	near LTR block	I7I48_04210	ACKS23_05461	ACKS0A_04250						1.0	-0.0711481508784964	-0.0146057559368877
GENE9490X	ucsf_hc.01_1.G217B.10045		35187.0	38456.0	37629.0	42098.0	34627.0	37790.0	41406.0	30481.0	27055.0	0.572967756557667	0.984902586555584	60S ribosomal protein L37A	HISTO_ZL.Contig658.fgenesh_plus.10.final_new	near LTR block	I7I48_01369	ACKS23_03069	ACKS0A_09299						1.0	-0.0963951597110633	-0.0290783651428619
GENE6740X	ucsf_hc.01_1.G217B.07117		12.0	8.0	9.0	14.0	6.0	12.0	12.0	7.0	10.0	0.798038052313805	0.984902586555584	hypothetical protein			I7I48_02373	ACKS23_09847	ACKS0A_08653					chr7	1.0	-0.28827002848052	-0.170473443170922
GENE7917X	ucsf_hc.01_1.G217B.08376		3537.0	3891.0	3630.0	3669.0	3573.0	3840.0	3855.0	3202.0	2917.0	0.0412260300150567	0.537516459182141	2OG-Fe(II) oxygenase	HISTO_ZE.Contig158.Fgenesh_histo.42.final_new	near LTR block	I7I48_02065	ACKS23_09539	ACKS0A_08345					chr7	1.0	-0.132901319862658	-0.100213802719672
GENE11083X	ucsf_hc.01_1.G217B.11721		11159.0	12902.0	11215.0	11997.0	10818.0	12052.0	11556.0	9485.0	8688.0	0.750501357471217	0.980414053237906	glycine cleavage system H protein	HISTO_ZZ.Contig127a.eannot.1383.final_new		I7I48_11377	ACKS23_10967	ACKS0A_11402						1.0	-0.0354668556280853	-0.0212825099814458
GENE6869X	ucsf_hc.01_1.G217B.07258		3089.0	3374.0	3307.0	3462.0	3058.0	3254.0	3393.0	2726.0	2398.0	0.501992891273475	0.928027062621602	hypothetical protein	HISTO_LF.Contig359-snap.3.final_new	near LTR block	I7I48_00367	ACKS23_02034	ACKS0A_02025						1.0	-0.0801575132247576	-0.0515758707498781
GENE10364X	ucsf_hc.01_1.G217B.10961		3813.0	4192.0	3970.0	4147.0	3791.0	3882.0	4049.0	3264.0	3015.0	0.669331534797921	0.937827443726216	prefoldin subunit 6	HISTO_ZT.Contig181.eannot.1716.final_new		I7I48_06415	ACKS23_07660	ACKS0A_06465						1.0	-0.0669979678869375	-0.05709898709115
GENE804X	ucsf_hc.01_1.G217B.00863		608.0	667.0	672.0	776.0	621.0	653.0	626.0	503.0	617.0	0.665809855377942	0.991975193061412	hypothetical protein			I7I48_03995	ACKS23_05246	ACKS0A_04035						1.0	-0.123340557011312	-0.0264025587943602
GENE9583X	ucsf_hc.01_1.G217B.10147		27391.0	30212.0	28035.0	28960.0	27373.0	31121.0	27923.0	23083.0	22803.0	0.563966365344712	0.992677462345296	RNP domain-containing protein	HISTO_ZT.Contig1089-snap.37.final_new		I7I48_06284	ACKS23_07529	ACKS0A_06334	Ryp1_ChIP					1.0	-0.0698755071819779	-0.010970064900345
GENE8615X	ucsf_hc.01_1.G217B.09112		5749.0	6688.0	5824.0	5989.0	6085.0	6785.0	5760.0	5020.0	4987.0	0.419083898506221	0.999417040968488	centrin-binding protein Sfi1		near LTR block	I7I48_01578	ACKS23_03278	ACKS0A_09508						1.0	-0.0771983983066145	-0.000329598656510832
GENE5738X	ucsf_hc.01_1.G217B.06054		6723.0	8003.0	6347.0	6836.0	6959.0	7370.0	6870.0	5794.0	5317.0	0.643605525130571	0.987078498152414	DNA ligase	HISTO_HS.Contig68.Fgenesh_histo.109.final_new		I7I48_07120	ACKS23_08365	ACKS0A_07170						1.0	-0.0593689450363648	-0.017570530771212
GENE9180X	ucsf_hc.01_1.G217B.09716		1700.0	1862.0	1499.0	1927.0	1928.0	1577.0	1989.0	1581.0	1114.0	0.598460571873975	0.991975193061412	hypothetical protein	HISTO_ZL.Contig1161d.Fgenesh_histo.16.final_new	near LTR block	I7I48_09701	ACKS23_01475	ACKS0A_01474						1.0	-0.152185010052703	-0.0275471637080438
GENE10727X	ucsf_hc.01_1.G217B.11349		105.0	162.0	133.0	110.0	141.0	177.0	114.0	106.0	154.0	0.66634710673418	0.986589176020874	hypothetical protein			I7I48_03060	ACKS23_12297	ACKS0A_03093						1.0	-0.176202849555021	-0.0561758881715295
GENE8358X	ucsf_hc.01_1.G217B.08842	TIM16	2931.0	3223.0	3274.0	3659.0	2956.0	3309.0	3286.0	2577.0	2446.0	0.317692259986471	0.999417040968488	mitochondrial import inner membrane translocase subunit tim-16	HISTO_ZL.Contig1131.Fgenesh_Neurospora.97.final_new		I7I48_01851	ACKS23_03551	ACKS0A_09781						1.0	-0.098921843535682	0.00054680143084429
GENE9119X	ucsf_hc.01_1.G217B.09653		41114.0	44751.0	43968.0	46753.0	41583.0	44192.0	44031.0	35119.0	32821.0	0.555286907286155	0.995900003516587	60S ribosomal protein L11	HISTO_ZL.Contig1161d.Fgenesh_histo.113.final_new		I7I48_09638	ACKS23_01412	ACKS0A_01411						1.0	-0.0648030726085231	-0.00636107877752146
GENE1557X	ucsf_hc.01_1.G217B.01651		1030.0	1214.0	1054.0	1024.0	1048.0	1270.0	1073.0	923.0	887.0	0.563884792104805	0.966546331128327	hormone-sensitive lipase	HISTO_DA.Contig93.Fgenesh_Neurospora.11.final_new		I7I48_08515	ACKS23_00289	ACKS0A_00288						1.0	-0.0925088598643535	-0.0465012249255112
GENE5860X	ucsf_hc.01_1.G217B.06177		6.0	10.0	6.0	13.0	6.0	6.0	6.0	5.0	12.0	0.800666337507078	0.98671092598027	hypothetical protein			I7I48_06997	ACKS23_08242	ACKS0A_07047						1.0	-0.269691077120051	-0.129246751488378
GENE2690X	ucsf_hc.01_1.G217B.02838		691.0	783.0	696.0	768.0	747.0	714.0	735.0	638.0	479.0	0.856425539797352	0.991975193061412	hypothetical protein			I7I48_07720	ACKS23_08965	ACKS0A_07770						1.0	-0.0454309136231417	0.020434726419615
GENE9750X	ucsf_hc.01_1.G217B.10322		8.0	5.0	7.0	10.0	8.0	4.0	11.0	4.0	4.0	0.928154519757325	0.996028105711587	hypothetical protein	HISTO_ZT.Contig1089.eannot.1652.final_new		I7I48_06108	ACKS23_07353	ACKS0A_06158						1.0	-0.12526218428214	-0.0366070058935142
GENE4469X	ucsf_hc.01_1.G217B.04725	RPB3	9040.0	10266.0	9144.0	9611.0	9314.0	9977.0	9668.0	7868.0	6526.0	0.861390849890099	0.986589176020874	DNA-directed RNA polymerase II polypeptide	HISTO_GL.Contig233.eannot.1152.final_new		I7I48_11017	ACKS23_10606	ACKS0A_11040						1.0	-0.0316466651303662	0.0223535877573688
GENE180X	ucsf_hc.01_1.G217B.00196		4157.0	4639.0	4211.0	4413.0	4033.0	4701.0	4219.0	3360.0	3236.0	0.936959590572419	0.982580509836179	Sec2p superfamily domain-containing protein	HISTO_AL.Contig317.Fgenesh_histo.120.final_new		I7I48_01210	ACKS23_02910	ACKS0A_09140	Ryp1_ChIP	Ryp2_ChIP	Ryp3_ChIP			1.0	-0.0157064338029027	0.0281150587181642
GENE11021X	ucsf_hc.01_1.G217B.11657		5999.0	6324.0	6059.0	6259.0	5631.0	6519.0	6123.0	4970.0	4202.0	0.9703826419621	0.990664280101134	C2HC5 zinc finger domain-containing protein			I7I48_10335	ACKS23_04143	ACKS0A_10360						1.0	-0.00855076964438872	0.0207732795559536
GENE341X	ucsf_hc.01_1.G217B.00378		1227.0	1266.0	1278.0	1353.0	1195.0	1284.0	1261.0	950.0	985.0	0.765785924097296	0.995900003516587	adenine phosphoribosyltransferase	HISTO_AZ.Contig47.Fgenesh_histo.31.final_new	in LTR block	I7I48_00064	ACKS23_01731	ACKS0A_01722						1.0	-0.0433807696911321	0.00752736404694065
GENE2957X	ucsf_hc.01_1.G217B.03120		10.0	13.0	9.0	10.0	14.0	15.0	21.0	9.0	8.0	0.56660415481114	0.983093459126005	hypothetical protein		near LTR block	I7I48_12103	ACKS23_11693	ACKS0A_12128						1.0	-0.433976602009349	-0.137622485531651
GENE4615X	ucsf_hc.01_1.G217B.04876		178.0	174.0	184.0	147.0	195.0	217.0	161.0	151.0	150.0	0.839276890616788	0.999399643929829	hypothetical protein			I7I48_10689	ACKS23_10279	ACKS0A_10712						1.0	-0.0723169595166198	0.00214426418035862
GENE10138X	ucsf_hc.01_1.G217B.10727		30.0	39.0	42.0	37.0	36.0	48.0	39.0	27.0	34.0	0.784349162204417	0.996028105711587	hypothetical protein			I7I48_06650	ACKS23_07895	ACKS0A_06700						1.0	-0.139274682193385	0.0169312170800018
GENE11335X	ucsf_hc.01_1.G217B.11991		80.0	87.0	110.0	83.0	90.0	104.0	96.0	62.0	77.0	0.921787072372581	0.996028105711587	hypothetical protein			I7I48_11651	ACKS23_11241	ACKS0A_11676						1.0	-0.0509039417171931	-0.0120505028639207
GENE330X	ucsf_hc.01_1.G217B.00362		8.0	5.0	23.0	5.0	7.0	9.0	13.0	18.0	24.0	0.413828833245017	0.660318971660248	hypothetical protein		in LTR block	I7I48_11216	ACKS23_10807	ACKS0A_11241						1.0	-1.10117209225614	-1.55267227603148
GENE2131X	ucsf_hc.01_1.G217B.02253		2170.0	2403.0	2122.0	2209.0	1973.0	2289.0	2153.0	1757.0	1704.0	0.776831408537835	0.886158007941472	class II Aldolase and Adducin N-terminal domain-containing protein			I7I48_07604	ACKS23_08849	ACKS0A_07654						1.0	-0.030450874238154	-0.0507399409165448
GENE4322X	ucsf_hc.01_1.G217B.04572		14.0	12.0	14.0	14.0	7.0	15.0	25.0	14.0	10.0	0.345945601542601	0.589913062616837	hypothetical protein			I7I48_00889	ACKS23_02589	ACKS0A_02580						1.0	-0.502237116923408	-0.673111829781103
GENE6369X	ucsf_hc.01_1.G217B.06727		6.0	4.0	2.0	5.0	3.0	2.0	2.0	8.0	7.0	0.6159928595401	0.853785771096955	hypothetical protein			I7I48_05708	ACKS23_06953	ACKS0A_05758						1.0	-0.622880800142145	-0.799505137874706
GENE4696X	ucsf_hc.01_1.G217B.04961		19.0	23.0	14.0	14.0	16.0	20.0	21.0	20.0	18.0	0.304762776785213	0.559349612931158	hypothetical protein		transposon	I7I48_10774	ACKS23_10364	ACKS0A_10797						1.0	-0.381753689177456	-0.498748560694724
GENE1894X	ucsf_hc.01_1.G217B.02000		32.0	45.0	42.0	41.0	38.0	43.0	38.0	34.0	54.0	0.34724472121222	0.847413058966525	hypothetical protein			I7I48_03221	ACKS23_04473	ACKS0A_03262						1.0	-0.338808209039324	-0.264522196395125
GENE9555X	ucsf_hc.01_1.G217B.10117	YTA12	10593.0	11667.0	11551.0	10850.0	10791.0	11924.0	11259.0	9069.0	8522.0	0.710402593781919	0.970147554146414	matrix AAA protease MAP-1	HISTO_ZT.Contig1089.Fgenesh_histo.179.final_new	near LTR block	I7I48_06314	ACKS23_07559	ACKS0A_06364						1.0	-0.0512425504813701	-0.0325986778051561
GENE10083X	ucsf_hc.01_1.G217B.10671		30307.0	32523.0	31348.0	32711.0	28590.0	32735.0	31623.0	25406.0	23867.0	0.575560815848827	0.953244869984103	40S ribosomal protein S3	HISTO_ZT.Contig174.eannot.1393.final_new		I7I48_05907	ACKS23_07152	ACKS0A_05957						1.0	-0.0596544196548798	-0.0348011277640161
GENE3307X	ucsf_hc.01_1.G217B.03492		10.0	13.0	12.0	24.0	9.0	15.0	17.0	35.0	9.0	0.144326094857121	0.82700498291695	hypothetical protein			I7I48_04656	ACKS23_05907	ACKS0A_04697						1.0	-0.860903068281309	-0.487119691066044
GENE894X	ucsf_hc.01_1.G217B.00956		4.0	3.0	2.0	3.0	2.0	6.0	7.0	5.0	1.0	0.698761820997817	0.972675036634779	hypothetical protein		near LTR block	I7I48_04090	ACKS23_05341	ACKS0A_04130						1.0	-0.537631776583935	-0.315826034241517
GENE8518X	ucsf_hc.01_1.G217B.09009		82.0	94.0	85.0	78.0	81.0	110.0	90.0	82.0	82.0	0.436327223177791	0.886158007941472	hypothetical protein			I7I48_01681	ACKS23_03381	ACKS0A_09611						1.0	-0.246408339284211	-0.185106245581978
GENE4992X	ucsf_hc.01_1.G217B.05269		6.0	6.0	6.0	10.0	8.0	5.0	13.0	10.0	10.0	0.0707265716759877	0.59792857503639	hypothetical protein			I7I48_10187	ACKS23_03985	ACKS0A_10213						1.0	-1.10567171878427	-0.805734907633743
GENE8608X	ucsf_hc.01_1.G217B.09105		29.0	6.0	33.0	3.0	54.0	32.0	60.0	22.0	26.0	0.346396543033076	0.774942243263999	hypothetical protein			I7I48_01586	ACKS23_03286	ACKS0A_09516						1.0	-1.17665133087665	-1.14067372692401
GENE10689X	ucsf_hc.01_1.G217B.11310		0.0	0.0	1.0	0.0	2.0	0.0	3.0	2.0	0.0	0.225924694977661	0.754632543949181	serine kinase, putative	HISTO_ZU.Contig65.Fgenesh_Neurospora.2.final_new		I7I48_03021	ACKS23_12258	ACKS0A_03054						1.0	-1.50220854924645	-1.23396600784965
GENE10255X	ucsf_hc.01_1.G217B.10850	IFM1	8428.0	9021.0	8404.0	8476.0	7869.0	9303.0	8575.0	7159.0	6346.0	0.64588097457792	0.950663024694361	mitochondrial initiation factor 2	HISTO_ZT.Contig181.Fgenesh_histo.205.final_new	near LTR block	I7I48_06527	ACKS23_07772	ACKS0A_06577						1.0	-0.0516122628505213	-0.0363397094381801
GENE11020X	ucsf_hc.01_1.G217B.11656		177.0	238.0	200.0	200.0	198.0	214.0	213.0	204.0	165.0	0.507194800604765	0.884323582378379	C2HC5 zinc finger domain-containing protein			I7I48_10334	ACKS23_04142	ACKS0A_10359						1.0	-0.207656994493855	-0.179518459887667
GENE4097X	ucsf_hc.01_1.G217B.04329		8.0	7.0	10.0	8.0	7.0	11.0	12.0	18.0	11.0	0.0813402567058693	0.49797127490953	hypothetical protein	HISTO_FX.Contig167.Fgenesh_histo.76.final_new	in LTR block	I7I48_12230	ACKS23_11820	ACKS0A_12257						1.0	-0.945376603619814	-0.862927768121893
GENE5012X	ucsf_hc.01_1.G217B.05289	MAK10	4806.0	5130.0	4752.0	4716.0	4704.0	5098.0	4854.0	3977.0	3695.0	0.54771003976294	0.916713518984986	amino-acid N-acetyltransferase subunit Mak10	HISTO_GX.Contig297.Fgenesh_histo.6.final_new	near LTR block	I7I48_10166	ACKS23_03964	ACKS0A_10192						1.0	-0.0515958381243431	-0.0392754437120617
GENE3374X	ucsf_hc.01_1.G217B.03562		6.0	9.0	11.0	11.0	7.0	13.0	8.0	7.0	13.0	0.736092122415316	0.991975193061412	hypothetical protein			I7I48_04726	ACKS23_05977	ACKS0A_04767						1.0	-0.364898117922134	-0.0927418003685649
GENE7661X	ucsf_hc.01_1.G217B.08085		0.0	0.0	2.0	2.0	1.0	0.0	1.0	0.0	3.0	0.567530085938089	0.969334810459179	hypothetical protein		in LTR block	I7I48_05341	ACKS23_06593	ACKS0A_05387						1.0	-0.978767579241651	-0.433656506342853
GENE11591X	ucsf_hc.01_1.G217B.12263		12497.0	13266.0	12262.0	12600.0	11963.0	12852.0	12673.0	10328.0	9040.0	0.850169124743583	0.98432035166695	nicotinate-nucleotide pyrophosphorylase	HISTO_ZZ.Contig2f.eannot.1074.final_new	near LTR block	I7I48_11322	ACKS23_10912	ACKS0A_11347						1.0	-0.0289183456949145	-0.0226838129776379
GENE3720X	ucsf_hc.01_1.G217B.03934		26.0	28.0	32.0	35.0	29.0	16.0	36.0	30.0	18.0	0.756269419478625	0.870057836049797	hypothetical protein		near LTR block	I7I48_08898	ACKS23_00672	ACKS0A_00671						1.0	-0.217631784836329	-0.370597665060828
GENE6092X	ucsf_hc.01_1.G217B.06428		14.0	21.0	24.0	17.0	11.0	32.0	17.0	22.0	21.0	0.652004031312007	0.892718903680572	hypothetical protein			I7I48_05567	ACKS23_06812	ACKS0A_05617						1.0	-0.319347954203066	-0.350858919342392
GENE5107X	ucsf_hc.01_1.G217B.05390		43.0	43.0	52.0	38.0	32.0	53.0	49.0	31.0	42.0	0.874941515115161	0.910108499175681	hypothetical protein		near LTR block	I7I48_05197	ACKS23_06448	ACKS0A_05238						1.0	-0.101043810799616	-0.251103022171863
GENE5723X	ucsf_hc.01_1.G217B.06039		8583.0	9491.0	9126.0	8465.0	8612.0	10163.0	9077.0	7328.0	7199.0	0.535802920384506	0.936456139658615	phosphatidylethanolamine N-methyltransferase	HISTO_HS.Contig68.fgenesh_plus.102.final_new		I7I48_07135	ACKS23_08380	ACKS0A_07185						1.0	-0.0779035021561478	-0.0501987014580143
GENE6116X	ucsf_hc.01_1.G217B.06453		16.0	22.0	19.0	21.0	20.0	22.0	33.0	21.0	16.0	0.39716623264943	0.891082404381678	hypothetical protein			I7I48_05541	ACKS23_06786	ACKS0A_05591						1.0	-0.540932677112942	-0.363814284259641
GENE6875X	ucsf_hc.01_1.G217B.07264		4552.0	5491.0	4580.0	4460.0	4711.0	5778.0	4915.0	4178.0	3909.0	0.387617337372888	0.930305365988736	aldehyde dehydrogenase	HISTO_LF.Contig359.Fgenesh_histo.46.final_new	near LTR block	I7I48_00373	ACKS23_02040	ACKS0A_02031						1.0	-0.118438717947488	-0.0607443214422192
GENE9233X	ucsf_hc.01_1.G217B.09772		4065.0	3294.0	2677.0	5772.0	2929.0	3414.0	2844.0	6331.0	3556.0	0.237683609714579	0.883528434658819	JmjC domain-containing protein	HISTO_ZL.Contig1161d.eannot.1497.final_new		I7I48_06804	ACKS23_08049	ACKS0A_06854						1.0	-0.561038168354425	-0.301061754710031
GENE8871X	ucsf_hc.01_1.G217B.09388	NIT64	27553.0	23891.0	24275.0	37763.0	16845.0	23040.0	19954.0	36278.0	39173.0	0.481187938786487	0.839633054715551	INO80 complex subunit Ies4 domain-containing protein, nitrosative stress-induced transcript	HISTO_ZL.Contig1161b.genewise.61.final_new		I7I48_09373	ACKS23_01147	ACKS0A_01146						1.0	-0.568527213225634	-0.581234939237147
GENE552X	ucsf_hc.01_1.G217B.00599		4.0	12.0	15.0	8.0	6.0	10.0	5.0	8.0	5.0	0.771354343958401	0.986589176020874	hypothetical protein			I7I48_00286	ACKS23_01953	ACKS0A_01944						1.0	0.320565087964272	0.149672050672222
GENE2884X	ucsf_hc.01_1.G217B.03043		11.0	12.0	7.0	11.0	6.0	7.0	9.0	9.0	2.0	0.650309415583076	0.986589176020874	hypothetical protein			I7I48_12025	ACKS23_11615	ACKS0A_12050						1.0	0.444498262276747	0.15702791048493
GENE491X	ucsf_hc.01_1.G217B.00537		3449.0	3938.0	3681.0	3655.0	3477.0	3573.0	3553.0	2963.0	2466.0	0.875880002678035	0.995900003516587	phosphatase 2c	HISTO_AZ.Contig47.Fgenesh_Neurospora.164.final_new		I7I48_00224	ACKS23_01891	ACKS0A_01882						1.0	0.0236037355196377	0.00569922516801924
GENE3068X	ucsf_hc.01_1.G217B.03240	TLG1	4643.0	4969.0	4604.0	4572.0	4528.0	4731.0	4328.0	3635.0	3451.0	0.776667321640845	0.980230539552402	SNARE domain-containing protein	HISTO_DY.Contig31.eannot.1375.final_new		I7I48_03447	ACKS23_04699	ACKS0A_03488						1.0	0.0329851877247647	0.0230466386876076
GENE1933X	ucsf_hc.01_1.G217B.02041		11.0	14.0	13.0	12.0	10.0	14.0	6.0	7.0	15.0	0.70288695558755	0.950663024694361	hypothetical protein		near LTR block	I7I48_03262	ACKS23_04514	ACKS0A_03303						1.0	0.263999486495789	0.214336297207001
GENE4596X	ucsf_hc.01_1.G217B.04856		65.0	55.0	79.0	71.0	55.0	70.0	63.0	45.0	49.0	0.939538391601121	0.986589176020874	hypothetical protein		near LTR block	I7I48_10669	ACKS23_10259	ACKS0A_10692						1.0	0.0389908977420226	0.0604934789833971
GENE8436X	ucsf_hc.01_1.G217B.08922		6337.0	6855.0	6311.0	6356.0	6298.0	6807.0	6018.0	4938.0	4886.0	0.892771758057603	0.916713518984986	RING finger protein	HISTO_ZL.Contig1131.Fgenesh_Aspergillus.96.final_new	near LTR block	I7I48_01770	ACKS23_03470	ACKS0A_09700						1.0	0.0160962119532009	0.0424784053154159
GENE1505X	ucsf_hc.01_1.G217B.01598		27.0	24.0	19.0	20.0	20.0	24.0	17.0	10.0	16.0	0.412984214573722	0.87175744229916	hypothetical protein			I7I48_08567	ACKS23_00341	ACKS0A_00340						1.0	0.411354670042698	0.327091311449887
GENE7349X	ucsf_hc.01_1.G217B.07754		6.0	13.0	11.0	13.0	6.0	8.0	8.0	4.0	4.0	0.542534114665796	0.915355972764073	hypothetical protein			I7I48_03783	ACKS23_05035	ACKS0A_03824						1.0	0.554282455212257	0.431119390067169
GENE10844X	ucsf_hc.01_1.G217B.11471		36.0	31.0	23.0	34.0	18.0	23.0	16.0	12.0	27.0	0.384737914716918	0.942727075359098	hypothetical protein			I7I48_04845	ACKS23_06096	ACKS0A_04886						1.0	0.473125341349409	0.222612271989151
GENE635X	ucsf_hc.01_1.G217B.00686		33.0	43.0	48.0	31.0	24.0	44.0	26.0	27.0	21.0	0.297821976724134	0.969367645170807	hypothetical protein	HISTO_BI.Contig285.Fgenesh_Neurospora.26.final_new	near LTR block	I7I48_12174	ACKS23_11764	ACKS0A_12199						1.0	0.440163932289011	0.13027965287762
GENE7446X	ucsf_hc.01_1.G217B.07856		28.0	51.0	52.0	33.0	36.0	29.0	26.0	30.0	19.0	0.195118542991601	0.965081015986853	hypothetical protein			I7I48_03680	ACKS23_04932	ACKS0A_03721						1.0	0.483603435689998	0.134504995479832
GENE1095X	ucsf_hc.01_1.G217B.01166		5532.0	6098.0	5553.0	5123.0	5135.0	5872.0	5144.0	4359.0	3938.0	0.455632550782625	0.994077518945896	sphingosine-1-phosphate phosphohydrolase	HISTO_BP.Contig459.Fgenesh_histo.129.final_new		I7I48_04298	ACKS23_05549	ACKS0A_04338						1.0	0.071864902646527	0.00857510869586253
GENE8227X	ucsf_hc.01_1.G217B.08705		8389.0	9264.0	8345.0	7743.0	7792.0	8534.0	7821.0	6321.0	5842.0	0.27214139518336	0.984902586555584	RNA-dependent RNA polymerase	HISTO_ZL.Contig1131.eannot.1970.final_new		I7I48_01987	ACKS23_03687	ACKS0A_09917						1.0	0.0993253069630962	0.0177223095715533
GENE2967X	ucsf_hc.01_1.G217B.03131		24.0	8.0	15.0	21.0	6.0	14.0	11.0	10.0	8.0	0.834660059902135	0.994686557615677	hypothetical protein		near LTR block	I7I48_12114	ACKS23_11704	ACKS0A_12139						1.0	0.243618021313033	0.075679906597657
GENE5808X	ucsf_hc.01_1.G217B.06124	BUD4	14466.0	15932.0	15193.0	14761.0	13472.0	14401.0	13333.0	11321.0	10439.0	0.628402154776525	0.986589176020874	GTP binding protein	HISTO_HS.Contig68.genewise.148.final_new		I7I48_07050	ACKS23_08295	ACKS0A_07100						1.0	0.0946418044916353	0.0274122148418492
GENE3654X	ucsf_hc.01_1.G217B.03859		36.0	28.0	36.0	29.0	30.0	34.0	26.0	25.0	17.0	0.535617755370761	0.91465433437104	hypothetical protein			I7I48_08823	ACKS23_00597	ACKS0A_00596						1.0	0.2626901664328	0.20180199324164
GENE6822X	ucsf_hc.01_1.G217B.07205		15.0	29.0	27.0	23.0	11.0	33.0	13.0	11.0	20.0	0.497160864504542	0.916713518984986	hypothetical protein		transposon	I7I48_06724	ACKS23_07969	ACKS0A_06774						1.0	0.392509685758758	0.273304938532726
GENE534X	ucsf_hc.01_1.G217B.00580		6172.0	6410.0	6168.0	5682.0	5410.0	5808.0	5542.0	4561.0	4104.0	0.232129765080676	0.999428777786022	hypothetical protein	HISTO_AZ.Contig47-snap.121.final_new		I7I48_00267	ACKS23_01934	ACKS0A_01925						1.0	0.121081081730758	0.000155492487516007
GENE4645X	ucsf_hc.01_1.G217B.04907		18.0	15.0	11.0	8.0	6.0	8.0	10.0	3.0	10.0	0.448618759083931	0.986589176020874	hypothetical protein			I7I48_10720	ACKS23_10310	ACKS0A_10743						1.0	0.730434139222318	-0.172824094482038
GENE9788X	ucsf_hc.01_1.G217B.10363		178.0	200.0	207.0	175.0	149.0	185.0	181.0	139.0	120.0	0.655789270016769	0.987597090235969	hypothetical protein	HISTO_ZT.Contig1128f.eannot.1133.final_new		I7I48_05881	ACKS23_07126	ACKS0A_05931						1.0	0.131541591484774	-0.040407979505765
GENE6057X	ucsf_hc.01_1.G217B.06392		12.0	13.0	21.0	11.0	6.0	9.0	13.0	4.0	6.0	0.249301577387194	0.999428777786022	hypothetical protein			I7I48_05604	ACKS23_06849	ACKS0A_05654						1.0	0.751001537690835	0.0015036669717885
GENE8145X	ucsf_hc.01_1.G217B.08619		3959.0	4414.0	4179.0	3548.0	3844.0	4306.0	3650.0	2938.0	3078.0	0.267207410813913	0.984902586555584	cytokinesis protein sepA			I7I48_09981	ACKS23_03776	ACKS0A_10006						1.0	0.0925140874543731	0.0171424938087474
GENE9685X	ucsf_hc.01_1.G217B.10253		5248.0	6003.0	5848.0	5231.0	5015.0	6079.0	5081.0	4197.0	4441.0	0.816325925723253	0.994686557615677	WD domain-containing protein	HISTO_ZT.Contig1089.Fgenesh_histo.188.final_new		I7I48_06177	ACKS23_07422	ACKS0A_06227						1.0	0.0310204121972069	-0.0087740026347376
GENE1069X	ucsf_hc.01_1.G217B.01139		4020.0	4310.0	4663.0	3648.0	3811.0	4962.0	3535.0	3061.0	3511.0	0.692993979612924	0.984902586555584	DUF1753 domain-containing protein	HISTO_BP.Contig459.Fgenesh_histo.77.final_new		I7I48_04271	ACKS23_05522	ACKS0A_04311						1.0	0.0755207106579467	0.0302827403347319
GENE1589X	ucsf_hc.01_1.G217B.01684		28.0	36.0	26.0	18.0	24.0	25.0	26.0	13.0	12.0	0.19522913019942	0.953244869984103	hypothetical protein		near LTR block	I7I48_08481	ACKS23_00255	ACKS0A_00254						1.0	0.568208671304894	0.175860643496248
GENE1643X	ucsf_hc.01_1.G217B.01741		9172.0	8943.0	9263.0	8873.0	8089.0	8665.0	8739.0	6614.0	5456.0	0.641184617280596	0.976758057707027	hypothetical protein	HISTO_DA.Contig93.Fgenesh_histo.75.final_new		I7I48_08423	ACKS23_00197	ACKS0A_00196						1.0	0.132898451825763	0.0659483651980075
GENE3397X	ucsf_hc.01_1.G217B.03585		89.0	104.0	117.0	69.0	93.0	104.0	66.0	62.0	67.0	0.344510340211954	0.937982259236045	regulatory protein, C2H2 transcription factor (AmdA), conidia-enriched transcript			I7I48_04749	ACKS23_06000	ACKS0A_04790						1.0	0.374897843116321	0.173732129703548
GENE7375X	ucsf_hc.01_1.G217B.07784		3669.0	4116.0	4083.0	3463.0	3664.0	4359.0	3360.0	2919.0	3112.0	0.710973462529323	0.980230539552402	hypothetical protein	HISTO_LG.Contig392.Fgenesh_Aspergillus.76.final_new		I7I48_03753	ACKS23_05005	ACKS0A_03794						1.0	0.0506318335806402	0.0282980437732174
GENE3601X	ucsf_hc.01_1.G217B.03804		94.0	111.0	92.0	99.0	95.0	85.0	86.0	79.0	42.0	0.390020170980866	0.870879140210612	hypothetical protein		near LTR block	I7I48_08766	ACKS23_00540	ACKS0A_00539						1.0	0.279997698459164	0.215356869157359
GENE3250X	ucsf_hc.01_1.G217B.03434		12.0	11.0	5.0	9.0	8.0	6.0	7.0	8.0	1.0	0.572967756557667	0.925863233015078	hypothetical protein	HISTO_EA.Contig33.Fgenesh_histo.206.final_new		I7I48_04598	ACKS23_05849	ACKS0A_04639						1.0	0.704110025540124	0.529362665852252
GENE3802X	ucsf_hc.01_1.G217B.04019	RRN3	4124.0	4422.0	3687.0	4077.0	3870.0	3855.0	3620.0	3212.0	2784.0	0.702317840121167	0.966546331128327	RNA polymerase I-specific transcription initiation factor RRN3	HISTO_FE.Contig19-snap.133.final_new		I7I48_08983	ACKS23_00757	ACKS0A_00756						1.0	0.0617723066239195	0.0420332987768957
GENE7593X	ucsf_hc.01_1.G217B.08009	CYK3	8346.0	8096.0	7661.0	7780.0	7704.0	8067.0	7510.0	5964.0	5645.0	0.796858549947569	0.966546331128327	cytokinesis protein Cyk3	HISTO_LG.Contig392.Fgenesh_Aspergillus.7.final_new		I7I48_03526	ACKS23_04778	ACKS0A_03567						1.0	0.0547776717077202	0.0513555277998767
GENE7924X	ucsf_hc.01_1.G217B.08383		11.0	10.0	3.0	4.0	5.0	5.0	2.0	2.0	7.0	0.427143494768157	0.975530556047685	hypothetical protein		transposon	I7I48_02058	ACKS23_09532	ACKS0A_08338					chr7	1.0	0.795722241940563	0.277610448629669
GENE1412X	ucsf_hc.01_1.G217B.01502		4173.0	4459.0	4233.0	3596.0	3856.0	4165.0	3668.0	3129.0	2935.0	0.170799245898287	0.999305389837979	phosphate metabolism protein	HISTO_DA.Contig93.Fgenesh_Aspergillus.263.final_new		I7I48_08665	ACKS23_00439	ACKS0A_00438						1.0	0.118761695134736	-0.00112210567752591
GENE9310X	ucsf_hc.01_1.G217B.09857		7365.0	8203.0	6691.0	6762.0	7150.0	7264.0	6832.0	5620.0	5251.0	0.71937241371884	0.995900003516587	thermotolerance protein	HISTO_ZL.Contig1161e.fgenesh_plus.11.final_new		I7I48_11154	ACKS23_10744	ACKS0A_11178						1.0	0.0448347483547842	0.00643620114213483
GENE4732X	ucsf_hc.01_1.G217B.04999		17.0	9.0	11.0	12.0	8.0	12.0	7.0	6.0	10.0	0.651513317777457	0.966546331128327	hypothetical protein		near LTR block	I7I48_10812	ACKS23_10402	ACKS0A_10835						1.0	0.345934312112299	0.213766620800079
GENE4824X	ucsf_hc.01_1.G217B.05094		163.0	210.0	175.0	170.0	191.0	158.0	189.0	140.0	102.0	0.87012820177769	0.994857252207128	beta-glucosidase			I7I48_10869	ACKS23_10458	ACKS0A_10892						1.0	0.0829520187802408	0.0292983229326187
GENE8781X	ucsf_hc.01_1.G217B.09290		7.0	11.0	8.0	7.0	9.0	8.0	8.0	3.0	7.0	0.732208535242395	0.966546331128327	hypothetical protein		near LTR block	I7I48_09275	ACKS23_01049	ACKS0A_01048						1.0	0.278888625470066	0.208352797053512
GENE8398X	ucsf_hc.01_1.G217B.08883	TSC11a	316.0	348.0	368.0	268.0	326.0	367.0	299.0	228.0	272.0	0.71114741855912	0.996774393787071	sterility protein Ste20, cytosolic regulator Pianissimo, subunit of TORC2			I7I48_01810	ACKS23_03510	ACKS0A_09740						1.0	0.0856877554676854	0.00460091396660278
GENE362X	ucsf_hc.01_1.G217B.00401		8152.0	9145.0	8564.0	7975.0	7734.0	9189.0	7645.0	6570.0	6545.0	0.850910442119976	0.99822430392363	protein kinase	HISTO_AZ.Contig47-snap.16.final_new	near LTR block	I7I48_00087	ACKS23_01754	ACKS0A_01745						1.0	0.029886654993331	0.00199338510940095
GENE2995X	ucsf_hc.01_1.G217B.03166		12.0	19.0	9.0	8.0	6.0	12.0	7.0	4.0	12.0	0.534651027585519	0.999417040968488	hypothetical protein		near LTR block	I7I48_11951	ACKS23_11541	ACKS0A_11976						1.0	0.545634115218062	-0.00467982692495816
GENE8108X	ucsf_hc.01_1.G217B.08579		5.0	9.0	14.0	6.0	7.0	7.0	9.0	3.0	6.0	0.74776549264116	0.996028105711587	hypothetical protein		near LTR block	I7I48_10022	ACKS23_03817	ACKS0A_10047						1.0	0.302385661364005	-0.0237944155180245
GENE10428X	ucsf_hc.01_1.G217B.11033		2812.0	3162.0	3112.0	2844.0	2601.0	3161.0	2665.0	2243.0	2341.0	0.775943822886182	0.992389982755226	vegetative cell wall protein gp1	HISTO_ZU.Contig2.Fgenesh_Neurospora.5.final_new	near LTR block	I7I48_02743	ACKS23_11980	ACKS0A_02776						1.0	0.0397639745029057	-0.0109817505529302
GENE9801X	ucsf_hc.01_1.G217B.10376	SEC39	6162.0	6688.0	6128.0	5651.0	6008.0	6540.0	5804.0	4862.0	4605.0	0.835071633908491	0.996774393787071	protein transporter Sec39	HISTO_ZT.Contig1128f-snap.11.final_new		I7I48_05868	ACKS23_07113	ACKS0A_05918						1.0	0.0299175465610029	-0.00265189003572708
GENE10292X	ucsf_hc.01_1.G217B.10887		4835.0	5482.0	4887.0	4411.0	4350.0	5011.0	4577.0	3748.0	3385.0	0.417323995088917	0.986879201446686	Phospholipid:diacylglycerol acyltransferase	HISTO_ZT.Contig181.eannot.1664.final_new		I7I48_06489	ACKS23_07734	ACKS0A_06539						1.0	0.095500865770032	-0.0184123320752185
GENE45X	ucsf_hc.01_1.G217B.00054		6403.0	7652.0	6394.0	6851.0	6482.0	6911.0	6234.0	5447.0	4800.0	0.832391945487003	0.915355972764073	DDT domain-containing protein	HISTO_AL.Contig317.fgenesh_plus.34.final_new	near LTR block	I7I48_01352	ACKS23_03052	ACKS0A_09282						1.0	0.0247791235132162	0.044018267190439
GENE9321X	ucsf_hc.01_1.G217B.09868		6818.0	8121.0	7345.0	7308.0	7310.0	7745.0	6928.0	5871.0	5475.0	0.998999988024754	0.956732492579131	IQ and HECT domain-containing protein	HISTO_ZL.Contig1161e.fgenesh_plus.25.final_new	near LTR block	I7I48_11165	ACKS23_10755	ACKS0A_11189						1.0	0.00016771994557363	0.0377067553126569
GENE3070X	ucsf_hc.01_1.G217B.03243		5.0	9.0	12.0	5.0	13.0	14.0	7.0	5.0	9.0	0.982084122759871	0.978074509492772	hypothetical protein	HISTO_DY.Contig31.Fgenesh_histo.102.final_new		I7I48_03445	ACKS23_04697	ACKS0A_03486						1.0	-0.0327808976631707	0.234570026380771
GENE5721X	ucsf_hc.01_1.G217B.06037		2223.0	2367.0	2134.0	2273.0	2185.0	2323.0	2172.0	1736.0	1676.0	0.928892968635816	0.982127344328258	3' exoribonuclease	HISTO_HS.Contig68.eannot.2052.final_new		I7I48_07137	ACKS23_08382	ACKS0A_07187						1.0	-0.0151939680858586	0.0266111635288366
GENE7206X	ucsf_hc.01_1.G217B.07607		13727.0	15650.0	13225.0	13766.0	13672.0	14538.0	13207.0	11281.0	10376.0	0.986930055232536	0.991975193061412	rho guanyl nucleotide exchange factor	HISTO_LF.Contig359.Fgenesh_Aspergillus.70.final_new		I7I48_00720	ACKS23_02387	ACKS0A_02378						1.0	0.00321555117482752	0.0146475879840438
GENE10006X	ucsf_hc.01_1.G217B.10592		23448.0	27696.0	22854.0	25139.0	24316.0	25730.0	23804.0	19682.0	16892.0	0.967130558307375	0.953244869984103	glycosyl hydrolase	HISTO_ZT.Contig174.eannot.1405.final_new	near LTR block	I7I48_05986	ACKS23_07231	ACKS0A_06036						1.0	0.0131548525628862	0.070681991478093
GENE1289X	ucsf_hc.01_1.G217B.01368		11.0	16.0	16.0	20.0	13.0	18.0	13.0	11.0	13.0	0.902847746831239	0.956732492579131	hypothetical protein	HISTO_BS.Contig36.fgenesh_plus.2.final_new	transposon	I7I48_11313	ACKS23_10903	ACKS0A_11338						1.0	-0.088732103645345	0.176763903463996
GENE2063X	ucsf_hc.01_1.G217B.02182		8622.0	10152.0	9030.0	9789.0	9147.0	9486.0	8881.0	7648.0	6528.0	0.941807439834345	0.915783091643633	hypothetical protein	HISTO_DM.Contig93.eannot.1722.final_new	near LTR block	I7I48_07675	ACKS23_08920	ACKS0A_07725						1.0	-0.0115367313547088	0.0525179602007579
GENE7007X	ucsf_hc.01_1.G217B.07403	PTC1	5905.0	6794.0	6817.0	6679.0	6389.0	6816.0	6201.0	5157.0	4864.0	0.901119386155691	0.946608125372825	protein phosphatase 2C	HISTO_LF.Contig359.Fgenesh_histo.281.final_new		I7I48_00513	ACKS23_02180	ACKS0A_02171						1.0	-0.0182100007307069	0.0406104803027096
GENE7655X	ucsf_hc.01_1.G217B.08077		67.0	54.0	76.0	72.0	61.0	90.0	56.0	55.0	57.0	0.875701959619588	0.93632261621494	hypothetical protein		in LTR block	I7I48_10271	ACKS23_04070	ACKS0A_10295						1.0	-0.0731573466987357	0.141437247312104
GENE4577X	ucsf_hc.01_1.G217B.04836		64.0	70.0	64.0	72.0	71.0	70.0	83.0	56.0	31.0	0.983944035028242	0.95664342904289	phosphoenolpyruvate carboxykinase		near LTR block	I7I48_10649	ACKS23_10239	ACKS0A_10672						1.0	0.0137494732522989	0.146121114620978
GENE4664X	ucsf_hc.01_1.G217B.04926		6.0	4.0	6.0	12.0	11.0	7.0	4.0	5.0	4.0	0.975936108575072	0.49797127490953	hypothetical protein	HISTO_GL.Contig296.Fgenesh_Neurospora.8.final_new		I7I48_10739	ACKS23_10329	ACKS0A_10762						1.0	-0.0299129031223946	0.830740209563422
GENE888X	ucsf_hc.01_1.G217B.00950		7023.0	8128.0	7459.0	7841.0	7361.0	8165.0	7344.0	5865.0	5659.0	0.903940344437787	0.929541129906464	golgi apyrase	HISTO_BP.Contig457.Fgenesh_histo.56.final_new	near LTR block	I7I48_04084	ACKS23_05335	ACKS0A_04124						1.0	-0.0214217351147239	0.0567186458766455
GENE4414X	ucsf_hc.01_1.G217B.04669		90.0	107.0	97.0	101.0	92.0	129.0	101.0	72.0	76.0	0.904944921941862	0.930305365988736	no significant blast hit	HISTO_GI.Contig382.Fgenesh_Aspergillus.78.final_new	in LTR block	I7I48_02710	ACKS23_10182	ACKS0A_08987					chr7	1.0	-0.0422660872691552	0.109869508541052
GENE11528X	ucsf_hc.01_1.G217B.12187	SUM2	9374.0	10795.0	10489.0	10484.0	9668.0	10723.0	9228.0	8073.0	7971.0	0.95482184500173	0.977454271795264	G2/M phase checkpoint control protein Sum2	HISTO_ZZ.Contig127c.eannot.1614.final_new		I7I48_11848	ACKS23_11438	ACKS0A_11873						1.0	-0.0101554942313706	0.0306583146707444
GENE1107X	ucsf_hc.01_1.G217B.01178		6359.0	6830.0	6641.0	6141.0	6289.0	7330.0	6145.0	5111.0	5199.0	0.8766418935624	0.995900003516587	small G protein signaling modulator 3	HISTO_BP.Contig459.fgenesh_plus.10.final_new		I7I48_04310	ACKS23_05561	ACKS0A_04350						1.0	-0.0157253084915512	0.00478496145545648
GENE8712X	ucsf_hc.01_1.G217B.09216		8546.0	9070.0	8753.0	9496.0	8233.0	8466.0	9077.0	7095.0	5884.0	0.976650313990522	0.996028105711587	kinesin family protein	HISTO_ZL.Contig1161a.eannot.1140.final_new		I7I48_09201	ACKS23_00975	ACKS0A_00974						1.0	-0.00966539612367967	0.00784154085747968
GENE9302X	ucsf_hc.01_1.G217B.09848	MCM3	7179.0	8598.0	6774.0	7351.0	7314.0	8137.0	6977.0	6140.0	5669.0	0.841844721996668	0.982127344328258	DNA replication licensing factor MCM3	HISTO_ZL.Contig1161e.Fgenesh_Aspergillus.80.final_new	near LTR block	I7I48_11145	ACKS23_10735	ACKS0A_11169						1.0	-0.0280246449350674	0.0230631592326178
GENE3838X	ucsf_hc.01_1.G217B.04057		6594.0	7325.0	6967.0	7100.0	6375.0	7792.0	6588.0	5455.0	5566.0	0.770044192463764	0.991975193061412	mitochondrial inner membrane protein	HISTO_FE.Contig19.eannot.1895.final_new		I7I48_09021	ACKS23_00795	ACKS0A_00794						1.0	-0.0391776745307739	0.0128806230671108
GENE6589X	ucsf_hc.01_1.G217B.06964		30.0	36.0	40.0	38.0	34.0	50.0	36.0	26.0	31.0	0.849396236642878	0.965150764452623	hypothetical protein			I7I48_02629	ACKS23_10103	ACKS0A_08908					chr7	1.0	-0.101701584252772	0.123759989255067
GENE9067X	ucsf_hc.01_1.G217B.09597		238.0	235.0	196.0	233.0	229.0	248.0	210.0	187.0	168.0	0.881737995338876	0.961017181189591	hypothetical protein			I7I48_09582	ACKS23_01356	ACKS0A_01355						1.0	-0.046331041349061	0.0737193371962102
GENE9536X	ucsf_hc.01_1.G217B.10098		87.0	97.0	115.0	115.0	81.0	111.0	97.0	74.0	75.0	0.979720865543546	0.984902586555584	hypothetical protein		near LTR block	I7I48_06333	ACKS23_07578	ACKS0A_06383						1.0	-0.0115230221267243	0.052290960060317
GENE10107X	ucsf_hc.01_1.G217B.10696		18.0	19.0	23.0	24.0	22.0	32.0	22.0	15.0	16.0	0.875919293611952	0.89208803243319	hypothetical protein			I7I48_06681	ACKS23_07926	ACKS0A_06731						1.0	-0.110283828854004	0.285495719580562
GENE4656X	ucsf_hc.01_1.G217B.04918		18.0	14.0	15.0	18.0	10.0	21.0	13.0	12.0	11.0	0.950375056767867	0.987313434578427	hypothetical protein			I7I48_10731	ACKS23_10321	ACKS0A_10754						1.0	0.0745714192020253	0.120882567565913
GENE7612X	ucsf_hc.01_1.G217B.08031		16.0	16.0	16.0	16.0	12.0	23.0	11.0	14.0	14.0	0.983128532184326	0.990452786142819	hypothetical protein		transposon	I7I48_00051	ACKS23_01718	ACKS0A_01711						1.0	0.0227014990018239	0.0993256596880963
GENE9738X	ucsf_hc.01_1.G217B.10310		10861.0	11864.0	11517.0	11072.0	10705.0	11952.0	10657.0	8512.0	8825.0	0.963799600688245	0.991064689868782	RanBP1 domain-containing protein	HISTO_ZT.Contig1089.Fgenesh_Aspergillus.34.final_new		I7I48_06120	ACKS23_07365	ACKS0A_06170						1.0	0.00744140734835153	0.014447658316608
GENE3921X	ucsf_hc.01_1.G217B.04146		15745.0	16334.0	15379.0	15346.0	14972.0	15834.0	15076.0	12502.0	11059.0	0.939276207546221	0.995900003516587	SMC (structural maintenance of chromosomes) domain-containing protein	HISTO_FE.Contig19-snap.200.final_new		I7I48_09110	ACKS23_00884	ACKS0A_00883						1.0	0.0188971128939173	0.00810378434642089
GENE10908X	ucsf_hc.01_1.G217B.11537		60.0	40.0	31.0	42.0	39.0	46.0	38.0	45.0	25.0	0.961842695847289	0.996774393787071	no significant blast hit	HISTO_ZY.Contig518.Fgenesh_histo.46.final_new	near LTR block	I7I48_10431	ACKS23_04239	ACKS0A_10456						1.0	-0.0319620768035918	0.0102729083264925
GENE735X	ucsf_hc.01_1.G217B.00793		36.0	38.0	35.0	41.0	43.0	38.0	44.0	15.0	27.0	0.77338753118066	0.809208164577221	hypothetical protein			I7I48_03925	ACKS23_05176	ACKS0A_03965						1.0	0.153266426775976	0.337778414257144
GENE6753X	ucsf_hc.01_1.G217B.07130		20.0	21.0	23.0	27.0	25.0	23.0	20.0	21.0	9.0	0.868177614030146	0.869681088401169	hypothetical protein			I7I48_02386	ACKS23_09860	ACKS0A_08666					chr7	1.0	0.135900939629088	0.385723740060601
GENE4766X	ucsf_hc.01_1.G217B.05034	BUB1	10736.0	11342.0	10922.0	11351.0	10426.0	10822.0	10626.0	8677.0	7497.0	0.910316557637803	0.982127344328258	spindle assembly checkpoint protein SLDA	HISTO_GL.Contig306-snap.9.final_new	near LTR block	I7I48_10962	ACKS23_10551	ACKS0A_10985						1.0	0.0253805898552484	0.0366761525171562
GENE997X	ucsf_hc.01_1.G217B.01065		3485.0	3763.0	3885.0	3812.0	3266.0	4156.0	3031.0	2729.0	3065.0	0.783713832181553	0.879415383210428	RNA-binding protein Nrd1	HISTO_BP.Contig457.Fgenesh_Aspergillus.17.final_new	near LTR block	I7I48_04198	ACKS23_05449	ACKS0A_04238						1.0	0.0495474722679079	0.08752196135924
GENE8133X	ucsf_hc.01_1.G217B.08605	LYS4	4527.0	4862.0	4645.0	4469.0	4640.0	4824.0	4539.0	3583.0	3124.0	0.745901743084257	0.892521869025788	homoaconitase	HISTO_ZL.Contig1131.Fgenesh_histo.232.final_new		I7I48_09995	ACKS23_03790	ACKS0A_10020						1.0	0.0447029231077254	0.0633024735403875
GENE4455X	ucsf_hc.01_1.G217B.04711		4893.0	5342.0	5129.0	5148.0	4652.0	5452.0	4772.0	3961.0	3651.0	0.796858549947569	0.910258678773867	RED-like protein N-terminal region domain-containing protein	HISTO_GL.Contig233.Fgenesh_Aspergillus.39.final_new		I7I48_11003	ACKS23_10592	ACKS0A_11026						1.0	0.0292463469646531	0.0461275207882244
GENE8617X	ucsf_hc.01_1.G217B.09114		5095.0	5581.0	5284.0	5205.0	5204.0	5601.0	5175.0	4152.0	3519.0	0.808347684213344	0.888493924103685	oligonucleotide transporter	HISTO_ZL.Contig1158.eannot.1335.final_new	near LTR block	I7I48_01576	ACKS23_03276	ACKS0A_09506						1.0	0.0391144994203998	0.0729998248778525
GENE1285X	ucsf_hc.01_1.G217B.01363		4063.0	4721.0	3994.0	4245.0	3863.0	4675.0	4138.0	3265.0	2832.0	0.794255371164513	0.892718903680572	6,7-dimethyl-8-ribityllumazine synthase	HISTO_BQ.Contig243.genewise.10.final_new	near LTR block	I7I48_09827	ACKS23_01601	ACKS0A_01600						1.0	0.0423509655337408	0.0721262256853699
GENE9095X	ucsf_hc.01_1.G217B.09627	CYM1	7399.0	8405.0	7842.0	8319.0	7218.0	8109.0	7315.0	6077.0	5888.0	0.935786824877661	0.918403316363014	metallopeptidase	HISTO_ZL.Contig1161d.fgenesh_plus.29.final_new		I7I48_09612	ACKS23_01386	ACKS0A_01385						1.0	0.00979492540238169	0.0383941909717915
GENE5895X	ucsf_hc.01_1.G217B.06216		6322.0	7209.0	6384.0	6116.0	6535.0	7547.0	6095.0	5124.0	4709.0	0.770899636958017	0.809208164577221	acyl-CoA synthetase	HISTO_HS.Contig68.eannot.2131.final_new		I7I48_06957	ACKS23_08202	ACKS0A_07007						1.0	0.0384744004202595	0.0852069558581254
GENE8889X	ucsf_hc.01_1.G217B.09407	GIS2	8639.0	9759.0	8682.0	9307.0	9184.0	8892.0	8517.0	7391.0	5820.0	0.777995166567024	0.839254556086437	zinc knuckle domain-containing protein	HISTO_ZL.Contig1161b.Fgenesh_Aspergillus.86.final_new		I7I48_09392	ACKS23_01166	ACKS0A_01165						1.0	0.0431648550768644	0.0907255833390428
GENE3642X	ucsf_hc.01_1.G217B.03847		43.0	33.0	44.0	32.0	22.0	60.0	27.0	28.0	34.0	0.864402708216542	0.999238816511747	hypothetical protein			I7I48_08809	ACKS23_00583	ACKS0A_00582						1.0	0.1385987877097	0.00836270541980699
GENE9614X	ucsf_hc.01_1.G217B.10181		1432.0	1525.0	1475.0	1466.0	1413.0	1388.0	1481.0	1120.0	944.0	0.887356340535244	0.994686557615677	hypothetical protein			I7I48_06250	ACKS23_07495	ACKS0A_06300						1.0	0.0492962142369873	0.0220411514755847
GENE9345X	ucsf_hc.01_1.G217B.09894		1412.0	1586.0	1689.0	1672.0	1306.0	1456.0	1580.0	1143.0	1019.0	0.821995131883349	0.996028105711587	hypothetical protein		near LTR block	I7I48_01524	ACKS23_03224	ACKS0A_09454						1.0	0.048776492642042	-0.00582340737139297
GENE10648X	ucsf_hc.01_1.G217B.11268		12137.0	12352.0	12759.0	12563.0	11291.0	11143.0	11624.0	9497.0	8444.0	0.845989612980487	0.996028105711587	Fig1 superfamily domain-containing protein	HISTO_ZU.Contig65.eannot.2027.final_new		I7I48_02978	ACKS23_12215	ACKS0A_03011						1.0	0.05648397912588	-0.00577761734877047
GENE6158X	ucsf_hc.01_1.G217B.06497		2385.0	2636.0	2489.0	2296.0	2256.0	2602.0	2306.0	1878.0	1752.0	0.711570145863827	0.991975193061412	hypothetical protein	HISTO_JG.Contig206.eannot.1504.final_new		I7I48_05496	ACKS23_06741	ACKS0A_05546						1.0	0.0567364346692401	0.014774380415834
GENE11078X	ucsf_hc.01_1.G217B.11716		9957.0	10452.0	9860.0	9556.0	9579.0	10198.0	9368.0	7945.0	6851.0	0.768907542353843	0.980230539552402	dynamin GTPase	HISTO_ZZ.Contig127a.eannot.1381.final_new		I7I48_11372	ACKS23_10962	ACKS0A_11397						1.0	0.0468837511788784	0.0307560925489136
GENE4778X	ucsf_hc.01_1.G217B.05046		28.0	24.0	22.0	19.0	22.0	29.0	12.0	24.0	19.0	0.785273348876123	0.980230539552402	hypothetical protein		near LTR block	I7I48_10975	ACKS23_10564	ACKS0A_10998						1.0	0.200793007195832	0.143977714032702
GENE1430X	ucsf_hc.01_1.G217B.01520		7565.0	8773.0	7757.0	7634.0	7292.0	7943.0	7677.0	6003.0	5306.0	0.633647270986067	0.984902586555584	DUF814 and DUF3441 domain-containing protein	HISTO_DA.Contig93-snap.54.final_new		I7I48_08646	ACKS23_00420	ACKS0A_00419						1.0	0.0679776592536028	0.0241561337240492
GENE9068X	ucsf_hc.01_1.G217B.09598		305.0	360.0	273.0	308.0	273.0	291.0	256.0	236.0	210.0	0.581402879786887	0.976934333330403	hypothetical protein			I7I48_09583	ACKS23_01357	ACKS0A_01356						1.0	0.126902998636182	0.0555957056476792
GENE235X	ucsf_hc.01_1.G217B.00253		7048.0	7828.0	6923.0	7223.0	6916.0	7299.0	6746.0	5348.0	5232.0	0.762819535359624	0.93139021791222	serine/threonine-protein kinase	HISTO_AL.Contig317.eannot.1538.final_new		I7I48_01153	ACKS23_02853	ACKS0A_09083						1.0	0.049189404781389	0.0561280516014699
GENE10983X	ucsf_hc.01_1.G217B.11616		7.0	18.0	11.0	13.0	12.0	13.0	9.0	7.0	7.0	0.752781353147683	0.853785771096955	hypothetical protein		in LTR block	I7I48_10397	ACKS23_04205	ACKS0A_10422						1.0	0.246489958400279	0.43484725877971
GENE1541X	ucsf_hc.01_1.G217B.01634		7606.0	7813.0	7732.0	7644.0	7096.0	7143.0	7279.0	5471.0	4909.0	0.650309415583076	0.969334810459179	hypothetical protein	HISTO_DA.Contig93.Fgenesh_Aspergillus.11.final_new		I7I48_08531	ACKS23_00305	ACKS0A_00304						1.0	0.120521404228418	0.0678164926873492
GENE11207X	ucsf_hc.01_1.G217B.11855	CSR1	16449.0	19091.0	16217.0	14997.0	16895.0	16424.0	13892.0	12776.0	11275.0	0.254214664103433	0.877871042918363	zinc-responsiveness transcriptional activator	HISTO_ZZ.Contig127a.eannot.1408.final_new		I7I48_11513	ACKS23_11103	ACKS0A_11538		Ryp2_ChIP	Ryp3_ChIP			1.0	0.159571151590068	0.0921513744863773
GENE9019X	ucsf_hc.01_1.G217B.09548		42502.0	46572.0	42567.0	44782.0	39987.0	41075.0	41440.0	33053.0	28622.0	0.598460571873975	0.965102143863348	60S ribosomal protein L33	HISTO_ZL.Contig1161c.Fgenesh_histo.66.final_new		I7I48_09533	ACKS23_01307	ACKS0A_01306	Ryp1_ChIP					1.0	0.0790692332291041	0.043358840293962
GENE10725X	ucsf_hc.01_1.G217B.11347		8441.0	8867.0	8804.0	8342.0	7929.0	8765.0	8019.0	6277.0	5912.0	0.576646860636702	0.942727075359098	conserved serine proline-rich protein	HISTO_ZU.Contig65.eannot.1935.final_new		I7I48_03058	ACKS23_12295	ACKS0A_03091						1.0	0.0925711674792264	0.0603501080441617
GENE6558X	ucsf_hc.01_1.G217B.06931		8.0	14.0	10.0	9.0	9.0	5.0	3.0	2.0	4.0	0.0292980208539103	0.568697938622963	hypothetical protein			I7I48_02596	ACKS23_10070	ACKS0A_08875					critical_region	1.0	1.40253717104777	0.9533764511335
GENE9472X	ucsf_hc.01_1.G217B.10026		28.0	24.0	24.0	19.0	19.0	34.0	18.0	12.0	22.0	0.641767871352727	0.950940743890614	hypothetical protein		near LTR block	I7I48_01388	ACKS23_03088	ACKS0A_09318						1.0	0.284684454643342	0.199350211446183
GENE9774X	ucsf_hc.01_1.G217B.10346		8013.0	8232.0	7375.0	7342.0	6902.0	7084.0	7286.0	5566.0	4746.0	0.230322284495238	0.971465702585979	phosphoethanolamine transferase class O	HISTO_ZT.Contig1089.eannot.1636.final_new		I7I48_06084	ACKS23_07329	ACKS0A_06134						1.0	0.155363768158041	0.0384727671112239
GENE10889X	ucsf_hc.01_1.G217B.11517		245.0	254.0	253.0	208.0	211.0	253.0	201.0	160.0	167.0	0.302752797352738	0.946608125372825	hypothetical protein	HISTO_ZY.Contig518.Fgenesh_Neurospora.17.final_new	in LTR block	I7I48_10411	ACKS23_04219	ACKS0A_10436						1.0	0.22493347140233	0.0894122848058574
GENE394X	ucsf_hc.01_1.G217B.00436		10107.0	11270.0	9581.0	9586.0	9999.0	10698.0	9919.0	8356.0	7173.0	0.990997037427192	0.999214801513311	hypothetical protein		near LTR block	I7I48_00122	ACKS23_01789	ACKS0A_01780						1.0	0.00265014847178957	0.00211144576838418
GENE4194X	ucsf_hc.01_1.G217B.04439		75.0	81.0	89.0	99.0	81.0	86.0	85.0	55.0	75.0	0.839445459769108	0.984902586555584	hypothetical protein			I7I48_00787	ACKS23_02454	ACKS0A_02445						1.0	-0.0864073936395059	0.0585267715337118
GENE3907X	ucsf_hc.01_1.G217B.04131		41.0	38.0	49.0	43.0	37.0	44.0	34.0	40.0	23.0	0.783206728021827	0.961017181189591	hypothetical protein			I7I48_09095	ACKS23_00869	ACKS0A_00868						1.0	0.130924460197259	0.123813205193626
GENE11300X	ucsf_hc.01_1.G217B.11953		10.0	8.0	9.0	9.0	10.0	8.0	6.0	8.0	7.0	0.946681106255415	0.990452786142819	hypothetical protein			I7I48_11613	ACKS23_11203	ACKS0A_11638						1.0	0.0639157982337819	0.0921530577389276
GENE950X	ucsf_hc.01_1.G217B.01017	ERG8	4126.0	4582.0	4417.0	4566.0	4072.0	4467.0	4317.0	3463.0	3055.0	0.997134259626581	0.991899828769951	phosphomevalonate kinase	HISTO_BP.Contig457.eannot.1701.final_new		I7I48_04150	ACKS23_05401	ACKS0A_04190						1.0	-0.00105812287003548	0.0254858614087627
GENE9924X	ucsf_hc.01_1.G217B.10506	TSC2	15888.0	17064.0	15908.0	15193.0	15372.0	17460.0	14947.0	12402.0	12583.0	0.965223626975419	0.992677462345296	tuberin	HISTO_ZT.Contig174-snap.2.final_new		I7I48_06072	ACKS23_07317	ACKS0A_06122						1.0	0.0061546778209145	0.00850274945029206
GENE9635X	ucsf_hc.01_1.G217B.10203		4285.0	5001.0	4991.0	4355.0	4354.0	5406.0	4275.0	3620.0	3742.0	0.974085549476038	0.991975193061412	vacuolar sorting-associated protein	HISTO_ZT.Contig1089.eannot.1563.final_new		I7I48_06228	ACKS23_07473	ACKS0A_06278						1.0	0.00644369578785842	0.0157767936840694
GENE10756X	ucsf_hc.01_1.G217B.11380		33.0	34.0	26.0	39.0	26.0	29.0	41.0	20.0	14.0	0.875880002678035	0.974879445880473	hypothetical protein			I7I48_03092	ACKS23_12329	ACKS0A_03125						1.0	0.119085511999557	0.151160060787407
GENE4002X	ucsf_hc.01_1.G217B.04231		39.0	35.0	37.0	36.0	31.0	33.0	33.0	27.0	30.0	0.987336573969724	0.980230539552402	hypothetical protein		transposon	I7I48_12328	ACKS23_11918	ACKS0A_12355						1.0	0.0107505735191302	-0.107640356383931
GENE4487X	ucsf_hc.01_1.G217B.04744		14.0	19.0	26.0	18.0	16.0	20.0	13.0	17.0	16.0	0.967725799712981	0.996774393787071	hypothetical protein			I7I48_11056	ACKS23_10645	ACKS0A_11079						1.0	0.0418369561441398	-0.0148637575597919
GENE5708X	ucsf_hc.01_1.G217B.06024		68.0	86.0	85.0	79.0	54.0	108.0	77.0	55.0	67.0	0.968844000365217	0.995900003516587	hypothetical protein	HISTO_HS.Contig68.Fgenesh_histo.43.final_new		I7I48_07151	ACKS23_08396	ACKS0A_07201	Ryp1_ChIP		Ryp3_ChIP			1.0	-0.021183782863504	-0.0180592388128635
GENE9359X	ucsf_hc.01_1.G217B.09908		66.0	103.0	91.0	89.0	73.0	84.0	66.0	53.0	93.0	0.949925266277785	0.999925431366043	hypothetical protein		transposon	I7I48_01506	ACKS23_03206	ACKS0A_09436						1.0	0.0359688960774257	-4.27278759449479e-05
GENE3700X	ucsf_hc.01_1.G217B.03911		12.0	9.0	9.0	8.0	8.0	12.0	7.0	8.0	10.0	0.974182479143948	0.98639512720403	hypothetical protein			I7I48_08875	ACKS23_00649	ACKS0A_00648						1.0	-0.0276941877592138	-0.095628121807851
GENE9425X	ucsf_hc.01_1.G217B.09977		28.0	39.0	31.0	29.0	28.0	31.0	25.0	25.0	34.0	0.939019138634964	0.949517443190982	hypothetical protein			I7I48_01437	ACKS23_03137	ACKS0A_09367						1.0	-0.0501482945964231	-0.165412801156092
GENE4119X	ucsf_hc.01_1.G217B.04352		13.0	25.0	35.0	20.0	20.0	21.0	20.0	19.0	17.0	0.989374333169502	0.982127344328258	hypothetical protein		near LTR block	I7I48_12207	ACKS23_11797	ACKS0A_12234						1.0	-0.0123932680745278	-0.135176642458694
GENE9981X	ucsf_hc.01_1.G217B.10563		20.0	18.0	19.0	20.0	19.0	16.0	24.0	13.0	14.0	0.896500819258914	0.981155824173397	hypothetical protein		near LTR block	I7I48_06015	ACKS23_07260	ACKS0A_06065						1.0	-0.0981787481603287	-0.126289120066416
GENE8144X	ucsf_hc.01_1.G217B.08618		4118.0	4598.0	4369.0	4253.0	4085.0	4532.0	4124.0	3387.0	3334.0	0.919687844172178	0.994686557615677	cytokinesis protein SepA/Bni1	HISTO_ZL.Contig1131.Fgenesh_histo.244.final_new		I7I48_09982	ACKS23_03777	ACKS0A_10007						1.0	-0.0133353236408498	-0.00784567751270604
GENE5983X	ucsf_hc.01_1.G217B.06315		16.0	24.0	28.0	23.0	17.0	23.0	19.0	15.0	19.0	0.964403433300275	0.996028105711587	hypothetical protein			I7I48_01009	ACKS23_02709	ACKS0A_02699						1.0	0.0397347650593614	-0.0157895016780867
GENE6739X	ucsf_hc.01_1.G217B.07116		20.0	21.0	33.0	27.0	16.0	24.0	24.0	15.0	17.0	0.900158980722435	0.996028105711587	hypothetical protein	HISTO_KF.Contig601.Fgenesh_histo.37.final_new		I7I48_02372	ACKS23_09846	ACKS0A_08652					chr7	1.0	0.0841110148117337	-0.0161381354195991
GENE1721X	ucsf_hc.01_1.G217B.01819		3856.0	4439.0	3947.0	4000.0	3723.0	4093.0	3904.0	3225.0	2830.0	0.908656341748069	0.996028105711587	hypothetical protein	HISTO_DA.Contig93.Fgenesh_Aspergillus.175.final_new		I7I48_08344	ACKS23_00119	ACKS0A_00119						1.0	0.017019406631273	-0.00356105658694972
GENE6793X	ucsf_hc.01_1.G217B.07173	NOS1	126.0	146.0	167.0	115.0	106.0	168.0	105.0	97.0	139.0	0.860554594160389	0.987597090235969	C6 sexual development transcription factor NosA/Pro1, repressor of sexual development	HISTO_KF.Contig601.genewise.59.final_new	near LTR block	I7I48_02429	ACKS23_09903	ACKS0A_08709					chr7	1.0	0.0952891513639731	-0.0622352981175904
GENE5949X	ucsf_hc.01_1.G217B.06278		12.0	22.0	30.0	13.0	20.0	20.0	10.0	19.0	22.0	0.963799600688245	0.984980765660616	hypothetical protein		in LTR block	I7I48_06895	ACKS23_08140	ACKS0A_06945						1.0	0.0488197542231865	-0.126577272316527
GENE6593X	ucsf_hc.01_1.G217B.06968		40.0	32.0	47.0	54.0	31.0	34.0	37.0	29.0	31.0	0.983128532184326	0.99822430392363	hypothetical protein	HISTO_KF.Contig597.Fgenesh_Neurospora.59.final_new		I7I48_02633	ACKS23_10107	ACKS0A_08912	Ryp1_ChIP		Ryp3_ChIP		chr7	1.0	-0.0152989908584922	-0.00766199320878524
GENE10767X	ucsf_hc.01_1.G217B.11391		3072.0	3416.0	3063.0	3243.0	2901.0	3348.0	3057.0	2440.0	2365.0	0.989057881608744	0.986589176020874	enoyl-CoA hydratase/isomerase	HISTO_ZU.Contig65.eannot.1971.final_new	near LTR block	I7I48_03103	ACKS23_12340	ACKS0A_03136						1.0	-0.00221961680601623	0.0174253049675714
GENE6231X	ucsf_hc.01_1.G217B.06575		18.0	21.0	28.0	17.0	15.0	23.0	16.0	17.0	14.0	0.726382920493205	0.992337360785053	hypothetical protein		near LTR block	I7I48_05418	ACKS23_06663	ACKS0A_05468						1.0	0.194274297593677	-0.0469379719998086
GENE10705X	ucsf_hc.01_1.G217B.11327		5359.0	5860.0	5627.0	5337.0	5296.0	5989.0	5193.0	4279.0	4208.0	0.860642387922501	0.950663024694361	Inp1 superfamily domain-containing protein	HISTO_ZU.Contig65-snap.156.final_new		I7I48_03038	ACKS23_12275	ACKS0A_03071	Ryp1_ChIP		Ryp3_ChIP			1.0	0.0164811297055421	0.0252539277911872
GENE7358X	ucsf_hc.01_1.G217B.07765		138.0	146.0	170.0	134.0	122.0	188.0	142.0	117.0	112.0	0.99944462637718	0.996028105711587	hypothetical protein			I7I48_03772	ACKS23_05024	ACKS0A_03813						1.0	0.000273956461630531	-0.0141586049482318
GENE9990X	ucsf_hc.01_1.G217B.10572	ADE4	15966.0	17758.0	15948.0	16193.0	15410.0	17424.0	16232.0	13586.0	11390.0	0.969396380915017	0.996028105711587	amidophosphoribosyltransferase	HISTO_ZT.Contig174.eannot.1401.final_new	near LTR block	I7I48_06006	ACKS23_07251	ACKS0A_06056						1.0	-0.0064510806845739	0.00409221637453605
GENE6842X	ucsf_hc.01_1.G217B.07226		71.0	56.0	89.0	46.0	65.0	102.0	56.0	54.0	69.0	0.968844000365217	0.991975193061412	hypothetical protein		near LTR block	I7I48_06745	ACKS23_07990	ACKS0A_06795						1.0	-0.0314229554963023	-0.0567290625557842
GENE11356X	ucsf_hc.01_1.G217B.12012		30.0	43.0	26.0	39.0	23.0	34.0	35.0	34.0	17.0	0.929627354288008	0.986589176020874	3-ketosteroid reductase		near LTR block	I7I48_11672	ACKS23_11262	ACKS0A_11697						1.0	-0.0554395151471047	-0.0723777093888157
GENE1143X	ucsf_hc.01_1.G217B.01214		438.0	513.0	504.0	433.0	431.0	563.0	442.0	389.0	376.0	0.944427661708121	0.991975193061412	HET domain-containing protein	HISTO_BP.Contig459-snap.86.final_new		I7I48_04346	ACKS23_05597	ACKS0A_04386						1.0	-0.0176277303889885	-0.0215986698560702
GENE4372X	ucsf_hc.01_1.G217B.04624		3938.0	4243.0	4102.0	3724.0	3758.0	4404.0	3870.0	3127.0	3045.0	0.963799600688245	0.991975193061412	DUF500 domain-containing protein	HISTO_GI.Contig382-snap.53.final_new	near LTR block	I7I48_00941	ACKS23_02641	ACKS0A_02632						1.0	0.00813663845684509	-0.0130679891973609
GENE3023X	ucsf_hc.01_1.G217B.03194		43.0	44.0	45.0	32.0	39.0	43.0	38.0	43.0	26.0	0.942946226311512	0.945638193055387	hypothetical protein			I7I48_03494	ACKS23_04746	ACKS0A_03535						1.0	0.0398166007913527	-0.148097510953208
GENE3516X	ucsf_hc.01_1.G217B.03713	ECM29	3006.0	3436.0	3250.0	2737.0	2912.0	3448.0	3008.0	2385.0	2568.0	0.997134259626581	0.877742325292125	proteasome component ECM29	HISTO_ER.Contig17.eannot.1270.final_new		I7I48_09778	ACKS23_01552	ACKS0A_01551						1.0	-0.000600379152350783	-0.0669849444177908
GENE6255X	ucsf_hc.01_1.G217B.06602		34.0	43.0	28.0	36.0	27.0	23.0	39.0	28.0	14.0	0.829439705550661	0.984620866944843	hypothetical protein	HISTO_JG.Contig206.fgenesh_plus.92.final_new	in LTR block	I7I48_05391	ACKS23_06636	ACKS0A_05441						1.0	0.155813709551381	-0.110900346212258
GENE10998X	ucsf_hc.01_1.G217B.11634		27.0	25.0	36.0	20.0	28.0	27.0	26.0	23.0	18.0	0.875880002678035	0.980230539552402	hypothetical protein		near LTR block	I7I48_10312	ACKS23_04120	ACKS0A_10337						1.0	0.0875846695321075	-0.104743073148048
GENE1080X	ucsf_hc.01_1.G217B.01151		261.0	248.0	219.0	180.0	247.0	258.0	231.0	172.0	175.0	0.88761843885712	0.992337360785053	hypothetical protein	HISTO_BP.Contig459.Fgenesh_histo.98.final_new		I7I48_04283	ACKS23_05534	ACKS0A_04323						1.0	0.046537118426341	-0.0241798155711348
GENE8555X	ucsf_hc.01_1.G217B.09049		406.0	439.0	460.0	384.0	385.0	480.0	432.0	277.0	356.0	0.955679258651009	0.994917527241285	NAD-dependent 15-hydroxyprostaglandin dehydrogenase	HISTO_ZL.Contig1158.Fgenesh_histo.71.final_new		I7I48_01641	ACKS23_03341	ACKS0A_09571	Ryp1_ChIP					1.0	0.0197702906542236	-0.0171473769874622
GENE2654X	ucsf_hc.01_1.G217B.02801	PLO1	4925.0	5356.0	5209.0	5058.0	4558.0	4808.0	4804.0	3864.0	3711.0	0.868177614030146	0.986589176020874	serine/threonine-protein kinase plo1	HISTO_DM.Contig936.Fgenesh_histo.5.final_new	near LTR block	I7I48_07758	ACKS23_09003	ACKS0A_07808						1.0	0.0418335096101634	-0.032354909516247
GENE7977X	ucsf_hc.01_1.G217B.08439		9.0	7.0	6.0	6.0	1.0	7.0	4.0	8.0	3.0	0.852775893921841	0.94743539691077	hypothetical protein		in LTR block	I7I48_10565	ACKS23_04373	ACKS0A_10587						1.0	0.314073147342137	-0.519900667168192
GENE3815X	ucsf_hc.01_1.G217B.04033		232.0	276.0	218.0	254.0	213.0	224.0	266.0	196.0	138.0	0.962466059176143	0.991975193061412	hypothetical protein			I7I48_08997	ACKS23_00771	ACKS0A_00770						1.0	0.0168731780923279	-0.0251910310800829
GENE3113X	ucsf_hc.01_1.G217B.03288		38.0	43.0	35.0	32.0	35.0	36.0	41.0	20.0	32.0	0.901813872426743	0.986589176020874	hypothetical protein	HISTO_DY.Contig31.fgenesh_plus.8.final_new		I7I48_03401	ACKS23_04653	ACKS0A_03442						1.0	0.0693921451843295	-0.0695024304079803
GENE5770X	ucsf_hc.01_1.G217B.06086		35.0	45.0	37.0	33.0	33.0	30.0	35.0	18.0	37.0	0.774352009251282	0.975612760788646	hypothetical protein	HISTO_HS.Contig68.Fgenesh_histo.328.final_new		I7I48_07088	ACKS23_08333	ACKS0A_07138						1.0	0.143988163075079	-0.108176424026545
GENE8168X	ucsf_hc.01_1.G217B.08643		38.0	36.0	50.0	45.0	31.0	39.0	40.0	31.0	26.0	0.927913338301168	0.996028105711587	hypothetical protein			I7I48_09954	ACKS23_03749	ACKS0A_09979						1.0	0.0565236264463455	-0.0175861143690044
GENE2239X	ucsf_hc.01_1.G217B.02366		81.0	62.0	55.0	46.0	51.0	68.0	46.0	45.0	63.0	0.891037387468068	0.960315823371049	hypothetical protein			I7I48_07488	ACKS23_08733	ACKS0A_07538						1.0	0.0791954640935574	-0.14384606356839
GENE7127X	ucsf_hc.01_1.G217B.07525		196.0	229.0	161.0	191.0	216.0	134.0	172.0	171.0	128.0	0.969218005662138	0.983093459126005	no significant blast hit	HISTO_LF.Contig359.Fgenesh_Neurospora.84.final_new		I7I48_00636	ACKS23_02303	ACKS0A_02294						1.0	0.0260427666478005	-0.08708596389183
GENE3215X	ucsf_hc.01_1.G217B.03399		2041.0	2450.0	2092.0	2257.0	1835.0	2104.0	1997.0	1809.0	1494.0	0.85682392177568	0.980230539552402	deoxyribose-phosphate aldolase 1			I7I48_04562	ACKS23_05813	ACKS0A_04603						1.0	0.0292916094561786	-0.0305133799331134
GENE7561X	ucsf_hc.01_1.G217B.07976		903.0	1030.0	998.0	832.0	827.0	973.0	874.0	738.0	694.0	0.646013823526674	0.894710481767528	lysergyl peptide synthetase LpsB	HISTO_LG.Contig392-snap.163.final_new		I7I48_03559	ACKS23_04811	ACKS0A_03600						1.0	0.0608706822211627	-0.0660927003906799
GENE9522X	ucsf_hc.01_1.G217B.10083		8.0	11.0	4.0	2.0	5.0	10.0	4.0	6.0	5.0	0.860844589728215	0.967666531951846	hypothetical protein		near LTR block	I7I48_06348	ACKS23_07593	ACKS0A_06398						1.0	0.215047481017015	-0.285831668453723
GENE6956X	ucsf_hc.01_1.G217B.07350		15.0	14.0	14.0	5.0	5.0	16.0	6.0	14.0	6.0	0.596712788400227	0.961246177280503	hypothetical protein			I7I48_00459	ACKS23_02126	ACKS0A_02117						1.0	0.530531190102862	-0.322831772257384
GENE5547X	ucsf_hc.01_1.G217B.05854		1218.0	1398.0	1403.0	1240.0	1106.0	1438.0	1130.0	1055.0	1040.0	0.865979886442092	0.982127344328258	MFS transporter	HISTO_HS.Contig68.genewise.227.final_new	near LTR block	I7I48_07322	ACKS23_08567	ACKS0A_07372						1.0	0.0307559728367659	-0.0296439419139363
GENE9094X	ucsf_hc.01_1.G217B.09626		9483.0	10179.0	9571.0	8542.0	8543.0	9767.0	8982.0	7442.0	6717.0	0.467515977873641	0.916713518984986	pol-like protein, yeast-enriched transcript	HISTO_ZL.Contig1161d.genewise.43.final_new		I7I48_09611	ACKS23_01385	ACKS0A_01384						1.0	0.0575099974230735	-0.0379064124577191
GENE4352X	ucsf_hc.01_1.G217B.04603		21.0	22.0	18.0	20.0	19.0	12.0	16.0	13.0	15.0	0.821995131883349	0.988931572477356	flavin-containing monooxygenase	HISTO_GI.Contig382.eannot.1251.final_new	near LTR block	I7I48_00920	ACKS23_02620	ACKS0A_02611						1.0	0.171108089723839	-0.0904284960107495
GENE10462X	ucsf_hc.01_1.G217B.11072		22.0	29.0	14.0	27.0	10.0	11.0	13.0	17.0	11.0	0.676491276727249	0.982127344328258	hypothetical protein		near LTR block	I7I48_02782	ACKS23_12019	ACKS0A_02815						1.0	0.331439878648039	-0.158955082115899
GENE8699X	ucsf_hc.01_1.G217B.09203		49.0	62.0	34.0	41.0	24.0	55.0	41.0	36.0	26.0	0.823606767074843	0.991899828769951	cutinase	HISTO_ZL.Contig1161a.Fgenesh_histo.42.final_new	near LTR block	I7I48_09188	ACKS23_00962	ACKS0A_00961						1.0	0.17997333881652	-0.0879498525745746
GENE8029X	ucsf_hc.01_1.G217B.08496		4.0	0.0	4.0	2.0	3.0	0.0	2.0	1.0	0.0	0.817207923924295	0.995900003516587	hypothetical protein		in LTR block	I7I48_10508	ACKS23_04316	ACKS0A_10533						1.0	0.464612001872194	0.0911649785574795
GENE8433X	ucsf_hc.01_1.G217B.08918	HRQ1	2205.0	2361.0	1963.0	2012.0	2054.0	2153.0	2104.0	1675.0	1441.0	0.807701505806708	0.996028105711587	DEAD box ATP-dependent RNA helicase	HISTO_ZL.Contig1131.fgenesh_plus.162.final_new	near LTR block	I7I48_01775	ACKS23_03475	ACKS0A_09705						1.0	0.042303182992347	0.00400892177182222
GENE122X	ucsf_hc.01_1.G217B.00134		544.0	619.0	629.0	578.0	519.0	690.0	560.0	459.0	551.0	0.719357694710924	0.960315823371049	essential protein Yae1	HISTO_AL.Contig317.Fgenesh_histo.68.final_new	near LTR block	I7I48_01272	ACKS23_02972	ACKS0A_09202						1.0	-0.0917670388544383	-0.0702387706097629
GENE3218X	ucsf_hc.01_1.G217B.03402		1772.0	2053.0	1946.0	2067.0	1738.0	1941.0	2011.0	1558.0	1350.0	0.730835053609412	0.981075187575935	siroheme synthase			I7I48_04565	ACKS23_05816	ACKS0A_04606						1.0	-0.0466969903220464	-0.0255864679735849
GENE7107X	ucsf_hc.01_1.G217B.07504		22.0	21.0	9.0	15.0	16.0	12.0	12.0	16.0	15.0	0.914474735321422	0.94743539691077	hypothetical protein			I7I48_00615	ACKS23_02282	ACKS0A_02273						1.0	-0.0975756179929708	-0.250888841553478
GENE4047X	ucsf_hc.01_1.G217B.04277	bimC	9685.0	10906.0	10201.0	10286.0	9863.0	10280.0	10525.0	8628.0	7758.0	0.599041221485	0.916713518984986	kinesin-like protein bimC	HISTO_FX.Contig167.eannot.1312.final_new		I7I48_12282	ACKS23_11872	ACKS0A_12309	Ryp1_ChIP					1.0	-0.0850545839752375	-0.0712746452985904
GENE1822X	ucsf_hc.01_1.G217B.01923		14023.0	14639.0	14068.0	14245.0	13158.0	13989.0	13941.0	11266.0	10626.0	0.890067222455993	0.965081015986853	kinesin motor domain-containing protein	HISTO_DA.Contig93-snap.311.final_new	near LTR block	I7I48_08240	ACKS23_00015	ACKS0A_00015						1.0	-0.0254858814043395	-0.0425289769246024
GENE8471X	ucsf_hc.01_1.G217B.08959		10.0	12.0	8.0	14.0	5.0	8.0	9.0	12.0	13.0	0.555202607306582	0.769331881863509	hypothetical protein		in LTR block	I7I48_01731	ACKS23_03431	ACKS0A_09661						1.0	-0.443038181656022	-0.65219944672927
GENE5149X	ucsf_hc.01_1.G217B.05434	LTV1	3367.0	3780.0	3548.0	3494.0	3263.0	3708.0	3576.0	2884.0	2583.0	0.809028169027885	0.960660431782756	low-temperature viability protein ltv1	HISTO_GY.Contig460.Fgenesh_histo.27.final_new		I7I48_05152	ACKS23_06403	ACKS0A_05193						1.0	-0.0375854046565403	-0.039954550997968
GENE5501X	ucsf_hc.01_1.G217B.05803		10.0	7.0	12.0	6.0	9.0	9.0	7.0	8.0	13.0	0.773978316900754	0.848772333520003	hypothetical protein		in LTR block	I7I48_03158	ACKS23_04410	ACKS0A_03199						1.0	-0.211287471199672	-0.424468731450646
GENE256X	ucsf_hc.01_1.G217B.00275	ERD1	4462.0	4577.0	4589.0	4533.0	4108.0	4772.0	4337.0	3517.0	3526.0	0.801767278063621	0.977144104335428	ER retention protein	HISTO_AL.Contig317.fgenesh_plus.51.final_new	near LTR block	I7I48_01131	ACKS23_02831	ACKS0A_09061						1.0	-0.0230024069070245	-0.0186860120594821
GENE852X	ucsf_hc.01_1.G217B.00911		5725.0	6485.0	6110.0	6204.0	5484.0	6287.0	5658.0	4818.0	4765.0	0.836892854834604	0.977632064650504	COPI-coated vesicle protein	HISTO_BP.Contig457.Fgenesh_Aspergillus.175.final_new		I7I48_04044	ACKS23_05295	ACKS0A_04084						1.0	-0.0210432770875988	-0.0199471649722245
GENE6761X	ucsf_hc.01_1.G217B.07139		17.0	28.0	18.0	23.0	17.0	18.0	18.0	18.0	18.0	0.897831518929609	0.966546331128327	hypothetical protein			I7I48_02395	ACKS23_09869	ACKS0A_08675					chr7	1.0	-0.0942463591607166	-0.166253163092221
GENE1748X	ucsf_hc.01_1.G217B.01846		6419.0	6667.0	6388.0	6045.0	5919.0	7135.0	6317.0	5254.0	5122.0	0.476354146570909	0.828708640868495	RING finger domain-containing protein	HISTO_DA.Contig93.eannot.2021.final_new	near LTR block	I7I48_08317	ACKS23_00092	ACKS0A_00092						1.0	-0.0611165186107545	-0.0644001077950254
GENE9445X	ucsf_hc.01_1.G217B.09998	CTS1	50860.0	59249.0	52468.0	54547.0	47293.0	51452.0	54555.0	45387.0	39645.0	0.764159068641535	0.847413058966525	chitinase	HISTO_ZL.Contig658.eannot.1234.final_new		I7I48_01416	ACKS23_03116	ACKS0A_09346						1.0	-0.0599569623554785	-0.114459186932812
GENE7378X	ucsf_hc.01_1.G217B.07787		28.0	20.0	28.0	17.0	25.0	23.0	25.0	21.0	19.0	0.875701959619588	0.864237041481959	hypothetical protein			I7I48_03751	ACKS23_05003	ACKS0A_03792						1.0	-0.0852224250107192	-0.273418255266102
GENE9517X	ucsf_hc.01_1.G217B.10078		96854.0	133008.0	86604.0	96800.0	96698.0	94134.0	101691.0	89723.0	74919.0	0.854286125571991	0.877229908718247	hypothetical protein	HISTO_LT.Contig1.eannot.1020.final_new	transposon									1.0	-0.054326887347468	-0.137214310606653
GENE10707X	ucsf_hc.01_1.G217B.11329		26.0	30.0	41.0	23.0	28.0	37.0	27.0	28.0	26.0	0.939538391601121	0.960315823371049	hypothetical protein			I7I48_03040	ACKS23_12277	ACKS0A_03073						1.0	-0.0522604484526449	-0.157030093178529
GENE9515X	ucsf_hc.01_1.G217B.10076		51721.0	74581.0	51800.0	50666.0	49695.0	59260.0	59111.0	48016.0	45055.0	0.736322753230538	0.701778453739041	hypothetical protein		near LTR block									1.0	-0.0751832285767655	-0.185735542042114
GENE9516X	ucsf_hc.01_1.G217B.10077		444088.0	611472.0	421583.0	431728.0	433563.0	455486.0	444194.0	419530.0	358781.0	0.893743240451983	0.803695276119319	hypothetical protein		in LTR block									1.0	-0.0318561574222773	-0.143214719030267
GENE2251X	ucsf_hc.01_1.G217B.02378		4312.0	4725.0	4236.0	4100.0	3964.0	4466.0	4281.0	3522.0	3145.0	0.989057881608744	0.921793538162658	membrane protein SEC59	HISTO_DM.Contig93.Fgenesh_histo.17.final_new	near LTR block	I7I48_07476	ACKS23_08721	ACKS0A_07526						1.0	-0.00262618061001163	-0.0565236436918681
GENE281X	ucsf_hc.01_1.G217B.00302	DAP3	6880.0	7487.0	6886.0	6621.0	6420.0	7182.0	6861.0	5657.0	4966.0	0.985178215478009	0.953862030719288	mitochondrial ribosomal protein DAP3	HISTO_AL.Contig320.eannot.1084.final_new	near LTR block	I7I48_01102	ACKS23_02802	ACKS0A_09032						1.0	0.00336091980250064	-0.0394101623768499
GENE8734X	ucsf_hc.01_1.G217B.09241		27.0	32.0	17.0	26.0	23.0	15.0	26.0	22.0	13.0	0.978540548033149	0.953423672785866	C6 transcription factor (Leu3)			I7I48_09226	ACKS23_01000	ACKS0A_00999						1.0	0.0226612809113644	-0.194080615144689
GENE7720X	ucsf_hc.01_1.G217B.08171		188.0	185.0	163.0	110.0	113.0	203.0	161.0	135.0	165.0	0.862520772783755	0.49797127490953	hypothetical protein		in LTR block	I7I48_00005	ACKS23_01671	ACKS0A_01670						1.0	-0.065633569129532	-0.412516603502807
GENE8206X	ucsf_hc.01_1.G217B.08683		105.0	129.0	116.0	112.0	94.0	97.0	109.0	92.0	84.0	0.985086823852083	0.900192076330165	hypothetical protein		near LTR block	I7I48_09913	ACKS23_03709	ACKS0A_09939						1.0	0.00935250616233096	-0.171533971798197
GENE4869X	ucsf_hc.01_1.G217B.05139		99.0	107.0	116.0	82.0	82.0	131.0	85.0	85.0	95.0	0.998999988024754	0.969334810459179	hypothetical protein			I7I48_10914	ACKS23_10503	ACKS0A_10937						1.0	-0.000603577190738891	-0.121719287642105
GENE9856X	ucsf_hc.01_1.G217B.10433		190.0	177.0	203.0	178.0	169.0	195.0	155.0	164.0	156.0	0.946681106255415	0.973985902227471	hypothetical protein			I7I48_06390	ACKS23_07635	ACKS0A_06440						1.0	-0.0228918469502422	-0.0625018975951772
GENE11333X	ucsf_hc.01_1.G217B.11989		6530.0	6715.0	6804.0	6417.0	5968.0	7074.0	6348.0	5249.0	5120.0	0.848701212228221	0.921252569807222	hypothetical protein	HISTO_ZZ.Contig127b.Fgenesh_Aspergillus.48.final_new		I7I48_11649	ACKS23_11239	ACKS0A_11674						1.0	-0.0208541190135243	-0.0376450568281896
GENE3292X	ucsf_hc.01_1.G217B.03477		186.0	175.0	168.0	194.0	181.0	148.0	185.0	144.0	127.0	0.829439705550661	0.970619559675566	hypothetical protein			I7I48_04641	ACKS23_05892	ACKS0A_04682						1.0	-0.0672385135100595	-0.0667270210471647
GENE11314X	ucsf_hc.01_1.G217B.11969		11577.0	12533.0	11902.0	11425.0	11359.0	12830.0	11791.0	9552.0	8970.0	0.765060786135987	0.980414053237906	NMDA receptor-regulated gene 1 protein	HISTO_ZZ.Contig127b.eannot.1488.final_new		I7I48_11629	ACKS23_11219	ACKS0A_11654						1.0	-0.0314789470661152	-0.0196940083456321
GENE6862X	ucsf_hc.01_1.G217B.07248		5.0	6.0	13.0	7.0	6.0	8.0	12.0	7.0	4.0	0.84137317886163	0.966546331128327	hypothetical protein		in LTR block	I7I48_09902	ACKS23_09472	ACKS0A_08278					chr7	1.0	-0.247925323087875	-0.287596801386899
GENE9069X	ucsf_hc.01_1.G217B.09599		10.0	10.0	11.0	14.0	7.0	7.0	16.0	13.0	10.0	0.407457937852353	0.677212905283992	hypothetical protein			I7I48_09584	ACKS23_01358	ACKS0A_01357						1.0	-0.591396219348409	-0.776172366545128
GENE2459X	ucsf_hc.01_1.G217B.02598	NIM1	4678.0	4740.0	4794.0	4813.0	4367.0	4762.0	4541.0	3573.0	3448.0	0.945557485310019	0.991975193061412	G2-specific protein kinase nimA	HISTO_DM.Contig933.fgenesh_plus.106.final_new		I7I48_07962	ACKS23_09207	ACKS0A_08012						1.0	0.0178359424829901	0.0184367678109361
GENE859X	ucsf_hc.01_1.G217B.00920		103.0	117.0	88.0	114.0	84.0	83.0	79.0	67.0	89.0	0.815794827412538	0.999238816511747	hypothetical protein			I7I48_04053	ACKS23_05304	ACKS0A_04093						1.0	0.108373909664793	-0.00525677298717964
GENE8483X	ucsf_hc.01_1.G217B.08972		10021.0	11189.0	10119.0	10055.0	9880.0	10401.0	9878.0	8191.0	7432.0	0.936959590572419	0.999428777786022	AT DNA binding protein	HISTO_ZL.Contig1131-snap.223.final_new	near LTR block	I7I48_01718	ACKS23_03418	ACKS0A_09648	Ryp1_ChIP	Ryp2_ChIP	Ryp3_ChIP			1.0	0.0158849828872603	0.000344892295595756
GENE1006X	ucsf_hc.01_1.G217B.01074		2773.0	3206.0	2949.0	2741.0	2862.0	3136.0	2822.0	2393.0	2120.0	0.997880800510339	0.999399643929829	CAP59_mtransfer superfamily domain-containing protein	HISTO_BP.Contig459-snap.5.final_new	near LTR block	I7I48_04207	ACKS23_05458	ACKS0A_04247						1.0	0.000624243998836427	-0.00122035386574471
GENE9134X	ucsf_hc.01_1.G217B.09668		46.0	41.0	36.0	33.0	30.0	36.0	40.0	28.0	22.0	0.787356586748824	0.984902586555584	hypothetical protein			I7I48_09653	ACKS23_01427	ACKS0A_01426						1.0	0.175204333410529	-0.0972371029100473
GENE9519X	ucsf_hc.01_1.G217B.10080		53823.0	112304.0	44260.0	60928.0	44685.0	56689.0	45383.0	45641.0	57572.0	0.895645940918436	0.976758057707027	hypothetical protein		in LTR block									1.0	0.0956026457543668	-0.137986260900988
GENE1531X	ucsf_hc.01_1.G217B.01624	TSR1	5584.0	6243.0	5798.0	5685.0	5282.0	6094.0	5590.0	4555.0	4232.0	0.945289607275728	0.995900003516587	ribosome biogenesis protein TSR1	HISTO_DA.Contig93.fgenesh_plus.84.final_new		I7I48_08541	ACKS23_00315	ACKS0A_00314						1.0	0.0124876892756385	-0.00591637631997255
GENE5141X	ucsf_hc.01_1.G217B.05426		4.0	11.0	10.0	5.0	6.0	12.0	4.0	5.0	11.0	0.963799600688245	0.999399643929829	hypothetical protein			I7I48_05160	ACKS23_06411	ACKS0A_05201						1.0	0.0594291511088612	-0.00533745520351614
GENE5370X	ucsf_hc.01_1.G217B.05665	NPP1	8605.0	9705.0	8737.0	8566.0	8696.0	9386.0	8545.0	6966.0	6646.0	0.981732180105579	0.992337360785053	nuclear pore complex subunit Nup133	HISTO_GY.Contig460.Fgenesh_histo.206.final_new		I7I48_04919	ACKS23_06170	ACKS0A_04960		Ryp2_ChIP	Ryp3_ChIP			1.0	0.0048698176112536	0.0137425390256078
GENE5748X	ucsf_hc.01_1.G217B.06064		10908.0	12959.0	11224.0	10777.0	11069.0	12547.0	11183.0	9023.0	8386.0	0.963799600688245	0.994686557615677	CLC channel	HISTO_HS.Contig68.Fgenesh_histo.137.final_new		I7I48_07110	ACKS23_08355	ACKS0A_07160						1.0	0.01287791419103	0.0142763132784482
GENE4127X	ucsf_hc.01_1.G217B.04360	CHS2	16040.0	16807.0	17018.0	16120.0	15136.0	16183.0	16715.0	12890.0	11390.0	0.968844000365217	0.986589176020874	class II chitin synthase	HISTO_FX.Contig167.Fgenesh_Aspergillus.26.final_new	near LTR block	I7I48_12199	ACKS23_11789	ACKS0A_12226						1.0	0.0119972506884842	-0.0307849415555772
GENE10969X	ucsf_hc.01_1.G217B.11601		12.0	14.0	14.0	10.0	13.0	11.0	12.0	4.0	20.0	0.895767203688435	0.986879201446686	hypothetical protein		transposon	I7I48_10495	ACKS23_04303	ACKS0A_10520						1.0	0.108934809135034	-0.096033101508644
GENE5489X	ucsf_hc.01_1.G217B.05790		1094.0	1278.0	1192.0	1089.0	1126.0	1236.0	1075.0	862.0	966.0	0.949112324921346	0.995900003516587	tRNA a64-2'-O-ribosylphosphate transferase	HISTO_GY.Contig471.genewise.23.final_new	near LTR block	I7I48_05220	ACKS23_06471	ACKS0A_05261						1.0	0.0116407483723977	-0.00568033759578057
GENE11012X	ucsf_hc.01_1.G217B.11648		26.0	23.0	27.0	26.0	18.0	24.0	23.0	14.0	23.0	0.942156810640714	0.992702351753659	hypothetical protein		near LTR block	I7I48_10326	ACKS23_04134	ACKS0A_10351						1.0	0.0718097204598895	-0.0632127222945309
GENE3985X	ucsf_hc.01_1.G217B.04212		142.0	154.0	195.0	123.0	127.0	170.0	129.0	114.0	172.0	0.949925266277785	0.838565152132122	hypothetical protein		in LTR block	I7I48_10591	ACKS23_04399	ACKS0A_10613						1.0	-0.0275828269101026	-0.21971669597339
GENE7662X	ucsf_hc.01_1.G217B.08087		2824800.0	4404020.0	2754860.0	2955540.0	2797850.0	3006900.0	3063080.0	2570160.0	2341790.0	0.980036426368498	0.913507824835537	hypothetical protein		in LTR block									1.0	0.00892757316199244	-0.116011862706372
GENE7120X	ucsf_hc.01_1.G217B.07518		17.0	13.0	18.0	22.0	9.0	15.0	17.0	11.0	12.0	0.971223890404068	0.983798795926583	hypothetical protein			I7I48_00629	ACKS23_02296	ACKS0A_02287						1.0	-0.0365307800814429	-0.129670315105521
GENE8520X	ucsf_hc.01_1.G217B.09012		7360.0	8485.0	7806.0	7400.0	7116.0	8428.0	6866.0	6123.0	6353.0	0.998414212492498	0.991975193061412	Hsp70-like protein	HISTO_ZL.Contig1131.eannot.2082.final_new		I7I48_01678	ACKS23_03378	ACKS0A_09608	Ryp1_ChIP					1.0	0.000389638551948401	-0.015363082977923
GENE9032X	ucsf_hc.01_1.G217B.09561		368.0	360.0	375.0	384.0	304.0	377.0	368.0	303.0	270.0	0.85985014759429	0.954550468379844	hypothetical protein			I7I48_09546	ACKS23_01320	ACKS0A_01319						1.0	-0.0539647030307626	-0.079208993919865
GENE8020X	ucsf_hc.01_1.G217B.08486		5005.0	5818.0	5172.0	5045.0	5072.0	5660.0	4957.0	4190.0	4079.0	0.930945012060072	0.997058952121463	hypothetical protein	HISTO_ZH.Contig107.Fgenesh_histo.43.final_new	near LTR block	I7I48_10518	ACKS23_04326	ACKS0A_10543						1.0	-0.0124860231485719	-0.00212295199359502
GENE10002X	ucsf_hc.01_1.G217B.10588		6263.0	6990.0	6321.0	6330.0	5888.0	7140.0	6257.0	5103.0	5026.0	0.825964392955952	0.986589176020874	elongation factor 3	HISTO_ZT.Contig174.eannot.1402.final_new	near LTR block	I7I48_05990	ACKS23_07235	ACKS0A_06040						1.0	-0.0275387746895612	-0.0168268450208746
GENE793X	ucsf_hc.01_1.G217B.00852		13.0	19.0	8.0	11.0	8.0	5.0	4.0	10.0	10.0	0.642183470303579	0.983093459126005	hypothetical protein			I7I48_03984	ACKS23_05235	ACKS0A_04024						1.0	0.477302230607207	-0.195641089679331
GENE366X	ucsf_hc.01_1.G217B.00405	YSH1	10604.0	11871.0	10279.0	10257.0	10153.0	11142.0	10561.0	8570.0	7488.0	0.875919293611952	0.999238816511747	endoribonuclease ysh1, cleavage and polyadenylation specifity factor	HISTO_AZ.Contig47.eannot.1675.final_new	near LTR block	I7I48_00091	ACKS23_01758	ACKS0A_01749						1.0	0.0215967612209518	-0.00139070505517314
GENE1927X	ucsf_hc.01_1.G217B.02035		5161.0	5727.0	5189.0	4992.0	4878.0	5636.0	4974.0	4080.0	4050.0	0.943998769846462	0.991899828769951	DUF3468 superfamily domain-containing protein	HISTO_DF.Contig537-snap.40.final_new	near LTR block	I7I48_03256	ACKS23_04508	ACKS0A_03297						1.0	0.0104692229300056	-0.0134907522608998
GENE8593X	ucsf_hc.01_1.G217B.09090		21.0	19.0	31.0	27.0	19.0	21.0	21.0	26.0	8.0	0.821307989821455	0.980230539552402	hypothetical protein	HISTO_ZL.Contig1158.Fgenesh_histo.19.final_new		I7I48_01600	ACKS23_03300	ACKS0A_09530	Ryp1_ChIP		Ryp3_ChIP			1.0	0.178231207637203	0.145814078419729
GENE10524X	ucsf_hc.01_1.G217B.11138		2341.0	2520.0	2257.0	2350.0	2128.0	2448.0	2266.0	1847.0	1575.0	0.795894539506357	0.980230539552402	phytanoyl-CoA dioxygenase	HISTO_ZU.Contig65-snap.43.final_new		I7I48_02848	ACKS23_12085	ACKS0A_02881						1.0	0.044762864788563	0.0340948211748158
GENE2175X	ucsf_hc.01_1.G217B.02298		9.0	11.0	8.0	9.0	5.0	12.0	12.0	9.0	5.0	0.875880002678035	0.937982259236045	hypothetical protein			I7I48_07558	ACKS23_08803	ACKS0A_07608						1.0	-0.132283869607082	-0.263062365248579
GENE3381X	ucsf_hc.01_1.G217B.03569		5958.0	6182.0	5913.0	5899.0	5631.0	5947.0	6028.0	4976.0	4103.0	0.91386920537542	0.966546331128327	Med20 superfamily domain-containing protein	HISTO_EA.Contig33.Fgenesh_histo.159.final_new		I7I48_04733	ACKS23_05984	ACKS0A_04774						1.0	-0.0161796958800187	-0.0337923239310971
GENE4001X	ucsf_hc.01_1.G217B.04230		63.0	55.0	153.0	95.0	104.0	66.0	144.0	78.0	116.0	0.390873436468613	0.847525965376198	WD40 domain-containing protein		in LTR block	I7I48_05357	ACKS23_04093	ACKS0A_05404						1.0	-0.735250278161378	-0.611396252684407
GENE3290X	ucsf_hc.01_1.G217B.03475		15.0	19.0	12.0	19.0	16.0	12.0	22.0	15.0	8.0	0.798645430498735	0.980230539552402	hypothetical protein			I7I48_04639	ACKS23_05890	ACKS0A_04680						1.0	-0.189544263494595	-0.141116853876428
GENE4980X	ucsf_hc.01_1.G217B.05257		13.0	13.0	14.0	18.0	25.0	16.0	29.0	15.0	12.0	0.362932649018214	0.984354489297161	hypothetical protein			I7I48_10198	ACKS23_03996	ACKS0A_10224						1.0	-0.684449970940712	-0.143593782453384
GENE9955X	ucsf_hc.01_1.G217B.10537		21.0	18.0	16.0	20.0	23.0	14.0	13.0	14.0	22.0	0.915490276745009	0.995900003516587	hypothetical protein			I7I48_06041	ACKS23_07286	ACKS0A_06091						1.0	-0.0808942118943994	-0.0296490702355663
GENE1087X	ucsf_hc.01_1.G217B.01158		15.0	21.0	24.0	11.0	17.0	16.0	16.0	12.0	15.0	0.740764919394871	0.89208803243319	hypothetical protein			I7I48_04290	ACKS23_05541	ACKS0A_04330						1.0	0.165213441797557	-0.242311313539526
GENE3043X	ucsf_hc.01_1.G217B.03215	PWP2	6410.0	7035.0	6331.0	6179.0	5822.0	6396.0	6283.0	5110.0	4490.0	0.732199896396726	0.94453643454765	periodic tryptophan protein	HISTO_DY.Contig31.fgenesh_plus.46.final_new	near LTR block	I7I48_03473	ACKS23_04725	ACKS0A_03514						1.0	0.0384170175600307	-0.0360338199459083
GENE3693X	ucsf_hc.01_1.G217B.03904		95.0	107.0	93.0	93.0	63.0	108.0	84.0	59.0	92.0	0.880673660863998	0.969334810459179	hypothetical protein			I7I48_08868	ACKS23_00642	ACKS0A_00641						1.0	0.0639192390789608	-0.0911005895689941
GENE4193X	ucsf_hc.01_1.G217B.04438		47.0	32.0	35.0	35.0	25.0	29.0	27.0	38.0	21.0	0.849872627138694	0.964049892035173	hypothetical protein			I7I48_00786	ACKS23_02453	ACKS0A_02444						1.0	0.13338607415708	-0.175706804809142
GENE1732X	ucsf_hc.01_1.G217B.01830		61.0	68.0	64.0	62.0	58.0	70.0	53.0	61.0	45.0	0.993964182393906	0.996028105711587	hypothetical protein			I7I48_08333	ACKS23_00108	ACKS0A_00108						1.0	0.00425564638284459	0.0095974803581555
GENE3107X	ucsf_hc.01_1.G217B.03282		35.0	26.0	22.0	31.0	22.0	21.0	28.0	22.0	17.0	0.997129195206834	0.978188208994472	hypothetical protein			I7I48_03406	ACKS23_04658	ACKS0A_03447						1.0	0.0031202418111651	-0.124762905821522
GENE8159X	ucsf_hc.01_1.G217B.08633		14.0	12.0	14.0	12.0	18.0	8.0	8.0	15.0	12.0	0.97057149419114	0.982127344328258	hypothetical protein			I7I48_09964	ACKS23_03759	ACKS0A_09989						1.0	-0.0441324234258351	-0.165848439914333
GENE1328X	ucsf_hc.01_1.G217B.01410		53.0	82.0	65.0	51.0	51.0	59.0	48.0	49.0	75.0	0.945755430570098	0.82700498291695	hypothetical protein		in LTR block	I7I48_00044	ACKS23_01711	ACKS0A_01705						1.0	-0.0390531175752007	-0.305773276862298
GENE272X	ucsf_hc.01_1.G217B.00293		118.0	92.0	195.0	88.0	102.0	118.0	135.0	76.0	122.0	0.949112324921346	0.873813254149977	hypothetical protein		transposon	I7I48_01111	ACKS23_02811	ACKS0A_09041						1.0	-0.0507790397743138	-0.343522305446307
GENE3670X	ucsf_hc.01_1.G217B.03879	VPS53	7004.0	7591.0	6985.0	6510.0	6561.0	7524.0	6869.0	5718.0	5247.0	0.971617690105298	0.940687742911855	vacuolar sorting-associated protein	HISTO_FE.Contig19.fgenesh_plus.33.final_new		I7I48_08843	ACKS23_00617	ACKS0A_00616						1.0	-0.0064821100030068	-0.0465927416596257
GENE2697X	ucsf_hc.01_1.G217B.02845		1178.0	1332.0	1196.0	1142.0	1086.0	1222.0	1087.0	995.0	969.0	0.975204209439448	0.847183000698745	toxin biosynthesis protein	HISTO_DM.Contig936.eannot.1265.final_new		I7I48_07713	ACKS23_08958	ACKS0A_07763						1.0	-0.00533941676106853	-0.079203213224095
GENE1986X	ucsf_hc.01_1.G217B.02098		1481.0	1622.0	1539.0	1505.0	1336.0	1544.0	1554.0	1202.0	1104.0	0.945176825135703	0.910258678773867	hypothetical protein	HISTO_DF.Contig537.Fgenesh_histo.85.final_new		I7I48_03320	ACKS23_04572	ACKS0A_03361						1.0	-0.0134475219839221	-0.0675894608225551
GENE2215X	ucsf_hc.01_1.G217B.02341		22.0	31.0	36.0	27.0	26.0	16.0	23.0	21.0	30.0	0.978140348590473	0.878261166708937	hypothetical protein			I7I48_07514	ACKS23_08759	ACKS0A_07564						1.0	-0.0254535426373483	-0.378808027759785
GENE9534X	ucsf_hc.01_1.G217B.10095		17.0	16.0	7.0	10.0	10.0	13.0	13.0	12.0	8.0	0.909650807936011	0.942014053962733	hypothetical protein		near LTR block	I7I48_06336	ACKS23_07581	ACKS0A_06386						1.0	-0.0945638089542016	-0.243678041506449
GENE384X	ucsf_hc.01_1.G217B.00425		16.0	7.0	10.0	10.0	6.0	11.0	11.0	8.0	10.0	0.835071633908491	0.900192076330165	hypothetical protein		near LTR block	I7I48_00111	ACKS23_01778	ACKS0A_01769						1.0	-0.187839275638534	-0.381757771734898
GENE4254X	ucsf_hc.01_1.G217B.04499		1108.0	1364.0	1217.0	1130.0	1182.0	1218.0	1175.0	1064.0	815.0	0.980036426368498	0.980414053237906	hypothetical protein			I7I48_00848	ACKS23_02515	ACKS0A_02506						1.0	-0.00638354255705309	-0.0391677652017268
GENE10264X	ucsf_hc.01_1.G217B.10859		15.0	15.0	18.0	19.0	9.0	17.0	15.0	9.0	23.0	0.867036976079947	0.94743539691077	hypothetical protein		near LTR block	I7I48_06518	ACKS23_07763	ACKS0A_06568						1.0	-0.162630517868856	-0.275459597066013
GENE8028X	ucsf_hc.01_1.G217B.08495		50.0	60.0	69.0	44.0	42.0	59.0	51.0	40.0	62.0	0.926788866875054	0.774942243263999	hypothetical protein		transposon	I7I48_10509	ACKS23_04317	ACKS0A_10534						1.0	-0.0455295137795396	-0.317025492325211
GENE9092X	ucsf_hc.01_1.G217B.09623		37.0	37.0	55.0	39.0	36.0	32.0	37.0	43.0	25.0	0.986444113031598	0.910947429723982	hypothetical protein			I7I48_09608	ACKS23_01382	ACKS0A_01381						1.0	0.0110574841328347	-0.206607601186658
GENE2917X	ucsf_hc.01_1.G217B.03079		10.0	15.0	9.0	9.0	8.0	13.0	16.0	10.0	12.0	0.501490874687617	0.774227672799394	hypothetical protein	HISTO_DU.Contig190.Fgenesh_histo.4.final_new		I7I48_12061	ACKS23_11651	ACKS0A_12086						1.0	-0.452229667920346	-0.590005611043034
GENE8283X	ucsf_hc.01_1.G217B.08761		12.0	15.0	18.0	12.0	11.0	12.0	23.0	9.0	20.0	0.538446595230331	0.6582184703876	hypothetical protein			I7I48_01931	ACKS23_03631	ACKS0A_09861						1.0	-0.416622686860646	-0.720646307261929
GENE8799X	ucsf_hc.01_1.G217B.09308		6.0	9.0	8.0	5.0	3.0	6.0	10.0	6.0	8.0	0.679002625727397	0.539583758132778	hypothetical protein		near LTR block	I7I48_09293	ACKS23_01067	ACKS0A_01066						1.0	-0.338706774429383	-0.995075580592945
GENE2898X	ucsf_hc.01_1.G217B.03057	RAD57	3858.0	4439.0	4075.0	3739.0	3836.0	4419.0	3991.0	3394.0	2969.0	0.847777292933149	0.931074614454689	RecA family ATPase Rhp57	HISTO_DU.Contig190.eannot.1293.final_new		I7I48_12039	ACKS23_11629	ACKS0A_12064						1.0	-0.0250745315175962	-0.0420034665408346
GENE10554X	ucsf_hc.01_1.G217B.11169		27.0	30.0	24.0	18.0	29.0	28.0	31.0	22.0	25.0	0.630611507846741	0.82649495968904	hypothetical protein			I7I48_02879	ACKS23_12116	ACKS0A_02912						1.0	-0.229924450228831	-0.336689184267607
GENE364X	ucsf_hc.01_1.G217B.00403		91.0	82.0	101.0	78.0	82.0	77.0	77.0	62.0	72.0	0.834660059902135	0.969334810459179	hypothetical protein	HISTO_AZ.Contig47.Fgenesh_Aspergillus.27.final_new	near LTR block	I7I48_00089	ACKS23_01756	ACKS0A_01747						1.0	0.084355023647426	-0.0892112294133982
GENE5157X	ucsf_hc.01_1.G217B.05442		15.0	12.0	21.0	8.0	8.0	13.0	14.0	9.0	12.0	0.885987100414055	0.82700498291695	hypothetical protein			I7I48_05144	ACKS23_06395	ACKS0A_05185						1.0	0.126464345604465	-0.529693327413162
GENE2730X	ucsf_hc.01_1.G217B.02880		9.0	10.0	12.0	10.0	6.0	10.0	9.0	10.0	5.0	0.927241913112073	0.986589176020874	hypothetical protein		near LTR block	I7I48_08169	ACKS23_09414	ACKS0A_08219						1.0	0.101627531111608	-0.129272762893294
GENE9956X	ucsf_hc.01_1.G217B.10538	MAK16	3399.0	3678.0	3312.0	3608.0	3106.0	3328.0	3295.0	2747.0	2437.0	0.938303309021872	0.992677462345296	MAK16 protein	HISTO_ZT.Contig174.Fgenesh_histo.124.final_new		I7I48_06040	ACKS23_07285	ACKS0A_06090						1.0	0.0118088792437927	-0.00964403762475907
GENE3337X	ucsf_hc.01_1.G217B.03523		13.0	13.0	18.0	10.0	8.0	14.0	13.0	18.0	11.0	0.784503952386233	0.717981763227083	hypothetical protein		near LTR block	I7I48_04687	ACKS23_05938	ACKS0A_04728						1.0	-0.206334035930731	-0.627679860642468
GENE2309X	ucsf_hc.01_1.G217B.02437		1887.0	2266.0	1840.0	1866.0	1863.0	1962.0	1815.0	1663.0	1487.0	0.914755988305712	0.910258678773867	long-chain acyl-CoA synthetase	HISTO_DM.Contig93.genewise.91.final_new		I7I48_07417	ACKS23_08662	ACKS0A_07467						1.0	-0.0166655215274112	-0.0584779345815249
GENE8931X	ucsf_hc.01_1.G217B.09451		89.0	96.0	111.0	77.0	67.0	100.0	94.0	59.0	98.0	0.968844000365217	0.847183000698745	hypothetical protein			I7I48_09436	ACKS23_01210	ACKS0A_01209						1.0	-0.0236637956179766	-0.278261554774688
GENE388X	ucsf_hc.01_1.G217B.00429	ROK1	5099.0	5634.0	4975.0	5113.0	4729.0	4893.0	5310.0	4142.0	3613.0	0.965964998971913	0.89781315082523	ATP-dependent RNA helicase ROK1	HISTO_AZ.Contig47-snap.32.final_new	near LTR block	I7I48_00115	ACKS23_01782	ACKS0A_01773						1.0	-0.00881345869147143	-0.0708055169333708
GENE9333X	ucsf_hc.01_1.G217B.09880		2910.0	3358.0	3089.0	3125.0	2958.0	2982.0	3010.0	2523.0	2216.0	0.962651610375585	0.984902586555584	30S ribosomal protein S7	HISTO_ZL.Contig1161e.Fgenesh_histo.13.final_new	near LTR block	I7I48_11177	ACKS23_10767	ACKS0A_11201						1.0	-0.00983995878249644	-0.0257460340166942
GENE7873X	ucsf_hc.01_1.G217B.08329		23.0	21.0	25.0	14.0	18.0	25.0	20.0	17.0	19.0	0.995558365981457	0.916043160382882	hypothetical protein		near LTR block	I7I48_02112	ACKS23_09586	ACKS0A_08392					chr7	1.0	0.00453668550578867	-0.262252462455312
GENE10974X	ucsf_hc.01_1.G217B.11607		29.0	21.0	27.0	16.0	18.0	21.0	26.0	19.0	21.0	0.936897286813373	0.853785771096955	hypothetical protein	HISTO_ZY.Contig562f.Fgenesh_Neurospora.4.final_new	in LTR block	I7I48_10388	ACKS23_04196	ACKS0A_10413						1.0	-0.0818224923046014	-0.514431906136539
GENE10341X	ucsf_hc.01_1.G217B.10937		12.0	12.0	8.0	8.0	4.0	9.0	10.0	11.0	6.0	0.968496309183479	0.722212778711396	hypothetical protein			I7I48_06439	ACKS23_07684	ACKS0A_06489						1.0	-0.0382369646712153	-0.622815767460228
GENE8147X	ucsf_hc.01_1.G217B.08621		17.0	14.0	29.0	11.0	8.0	18.0	19.0	13.0	11.0	0.892909892474368	0.863388771052209	hypothetical protein			I7I48_09979	ACKS23_03774	ACKS0A_10004						1.0	0.129018693749762	-0.506531000839547
GENE8800X	ucsf_hc.01_1.G217B.09309		23.0	39.0	49.0	24.0	19.0	31.0	23.0	29.0	33.0	0.936959590572419	0.833839768205268	hypothetical protein		near LTR block	I7I48_09294	ACKS23_01068	ACKS0A_01067						1.0	0.063917977125849	-0.44152610325696
GENE1339X	ucsf_hc.01_1.G217B.01426		18.0	33.0	25.0	18.0	13.0	9.0	22.0	17.0	26.0	0.945557485310019	0.58746045623073	hypothetical protein		transposon	I7I48_10291	ACKS23_04095	ACKS0A_10315						1.0	-0.0749678413699351	-0.974620122475265
GENE1383X	ucsf_hc.01_1.G217B.01471		84.0	82.0	79.0	66.0	53.0	67.0	69.0	70.0	68.0	0.914568110944114	0.499540394762325	hypothetical protein			I7I48_08696	ACKS23_00470	ACKS0A_00469						1.0	-0.041836563650513	-0.41073828056966
GENE2523X	ucsf_hc.01_1.G217B.02665	ILV1	5214.0	5618.0	4997.0	5055.0	4603.0	5329.0	4822.0	4259.0	4102.0	0.828439466926757	0.7738864011622	threonine dehydratase	HISTO_DM.Contig933.eannot.1601.final_new	near LTR block	I7I48_07894	ACKS23_09139	ACKS0A_07944						1.0	-0.0232519161431917	-0.0735198475317285
GENE227X	ucsf_hc.01_1.G217B.00245		49.0	53.0	46.0	42.0	42.0	40.0	51.0	43.0	40.0	0.807667188718743	0.82700498291695	hypothetical protein			I7I48_01161	ACKS23_02861	ACKS0A_09091						1.0	-0.143315975059818	-0.367887111127916
GENE343X	ucsf_hc.01_1.G217B.00381		5556.0	5806.0	5408.0	5464.0	5020.0	5391.0	5593.0	4534.0	3857.0	0.950375056767867	0.918403316363014	ADP-ribosylation factor	HISTO_AZ.Contig47.Fgenesh_histo.36.final_new	near LTR block	I7I48_00067	ACKS23_01734	ACKS0A_01725						1.0	-0.0125692905530856	-0.0627708937340365
GENE1654X	ucsf_hc.01_1.G217B.01752		140.0	157.0	126.0	115.0	131.0	120.0	143.0	111.0	108.0	0.835446159205874	0.687306158277098	hypothetical protein			I7I48_08413	ACKS23_00187	ACKS0A_00187						1.0	-0.0620409352767981	-0.241738991468575
GENE4711X	ucsf_hc.01_1.G217B.04976	BUD22	1902.0	2161.0	1891.0	2031.0	1721.0	1859.0	1977.0	1628.0	1371.0	0.904230182639396	0.873813254149977	NADH-ubiquinone oxidoreductase	HISTO_GL.Contig296.Fgenesh_histo.80.final_new	near LTR block	I7I48_10789	ACKS23_10379	ACKS0A_10812						1.0	-0.020477052778439	-0.0788128244361683
GENE9150X	ucsf_hc.01_1.G217B.09685		4319.0	4752.0	4530.0	3991.0	3917.0	4685.0	4291.0	3531.0	3478.0	0.877715355782473	0.558734748916541	hypothetical protein	HISTO_ZL.Contig1161d.Fgenesh_histo.74.final_new		I7I48_09670	ACKS23_01444	ACKS0A_01443						1.0	-0.0166266816470531	-0.101514822872361
GENE289X	ucsf_hc.01_1.G217B.00310	HIS1	6795.0	7030.0	6347.0	6680.0	5945.0	6421.0	6662.0	5539.0	4834.0	0.776831408537835	0.767428419758626	ATP phosphoribosyltransferase	HISTO_AL.Contig320.fgenesh_plus.12.final_new	near LTR block	I7I48_01094	ACKS23_02794	ACKS0A_09024						1.0	-0.0349370458174274	-0.0888335601638461
GENE7045X	ucsf_hc.01_1.G217B.07441		13965.0	15064.0	13677.0	13986.0	12748.0	14089.0	13925.0	11887.0	10277.0	0.707934341989257	0.774227672799394	hypothetical protein	HISTO_LF.Contig359.Fgenesh_Aspergillus.265.final_new		I7I48_00551	ACKS23_02218	ACKS0A_02209	Ryp1_ChIP					1.0	-0.0365315785092051	-0.0724146481527992
GENE3885X	ucsf_hc.01_1.G217B.04109		2055.0	2124.0	2088.0	1917.0	1769.0	2120.0	2000.0	1675.0	1613.0	0.738632338763929	0.56340275156178	hypothetical protein	HISTO_FE.Contig19.Fgenesh_histo.80.final_new		I7I48_09073	ACKS23_00847	ACKS0A_00846						1.0	-0.0392981576177363	-0.122026266532197
GENE8225X	ucsf_hc.01_1.G217B.08702		5532.0	6007.0	5795.0	5231.0	5300.0	6040.0	5324.0	4412.0	4645.0	0.899897180158707	0.886273227498671	HATPase_c domain-containing protein	HISTO_ZL.Contig1131.Fgenesh_Aspergillus.285.final_new		I7I48_01990	ACKS23_03690	ACKS0A_09920						1.0	-0.0159094993546898	-0.0536295886234921
GENE9886X	ucsf_hc.01_1.G217B.10466		572.0	665.0	583.0	520.0	575.0	567.0	589.0	514.0	454.0	0.768907542353843	0.718999722547372	hypothetical protein	HISTO_ZT.Contig1129.eannot.1105.final_new	near LTR block	I7I48_06359	ACKS23_07604	ACKS0A_06409						1.0	-0.0592691609053544	-0.162274078104088
GENE126X	ucsf_hc.01_1.G217B.00138		307.0	323.0	301.0	305.0	261.0	311.0	328.0	253.0	234.0	0.63959838334101	0.778343719645987	hypothetical protein		near LTR block	I7I48_01268	ACKS23_02968	ACKS0A_09198						1.0	-0.0884441985947673	-0.147342669769059
GENE152X	ucsf_hc.01_1.G217B.00166		17.0	17.0	24.0	27.0	7.0	14.0	18.0	20.0	22.0	0.637955578413494	0.648643215573342	hypothetical protein			I7I48_01240	ACKS23_02940	ACKS0A_09170						1.0	-0.340414468160178	-0.743951300354988
GENE3265X	ucsf_hc.01_1.G217B.03450		25.0	25.0	19.0	17.0	20.0	23.0	25.0	15.0	20.0	0.909761084705415	0.918892851273285	hypothetical protein			I7I48_04614	ACKS23_05865	ACKS0A_04655						1.0	-0.0802423455645196	-0.24564199599583
GENE3778X	ucsf_hc.01_1.G217B.03995	TAF5	8075.0	8687.0	8614.0	7768.0	7785.0	9037.0	8300.0	6821.0	6398.0	0.642183470303579	0.837836102660203	transcription initiation factor TFIID subunit 5	HISTO_FE.Contig19.Fgenesh_Aspergillus.279.final_new		I7I48_08959	ACKS23_00733	ACKS0A_00732						1.0	-0.0434188639591682	-0.0623537602784614
GENE9901X	ucsf_hc.01_1.G217B.10482		4565.0	5333.0	4675.0	4668.0	4455.0	4786.0	4701.0	4033.0	3647.0	0.641265299476181	0.769932367436188	DNA-3-methyladenine glycosylase	HISTO_ZT.Contig1141.eannot.1160.final_new	near LTR block	I7I48_06711	ACKS23_07956	ACKS0A_06761	Ryp1_ChIP					1.0	-0.0498102443875572	-0.0854433085285153
GENE2165X	ucsf_hc.01_1.G217B.02288		2846.0	2676.0	2844.0	2409.0	2224.0	2648.0	2646.0	2479.0	1981.0	0.838511934357433	0.559349612931158	maltose permease	HISTO_DM.Contig93.Fgenesh_histo.122.final_new		I7I48_07568	ACKS23_08813	ACKS0A_07618	Ryp1_ChIP					1.0	-0.0456984281336892	-0.217212316806249
GENE3709X	ucsf_hc.01_1.G217B.03921	KRE33	9463.0	10570.0	9496.0	9568.0	8980.0	9676.0	9824.0	7954.0	6942.0	0.899897180158707	0.918403316363014	killer toxin resistant protein	HISTO_FE.Contig19.Fgenesh_Aspergillus.228.final_new	near LTR block	I7I48_08885	ACKS23_00659	ACKS0A_00658						1.0	-0.0200603714556413	-0.0547033337112692
GENE4813X	ucsf_hc.01_1.G217B.05082		5904.0	6530.0	5874.0	5739.0	5469.0	6009.0	6067.0	4945.0	4358.0	0.816265925948034	0.727542843062602	WD domain-containing protein	HISTO_GL.Contig59.eannot.1247.final_new		I7I48_10857	ACKS23_10446	ACKS0A_10880						1.0	-0.0260069518911772	-0.0847095112151743
GENE3862X	ucsf_hc.01_1.G217B.04084		3568.0	4060.0	3443.0	3497.0	3281.0	3465.0	3627.0	3051.0	2697.0	0.699570203045787	0.546024183598969	8-oxoguanine DNA glycosylase	HISTO_FE.Contig19-snap.167.final_new		I7I48_09048	ACKS23_00822	ACKS0A_00821						1.0	-0.0433537945827878	-0.123978500325432
GENE6811X	ucsf_hc.01_1.G217B.07192		3219.0	3589.0	3184.0	3067.0	3066.0	3444.0	3213.0	2577.0	2522.0	0.891712714422233	0.910258678773867	serine/threonine protein kinase Sgk2	HISTO_KF.Contig601.Fgenesh_Neurospora.21.final_new	transposon	I7I48_02448	ACKS23_09922	ACKS0A_08727					chr7	1.0	-0.0180400767339233	-0.0500413751000988
GENE7275X	ucsf_hc.01_1.G217B.07677	NUP184	8018.0	8387.0	7933.0	7135.0	7241.0	8100.0	7616.0	6235.0	6404.0	0.876249024427782	0.59809123291262	nucleoporin	HISTO_LG.Contig392.eannot.1699.final_new	near LTR block	I7I48_03860	ACKS23_05112	ACKS0A_03901						1.0	-0.0191174760985664	-0.106487157616473
GENE2117X	ucsf_hc.01_1.G217B.02238		3002.0	3318.0	2881.0	2808.0	2689.0	2834.0	2765.0	2530.0	2170.0	0.915765445893354	0.809208164577221	tRNA (adenine-N(1)-)-methyltransferase	HISTO_DM.Contig93.eannot.1752.final_new		I7I48_07619	ACKS23_08864	ACKS0A_07669						1.0	0.0172813551367206	-0.095458226315877
GENE8056X	ucsf_hc.01_1.G217B.08524		3299.0	3747.0	3390.0	3360.0	2920.0	3640.0	3230.0	2683.0	2627.0	0.982356521067102	0.950663024694361	deoxyhypusine synthase	HISTO_ZL.Contig1117.fgenesh_plus.3.final_new	near LTR block	I7I48_08206	ACKS23_09451	ACKS0A_08257						1.0	0.00405141189884972	-0.0427711031600086
GENE4707X	ucsf_hc.01_1.G217B.04972	NOT4	9473.0	10797.0	10127.0	8823.0	9159.0	10261.0	9408.0	7737.0	7375.0	0.784720374511739	0.866344623136645	CCR4-NOT core complex subunit Not4	HISTO_GL.Contig296.Fgenesh_Aspergillus.88.final_new	near LTR block	I7I48_10785	ACKS23_10375	ACKS0A_10808						1.0	0.0266229799916857	-0.0509741424452255
GENE2976X	ucsf_hc.01_1.G217B.03142		330.0	308.0	348.0	272.0	283.0	303.0	275.0	220.0	293.0	0.88829615123165	0.909945495333048	hypothetical protein	HISTO_DU.Contig204.Fgenesh_Neurospora.16.final_new	in LTR block	I7I48_11927	ACKS23_11517	ACKS0A_11952						1.0	0.0447076698280746	-0.123485658452108
GENE8010X	ucsf_hc.01_1.G217B.08475		169.0	199.0	177.0	155.0	140.0	135.0	131.0	150.0	144.0	0.807667188718743	0.782797155818219	hypothetical protein		near LTR block	I7I48_10529	ACKS23_04337	ACKS0A_10554						1.0	0.0811405760013193	-0.234025352130667
GENE2015X	ucsf_hc.01_1.G217B.02127		392.0	422.0	346.0	362.0	294.0	251.0	398.0	417.0	185.0	0.999854818280945	0.769331881863509	hypothetical protein	HISTO_DF.Contig537.Fgenesh_histo.127.final_new		I7I48_03350	ACKS23_04602	ACKS0A_03391						1.0	-5.6890757411221e-05	-0.343134918505676
GENE3166X	ucsf_hc.01_1.G217B.03345		4429.0	4770.0	4264.0	4054.0	3844.0	4274.0	4277.0	3484.0	3210.0	0.891037387468068	0.508831027634018	hypothetical protein	HISTO_EA.Contig33.Fgenesh_histo.225.final_new		I7I48_04508	ACKS23_05759	ACKS0A_04549						1.0	0.0138857648035229	-0.101978183977363
GENE10493X	ucsf_hc.01_1.G217B.11105		167.0	165.0	137.0	143.0	141.0	114.0	156.0	124.0	97.0	0.922571199947074	0.87175744229916	hypothetical protein		near LTR block	I7I48_02815	ACKS23_12052	ACKS0A_02848						1.0	0.0367484982193778	-0.177474415970085
GENE4715X	ucsf_hc.01_1.G217B.04980		2316.0	2454.0	2065.0	1813.0	1984.0	1962.0	2336.0	1949.0	1493.0	0.8766418935624	0.370396234323709	hypothetical protein		near LTR block	I7I48_10793	ACKS23_10383	ACKS0A_10816						1.0	-0.0320529666926808	-0.249030478609403
GENE11468X	ucsf_hc.01_1.G217B.12126		1203.0	1361.0	1300.0	1144.0	990.0	1274.0	1207.0	960.0	989.0	0.970402220094262	0.644325343881876	RAB-protein geranylgeranyltransferase	HISTO_ZZ.Contig127c-snap.54.final_new		I7I48_11787	ACKS23_11377	ACKS0A_11812						1.0	0.00764672989568194	-0.147708184220296
GENE3551X	ucsf_hc.01_1.G217B.03749		1187.0	1400.0	1115.0	1073.0	1131.0	1047.0	1156.0	1012.0	820.0	0.91875685291515	0.853785771096955	monocarboxylate permease-like protein	HISTO_ER.Contig17-snap.59.final_new		I7I48_09741	ACKS23_01515	ACKS0A_01514						1.0	0.0259566187642148	-0.131182174456528
GENE7397X	ucsf_hc.01_1.G217B.07807		12264.0	13097.0	11787.0	11262.0	11387.0	12834.0	10914.0	9597.0	9890.0	0.99793202434564	0.960315823371049	dolichyl-diphosphooligosaccharide-protein glycosyltransferase	HISTO_LG.Contig392.eannot.1688.final_new		I7I48_03730	ACKS23_04982	ACKS0A_03771						1.0	0.000453547200211624	-0.0375580383596796
GENE4714X	ucsf_hc.01_1.G217B.04979		38.0	34.0	27.0	14.0	15.0	45.0	26.0	21.0	27.0	0.876249024427782	0.847183000698745	hypothetical protein		near LTR block	I7I48_10792	ACKS23_10382	ACKS0A_10815						1.0	0.120426160139326	-0.440715984328892
GENE10368X	ucsf_hc.01_1.G217B.10965		2930.0	3275.0	3014.0	3024.0	2743.0	2885.0	3035.0	2386.0	2083.0	0.891037387468068	0.9410187740251	RNA_polI_A34 superfamily domain-containing protein	HISTO_ZT.Contig181.Fgenesh_histo.19.final_new		I7I48_06411	ACKS23_07656	ACKS0A_06461						1.0	0.0200076050953113	-0.0427747773769473
GENE1506X	ucsf_hc.01_1.G217B.01599		40.0	38.0	54.0	32.0	34.0	40.0	41.0	31.0	44.0	0.827198841970709	0.73197415433267	hypothetical protein			I7I48_08566	ACKS23_00340	ACKS0A_00339						1.0	-0.106161564219544	-0.372883758496755
GENE5556X	ucsf_hc.01_1.G217B.05864		15.0	17.0	21.0	17.0	19.0	6.0	14.0	16.0	15.0	0.957212254681839	0.86783890880304	hypothetical protein		near LTR block	I7I48_07312	ACKS23_08557	ACKS0A_07362						1.0	-0.0616500500563923	-0.518562176618161
GENE9448X	ucsf_hc.01_1.G217B.10001		28.0	32.0	25.0	21.0	21.0	17.0	29.0	17.0	23.0	0.975936108575072	0.809208164577221	hypothetical protein			I7I48_01413	ACKS23_03113	ACKS0A_09343						1.0	0.0257591500172786	-0.467586900063281
GENE5719X	ucsf_hc.01_1.G217B.06035		130.0	165.0	174.0	115.0	124.0	174.0	117.0	124.0	141.0	0.975217572358449	0.912196831871547	hypothetical protein			I7I48_07139	ACKS23_08384	ACKS0A_07189						1.0	0.0140755743675274	-0.148591869661237
GENE10497X	ucsf_hc.01_1.G217B.11109		14301.0	16429.0	14394.0	14296.0	13553.0	15171.0	14412.0	11990.0	10941.0	0.924017446316178	0.864734124191113	xaa-pro aminopeptidase	HISTO_ZU.Contig65.Fgenesh_Aspergillus.240.final_new	near LTR block	I7I48_02819	ACKS23_12056	ACKS0A_02852						1.0	-0.00968816570474651	-0.0476646377581655
GENE54X	ucsf_hc.01_1.G217B.00063		7250.0	8333.0	7228.0	6666.0	6655.0	7372.0	7349.0	5929.0	5115.0	0.805391290602551	0.847413058966525	SNF7 family protein	HISTO_AL.Contig317.Fgenesh_histo.131.final_new		I7I48_01343	ACKS23_03043	ACKS0A_09273						1.0	0.0334384810426966	-0.0762533804878336
GENE705X	ucsf_hc.01_1.G217B.00762		860.0	916.0	798.0	787.0	828.0	804.0	830.0	688.0	580.0	0.947043873737039	0.965081015986853	MAK32 protein	HISTO_BP.Contig457.Fgenesh_histo.57.final_new	near LTR block	I7I48_03894	ACKS23_05145	ACKS0A_03934						1.0	0.0143880488994022	-0.0463588660566163
GENE1970X	ucsf_hc.01_1.G217B.02081	VPS11	6373.0	7083.0	6502.0	6024.0	5834.0	6454.0	5961.0	5307.0	4743.0	0.756198718163324	0.847704939601693	vacuolar protein sorting protein	HISTO_DF.Contig537.Fgenesh_histo.112.final_new		I7I48_03303	ACKS23_04555	ACKS0A_03344						1.0	0.0333060231233668	-0.0613166831683198
GENE10121X	ucsf_hc.01_1.G217B.10710		589.0	681.0	630.0	400.0	524.0	503.0	535.0	457.0	455.0	0.592633649577408	0.43462452804725	hypothetical protein			I7I48_06667	ACKS23_07912	ACKS0A_06717						1.0	0.106831078383233	-0.286844240480435
GENE308X	ucsf_hc.01_1.G217B.00334	PRE3	7439.0	8688.0	7219.0	7128.0	6850.0	7471.0	7381.0	6038.0	5324.0	0.768347366103069	0.892718903680572	proteasome component	HISTO_AL.Contig320.Fgenesh_histo.1.final_new	in LTR block	I7I48_02727	ACKS23_11964	ACKS0A_09000						1.0	0.0353471431984032	-0.0536883011995606
GENE1089X	ucsf_hc.01_1.G217B.01160		649.0	764.0	711.0	543.0	508.0	747.0	635.0	460.0	565.0	0.775772807001337	0.85907534846619	phosphotransferase enzyme family protein	HISTO_BP.Contig459.Fgenesh_histo.126.final_new		I7I48_04292	ACKS23_05543	ACKS0A_04332						1.0	0.075730242913354	-0.148305604653483
GENE1017X	ucsf_hc.01_1.G217B.01085	ANP1	11742.0	13015.0	12222.0	10862.0	10520.0	11928.0	11401.0	9337.0	8674.0	0.658381533544782	0.839254556086437	aminonitrophenyl propanediol resistance protein	HISTO_BP.Contig459.Fgenesh_histo.154.final_new	near LTR block	I7I48_04218	ACKS23_05469	ACKS0A_04258						1.0	0.049446062602061	-0.0727039675248466
GENE1711X	ucsf_hc.01_1.G217B.01809		2833.0	3129.0	2816.0	2471.0	2468.0	2731.0	2731.0	2210.0	1926.0	0.624154757474285	0.868626673420905	phospholipase A2	HISTO_DA.Contig93-snap.234.final_new		I7I48_08354	ACKS23_00129	ACKS0A_00129						1.0	0.0749704003255287	-0.0904894588102785
GENE4519X	ucsf_hc.01_1.G217B.04776		1773.0	1996.0	1845.0	1520.0	1475.0	1753.0	1565.0	1315.0	1394.0	0.284732379623577	0.730894916016586	MFS transporter	HISTO_GL.Contig285.Fgenesh_Aspergillus.20.final_new		I7I48_11088	ACKS23_10677	ACKS0A_11111						1.0	0.108223998541106	-0.105652133722874
GENE5434X	ucsf_hc.01_1.G217B.05732		2825.0	3213.0	2855.0	2373.0	2363.0	2656.0	2554.0	2056.0	2129.0	0.197509810749155	0.566259075309132	glycogen phosphorylase	HISTO_GY.Contig471.Fgenesh_histo.78.final_new		I7I48_05278	ACKS23_06529	ACKS0A_05319						1.0	0.115023599699808	-0.122208082172034
GENE5332X	ucsf_hc.01_1.G217B.05622		1803.0	1985.0	1890.0	1636.0	1493.0	1556.0	1698.0	1333.0	1246.0	0.233602243923832	0.691608361202813	WD domain-containing protein	HISTO_GY.Contig460.fgenesh_plus.119.final_new		I7I48_04962	ACKS23_06213	ACKS0A_05003						1.0	0.127634101626239	-0.121653890783283
GENE7022X	ucsf_hc.01_1.G217B.07418	VPS16	6188.0	6849.0	6370.0	5127.0	5322.0	6254.0	5690.0	4586.0	4619.0	0.190834525823407	0.627769391158066	vacuolar sorting-associated protein	HISTO_LF.Contig359-snap.93.final_new		I7I48_00528	ACKS23_02195	ACKS0A_02186						1.0	0.0981951612579719	-0.0928475283801689
GENE59X	ucsf_hc.01_1.G217B.00068		2577.0	2825.0	2525.0	2205.0	1906.0	2185.0	2215.0	1761.0	1811.0	0.0488425566949248	0.538531455814436	hypothetical protein	HISTO_AL.Contig317.Fgenesh_histo.135.final_new		I7I48_01338	ACKS23_03038	ACKS0A_09268						1.0	0.169708778013175	-0.134597746183675
GENE2895X	ucsf_hc.01_1.G217B.03054		544.0	657.0	507.0	378.0	427.0	502.0	451.0	382.0	384.0	0.226961208254385	0.778343719645987	MFS transporter, putative ion transporter			I7I48_12036	ACKS23_11626	ACKS0A_12061						1.0	0.197937012677363	-0.159994408402615
GENE701X	ucsf_hc.01_1.G217B.00758	GCP6	5067.0	6016.0	4789.0	4442.0	4697.0	5111.0	4573.0	3972.0	3802.0	0.483461978220647	0.910258678773867	gamma-tubulin complex component GCP6	HISTO_BP.Contig457.eannot.1653.final_new	near LTR block	I7I48_03890	ACKS23_05141	ACKS0A_03930						1.0	0.0712188598274492	-0.0509291877740399
GENE6119X	ucsf_hc.01_1.G217B.06456	DAP2	3329.0	3575.0	3376.0	2883.0	2976.0	3218.0	3137.0	2573.0	2301.0	0.326579983655842	0.793120099220216	dipeptidyl aminopeptidase	HISTO_JG.Contig206.eannot.1470.final_new		I7I48_05538	ACKS23_06783	ACKS0A_05588						1.0	0.0794467505837195	-0.0717519297465463
GENE8287X	ucsf_hc.01_1.G217B.08765	SKI2	6022.0	6908.0	5954.0	5245.0	5285.0	5729.0	5624.0	4624.0	4226.0	0.253732002528174	0.774227672799394	translation repressor	HISTO_ZL.Contig1131.genewise.87.final_new		I7I48_01926	ACKS23_03626	ACKS0A_09856						1.0	0.100832951724263	-0.0837589097083038
GENE873X	ucsf_hc.01_1.G217B.00934		131.0	125.0	143.0	111.0	100.0	127.0	120.0	79.0	112.0	0.807851403840709	0.930305365988736	hypothetical protein	HISTO_BP.Contig457.Fgenesh_histo.12.final_new		I7I48_04067	ACKS23_05318	ACKS0A_04107						1.0	0.0853091518236675	-0.123024672290765
GENE1215X	ucsf_hc.01_1.G217B.01291	PEP7	2571.0	2672.0	2611.0	2355.0	2273.0	2715.0	2275.0	1970.0	2067.0	0.779612821466918	0.920569512928703	vacuolar segregation protein PEP7	HISTO_BP.Contig459.fgenesh_plus.61.final_new		I7I48_04424	ACKS23_05675	ACKS0A_04464						1.0	0.0300882292065339	-0.0401096484638686
GENE2928X	ucsf_hc.01_1.G217B.03090		2489.0	2931.0	2697.0	2321.0	2300.0	2701.0	2407.0	2019.0	2005.0	0.572967756557667	0.786612023071255	NST UDP-N-acetylglucosamine transporter	HISTO_DU.Contig190.eannot.1263.final_new		I7I48_12072	ACKS23_11662	ACKS0A_12097						1.0	0.0494794842151896	-0.0704949326569846
GENE11318X	ucsf_hc.01_1.G217B.11973		1528.0	1541.0	1497.0	1397.0	1276.0	1515.0	1305.0	1171.0	1171.0	0.775094972836674	0.905603537634493	tubulin-specific chaperone E	HISTO_ZZ.Contig127b.Fgenesh_histo.32.final_new		I7I48_11633	ACKS23_11223	ACKS0A_11658						1.0	0.0384999991029833	-0.0579843402447242
GENE5991X	ucsf_hc.01_1.G217B.06323	MEF2	3443.0	3982.0	3677.0	3223.0	3267.0	3643.0	3414.0	2749.0	2627.0	0.484967412399134	0.870057836049797	elongation factor G	HISTO_JF.Contig157.Fgenesh_Aspergillus.9.final_new	near LTR block	I7I48_01017	ACKS23_02717	ACKS0A_02707						1.0	0.0535718514812187	-0.048745585223779
GENE3892X	ucsf_hc.01_1.G217B.04116		13239.0	14457.0	13123.0	12654.0	12029.0	13485.0	12689.0	10418.0	9681.0	0.821307989821455	0.972424363559957	calcium/calmodulin-dependent protein kinase	HISTO_FE.Contig19.Fgenesh_histo.92.final_new		I7I48_09080	ACKS23_00854	ACKS0A_00853						1.0	0.0349537168037228	-0.0327302376099574
GENE8246X	ucsf_hc.01_1.G217B.08724		1538.0	1795.0	1421.0	1224.0	1457.0	1498.0	1331.0	1352.0	987.0	0.612947082094187	0.94743539691077	hypothetical protein	HISTO_ZL.Contig1131.Fgenesh_histo.316.final_new		I7I48_01968	ACKS23_03668	ACKS0A_09898						1.0	0.0938214409718183	-0.0639906383767173
GENE786X	ucsf_hc.01_1.G217B.00845		3915.0	4369.0	4012.0	3541.0	3682.0	4104.0	3802.0	3199.0	2955.0	0.841844721996668	0.782797155818219	leucine carboxyl methyltransferase	HISTO_BP.Contig457.Fgenesh_Aspergillus.94.final_new		I7I48_03977	ACKS23_05228	ACKS0A_04017						1.0	0.0211251768775202	-0.0691958042108771
GENE3913X	ucsf_hc.01_1.G217B.04138		220.0	308.0	266.0	181.0	199.0	276.0	211.0	183.0	226.0	0.810348587588162	0.81423193899004	hypothetical protein	HISTO_FE.Contig19.Fgenesh_histo.129.final_new		I7I48_09102	ACKS23_00876	ACKS0A_00875	Ryp1_ChIP					1.0	0.0696155722846372	-0.185375206093132
GENE686X	ucsf_hc.01_1.G217B.00740		51.0	49.0	42.0	32.0	40.0	49.0	36.0	36.0	42.0	0.950299401132796	0.91465433437104	hypothetical protein	HISTO_BI.Contig285-snap.35.final_new	near LTR block	I7I48_12119	ACKS23_11709	ACKS0A_12144						1.0	0.0330524760648067	-0.177792229113794
GENE10056X	ucsf_hc.01_1.G217B.10644	SIP3	7327.0	8199.0	7657.0	6494.0	6659.0	7702.0	6940.0	6064.0	5811.0	0.910316557637803	0.59792857503639	transcription factor SipA3	HISTO_ZT.Contig174.Fgenesh_Aspergillus.11.final_new		I7I48_05934	ACKS23_07179	ACKS0A_05984						1.0	0.0145493432871078	-0.11127975580419
GENE726X	ucsf_hc.01_1.G217B.00784		67.0	56.0	32.0	37.0	43.0	47.0	53.0	39.0	33.0	0.963799600688245	0.911793331318833	hypothetical protein			I7I48_03916	ACKS23_05167	ACKS0A_03956						1.0	-0.0310487269424419	-0.225638680968107
GENE5565X	ucsf_hc.01_1.G217B.05873	HCS1	2936.0	3403.0	2889.0	2589.0	2788.0	3102.0	2829.0	2324.0	2382.0	0.970770960486835	0.753741573513654	helicase	HISTO_HS.Contig68.Fgenesh_histo.224.final_new	near LTR block	I7I48_07303	ACKS23_08548	ACKS0A_07353						1.0	0.00542196199967826	-0.0877969203991409
GENE10926X	ucsf_hc.01_1.G217B.11557		256.0	356.0	254.0	234.0	217.0	266.0	249.0	215.0	224.0	0.901234231152717	0.722212778711396	hypothetical protein	HISTO_ZY.Contig518.Fgenesh_histo.18.final_new		I7I48_10451	ACKS23_04259	ACKS0A_10476						1.0	0.0335475414250852	-0.198365372447121
GENE3492X	ucsf_hc.01_1.G217B.03688		59.0	68.0	62.0	54.0	44.0	49.0	64.0	35.0	49.0	0.874622754590194	0.89781315082523	hypothetical protein	HISTO_ER.Contig17.Fgenesh_histo.64.final_new	near LTR block	I7I48_09804	ACKS23_01578	ACKS0A_01577						1.0	0.0913991282304396	-0.242555908411631
GENE11504X	ucsf_hc.01_1.G217B.12163		807.0	957.0	896.0	703.0	710.0	831.0	742.0	661.0	701.0	0.765295094214878	0.621275257356642	MFS transporter	HISTO_ZZ.Contig127c.eannot.1543.final_new		I7I48_11824	ACKS23_11414	ACKS0A_11849						1.0	0.0523152301025043	-0.164299431966285
GENE10538X	ucsf_hc.01_1.G217B.11152		45.0	43.0	58.0	32.0	25.0	56.0	40.0	30.0	38.0	0.811427074679044	0.904109879510771	hypothetical protein			I7I48_02862	ACKS23_12099	ACKS0A_02895						1.0	0.136616081511494	-0.251818864801031
GENE698X	ucsf_hc.01_1.G217B.00755		4080.0	4421.0	4075.0	3672.0	3633.0	4270.0	3932.0	3307.0	2915.0	0.827889129223815	0.86783890880304	exocyst complex component Sec5	HISTO_BP.Contig457.eannot.1716.final_new	near LTR block	I7I48_03887	ACKS23_05138	ACKS0A_03927						1.0	0.0279165407072544	-0.0648416020005271
GENE1272X	ucsf_hc.01_1.G217B.01350		509.0	570.0	592.0	375.0	398.0	662.0	466.0	330.0	563.0	0.915895454069121	0.892718903680572	nonribosomal peptide synthase		near LTR block	I7I48_09839	ACKS23_01613	ACKS0A_01612						1.0	0.046033824391408	-0.181336668602749
GENE10600X	ucsf_hc.01_1.G217B.11216		9310.0	10450.0	9635.0	8397.0	8133.0	9378.0	8850.0	7226.0	7217.0	0.445723798748219	0.412339347238782	cation-transporting ATPase	HISTO_ZU.Contig65.genewise.41.final_new	near LTR block	I7I48_02926	ACKS23_12163	ACKS0A_02959						1.0	0.0513009473397901	-0.102503086798754
GENE8134X	ucsf_hc.01_1.G217B.08606		11.0	15.0	14.0	6.0	3.0	9.0	12.0	5.0	10.0	0.665809855377942	0.609844778522755	hypothetical protein	HISTO_ZL.Contig1131-snap.33.final_new		I7I48_09994	ACKS23_03789	ACKS0A_10019						1.0	0.31751181911096	-0.835591684023855
GENE7471X	ucsf_hc.01_1.G217B.07881		5480.0	5892.0	5946.0	5025.0	4960.0	5802.0	5239.0	4509.0	4473.0	0.986930055232536	0.49797127490953	RNA-dependent RNA polymerase	HISTO_LG.Contig392.Fgenesh_Aspergillus.196.final_new		I7I48_03653	ACKS23_04905	ACKS0A_03694						1.0	-0.00197751209304098	-0.108578319289177
GENE11326X	ucsf_hc.01_1.G217B.11982		8174.0	9259.0	8434.0	8234.0	8060.0	8342.0	8394.0	6918.0	5947.0	0.971617690105298	0.961017181189591	hypothetical protein	HISTO_ZZ.Contig127b.Fgenesh_histo.39.final_new		I7I48_11642	ACKS23_11232	ACKS0A_11667	Ryp1_ChIP					1.0	0.00574335606937382	-0.0333428577589796
GENE10432X	ucsf_hc.01_1.G217B.11037		998.0	1259.0	991.0	977.0	1064.0	1029.0	1010.0	867.0	754.0	0.939538391601121	0.982127344328258	alcohol dehydrogenase	HISTO_ZU.Contig2.fgenesh_plus.5.final_new	near LTR block	I7I48_02747	ACKS23_11984	ACKS0A_02780						1.0	0.0162971455698075	-0.0325536456430422
GENE11255X	ucsf_hc.01_1.G217B.11906		834.0	996.0	847.0	719.0	714.0	889.0	794.0	644.0	672.0	0.696442746227745	0.7337283786206	DUF636 domain-containing protein	HISTO_ZZ.Contig127b.eannot.1448.final_new	near LTR block	I7I48_11566	ACKS23_11156	ACKS0A_11591						1.0	0.0567775360835121	-0.121151812877257
GENE709X	ucsf_hc.01_1.G217B.00766		14765.0	16264.0	15058.0	14266.0	13880.0	15569.0	13281.0	11742.0	12221.0	0.929340154064889	0.983093459126005	HEAT repeat protein	HISTO_BP.Contig457.Fgenesh_Aspergillus.144.final_new		I7I48_03898	ACKS23_05149	ACKS0A_03938	Ryp1_ChIP					1.0	0.0183035644001155	-0.0290295027946588
GENE4327X	ucsf_hc.01_1.G217B.04578		431.0	486.0	430.0	491.0	364.0	398.0	424.0	340.0	320.0	0.910316557637803	0.969334810459179	hypothetical protein			I7I48_00895	ACKS23_02595	ACKS0A_02586						1.0	0.0298053216639005	-0.0561710242849349
GENE3190X	ucsf_hc.01_1.G217B.03372		318.0	344.0	434.0	271.0	293.0	477.0	307.0	247.0	335.0	0.974604072327136	0.986589176020874	hypothetical protein	HISTO_EA.Contig33.Fgenesh_histo.30.final_new		I7I48_04535	ACKS23_05786	ACKS0A_04576				Ryp4_ChIP		1.0	0.0156678341437728	-0.0537552159507051
GENE3509X	ucsf_hc.01_1.G217B.03706		7.0	13.0	11.0	6.0	4.0	6.0	8.0	6.0	7.0	0.785907936878909	0.754632543949181	hypothetical protein			I7I48_09786	ACKS23_01560	ACKS0A_01559						1.0	0.21394448371291	-0.631112326467036
GENE6929X	ucsf_hc.01_1.G217B.07322		1517.0	1775.0	1495.0	1450.0	1360.0	1631.0	1458.0	1117.0	1301.0	0.909944474826757	0.933951726039426	hypothetical protein	HISTO_LF.Contig359.Fgenesh_histo.226.final_new		I7I48_00431	ACKS23_02098	ACKS0A_02089						1.0	0.0208244956453907	-0.0576712216949247
GENE3285X	ucsf_hc.01_1.G217B.03470		12346.0	14036.0	12585.0	11188.0	11410.0	13155.0	11374.0	9826.0	9351.0	0.507837935371948	0.956732492579131	possible Zn(II)2Cys6 transcription factor	HISTO_EA.Contig33.Fgenesh_histo.207.final_new		I7I48_04634	ACKS23_05885	ACKS0A_04675						1.0	0.064260013174982	-0.0320432184937491
GENE5134X	ucsf_hc.01_1.G217B.05419		57.0	60.0	55.0	44.0	53.0	35.0	43.0	38.0	40.0	0.52429075186995	0.918403316363014	hypothetical protein			I7I48_05168	ACKS23_06419	ACKS0A_05209						1.0	0.217327087933614	-0.16077102227364
GENE6894X	ucsf_hc.01_1.G217B.07286		32.0	39.0	27.0	32.0	21.0	30.0	26.0	23.0	24.0	0.872184516667992	0.986589176020874	hypothetical protein			I7I48_00395	ACKS23_02062	ACKS0A_02053						1.0	0.120513980177183	-0.0918424356783589
GENE6129X	ucsf_hc.01_1.G217B.06466		483.0	544.0	473.0	411.0	423.0	468.0	431.0	387.0	309.0	0.415761560661806	0.977972625931777	hypothetical protein	HISTO_JG.Contig206.Fgenesh_histo.90.final_new		I7I48_05528	ACKS23_06773	ACKS0A_05578						1.0	0.132007078836246	-0.0428457742883586
GENE179X	ucsf_hc.01_1.G217B.00195		719.0	697.0	860.0	644.0	658.0	857.0	637.0	535.0	655.0	0.912193116613151	0.994380315169368	heme-binding peroxidase	HISTO_AL.Contig317.Fgenesh_Aspergillus.102.final_new		I7I48_01211	ACKS23_02911	ACKS0A_09141						1.0	0.02945079612654	-0.0172708071772583
GENE4497X	ucsf_hc.01_1.G217B.04754		95.0	166.0	122.0	120.0	106.0	105.0	125.0	67.0	101.0	0.818271242887188	0.988931572477356	hypothetical protein			I7I48_11066	ACKS23_10655	ACKS0A_11089						1.0	0.103159221855302	-0.053037027968474
GENE2839X	ucsf_hc.01_1.G217B.02994		195.0	245.0	207.0	188.0	195.0	220.0	190.0	134.0	181.0	0.765060786135987	0.996028105711587	polyketide synthase	HISTO_DU.Contig190.eannot.1254.final_new		I7I48_11976	ACKS23_11566	ACKS0A_12001						1.0	0.07979395856258	0.00938355480136832
GENE174X	ucsf_hc.01_1.G217B.00189	MAS5	2528.0	3000.0	2701.0	2662.0	2381.0	2709.0	2495.0	2118.0	1997.0	0.817207923924295	0.977612283315225	mitochondrial import protein MAS5	HISTO_AL.Contig317.Fgenesh_Neurospora.87.final_new		I7I48_01217	ACKS23_02917	ACKS0A_09147						1.0	0.0300278908186895	-0.0261613271101853
GENE4752X	ucsf_hc.01_1.G217B.05019		722.0	852.0	820.0	704.0	660.0	861.0	729.0	623.0	553.0	0.795168902417398	0.980230539552402	carboxypeptidase	HISTO_GL.Contig303.Fgenesh_histo.5.final_new		I7I48_11043	ACKS23_10632	ACKS0A_11066						1.0	0.0450749927809042	-0.0347575411061873
GENE2420X	ucsf_hc.01_1.G217B.02557		37.0	28.0	37.0	20.0	34.0	38.0	32.0	16.0	31.0	0.88761843885712	0.995900003516587	hypothetical protein			I7I48_08003	ACKS23_09248	ACKS0A_08053						1.0	0.114768724016066	-0.0333365226659744
GENE4271X	ucsf_hc.01_1.G217B.04516		18.0	27.0	18.0	11.0	4.0	9.0	10.0	6.0	11.0	0.0993695064218452	0.86456973622901	hypothetical protein			I7I48_00863	ACKS23_02532	ACKS0A_02523						1.0	0.912044076454161	-0.474876538156784
GENE5209X	ucsf_hc.01_1.G217B.05496		69.0	75.0	96.0	61.0	48.0	54.0	57.0	55.0	48.0	0.398827953809021	0.869681088401169	hypothetical protein			I7I48_05090	ACKS23_06341	ACKS0A_05131						1.0	0.282408773343495	-0.233668538599534
GENE8526X	ucsf_hc.01_1.G217B.09018		422.0	512.0	520.0	404.0	367.0	548.0	398.0	378.0	371.0	0.863462918566719	0.968628039425835	hypothetical protein	HISTO_ZL.Contig1131.Fgenesh_histo.165.final_new		I7I48_01672	ACKS23_03372	ACKS0A_09602						1.0	0.053071258000652	-0.0684491489270829
GENE5418X	ucsf_hc.01_1.G217B.05716		131.0	123.0	132.0	93.0	117.0	116.0	113.0	103.0	86.0	0.863249085085757	0.91465433437104	hypothetical protein	HISTO_GY.Contig471.Fgenesh_histo.67.final_new		I7I48_05294	ACKS23_06545	ACKS0A_05335						1.0	0.0682936814256914	-0.15112061253063
GENE9001X	ucsf_hc.01_1.G217B.09527		298.0	286.0	313.0	248.0	232.0	289.0	275.0	198.0	226.0	0.758088487353936	0.892521869025788	vacuolar basic amino acid transporter 2	HISTO_ZL.Contig1161c.Fgenesh_histo.42.final_new		I7I48_09512	ACKS23_01286	ACKS0A_01285						1.0	0.0767990101905345	-0.116039840704534
GENE9305X	ucsf_hc.01_1.G217B.09851		271.0	300.0	223.0	269.0	188.0	237.0	234.0	202.0	184.0	0.830045733709278	0.924637005601876	hypothetical protein		near LTR block	I7I48_11148	ACKS23_10738	ACKS0A_11172						1.0	0.0636926311755852	-0.105163322479526
GENE68X	ucsf_hc.01_1.G217B.00077		1751.0	2087.0	1997.0	1751.0	1741.0	2057.0	1837.0	1437.0	1522.0	0.988580373648085	0.928027062621602	hypothetical protein	HISTO_AL.Contig317.Fgenesh_histo.161.final_new		I7I48_01329	ACKS23_03029	ACKS0A_09259						1.0	-0.00238081214440111	-0.045799294406736
GENE889X	ucsf_hc.01_1.G217B.00951		5551.0	6273.0	5736.0	5241.0	5286.0	6092.0	5559.0	4711.0	4273.0	0.93023535379872	0.848596025788539	male sterility protein	HISTO_BP.Contig457.eannot.1715.final_new	near LTR block	I7I48_04085	ACKS23_05336	ACKS0A_04125						1.0	-0.0110805479842	-0.0626803063559134
GENE1860X	ucsf_hc.01_1.G217B.01966		5858.0	5793.0	5994.0	5327.0	5125.0	6321.0	5432.0	4643.0	4364.0	0.978140348590473	0.959758249579698	nonsense-mediated mRNA decay protein	HISTO_DF.Contig537.Fgenesh_histo.11.final_new	near LTR block	I7I48_03187	ACKS23_04439	ACKS0A_03228	Ryp1_ChIP			Ryp4_ChIP		1.0	0.00557328718677397	-0.0434657525253304
GENE2576X	ucsf_hc.01_1.G217B.02720		1249.0	1429.0	1294.0	1162.0	1147.0	1211.0	1307.0	1016.0	875.0	0.83682629894022	0.805749111055779	pantetheine-phosphate adenylyltransferase	HISTO_DM.Contig933.Fgenesh_Aspergillus.11.final_new		I7I48_07839	ACKS23_09084	ACKS0A_07889						1.0	0.0354695902083852	-0.10920267595337
GENE3884X	ucsf_hc.01_1.G217B.04108	VPS33	5297.0	5929.0	5324.0	5034.0	4961.0	5478.0	5382.0	4270.0	3761.0	0.814742012421459	0.921252569807222	vacuolar sorting-associated protein	HISTO_FE.Contig19.eannot.1911.final_new		I7I48_09072	ACKS23_00846	ACKS0A_00845	Ryp1_ChIP	Ryp2_ChIP	Ryp3_ChIP			1.0	0.0266005695435405	-0.0406451897011424
GENE4404X	ucsf_hc.01_1.G217B.04658		281.0	343.0	341.0	257.0	312.0	343.0	297.0	250.0	242.0	0.995120129117833	0.966546331128327	phosphotransferase enzyme family protein	HISTO_GI.Contig382-snap.70.final_new	near LTR block	I7I48_00976	ACKS23_02676	ACKS0A_02667						1.0	0.00168149095358672	-0.0553760639908694
GENE2003X	ucsf_hc.01_1.G217B.02115	DLD2	2646.0	3065.0	2661.0	2547.0	2475.0	2798.0	2530.0	2192.0	2049.0	0.901272801752202	0.937982259236045	D-lactate dehydrogenase 2, mitochondrial precursor	HISTO_DF.Contig537.fgenesh_plus.23.final_new		I7I48_03338	ACKS23_04590	ACKS0A_03379						1.0	0.0198918293762942	-0.0482812999517757
GENE10069X	ucsf_hc.01_1.G217B.10657	URH1	1922.0	2053.0	2114.0	1906.0	1779.0	2113.0	1836.0	1518.0	1609.0	0.949925266277785	0.961246177280503	uridine nucleosidase	HISTO_ZT.Contig174.Fgenesh_histo.83.final_new		I7I48_05921	ACKS23_07166	ACKS0A_05971						1.0	0.00958836585982681	-0.0325766998166737
GENE2412X	ucsf_hc.01_1.G217B.02549		563.0	631.0	566.0	525.0	538.0	539.0	604.0	456.0	402.0	0.973772194480468	0.868626673420905	hypothetical protein	HISTO_DM.Contig933.Fgenesh_histo.1.final_new	near LTR block	I7I48_08010	ACKS23_09255	ACKS0A_08060						1.0	-0.00923226936665289	-0.116162803634242
GENE7984X	ucsf_hc.01_1.G217B.08446		6.0	9.0	7.0	5.0	3.0	6.0	5.0	4.0	7.0	0.863462918566719	0.888814439416131	hypothetical protein		transposon	I7I48_10558	ACKS23_04366	ACKS0A_10583						1.0	0.163749408808186	-0.432843257414169
GENE1532X	ucsf_hc.01_1.G217B.01625		3621.0	4263.0	3756.0	3635.0	3539.0	3977.0	3697.0	3002.0	2850.0	0.992036551032431	0.958466110800383	DUF726 domain-containing protein	HISTO_DA.Contig93-snap.121.final_new		I7I48_08540	ACKS23_00314	ACKS0A_00313						1.0	0.0014228673695369	-0.0297941038286638
GENE9979X	ucsf_hc.01_1.G217B.10561		4428.0	5191.0	4532.0	4399.0	4231.0	4860.0	4318.0	3769.0	3520.0	0.99184592323593	0.916713518984986	signal sequence receptor alpha subunit	HISTO_ZT.Contig174-snap.44.final_new	near LTR block	I7I48_06017	ACKS23_07262	ACKS0A_06067	Ryp1_ChIP					1.0	-0.00135493404670317	-0.0400312037558219
GENE563X	ucsf_hc.01_1.G217B.00610		3633.0	4081.0	3553.0	3804.0	3470.0	3740.0	3692.0	3059.0	2638.0	0.908222169956554	0.984902586555584	2-deoxy-D-gluconate 3-dehydrogenase	HISTO_AZ.Contig47.genewise.114.final_new		I7I48_00297	ACKS23_01964	ACKS0A_01955						1.0	-0.0170016488252633	-0.0194684628560697
GENE1040X	ucsf_hc.01_1.G217B.01109	GCP4	6180.0	6892.0	6247.0	6129.0	6382.0	6586.0	6527.0	5277.0	4641.0	0.773111543372726	0.979122297501679	Spc97/Spc98 family protein	HISTO_BP.Contig459-snap.31.final_new		I7I48_04241	ACKS23_05492	ACKS0A_04281						1.0	-0.0451233475723081	-0.0315218386810399
GENE2362X	ucsf_hc.01_1.G217B.02496		2785.0	3188.0	3108.0	2771.0	2755.0	3446.0	2957.0	2489.0	2221.0	0.86893400429071	0.984980765660616	vacuolar ATP synthase proteolipid subunit			I7I48_08064	ACKS23_09309	ACKS0A_08114						1.0	-0.038763668927376	-0.0313106223838924
GENE238X	ucsf_hc.01_1.G217B.00256		585.0	587.0	495.0	649.0	571.0	477.0	641.0	508.0	335.0	0.812361643474789	0.986589176020874	hypothetical protein			I7I48_01150	ACKS23_02850	ACKS0A_09080						1.0	-0.0892006182501199	-0.0466694067158442
GENE2314X	ucsf_hc.01_1.G217B.02444	ERG28	1773.0	1920.0	1758.0	1889.0	1672.0	1877.0	1791.0	1500.0	1358.0	0.667063942709401	0.975530556047685	ergosterol biosynthetic protein	HISTO_DM.Contig93.eannot.1706.final_new		I7I48_07410	ACKS23_08655	ACKS0A_07460						1.0	-0.0532524691770453	-0.0285186117995462
GENE7695X	ucsf_hc.01_1.G217B.08131		181.0	203.0	201.0	167.0	182.0	248.0	174.0	148.0	181.0	0.840924450912297	0.994686557615677	hypothetical protein		near LTR block	I7I48_03886	ACKS23_05137	ACKS0A_03926						1.0	-0.0625028712614075	-0.0188092212379765
GENE4624X	ucsf_hc.01_1.G217B.04885		599.0	586.0	608.0	526.0	533.0	715.0	595.0	471.0	540.0	0.567756905824813	0.886158007941472	hypothetical protein	HISTO_GL.Contig296.Fgenesh_histo.11.final_new		I7I48_10698	ACKS23_10288	ACKS0A_10721						1.0	-0.124799932364092	-0.119519528533115
GENE9423X	ucsf_hc.01_1.G217B.09975		35.0	48.0	30.0	40.0	25.0	48.0	39.0	36.0	30.0	0.692332773464202	0.930305365988736	hypothetical protein			I7I48_01439	ACKS23_03139	ACKS0A_09369						1.0	-0.198898951804157	-0.187180728129921
GENE3310X	ucsf_hc.01_1.G217B.03495		3587.0	3964.0	3511.0	3362.0	3369.0	4174.0	3576.0	2879.0	2824.0	0.853510611413536	0.982372270541064	abhydrolase 6 family protein	HISTO_EA.Contig33.eannot.1608.final_new		I7I48_04659	ACKS23_05910	ACKS0A_04700						1.0	-0.0301631724718563	-0.0262032596405453
GENE4875X	ucsf_hc.01_1.G217B.05145		860.0	937.0	877.0	853.0	800.0	1027.0	828.0	688.0	773.0	0.783713832181553	0.984980765660616	hypothetical protein			I7I48_10920	ACKS23_10509	ACKS0A_10943						1.0	-0.0591898169364287	-0.0310099914576032
GENE4837X	ucsf_hc.01_1.G217B.05107		12830.0	15432.0	12951.0	13466.0	13058.0	13653.0	13038.0	11220.0	10215.0	0.866638938621115	0.980230539552402	G1/S regulator	HISTO_GL.Contig59.genewise.39.final_new		I7I48_10882	ACKS23_10471	ACKS0A_10905						1.0	-0.0298412796259493	-0.0319014948344041
GENE5114X	ucsf_hc.01_1.G217B.05397	AOS1	6596.0	7155.0	6659.0	6787.0	6376.0	7215.0	6729.0	5372.0	5173.0	0.699806424839543	0.986589176020874	SUMO activating enzyme	HISTO_GY.Contig460.Fgenesh_histo.154.final_new	near LTR block	I7I48_05190	ACKS23_06441	ACKS0A_05231						1.0	-0.0401456651004422	-0.0138900156204862
GENE9404X	ucsf_hc.01_1.G217B.09955	FKH1	5501.0	6196.0	5863.0	5979.0	5453.0	6115.0	5422.0	4682.0	4619.0	0.893743240451983	0.99648220496331	forkhead box protein C2	HISTO_ZL.Contig658.Fgenesh_Neurospora.87.final_new		I7I48_01459	ACKS23_03159	ACKS0A_09389						1.0	-0.0326492761653849	-0.00447411084153337
GENE790X	ucsf_hc.01_1.G217B.00849		1901.0	2102.0	1900.0	1794.0	1752.0	2048.0	1775.0	1528.0	1430.0	0.820186424914963	0.991899828769951	MFS transporter	HISTO_BP.Contig457.Fgenesh_histo.121.final_new		I7I48_03981	ACKS23_05232	ACKS0A_04021						1.0	0.0337690569408853	-0.0156188743566572
GENE2499X	ucsf_hc.01_1.G217B.02641		1101.0	1235.0	1046.0	1153.0	1034.0	1085.0	1065.0	856.0	825.0	0.929627354288008	0.996774393787071	methyltransferase domain-containing protein	HISTO_DM.Contig933.Fgenesh_histo.97.final_new		I7I48_07918	ACKS23_09163	ACKS0A_07968						1.0	0.0154882849652545	-0.00297683356570744
GENE2062X	ucsf_hc.01_1.G217B.02181	PTH2	303.0	360.0	282.0	335.0	274.0	285.0	308.0	240.0	215.0	0.937439566314218	0.991929501569415	mitochondrial peptidyl-tRNA hydrolase Pth2	HISTO_DM.Contig93.eannot.1721.final_new	near LTR block	I7I48_07676	ACKS23_08921	ACKS0A_07726						1.0	0.0242881884270401	-0.0280674998940103
GENE8412X	ucsf_hc.01_1.G217B.08897		30.0	35.0	48.0	37.0	32.0	29.0	22.0	33.0	34.0	0.904861196210305	0.984902586555584	DEAD/DEAH box helicase			I7I48_01796	ACKS23_03496	ACKS0A_09726						1.0	0.0729682725405387	-0.0838643944346142
GENE9276X	ucsf_hc.01_1.G217B.09818		86.0	113.0	114.0	75.0	77.0	138.0	84.0	71.0	98.0	0.961392522593009	0.980230539552402	hypothetical protein			I7I48_06757	ACKS23_08002	ACKS0A_06807						1.0	0.027871748149216	-0.091981291100528
GENE9439X	ucsf_hc.01_1.G217B.09992		6930.0	7712.0	7258.0	6425.0	6500.0	7532.0	6625.0	5507.0	5491.0	0.834313401669738	0.93694022359913	vacuolar sorting-associated protein	HISTO_ZL.Contig658.fgenesh_plus.9.final_new		I7I48_01422	ACKS23_03122	ACKS0A_09352						1.0	0.0283700139437633	-0.0429783214125026
GENE1323X	ucsf_hc.01_1.G217B.01405		5787.0	6557.0	5621.0	5541.0	5332.0	5641.0	5654.0	4601.0	4389.0	0.924241658947748	0.722212778711396	aspartate semialdehyde dehydrogenase	HISTO_CC.Contig38.Fgenesh_Aspergillus.10.final_new	in LTR block	I7I48_00039	ACKS23_01706	ACKS0A_01700						1.0	0.0107819430836802	-0.0788203736038229
GENE9960X	ucsf_hc.01_1.G217B.10542	NUV101	1563.0	1650.0	1716.0	1593.0	1472.0	1606.0	1565.0	1275.0	1203.0	0.990869698479812	0.928697514609613	Hus1-family cell cycle checkpoint protein NUV101	HISTO_ZT.Contig174.fgenesh_plus.90.final_new		I7I48_06036	ACKS23_07281	ACKS0A_06086						1.0	0.00191512068347954	-0.0460609101506337
GENE3016X	ucsf_hc.01_1.G217B.03187		1345.0	1555.0	1294.0	1238.0	1257.0	1493.0	1325.0	1043.0	1048.0	0.948717102925015	0.966546331128327	serine/threonine-protein kinase	HISTO_DY.Contig31.Fgenesh_histo.61.final_new		I7I48_03501	ACKS23_04753	ACKS0A_03542						1.0	0.0103921001337355	-0.0333970034929827
GENE3761X	ucsf_hc.01_1.G217B.03976		2437.0	2507.0	2278.0	2190.0	2120.0	2475.0	2335.0	1876.0	1663.0	0.909755592254009	0.94743539691077	MYND domain-containing protein	HISTO_FE.Contig19-snap.107.final_new		I7I48_08940	ACKS23_00714	ACKS0A_00713						1.0	0.0178060266023294	-0.0436995957642985
GENE11008X	ucsf_hc.01_1.G217B.11644		1584.0	1648.0	1496.0	1453.0	1432.0	1625.0	1449.0	1198.0	1219.0	0.975524730535582	0.960660431782756	phosphodiesterase/alkaline phosphatase D	HISTO_ZY.Contig571f.Fgenesh_histo.9.final_new	near LTR block	I7I48_10322	ACKS23_04130	ACKS0A_10347						1.0	0.00497258633802833	-0.0340453054525236
GENE11577X	ucsf_hc.01_1.G217B.12242		9666.0	10579.0	9841.0	9150.0	9204.0	10325.0	9288.0	8035.0	7569.0	0.901582226304683	0.828708640868495	DUF1604 domain-containing protein	HISTO_ZZ.Contig127c-snap.127.final_new	near LTR block	I7I48_11905	ACKS23_11495	ACKS0A_11930		Ryp2_ChIP	Ryp3_ChIP			1.0	-0.0117258742176247	-0.0526109940556942
GENE817X	ucsf_hc.01_1.G217B.00876	TBF1	8962.0	9903.0	9102.0	9152.0	8457.0	9612.0	8857.0	7622.0	6585.0	0.987595088930737	0.991899828769951	telomeric DNA-binding factor trf1	HISTO_BP.Contig457-snap.84.final_new		I7I48_04008	ACKS23_05259	ACKS0A_04048						1.0	-0.00226803770843365	-0.0124952434943637
GENE8285X	ucsf_hc.01_1.G217B.08763		4958.0	5703.0	5876.0	4948.0	5181.0	6053.0	5000.0	4148.0	4397.0	0.998588977890922	0.996028105711587	WD repeat domain-containing protein	HISTO_ZL.Contig1131.Fgenesh_histo.34.final_new		I7I48_01929	ACKS23_03629	ACKS0A_09859						1.0	-0.000420644585448215	-0.00380492271000943
GENE10445X	ucsf_hc.01_1.G217B.11053		1551.0	1770.0	1648.0	1632.0	1467.0	1586.0	1603.0	1360.0	1088.0	0.919774861576265	0.966546331128327	esterase/lipase superfamily domain-containing protein	HISTO_ZU.Contig65-snap.3.final_new	near LTR block	I7I48_02763	ACKS23_12000	ACKS0A_02796						1.0	0.0174865561201356	-0.038750945081218
GENE7368X	ucsf_hc.01_1.G217B.07777		4671.0	4725.0	4738.0	4427.0	4300.0	5129.0	4367.0	3657.0	3817.0	0.860844589728215	0.976934333330403	endo-beta-1,3-glucanase	HISTO_LG.Contig392.eannot.1827.final_new		I7I48_03760	ACKS23_05012	ACKS0A_03801						1.0	-0.0297176210816747	-0.0326047618056426
GENE7542X	ucsf_hc.01_1.G217B.07956		1021.0	1142.0	1013.0	1048.0	980.0	1039.0	1059.0	851.0	746.0	0.882953797975179	0.94453643454765	class III chitinase	HISTO_LG.Contig392.Fgenesh_histo.222.final_new		I7I48_03579	ACKS23_04831	ACKS0A_03620						1.0	-0.022393270636111	-0.0435092369606798
GENE1789X	ucsf_hc.01_1.G217B.01888		1206.0	1386.0	1262.0	1144.0	1171.0	1372.0	1129.0	927.0	993.0	0.745901743084257	0.991975193061412	DUF890 domain-containing protein	HISTO_DA.Contig93.Fgenesh_Aspergillus.85.final_new		I7I48_08275	ACKS23_00050	ACKS0A_00050						1.0	0.0529185292160665	0.0164124227108955
GENE6141X	ucsf_hc.01_1.G217B.06479	LRG1	5897.0	6377.0	6570.0	5861.0	5680.0	6733.0	5583.0	4678.0	4991.0	0.894940487008723	0.999305389837979	rho-GTPase-activating protein	HISTO_JG.Contig206.eannot.1509.final_new		I7I48_05515	ACKS23_06760	ACKS0A_05565	Ryp1_ChIP					1.0	0.0184695411027924	0.00124614907849541
GENE9798X	ucsf_hc.01_1.G217B.10373		16361.0	17837.0	15397.0	16243.0	15346.0	16272.0	15540.0	12938.0	11931.0	0.928472884076241	0.994857252207128	transcriptional accessory protein	HISTO_ZT.Contig1128f.Fgenesh_Aspergillus.44.final_new		I7I48_05871	ACKS23_07116	ACKS0A_05921						1.0	0.012515469357119	-0.00722664588563759
GENE4965X	ucsf_hc.01_1.G217B.05240		3933.0	4675.0	3720.0	4440.0	3834.0	3781.0	4081.0	3259.0	2697.0	0.943007408768715	0.99249471573646	ribosome biogenesis protein BRX1	HISTO_GX.Contig297.Fgenesh_histo.127.final_new	near LTR block	I7I48_10214	ACKS23_04012	ACKS0A_10240						1.0	0.0186813440644205	0.0172570725431331
GENE8485X	ucsf_hc.01_1.G217B.08974	arp11	3713.0	4279.0	3617.0	3708.0	3694.0	3926.0	3872.0	3111.0	2512.0	0.930470387217115	0.992337360785053	actin-related protein	HISTO_ZL.Contig1131.Fgenesh_histo.55.final_new	near LTR block	I7I48_01716	ACKS23_03416	ACKS0A_09646						1.0	0.0160669559834279	0.0126989921144016
GENE11243X	ucsf_hc.01_1.G217B.11893	HIR1	4977.0	5807.0	5242.0	5024.0	4934.0	5636.0	4988.0	4202.0	3820.0	0.924456437716944	0.995900003516587	histone transcription regulator slm9	HISTO_ZZ.Contig127b.Fgenesh_histo.15.final_new	near LTR block	I7I48_11551	ACKS23_11141	ACKS0A_11576						1.0	0.0169999046244103	0.00729085639048055
GENE4804X	ucsf_hc.01_1.G217B.05073		30.0	45.0	42.0	30.0	41.0	40.0	30.0	36.0	32.0	0.959838144173799	0.986589176020874	hypothetical protein			I7I48_10848	ACKS23_10437	ACKS0A_10871						1.0	-0.0371734811543462	-0.0815128007657055
GENE5634X	ucsf_hc.01_1.G217B.05949		221.0	217.0	256.0	206.0	179.0	277.0	198.0	174.0	224.0	0.894043618335065	0.960315823371049	protein kinase	HISTO_HS.Contig68-snap.65.final_new		I7I48_07226	ACKS23_08471	ACKS0A_07276						1.0	-0.0604887261970006	-0.110325153844431
GENE11347X	ucsf_hc.01_1.G217B.12003	VPS13	6502.0	7187.0	6798.0	6177.0	6034.0	7377.0	6126.0	5247.0	5451.0	0.984811951049247	0.920569512928703	vacuolar sorting-associated protein	HISTO_ZZ.Contig127b.fgenesh_plus.74.final_new	near LTR block	I7I48_11663	ACKS23_11253	ACKS0A_11688						1.0	-0.00285171852728539	-0.0427425598042035
GENE1410X	ucsf_hc.01_1.G217B.01500		609.0	636.0	544.0	635.0	606.0	534.0	582.0	478.0	427.0	0.943007408768715	0.996028105711587	hypothetical protein			I7I48_08666	ACKS23_00440	ACKS0A_00439						1.0	-0.0174667395157386	-0.00487298047248252
GENE11596X	ucsf_hc.01_1.G217B.12268		11.0	10.0	9.0	9.0	11.0	8.0	9.0	14.0	5.0	0.928306491950581	0.980414053237906	hypothetical protein		near LTR block	I7I48_11327	ACKS23_10917	ACKS0A_11352						1.0	-0.0902742777242351	-0.167217994679822
GENE9415X	ucsf_hc.01_1.G217B.09967		1303.0	1379.0	1418.0	1077.0	1239.0	1543.0	1253.0	1006.0	1171.0	0.908656341748069	0.886422331629167	DNA ligase	HISTO_ZL.Contig658.eannot.1273.final_new		I7I48_01447	ACKS23_03147	ACKS0A_09377						1.0	-0.0255102051818952	-0.0950981122319474
GENE1919X	ucsf_hc.01_1.G217B.02026		16.0	25.0	30.0	23.0	27.0	22.0	17.0	14.0	24.0	0.91386920537542	0.966546331128327	hypothetical protein		near LTR block	I7I48_03247	ACKS23_04499	ACKS0A_03288						1.0	0.074640464948504	0.154692768105722
GENE3125X	ucsf_hc.01_1.G217B.03300		1535.0	1644.0	1242.0	1409.0	1456.0	1531.0	1394.0	1173.0	1025.0	0.966987513804221	0.975239933341894	ATP-dependent DNA ligase domain-containing protein	HISTO_DY.Contig31.genewise.69.final_new	near LTR block	I7I48_03387	ACKS23_04639	ACKS0A_03428						1.0	0.00953501103012044	0.0384362773321012
GENE2327X	ucsf_hc.01_1.G217B.02457	NUP170	12778.0	14469.0	13002.0	12849.0	12810.0	13772.0	12198.0	10755.0	9634.0	0.891037387468068	0.983621348348441	nucleoporin Nup157/170	HISTO_DM.Contig93.eannot.1607.final_new	near LTR block	I7I48_07397	ACKS23_08642	ACKS0A_07447						1.0	0.0197021605680625	0.0209442891703002
GENE2824X	ucsf_hc.01_1.G217B.02979		9848.0	11170.0	9956.0	9841.0	10099.0	11135.0	9138.0	7650.0	8210.0	0.881643308775185	0.907195116342523	myosin class II heavy chain	HISTO_DU.Contig190.Fgenesh_Neurospora.39.final_new	near LTR block	I7I48_11961	ACKS23_11551	ACKS0A_11986						1.0	0.0212959487992199	0.055711319336627
GENE10770X	ucsf_hc.01_1.G217B.11394	RPO31	8831.0	9899.0	8287.0	8812.0	8746.0	9034.0	8954.0	7017.0	6090.0	0.928938476948658	0.982952260268587	DNA-directed RNA polymerase III largest subunit	HISTO_ZU.Contig65.fgenesh_plus.42.final_new	near LTR block	I7I48_03106	ACKS23_12343	ACKS0A_03139						1.0	0.0172330216104619	0.0275660141514482
GENE2096X	ucsf_hc.01_1.G217B.02217		830.0	1008.0	900.0	848.0	849.0	953.0	888.0	736.0	621.0	0.979076509295434	0.994038907852842	ochratoxin A non-ribosomal peptide synthetase	HISTO_DM.Contig93.Fgenesh_histo.207.final_new	near LTR block	I7I48_07640	ACKS23_08885	ACKS0A_07690						1.0	0.00521187929230926	-0.0115348350780522
GENE8758X	ucsf_hc.01_1.G217B.09266		15250.0	17653.0	15443.0	16599.0	14847.0	15538.0	15620.0	13097.0	11203.0	0.986495619549263	0.991975193061412	inosine-5'-monophosphate dehydrogenase	HISTO_ZL.Contig1161b.eannot.1298.final_new		I7I48_09251	ACKS23_01025	ACKS0A_01024						1.0	-0.00287613970366429	-0.0128102813414266
GENE3543X	ucsf_hc.01_1.G217B.03741		55.0	79.0	64.0	56.0	49.0	89.0	45.0	52.0	71.0	0.97674937121437	0.991975193061412	hypothetical protein			I7I48_09750	ACKS23_01524	ACKS0A_01523						1.0	-0.0166764967562648	-0.0433605538831794
GENE9300X	ucsf_hc.01_1.G217B.09846		28.0	20.0	18.0	30.0	22.0	12.0	24.0	17.0	15.0	0.945557485310019	0.980414053237906	hypothetical protein		near LTR block	I7I48_11143	ACKS23_10733	ACKS0A_11167						1.0	-0.0694989928037164	-0.160407880729879
GENE6353X	ucsf_hc.01_1.G217B.06709		2505.0	2851.0	2566.0	2720.0	2385.0	2799.0	2548.0	2172.0	1850.0	0.951144753155112	0.991975193061412	fructosyl amino acid oxidasesarcosine oxidase	HISTO_JG.Contig207.Fgenesh_histo.109.final_new		I7I48_05726	ACKS23_06971	ACKS0A_05776	Ryp1_ChIP	Ryp2_ChIP	Ryp3_ChIP	Ryp4_ChIP		1.0	-0.0111188893871139	0.0138776725343748
GENE4703X	ucsf_hc.01_1.G217B.04968		95.0	145.0	96.0	129.0	113.0	87.0	97.0	99.0	74.0	0.976461501265426	0.996028105711587	hypothetical protein		near LTR block	I7I48_10781	ACKS23_10371	ACKS0A_10804						1.0	0.015875540000889	0.0105252034453684
GENE8825X	ucsf_hc.01_1.G217B.09338		455.0	466.0	474.0	559.0	406.0	417.0	486.0	361.0	309.0	0.994086054201787	0.998588902162645	cystathionine gamma-synthase	HISTO_ZL.Contig1161b.Fgenesh_histo.30.final_new	near LTR block	I7I48_09323	ACKS23_01097	ACKS0A_01096	Ryp1_ChIP					1.0	-0.0025772132554045	-0.00348086166974104
GENE1399X	ucsf_hc.01_1.G217B.01487	COG4	3391.0	3748.0	3515.0	3345.0	3369.0	3703.0	3398.0	2775.0	2556.0	0.975444870857505	0.997539782679054	golgi transport complex subunit Cog4	HISTO_DA.Contig93.eannot.2183.final_new		I7I48_08679	ACKS23_00453	ACKS0A_00452						1.0	0.00590432128419405	0.00231868349320585
GENE8140X	ucsf_hc.01_1.G217B.08612		177.0	191.0	195.0	187.0	185.0	162.0	152.0	161.0	132.0	0.875701959619588	0.99822430392363	hypothetical protein	HISTO_ZL.Contig1131.eannot.2202.final_new		I7I48_09988	ACKS23_03783	ACKS0A_10013	Ryp1_ChIP					1.0	0.0576061587036623	0.00460930427176054
GENE8538X	ucsf_hc.01_1.G217B.09031		2871.0	3210.0	2799.0	2877.0	2693.0	2980.0	2932.0	2443.0	1899.0	0.948032092302119	0.995797569525538	GTP-binding protein Obg			I7I48_01659	ACKS23_03359	ACKS0A_09589						1.0	0.0144540149382273	-0.00999268552305299
GENE4278X	ucsf_hc.01_1.G217B.04526	CSN1	8237.0	9241.0	8416.0	8438.0	8310.0	8880.0	8677.0	6741.0	6137.0	0.952898580036902	0.996028105711587	COP9 signalosome complex subunit				ACKS23_02542	ACKS0A_02533						1.0	-0.0111693555491472	0.00454666893642308
GENE8516X	ucsf_hc.01_1.G217B.09007		2107.0	2235.0	2278.0	1942.0	2015.0	2573.0	1958.0	1607.0	1891.0	0.99157349713113	0.999399643929829	hypothetical protein	HISTO_ZL.Contig1131.eannot.2171.final_new		I7I48_01683	ACKS23_03383	ACKS0A_09613	Ryp1_ChIP					1.0	-0.00357080636104889	-0.00171919792969
GENE11396X	ucsf_hc.01_1.G217B.12052		2849.0	3241.0	2859.0	2982.0	2728.0	3139.0	2871.0	2337.0	2196.0	0.937010123082908	0.996028105711587	GPI mannosyltransferase, proteasome activator subunit 4	HISTO_ZZ.Contig127b.genewise.32.final_new		I7I48_11712	ACKS23_11302	ACKS0A_11737						1.0	-0.0101167391380974	0.00310691597622448
GENE1563X	ucsf_hc.01_1.G217B.01657		40.0	42.0	50.0	33.0	31.0	41.0	31.0	28.0	39.0	0.769417523701167	0.959758249579698	hypothetical protein			I7I48_08509	ACKS23_00283	ACKS0A_00282						1.0	0.151819936293181	-0.143392626114057
GENE6330X	ucsf_hc.01_1.G217B.06684		67.0	64.0	51.0	55.0	33.0	62.0	47.0	36.0	52.0	0.787356586748824	0.970619559675566	iterative type I polyketide synthase			I7I48_05752	ACKS23_06997	ACKS0A_05802						1.0	0.148761073745365	-0.12691505328046
GENE7066X	ucsf_hc.01_1.G217B.07462		551.0	664.0	566.0	521.0	558.0	583.0	575.0	426.0	429.0	0.875880002678035	0.982127344328258	hypothetical protein	HISTO_LF.Contig359-snap.126.final_new		I7I48_00572	ACKS23_02239	ACKS0A_02230						1.0	0.033724084508107	-0.0359937507406465
GENE8098X	ucsf_hc.01_1.G217B.08569	ELP2	2185.0	2410.0	2028.0	2116.0	1869.0	1998.0	2200.0	1635.0	1422.0	0.780512280707386	0.953862030719288	RNA polymerase II 90 kDa subunit	HISTO_ZL.Contig1131-snap.11.final_new	near LTR block	I7I48_10032	ACKS23_03827	ACKS0A_10057						1.0	0.0580383830658651	-0.0587979759443078
GENE3915X	ucsf_hc.01_1.G217B.04140		7439.0	8501.0	7358.0	7068.0	6684.0	7726.0	7126.0	5854.0	5693.0	0.74776549264116	0.877229908718247	MFS transporter	HISTO_FE.Contig19.Fgenesh_Aspergillus.39.final_new		I7I48_09104	ACKS23_00878	ACKS0A_00877	Ryp1_ChIP					1.0	0.033932685106393	-0.053445344286982
GENE1868X	ucsf_hc.01_1.G217B.01974	MUS23	3479.0	3891.0	3278.0	3166.0	3099.0	3376.0	3165.0	2686.0	2495.0	0.497841576958659	0.915783091643633	double-strand break repair protein mus-23	HISTO_DF.Contig537.Fgenesh_histo.17.final_new	near LTR block	I7I48_03195	ACKS23_04447	ACKS0A_03236						1.0	0.0653365960088763	-0.0464188192520503
GENE7020X	ucsf_hc.01_1.G217B.07416	UBP1	6263.0	6808.0	6007.0	5945.0	5881.0	6448.0	5809.0	4958.0	4704.0	0.927913338301168	0.991975193061412	ubiquitin C-terminal hydrolase	HISTO_LF.Contig359-snap.91.final_new		I7I48_00526	ACKS23_02193	ACKS0A_02184						1.0	0.0168345911580241	-0.015221431622451
GENE11169X	ucsf_hc.01_1.G217B.11811		6376.0	7392.0	6913.0	6377.0	6186.0	6905.0	6723.0	5394.0	4630.0	0.882824888962863	0.983621348348441	pre-mRNA-processing protein prp40	HISTO_ZZ.Contig127a.fgenesh_plus.8.final_new	near LTR block	I7I48_11469	ACKS23_11059	ACKS0A_11494						1.0	0.0285445809458977	-0.0282928098730846
GENE2077X	ucsf_hc.01_1.G217B.02196	RAM1	4734.0	5240.0	4733.0	4611.0	4485.0	5112.0	4691.0	3711.0	3522.0	0.848710027993085	0.999305389837979	CaaX farnesyltransferase beta subunit Ram1	HISTO_DM.Contig93.fgenesh_plus.138.final_new	near LTR block	I7I48_07661	ACKS23_08906	ACKS0A_07711						1.0	0.0219621335298452	0.00093114307717812
GENE9366X	ucsf_hc.01_1.G217B.09917		211.0	204.0	153.0	175.0	166.0	174.0	150.0	128.0	162.0	0.805005001082795	0.994482815790869	hypothetical protein		near LTR block	I7I48_01497	ACKS23_03197	ACKS0A_09427						1.0	0.0765432196455913	-0.0216023120338689
GENE8961X	ucsf_hc.01_1.G217B.09482		8004.0	9099.0	8195.0	8051.0	7653.0	8575.0	8183.0	6500.0	5789.0	0.869135071958356	0.999417040968488	C-1-tetrahydrofolate synthase	HISTO_ZL.Contig1161c.Fgenesh_histo.131.final_new		I7I48_09467	ACKS23_01241	ACKS0A_01240	Ryp1_ChIP					1.0	0.0284885816312901	-0.000751285980769012
GENE243X	ucsf_hc.01_1.G217B.00261		731.0	772.0	709.0	726.0	787.0	727.0	692.0	598.0	542.0	0.957212254681839	0.982372270541064	GNAT family acetyltransferase	HISTO_AL.Contig317.Fgenesh_histo.54.final_new		I7I48_01145	ACKS23_02845	ACKS0A_09075						1.0	-0.0122937014676907	0.0319068210858977
GENE4612X	ucsf_hc.01_1.G217B.04872		11.0	15.0	14.0	10.0	21.0	16.0	10.0	10.0	13.0	0.993931735262949	0.976758057707027	hypothetical protein		near LTR block	I7I48_10685	ACKS23_10275	ACKS0A_10708						1.0	-0.00920212164208412	0.188342728009115
GENE525X	ucsf_hc.01_1.G217B.00571	CDC45	4519.0	5533.0	4194.0	4590.0	4486.0	4857.0	4175.0	3721.0	3502.0	0.887356340535244	0.980414053237906	DNA replication initiation factor Cdc45	HISTO_AZ.Contig47.eannot.1595.final_new		I7I48_00258	ACKS23_01925	ACKS0A_01916	Ryp1_ChIP		Ryp3_ChIP			1.0	0.0273234401811857	0.0331295087839729
GENE1496X	ucsf_hc.01_1.G217B.01589	SRC1	5379.0	5773.0	5558.0	5689.0	5157.0	5669.0	5542.0	4398.0	3756.0	0.972576703427202	0.992337360785053	sister chromatid separation protein	HISTO_DA.Contig93.eannot.2006.final_new		I7I48_08576	ACKS23_00350	ACKS0A_00349						1.0	0.0138831320940627	0.0254390773764168
GENE1968X	ucsf_hc.01_1.G217B.02079	CDC11	10317.0	10848.0	10209.0	10420.0	9625.0	10160.0	10326.0	8004.0	7375.0	0.963799600688245	0.994917527241285	SIN component scaffold protein Cdc11	HISTO_DF.Contig537.Fgenesh_histo.102.final_new		I7I48_03301	ACKS23_04553	ACKS0A_03342						1.0	0.0128083497596068	-0.0128447082552494
GENE6828X	ucsf_hc.01_1.G217B.07212		16.0	25.0	9.0	19.0	19.0	10.0	15.0	9.0	14.0	0.988580373648085	0.996028105711587	hypothetical protein		near LTR block	I7I48_06731	ACKS23_07976	ACKS0A_06781						1.0	0.0179959599016184	0.0250996590848971
GENE7146X	ucsf_hc.01_1.G217B.07545		12.0	18.0	9.0	15.0	10.0	10.0	12.0	9.0	7.0	0.851997440472793	0.994857252207128	hypothetical protein			I7I48_00656	ACKS23_02323	ACKS0A_02314						1.0	0.142813981994061	0.0423714473356469
GENE16X	ucsf_hc.01_1.G217B.00020		828.0	872.0	918.0	987.0	735.0	870.0	806.0	686.0	696.0	0.909944474826757	0.991975193061412	hypothetical protein		in LTR block	I7I48_10070	ACKS23_03868	ACKS0A_10096						1.0	-0.0276446977666533	-0.0204255598824723
GENE376X	ucsf_hc.01_1.G217B.00416	PUS7	4228.0	4862.0	4392.0	4435.0	4244.0	4955.0	4518.0	3581.0	3329.0	0.691292912894988	0.996028105711587	pseudouridine synthase	HISTO_AZ.Contig47-snap.25.final_new	near LTR block	I7I48_00102	ACKS23_01769	ACKS0A_01760	Ryp1_ChIP	Ryp2_ChIP	Ryp3_ChIP			1.0	-0.0420772756839911	0.00290754612864585
GENE11174X	ucsf_hc.01_1.G217B.11816		709.0	762.0	698.0	748.0	701.0	822.0	766.0	558.0	543.0	0.773919338978431	0.984902586555584	hypothetical protein		near LTR block	I7I48_11474	ACKS23_11064	ACKS0A_11499						1.0	-0.0623588236488879	0.0323027976304298
GENE3414X	ucsf_hc.01_1.G217B.03603	VELC	88.0	104.0	78.0	94.0	101.0	86.0	97.0	69.0	63.0	0.91875685291515	0.991943916224146	velvet family protein VelC, mycelia-enriched transcript	HISTO_EA.Contig33-snap.162.final_new		I7I48_04767	ACKS23_06018	ACKS0A_04808						1.0	-0.044695991081782	0.0412475898534391
GENE9360X	ucsf_hc.01_1.G217B.09909		4.0	10.0	9.0	9.0	9.0	6.0	6.0	8.0	5.0	0.945557485310019	0.995900003516587	hypothetical protein		near LTR block	I7I48_01504	ACKS23_03204	ACKS0A_09434						1.0	-0.085863389255163	0.0547218508983716
GENE9291X	ucsf_hc.01_1.G217B.09837		9852.0	10672.0	10332.0	9797.0	9561.0	11849.0	9163.0	7661.0	8492.0	0.996138117540293	0.950592363459341	chitin synthase	HISTO_ZL.Contig1161e.eannot.1276.final_new	near LTR block	I7I48_11134	ACKS23_10724	ACKS0A_11158						1.0	-0.000815985365545835	0.0387561244423438
GENE3047X	ucsf_hc.01_1.G217B.03219		7913.0	8779.0	8290.0	8067.0	7632.0	8537.0	7757.0	6608.0	6160.0	0.996720725956752	0.980414053237906	DnaJ domain-containing protein	HISTO_DY.Contig31.Fgenesh_Aspergillus.115.final_new	near LTR block	I7I48_03469	ACKS23_04721	ACKS0A_03510						1.0	-0.000450999496724336	-0.0150251508760979
GENE9584X	ucsf_hc.01_1.G217B.10148		702.0	758.0	765.0	644.0	641.0	845.0	661.0	565.0	614.0	0.969218005662138	0.969288886237971	hypothetical protein	HISTO_ZT.Contig1089.Fgenesh_histo.21.final_new		I7I48_06283	ACKS23_07528	ACKS0A_06333						1.0	-0.0107583782775973	-0.0515616685085512
GENE9407X	ucsf_hc.01_1.G217B.09959		40.0	35.0	38.0	38.0	30.0	35.0	35.0	39.0	20.0	0.979743496754893	0.984902586555584	hypothetical protein			I7I48_01455	ACKS23_03155	ACKS0A_09385						1.0	0.018291422307665	-0.0846316476251224
GENE4821X	ucsf_hc.01_1.G217B.05091		33.0	36.0	43.0	27.0	29.0	43.0	29.0	28.0	30.0	0.902881047801805	0.982127344328258	hypothetical protein	HISTO_GL.Contig59.Fgenesh_Aspergillus.77.final_new		I7I48_10866	ACKS23_10455	ACKS0A_10889						1.0	0.0683967558097383	-0.0922182331759813
GENE8547X	ucsf_hc.01_1.G217B.09040	MSS116	5810.0	6672.0	6354.0	6120.0	5414.0	6406.0	5740.0	4936.0	4526.0	0.888067049700597	0.991028557793582	ATP-dependent RNA helicase MSS116	HISTO_ZL.Contig1158.eannot.1359.final_new		I7I48_01650	ACKS23_03350	ACKS0A_09580						1.0	0.0244433906810686	-0.0176792954671789
GENE7412X	ucsf_hc.01_1.G217B.07822		43.0	36.0	43.0	29.0	39.0	41.0	29.0	25.0	47.0	0.950375056767867	0.981760384500412	hypothetical protein			I7I48_03713	ACKS23_04965	ACKS0A_03754						1.0	0.0396385789422008	-0.0977103080629475
GENE6065X	ucsf_hc.01_1.G217B.06401		5.0	4.0	5.0	4.0	1.0	2.0	2.0	3.0	3.0	0.646993528679262	0.89208803243319	hypothetical protein			I7I48_05595	ACKS23_06840	ACKS0A_05645						1.0	0.440234326087641	-0.526596381828771
GENE10988X	ucsf_hc.01_1.G217B.11622		250.0	245.0	226.0	212.0	166.0	222.0	214.0	148.0	197.0	0.771938897482818	0.886422331629167	hypothetical protein	HISTO_ZY.Contig562f.Fgenesh_histo.11.final_new	in LTR block	I7I48_10403	ACKS23_04211	ACKS0A_10428						1.0	0.0907825682330525	-0.149637648301024
GENE528X	ucsf_hc.01_1.G217B.00574		102.0	100.0	86.0	76.0	88.0	75.0	85.0	72.0	55.0	0.734483908102247	0.983093459126005	hypothetical protein			I7I48_00261	ACKS23_01928	ACKS0A_01919						1.0	0.161212607745928	-0.0807724277560752
GENE2260X	ucsf_hc.01_1.G217B.02387		72.0	69.0	92.0	60.0	66.0	70.0	61.0	53.0	57.0	0.670981454021854	0.982952260268587	hypothetical protein		near LTR block	I7I48_07467	ACKS23_08712	ACKS0A_07517						1.0	0.144669292110444	-0.0619953689314628
GENE11421X	ucsf_hc.01_1.G217B.12078	SNB1	24429.0	28617.0	25741.0	22980.0	23366.0	27409.0	23822.0	19503.0	19235.0	0.660898239847296	0.982372270541064	nucleoporin SONB	HISTO_ZZ.Contig127c.Fgenesh_Aspergillus.106.final_new		I7I48_11739	ACKS23_11329	ACKS0A_11764						1.0	0.0471546318681906	-0.0201753917508825
GENE592X	ucsf_hc.01_1.G217B.00639		265.0	324.0	278.0	254.0	244.0	269.0	215.0	222.0	226.0	0.70503159181126	0.985895632067173	malate dehydrogenase	HISTO_AZ.Contig47.eannot.1673.final_new		I7I48_00326	ACKS23_01993	ACKS0A_01984						1.0	0.103399519815581	-0.0417242719443949
GENE7053X	ucsf_hc.01_1.G217B.07449		2095.0	2293.0	2118.0	1876.0	1861.0	2154.0	1917.0	1576.0	1561.0	0.313098425937027	0.933951726039426	hypothetical protein	HISTO_LF.Contig359-snap.118.final_new		I7I48_00559	ACKS23_02226	ACKS0A_02217						1.0	0.0798498852050802	-0.035497518604676
GENE5787X	ucsf_hc.01_1.G217B.06103		888.0	986.0	752.0	553.0	606.0	898.0	696.0	512.0	660.0	0.353944001067357	0.892718903680572	acetyl-CoA carboxylase			I7I48_07071	ACKS23_08316	ACKS0A_07121						1.0	0.207580372292491	-0.134072819013229
GENE5878X	ucsf_hc.01_1.G217B.06196		3227.0	3602.0	3475.0	2914.0	3046.0	3427.0	3085.0	2438.0	2575.0	0.59647715011916	0.94427596526785	DEAH box polypeptide 36	HISTO_HS.Contig68.genewise.45.final_new		I7I48_06978	ACKS23_08223	ACKS0A_07028						1.0	0.0637673604567137	-0.0431340344227875
GENE8637X	ucsf_hc.01_1.G217B.09135		4489.0	4711.0	4370.0	3903.0	3996.0	4622.0	4137.0	3481.0	3195.0	0.62117031312758	0.901754589863832	hypothetical protein		near LTR block	I7I48_01554	ACKS23_03254	ACKS0A_09484						1.0	0.0451813134781736	-0.0444657705960134
GENE5978X	ucsf_hc.01_1.G217B.06310		239.0	259.0	254.0	188.0	235.0	237.0	216.0	183.0	192.0	0.79774538255934	0.904109879510771	NAD binding Rossmann fold oxidoreductase	HISTO_JF.Contig157.genewise.18.final_new	near LTR block	I7I48_01004	ACKS23_02704	ACKS0A_02694						1.0	0.0618868818847216	-0.104800383368506
GENE9167X	ucsf_hc.01_1.G217B.09702		248.0	291.0	216.0	250.0	187.0	247.0	208.0	197.0	190.0	0.864471131524351	0.969334810459179	mitochondrial cytochrome oxidase assembly factor	HISTO_ZL.Contig1161d-snap.51.final_new	near LTR block	I7I48_09687	ACKS23_01461	ACKS0A_01460	Ryp1_ChIP					1.0	0.0504609986538056	-0.0634022812211565
GENE6007X	ucsf_hc.01_1.G217B.06340		2176.0	2474.0	1953.0	2095.0	2123.0	2034.0	2130.0	1765.0	1406.0	0.845754131578284	0.995900003516587	hypothetical protein	HISTO_JG.Contig206.Fgenesh_histo.39.final_new		I7I48_05656	ACKS23_06901	ACKS0A_05706						1.0	0.0373863361917319	-0.00896390275957071
GENE9431X	ucsf_hc.01_1.G217B.09983		20.0	17.0	14.0	9.0	11.0	22.0	14.0	10.0	12.0	0.805461336296609	0.982974282049803	hypothetical protein			I7I48_01431	ACKS23_03131	ACKS0A_09361						1.0	0.190173754913664	-0.127088565627532
GENE2092X	ucsf_hc.01_1.G217B.02211		20.0	20.0	29.0	7.0	12.0	18.0	9.0	15.0	15.0	0.401620201763405	0.91465433437104	hypothetical protein		near LTR block	I7I48_07646	ACKS23_08891	ACKS0A_07696						1.0	0.546613953724954	-0.360219090054783
GENE3294X	ucsf_hc.01_1.G217B.03479		58.0	48.0	39.0	52.0	29.0	36.0	36.0	37.0	38.0	0.875911005855273	0.895982421752542	hypothetical protein			I7I48_04643	ACKS23_05894	ACKS0A_04684						1.0	0.0798935951479208	-0.215954795674577
GENE4721X	ucsf_hc.01_1.G217B.04987	RAD4	5451.0	6471.0	5693.0	5402.0	5394.0	5893.0	5446.0	4641.0	4171.0	0.888354605853154	0.980230539552402	nitrilase	HISTO_GL.Contig296.Fgenesh_Aspergillus.19.final_new		I7I48_10800	ACKS23_10390	ACKS0A_10823						1.0	0.0203229241104239	-0.025890179717309
GENE8127X	ucsf_hc.01_1.G217B.08599		655.0	671.0	595.0	574.0	610.0	588.0	560.0	521.0	457.0	0.855048379172342	0.952577270909079	hypothetical protein			I7I48_10001	ACKS23_03796	ACKS0A_10026						1.0	0.0352402330964936	-0.0524000523214925
GENE43X	ucsf_hc.01_1.G217B.00052	ALG8	4034.0	4157.0	3951.0	3757.0	3686.0	4095.0	3849.0	3248.0	2750.0	0.872580371741374	0.984902586555584	glucosyltransferase Alg8	HISTO_AL.Contig317.eannot.1496.final_new	near LTR block	I7I48_01354	ACKS23_03054	ACKS0A_09284						1.0	0.0241935132234143	-0.0209613628704917
GENE9153X	ucsf_hc.01_1.G217B.09688	STE24	19053.0	20775.0	19299.0	18304.0	18338.0	20684.0	17960.0	15352.0	14788.0	0.897197098980981	0.995900003516587	CaaX prenyl protease	HISTO_ZL.Contig1161d.fgenesh_plus.57.final_new		I7I48_09673	ACKS23_01447	ACKS0A_01446						1.0	0.0124695868339746	-0.00414708503592465
GENE991X	ucsf_hc.01_1.G217B.01059		37.0	29.0	53.0	32.0	42.0	39.0	32.0	29.0	45.0	0.845740640829234	0.974763354194432	hypothetical protein			I7I48_04192	ACKS23_05443	ACKS0A_04232						1.0	-0.135714733726807	-0.140784559116273
GENE4292X	ucsf_hc.01_1.G217B.04540		15.0	20.0	33.0	26.0	14.0	28.0	21.0	24.0	20.0	0.644778607010943	0.933951726039426												1.0	-0.287358215685516	-0.235131168889645
GENE5550X	ucsf_hc.01_1.G217B.05857		739.0	817.0	757.0	665.0	701.0	830.0	685.0	632.0	611.0	0.937010123082908	0.949805487056052	hypothetical protein	HISTO_HS.Contig68.Fgenesh_Aspergillus.181.final_new	near LTR block	I7I48_07319	ACKS23_08564	ACKS0A_07369						1.0	-0.0227137481978295	-0.0720869388275154
GENE5117X	ucsf_hc.01_1.G217B.05400	KHA1	5531.0	5884.0	5558.0	5268.0	5304.0	5765.0	5432.0	4721.0	4146.0	0.793818185841019	0.886422331629167	K(+)/H(+) antiporter 1 Kha1	HISTO_GY.Contig460.Fgenesh_histo.160.final_new	near LTR block	I7I48_05187	ACKS23_06438	ACKS0A_05228						1.0	-0.0342677936961993	-0.060673504913149
GENE5540X	ucsf_hc.01_1.G217B.05846		15.0	15.0	13.0	11.0	10.0	11.0	17.0	9.0	11.0	0.961667125474212	0.86783890880304	hypothetical protein		near LTR block	I7I48_07330	ACKS23_08575	ACKS0A_07380						1.0	-0.0475820161058551	-0.425797172596193
GENE5548X	ucsf_hc.01_1.G217B.05855		3644.0	4307.0	3656.0	3692.0	3510.0	3976.0	3871.0	3167.0	2787.0	0.712494495587946	0.85907534846619	acyl-CoA synthetase	HISTO_HS.Contig68.eannot.2159.final_new	near LTR block	I7I48_07321	ACKS23_08566	ACKS0A_07371						1.0	-0.0412585571052011	-0.0641236171899688
GENE5612X	ucsf_hc.01_1.G217B.05924		6.0	24.0	17.0	5.0	12.0	17.0	18.0	14.0	12.0	0.64588097457792	0.701778453739041	hypothetical protein			I7I48_07251	ACKS23_08496	ACKS0A_07301						1.0	-0.367068994380302	-0.751824538418288
GENE2788X	ucsf_hc.01_1.G217B.02940		81.0	88.0	106.0	67.0	74.0	90.0	64.0	56.0	107.0	0.91897101881694	0.930305365988736	hypothetical protein			I7I48_08108	ACKS23_09353	ACKS0A_08158						1.0	0.0521648778306177	-0.166680095090416
GENE2931X	ucsf_hc.01_1.G217B.03093		5674.0	6523.0	5773.0	5455.0	5354.0	5952.0	5585.0	4575.0	4336.0	0.890480042233174	0.965102143863348	ELMO/CED-12 family protein	HISTO_DU.Contig190.eannot.1265.final_new		I7I48_12075	ACKS23_11665	ACKS0A_12100						1.0	0.0261281647335121	-0.0438784052355965
GENE4019X	ucsf_hc.01_1.G217B.04248		1918.0	2037.0	1935.0	1898.0	1694.0	1983.0	1828.0	1544.0	1415.0	0.900595857644177	0.945638193055387	GPI mannosyltransferase	HISTO_FX.Contig167.fgenesh_plus.13.final_new	near LTR block	I7I48_12311	ACKS23_11901	ACKS0A_12338						1.0	0.0158452992280695	-0.0356635372398291
GENE297X	ucsf_hc.01_1.G217B.00318		8009.0	9187.0	8014.0	7970.0	7618.0	8413.0	7912.0	6793.0	6003.0	0.997134259626581	0.928027062621602	telomerase reverse transcriptase	HISTO_AL.Contig320.Fgenesh_histo.30.final_new	near LTR block	I7I48_01086	ACKS23_02786	ACKS0A_09016						1.0	0.000458779133269971	-0.0392140778501746
GENE1377X	ucsf_hc.01_1.G217B.01465		4016.0	4537.0	3946.0	3858.0	3842.0	4094.0	4040.0	3474.0	2751.0	0.968844000365217	0.95312043324939	mitochondrial respiratory complex I chaperone	HISTO_DA.Contig93-snap.22.final_new		I7I48_08702	ACKS23_00476	ACKS0A_00475						1.0	0.00791281049057169	-0.0448366932136448
GENE11063X	ucsf_hc.01_1.G217B.11701	MRS2	3519.0	3938.0	3670.0	3455.0	3213.0	3819.0	3605.0	2862.0	2655.0	0.961981677381468	0.879415383210428	inner membrane magnesium transporter mrs2	HISTO_ZY.Contig571f.Fgenesh_Aspergillus.44.final_new	near LTR block	I7I48_10379	ACKS23_04187	ACKS0A_10404						1.0	0.00629329423481906	-0.0514730549906099
GENE3203X	ucsf_hc.01_1.G217B.03387		131.0	143.0	135.0	109.0	91.0	156.0	107.0	115.0	111.0	0.975006531161686	0.892718903680572	hypothetical protein	HISTO_EA.Contig33.Fgenesh_histo.71.final_new		I7I48_04550	ACKS23_05801	ACKS0A_04591	Ryp1_ChIP					1.0	0.0158720327672144	-0.181178261344407
GENE5596X	ucsf_hc.01_1.G217B.05905	BZZ1	6803.0	7534.0	6699.0	6570.0	6324.0	7054.0	6844.0	5513.0	4893.0	0.961392522593009	0.953244869984103	actin polymerization protein Bzz1	HISTO_HS.Contig68.Fgenesh_Aspergillus.236.final_new		I7I48_07270	ACKS23_08515	ACKS0A_07320						1.0	0.00831830394075794	-0.0384604900308929
GENE1439X	ucsf_hc.01_1.G217B.01529	PRH1	3431.0	3777.0	3155.0	3046.0	3018.0	3220.0	3290.0	2667.0	2310.0	0.781136308832557	0.877871042918363	ATP-dependent RNA helicase Prh1	HISTO_DA.Contig93-snap.59.final_new		I7I48_08637	ACKS23_00411	ACKS0A_00410						1.0	0.0454640692513602	-0.0811532115403013
GENE7856X	ucsf_hc.01_1.G217B.08309		88.0	108.0	107.0	64.0	92.0	94.0	70.0	68.0	101.0	0.853484242963977	0.916713518984986	hypothetical protein	HISTO_ZE.Contig158.Fgenesh_Neurospora.139.final_new	near LTR block	I7I48_02132	ACKS23_09606	ACKS0A_08412					chr7	1.0	0.0871621413794904	-0.176385448556775
GENE3599X	ucsf_hc.01_1.G217B.03802		35.0	34.0	25.0	20.0	28.0	34.0	32.0	20.0	24.0	0.980036426368498	0.9410187740251	hypothetical protein		near LTR block	I7I48_08764	ACKS23_00538	ACKS0A_00537						1.0	0.0150529040000366	-0.162654515316225
GENE10152X	ucsf_hc.01_1.G217B.10741		200.0	204.0	170.0	170.0	197.0	158.0	210.0	153.0	114.0	0.994086054201787	0.962446687202009	serine carboxypeptidase	HISTO_ZT.Contig181-snap.33.final_new		I7I48_06636	ACKS23_07881	ACKS0A_06686						1.0	0.00342767852570725	-0.102926818275036
GENE8149X	ucsf_hc.01_1.G217B.08623		137.0	148.0	157.0	130.0	125.0	147.0	156.0	120.0	92.0	0.989053047263232	0.929666427092776	hypothetical protein			I7I48_09974	ACKS23_03769	ACKS0A_09999						1.0	-0.00561301551726578	-0.112053693623033
GENE11313X	ucsf_hc.01_1.G217B.11968		2359.0	2550.0	2066.0	2115.0	2090.0	2253.0	2208.0	1946.0	1612.0	0.963799600688245	0.870879140210612	phosphatidylinositol phospholipase C	HISTO_ZZ.Contig127b.Fgenesh_Aspergillus.28.final_new		I7I48_11628	ACKS23_11218	ACKS0A_11653						1.0	-0.00968187351044403	-0.0876481246303795
GENE2242X	ucsf_hc.01_1.G217B.02369	APE2	10778.0	11935.0	10934.0	10534.0	10622.0	11341.0	11000.0	9062.0	7841.0	0.975936108575072	0.984902586555584	aminopeptidase	HISTO_DM.Contig93.eannot.1678.final_new		I7I48_07485	ACKS23_08730	ACKS0A_07535						1.0	-0.00678836678659334	-0.0268429470454628
GENE3932X	ucsf_hc.01_1.G217B.04157	HMT1	5280.0	5832.0	5323.0	5211.0	4966.0	5725.0	5257.0	4377.0	3954.0	0.972532022302469	0.982952260268587	heavy metal tolerance protein	HISTO_FE.Contig19.fgenesh_plus.20.final_new		I7I48_09121	ACKS23_00895	ACKS0A_00894						1.0	-0.00692025051664036	-0.0260730920081036
GENE4981X	ucsf_hc.01_1.G217B.05258	RPC82	8162.0	8934.0	7645.0	8102.0	7588.0	8106.0	8256.0	6694.0	5578.0	0.975936108575072	0.970377140662128	RNA polymerase III subunit Rpc82	HISTO_GX.Contig297.Fgenesh_Neurospora.29.final_new		I7I48_10197	ACKS23_03995	ACKS0A_10223						1.0	-0.00494445849085778	-0.0295116935812683
GENE5482X	ucsf_hc.01_1.G217B.05783		6469.0	6863.0	6256.0	6245.0	6202.0	6514.0	6457.0	5204.0	4630.0	0.937010123082908	0.969334810459179	hypothetical protein	HISTO_GY.Contig471.Fgenesh_Aspergillus.29.final_new	near LTR block	I7I48_05227	ACKS23_06478	ACKS0A_05268						1.0	-0.0115125328171146	-0.0284684883562099
GENE4252X	ucsf_hc.01_1.G217B.04497		226.0	299.0	235.0	192.0	199.0	221.0	209.0	185.0	197.0	0.793696341671119	0.754043812834185	no significant blast hit	HISTO_GI.Contig363.Fgenesh_histo.42.final_new		I7I48_00846	ACKS23_02513	ACKS0A_02504						1.0	0.0708651958232793	-0.206145560317411
GENE5539X	ucsf_hc.01_1.G217B.05845		39.0	46.0	37.0	49.0	24.0	32.0	50.0	27.0	23.0	0.94630164242435	0.94760207066981	hypothetical protein		near LTR block	I7I48_07331	ACKS23_08576	ACKS0A_07381						1.0	0.0500310851680154	-0.1892880991938
GENE4466X	ucsf_hc.01_1.G217B.04722		39.0	65.0	73.0	49.0	50.0	50.0	41.0	42.0	66.0	0.963799600688245	0.918892851273285	hypothetical protein			I7I48_11014	ACKS23_10603	ACKS0A_11037						1.0	-0.030852653524805	-0.206160119618509
GENE8991X	ucsf_hc.01_1.G217B.09516		61.0	77.0	56.0	60.0	60.0	51.0	59.0	46.0	55.0	0.9794678186304	0.921252569807222	hypothetical protein			I7I48_09501	ACKS23_01275	ACKS0A_01274						1.0	-0.0141034865887888	-0.165346408465977
GENE497X	ucsf_hc.01_1.G217B.00543		155.0	167.0	165.0	156.0	143.0	144.0	145.0	149.0	111.0	0.975936108575072	0.915355972764073	hypothetical protein			I7I48_00230	ACKS23_01897	ACKS0A_01888						1.0	-0.0113552594538342	-0.120461234356316
GENE2801X	ucsf_hc.01_1.G217B.02954		258.0	258.0	253.0	211.0	176.0	256.0	209.0	223.0	217.0	0.916460396563393	0.668572561294107	hypothetical protein			I7I48_08094	ACKS23_09339	ACKS0A_08144						1.0	-0.0362033898726883	-0.274631231616262
GENE5735X	ucsf_hc.01_1.G217B.06051		2871.0	3186.0	2769.0	2767.0	2657.0	3016.0	2872.0	2238.0	2109.0	0.951936966634317	0.971127278905147	3-oxoacyl-[acyl-carrier-protein]-synthase	HISTO_HS.Contig68.Fgenesh_histo.106.final_new		I7I48_07123	ACKS23_08368	ACKS0A_07173						1.0	0.00861718397739342	-0.0260515476924565
GENE3518X	ucsf_hc.01_1.G217B.03715		2994.0	3273.0	3096.0	2503.0	2602.0	2952.0	2859.0	2382.0	2248.0	0.662401772777287	0.196620682491394	ATP-dependent DNA helicase	HISTO_ER.Contig17.Fgenesh_histo.20.final_new		I7I48_09776	ACKS23_01550	ACKS0A_01549						1.0	0.0386574379197047	-0.150963764140102
GENE4526X	ucsf_hc.01_1.G217B.04783		3301.0	3726.0	3629.0	3126.0	3207.0	3670.0	3240.0	2800.0	2594.0	0.885923678032774	0.916992448882291	pyruvate dehydrogenase kinase	HISTO_GL.Contig285.eannot.1082.final_new		I7I48_11095	ACKS23_10684	ACKS0A_11118						1.0	0.0184887496287276	-0.0448797653277691
GENE9896X	ucsf_hc.01_1.G217B.10477		6849.0	7735.0	6858.0	6860.0	6249.0	6742.0	7047.0	5689.0	4641.0	0.835071633908491	0.932882200957106	atypical/ABC1/ABC1-B protein kinase, ubiquinone biosynthesis protein	HISTO_ZT.Contig1141.eannot.1166.final_new	near LTR block	I7I48_06716	ACKS23_07961	ACKS0A_06766						1.0	0.0314487792712894	-0.0493221160072457
GENE11418X	ucsf_hc.01_1.G217B.12075	SAP190	6803.0	7401.0	7118.0	6045.0	6219.0	7660.0	6497.0	5183.0	5595.0	0.898693801336162	0.915783091643633	SIT4-associating protein SAP190	HISTO_ZZ.Contig127c-snap.11.final_new		I7I48_11736	ACKS23_11326	ACKS0A_11761						1.0	0.0198657186481146	-0.0557422105600747
GENE1691X	ucsf_hc.01_1.G217B.01789		23.0	33.0	39.0	30.0	20.0	33.0	26.0	23.0	29.0	0.971617690105298	0.942014053962733	hypothetical protein			I7I48_08374	ACKS23_00149	ACKS0A_00149						1.0	-0.025343988110399	-0.182075915267607
GENE7633X	ucsf_hc.01_1.G217B.08054	STE20	9935.0	11543.0	10370.0	10256.0	9762.0	11072.0	9689.0	8397.0	8160.0	0.950375056767867	0.991028557793582	serine/threonine-protein kinase PakA	HISTO_LN.Contig75.eannot.1160.final_new	near LTR block	I7I48_10621	ACKS23_10211	ACKS0A_10643						1.0	-0.00914453561439554	-0.01353178278708
GENE3539X	ucsf_hc.01_1.G217B.03737		231.0	282.0	256.0	258.0	201.0	261.0	260.0	207.0	195.0	0.79121030631718	0.864237041481959	tyrosine/serine protein phosphatase			I7I48_09754	ACKS23_01528	ACKS0A_01527						1.0	-0.068604290226765	-0.138575053884469
GENE8128X	ucsf_hc.01_1.G217B.08600	CYC2	834.0	911.0	768.0	831.0	687.0	856.0	783.0	759.0	565.0	0.918246856808932	0.921252569807222	cytochrome c mitochondrial import factor (Cyc2)	HISTO_ZL.Contig1131.eannot.2183.final_new		I7I48_10000	ACKS23_03795	ACKS0A_10025						1.0	-0.0240249959293299	-0.0785066969192196
GENE1863X	ucsf_hc.01_1.G217B.01969	CTR3	121064.0	93994.0	138615.0	64751.0	78500.0	102483.0	92641.0	92863.0	75348.0	0.894657739528876	0.916713518984986	high affinity copper transporter	HISTO_DF.Contig537.eannot.1380.final_new	near LTR block	I7I48_03190	ACKS23_04442	ACKS0A_03231	Ryp1_ChIP			Ryp4_ChIP		1.0	0.13892586342234	-0.366236600170398
GENE5714X	ucsf_hc.01_1.G217B.06030		8615.0	9988.0	8643.0	8489.0	8162.0	8800.0	8899.0	7086.0	6295.0	0.938708131270291	0.91465433437104	U3 snoRNP-associated protein Rrp5	HISTO_HS.Contig68.Fgenesh_histo.64.final_new		I7I48_07145	ACKS23_08390	ACKS0A_07195						1.0	0.0122646019791066	-0.0538513673141141
GENE5823X	ucsf_hc.01_1.G217B.06139		179.0	170.0	206.0	149.0	143.0	231.0	146.0	133.0	171.0	0.966058299908668	0.986589176020874	no significant blast hit	HISTO_HS.Contig68.Fgenesh_histo.96.final_new		I7I48_07035	ACKS23_08280	ACKS0A_07085						1.0	0.0224184749800131	-0.0532041877687006
GENE4235X	ucsf_hc.01_1.G217B.04480	RCL1	2584.0	2781.0	2637.0	2676.0	2305.0	2760.0	2688.0	2104.0	1914.0	0.891037387468068	0.953423672785866	RNA-3'-phosphate cyclase	HISTO_GI.Contig363.Fgenesh_histo.3.final_new	near LTR block	I7I48_00829	ACKS23_02496	ACKS0A_02487						1.0	-0.0239134270257111	-0.0450964163618064
GENE5979X	ucsf_hc.01_1.G217B.06311		617.0	718.0	720.0	574.0	566.0	812.0	592.0	513.0	600.0	0.965915463674466	0.95664342904289	catechol O-methyltransferase	HISTO_JF.Contig157.fgenesh_plus.18.final_new	near LTR block	I7I48_01005	ACKS23_02705	ACKS0A_02695						1.0	-0.0140426475340401	-0.0711572079550016
GENE2506X	ucsf_hc.01_1.G217B.02648		63.0	63.0	56.0	50.0	40.0	60.0	50.0	60.0	40.0	0.986930055232536	0.858018729373683	hypothetical protein			I7I48_07911	ACKS23_09156	ACKS0A_07961						1.0	0.00902515119664124	-0.248228322832288
GENE10941X	ucsf_hc.01_1.G217B.11572		2662.0	2802.0	2639.0	2385.0	2528.0	2813.0	2605.0	2047.0	1988.0	0.981668065219928	0.980414053237906	glycogen debranching enzyme	HISTO_ZY.Contig518.Fgenesh_histo.6.final_new		I7I48_10466	ACKS23_04274	ACKS0A_10491						1.0	0.0055795964245231	-0.0362122515869583
GENE8191X	ucsf_hc.01_1.G217B.08668	MTO1	4389.0	5044.0	4296.0	4575.0	4302.0	4412.0	4634.0	3825.0	2937.0	0.994210238306375	0.992337360785053	mitochondrial translation optimization protein	HISTO_ZL.Contig1131.eannot.1948.final_new	near LTR block	I7I48_09928	ACKS23_03724	ACKS0A_09954						1.0	-0.00182193883639936	-0.0170672458928056
GENE409X	ucsf_hc.01_1.G217B.00451	TRZ1	7109.0	8001.0	6799.0	7127.0	6956.0	7432.0	7269.0	6150.0	5032.0	0.875701959619588	0.986589176020874	ribonuclease Z	HISTO_AZ.Contig47-snap.46.final_new		I7I48_00137	ACKS23_01804	ACKS0A_01795						1.0	-0.0293626943370411	-0.0233581120071262
GENE4110X	ucsf_hc.01_1.G217B.04342		75.0	78.0	65.0	76.0	56.0	76.0	65.0	54.0	67.0	0.910316557637803	0.971304683414	hypothetical protein		in LTR block	I7I48_12217	ACKS23_11807	ACKS0A_12244						1.0	-0.0546413781540432	-0.0988240753901767
GENE11578X	ucsf_hc.01_1.G217B.12243	KIN1	8559.0	9501.0	9337.0	8645.0	8706.0	9891.0	8692.0	7293.0	7161.0	0.756997298038849	0.982952260268587	protein kinase	HISTO_ZZ.Contig127c.eannot.1525.final_new	near LTR block	I7I48_11906	ACKS23_11496	ACKS0A_11931		Ryp2_ChIP	Ryp3_ChIP			1.0	-0.0420385720319851	-0.0221738217966765
GENE1188X	ucsf_hc.01_1.G217B.01262		11.0	26.0	21.0	26.0	17.0	19.0	18.0	21.0	15.0	0.742422899946605	0.991975193061412	hypothetical protein			I7I48_04395	ACKS23_05646	ACKS0A_04435						1.0	-0.244018966358689	-0.071229695193016
GENE8019X	ucsf_hc.01_1.G217B.08485	IRE1	14528.0	15403.0	15044.0	14291.0	14411.0	16196.0	14126.0	12587.0	11287.0	0.74918466908396	0.987313434578427	serine/threonine-protein kinase	HISTO_ZH.Contig107.Fgenesh_histo.41.final_new	near LTR block	I7I48_10519	ACKS23_04327	ACKS0A_10544						1.0	-0.0406312280070384	-0.0157721294664857
GENE1486X	ucsf_hc.01_1.G217B.01578		3188.0	3390.0	3300.0	3159.0	3042.0	3567.0	3038.0	2643.0	2556.0	0.838842629527338	0.991028557793582	metallopeptidase Mip1	HISTO_DA.Contig93.Fgenesh_Aspergillus.297.final_new		I7I48_08587	ACKS23_00361	ACKS0A_00360						1.0	-0.0232258670755154	-0.0121215505396517
GENE10811X	ucsf_hc.01_1.G217B.11436		3176.0	3768.0	3405.0	3400.0	3139.0	3718.0	3371.0	2861.0	2709.0	0.291939940265341	0.823006241101812	YdiU domain-containing protein	HISTO_ZW.Contig245.Fgenesh_Aspergillus.29.final_new	near LTR block	I7I48_04880	ACKS23_06131	ACKS0A_04921						1.0	-0.0752732247900108	-0.0587495476382607
GENE2849X	ucsf_hc.01_1.G217B.03004		19.0	19.0	27.0	27.0	23.0	24.0	25.0	19.0	18.0	0.768347366103069	0.999399643929829	hypothetical protein			I7I48_11986	ACKS23_11576	ACKS0A_12011						1.0	-0.234969300956984	-0.00506310530983267
GENE3033X	ucsf_hc.01_1.G217B.03204		2428.0	2636.0	2338.0	2670.0	2178.0	2440.0	2414.0	1884.0	1835.0	0.947637114632037	0.995797569525538	hypothetical protein		near LTR block	I7I48_03484	ACKS23_04736	ACKS0A_03525						1.0	-0.0110859397079563	-0.00769532558874442
GENE11389X	ucsf_hc.01_1.G217B.12045	GAM1	7111.0	7889.0	6863.0	6992.0	6999.0	8043.0	6950.0	5769.0	5554.0	0.827161584895501	0.988931572477356	glucoamylase	HISTO_ZZ.Contig127b-snap.109.final_new		I7I48_11705	ACKS23_11295	ACKS0A_11730						1.0	-0.0262196983420724	0.0137731500876814
GENE3249X	ucsf_hc.01_1.G217B.03433		20087.0	22059.0	19737.0	19573.0	18961.0	21881.0	20001.0	16144.0	14684.0	0.969218005662138	0.999305389837979	eukaryotic translation initiation factor 2A	HISTO_EA.Contig33.Fgenesh_histo.205.final_new		I7I48_04597	ACKS23_05848	ACKS0A_04638						1.0	0.0052589839388002	-0.00105960518529535
GENE3619X	ucsf_hc.01_1.G217B.03823		2488.0	2919.0	2616.0	2599.0	2595.0	2693.0	2537.0	2210.0	1881.0	0.975217572358449	0.999399643929829	peroxisomal half ABC transporter	HISTO_FE.Contig19-snap.24.final_new		I7I48_08785	ACKS23_00559	ACKS0A_00558						1.0	-0.00705345761685994	-0.00103043930692159
GENE412X	ucsf_hc.01_1.G217B.00454	DUS1	4747.0	5288.0	4909.0	4758.0	4527.0	5046.0	4995.0	4120.0	3280.0	0.992496800263626	0.973006721181073	tRNA-dihydrouridine synthase	HISTO_AZ.Contig47.eannot.1696.final_new		I7I48_00140	ACKS23_01807	ACKS0A_01798						1.0	-0.00186432536492465	-0.0329507552896482
GENE8659X	ucsf_hc.01_1.G217B.09161		2860.0	3317.0	3184.0	2775.0	2914.0	3369.0	2779.0	2473.0	2450.0	0.977207611394934	0.984902586555584	hypothetical protein	HISTO_ZL.Contig1158.Fgenesh_histo.66.final_new		I7I48_01528	ACKS23_03228	ACKS0A_09458						1.0	-0.00615075865716097	-0.0263282820921189
GENE11154X	ucsf_hc.01_1.G217B.11795		5867.0	6461.0	6102.0	5266.0	5800.0	6989.0	5529.0	4641.0	4942.0	0.99944462637718	0.994686557615677	mitochondrial outer membrane protein iml2	HISTO_ZZ.Contig127a.Fgenesh_Neurospora.32.final_new	in LTR block	I7I48_11453	ACKS23_11043	ACKS0A_11478						1.0	8.68107117373285e-05	-0.0088541760714671
GENE6084X	ucsf_hc.01_1.G217B.06420		7328.0	8124.0	6991.0	6826.0	7022.0	7423.0	6891.0	6014.0	5323.0	0.908927277310164	0.966546331128327	PHD transcription factor	HISTO_JG.Contig206.Fgenesh_histo.84.final_new		I7I48_05575	ACKS23_06820	ACKS0A_05625						1.0	0.0157473853578045	-0.0303536442343226
GENE6126X	ucsf_hc.01_1.G217B.06463		9.0	13.0	27.0	7.0	12.0	19.0	11.0	16.0	9.0	0.970770960486835	0.965186969939703	hypothetical protein			I7I48_05531	ACKS23_06776	ACKS0A_05581						1.0	0.0421771486930131	-0.237182658157516
GENE21X	ucsf_hc.01_1.G217B.00025		222.0	304.0	246.0	321.0	268.0	268.0	278.0	226.0	219.0	0.333579685617579	0.994686557615677	hypothetical protein		transposon	I7I48_10067	ACKS23_03865	ACKS0A_10093						1.0	-0.197025134214163	-0.0165938950385254
GENE2630X	ucsf_hc.01_1.G217B.02776		20.0	25.0	16.0	47.0	27.0	20.0	39.0	27.0	16.0	0.234985797438117	0.986589176020874	hypothetical protein		near LTR block	I7I48_07783	ACKS23_09028	ACKS0A_07833						1.0	-0.657172053090519	-0.0962446368342832
GENE2659X	ucsf_hc.01_1.G217B.02806		110.0	113.0	116.0	139.0	97.0	135.0	104.0	98.0	127.0	0.418123500204531	0.969057362247754	hypothetical protein	HISTO_DM.Contig936.Fgenesh_histo.10.final_new	near LTR block	I7I48_07753	ACKS23_08998	ACKS0A_07803						1.0	-0.227075879567705	-0.0811340435498344
GENE8899X	ucsf_hc.01_1.G217B.09418		408.0	431.0	415.0	446.0	413.0	518.0	434.0	385.0	377.0	0.168395210383889	0.960660431782756	hypothetical protein	HISTO_ZL.Contig1161b.Fgenesh_histo.74.final_new		I7I48_09403	ACKS23_01177	ACKS0A_01176						1.0	-0.216988141975909	-0.0559067810602207
GENE7682X	ucsf_hc.01_1.G217B.08111		4.0	6.0	11.0	9.0	4.0	13.0	7.0	6.0	7.0	0.702408966051343	0.996028105711587	hypothetical protein		transposon	I7I48_11254	ACKS23_10845	ACKS0A_11280						1.0	-0.3240397116157	-0.0206905745909798
GENE2832X	ucsf_hc.01_1.G217B.02987		6042.0	6661.0	6771.0	6403.0	6134.0	7240.0	6551.0	5411.0	5065.0	0.396055475503526	0.949805487056052	endopolyphosphatase	HISTO_DU.Contig190.Fgenesh_histo.51.final_new		I7I48_11969	ACKS23_11559	ACKS0A_11994						1.0	-0.0890621016638837	-0.0391002144434376
GENE2187X	ucsf_hc.01_1.G217B.02311		4008.0	4779.0	4099.0	4115.0	4257.0	5090.0	4212.0	3767.0	3706.0	0.0767010634187256	0.879415383210428	hypothetical protein	HISTO_DM.Contig93.Fgenesh_histo.100.final_new		I7I48_07544	ACKS23_08789	ACKS0A_07594						1.0	-0.148903375549916	-0.0583712701161287
GENE4031X	ucsf_hc.01_1.G217B.04260		1115.0	1267.0	1299.0	1228.0	1077.0	1568.0	1141.0	1016.0	1269.0	0.359246735142052	0.936160716648048	hypothetical protein	HISTO_FX.Contig167.Fgenesh_Neurospora.65.final_new		I7I48_12298	ACKS23_11888	ACKS0A_12325						1.0	-0.174917530810031	-0.0819918992219604
GENE4106X	ucsf_hc.01_1.G217B.04338		47.0	35.0	43.0	45.0	50.0	52.0	52.0	44.0	38.0	0.173177216370759	0.942014053962733	hypothetical protein		in LTR block	I7I48_12221	ACKS23_11811	ACKS0A_12248						1.0	-0.396889157988981	-0.122646793839449
GENE10636X	ucsf_hc.01_1.G217B.11256		435.0	451.0	431.0	516.0	518.0	589.0	592.0	502.0	458.0	3.28756591734387e-05	0.487720789695438	hypothetical protein	HISTO_ZU.Contig65.Fgenesh_histo.40.final_new		I7I48_02966	ACKS23_12203	ACKS0A_02999						1.0	-0.520203588901055	-0.190864684713496
GENE4057X	ucsf_hc.01_1.G217B.04288		1377.0	1491.0	1684.0	1457.0	1411.0	1869.0	1418.0	1202.0	1416.0	0.576646860636702	0.987078498152414	hypothetical protein	HISTO_FX.Contig167.Fgenesh_histo.90.final_new		I7I48_12271	ACKS23_11861	ACKS0A_12298						1.0	-0.112851659113059	-0.0286577335364093
GENE11503X	ucsf_hc.01_1.G217B.12162		4199.0	4490.0	4555.0	4717.0	4411.0	5268.0	4912.0	4053.0	3598.0	0.0261508503172621	0.907782271718173	nuclear RNA binding protein	HISTO_ZZ.Contig127c-snap.72.final_new		I7I48_11823	ACKS23_11413	ACKS0A_11848						1.0	-0.20338936122672	-0.0561505906547612
GENE963X	ucsf_hc.01_1.G217B.01030	SUV3	3497.0	4070.0	3717.0	4081.0	3502.0	3693.0	3934.0	3200.0	2601.0	0.688143975438219	0.976758057707027	ATP-dependent RNA helicase SUV3	HISTO_BP.Contig457-snap.163.final_new		I7I48_04163	ACKS23_05414	ACKS0A_04203						1.0	-0.0611724482733651	-0.0339412428372157
GENE11499X	ucsf_hc.01_1.G217B.12158		302.0	282.0	397.0	337.0	362.0	349.0	384.0	314.0	285.0	0.187094077612796	0.86783890880304	hypothetical protein			I7I48_11819	ACKS23_11409	ACKS0A_11844						1.0	-0.303985304214832	-0.162796689433098
GENE851X	ucsf_hc.01_1.G217B.00910		560.0	629.0	574.0	586.0	535.0	729.0	573.0	519.0	481.0	0.463845761987872	0.985187838405989	FAD binding domain-containing protein	HISTO_BP.Contig457.Fgenesh_histo.200.final_new		I7I48_04043	ACKS23_05294	ACKS0A_04083						1.0	-0.120750499124334	-0.0289633269182623
GENE2126X	ucsf_hc.01_1.G217B.02247		1773.0	1991.0	1906.0	1906.0	1717.0	2125.0	1807.0	1483.0	1553.0	0.593132921391666	0.991975193061412	hotdog superfamily domain-containing protein	HISTO_DM.Contig93.Fgenesh_histo.51.final_new		I7I48_07610	ACKS23_08855	ACKS0A_07660						1.0	-0.0575447239179514	-0.0108984229640159
GENE8218X	ucsf_hc.01_1.G217B.08695		2097.0	2312.0	2055.0	2274.0	2148.0	2341.0	2198.0	1855.0	1727.0	0.254214664103433	0.980230539552402	SET domain-containing protein	HISTO_ZL.Contig1131.fgenesh_plus.37.final_new	near LTR block	I7I48_01997	ACKS23_03697	ACKS0A_09927						1.0	-0.123078488818018	-0.0281547036265106
[truncated: 10,209 more rows]
