# Supplementary material for: Rapid gain and loss of a chromosome drives key morphology and virulence phenotypes in the fungal pathogen Histoplasma
Source: PLoS Biol. 2026 Jan 5;24(1):e3003224. doi: 10.1371/journal.pbio.3003224 (PMC12788632; doi:10.1371/journal.pbio.3003224)
Supplement: S5 Table — Excel-compatible tab-delimited text. Each row corresponds to a profile plotted in Fig 7G. Columns give a shorthand name, taxonomic details (genus, species, strain), data accessions (GEO and SRA) and reference (PubMed PMID), sequencing layout (paired or single), extra flags supplied to KALLISTO (see Materials and methods), the specific SRA sample accessions used for the yeast or hyphae expression profiles, and the source (URL or GenBank accession) of the transcriptome sequences used to build the KALLISTO index. (TXT) [file pbio.3003224.s005.txt]

dataset	genus	species	strain	GEO	SRA	pmid	layout	extra flags	yeast	hyphae	transcriptome
HcG217B_gilmore	Histoplasma	ohiense	G217B	GSE68707	SRP058149	26177267	paired	--fr-stranded	SRR2015218,SRR2015219	SRR2015216,SRR2015217	http://histo.ucsf.edu/downloads/ucsf_hc.01_1.G217B.transcripts.fasta
HcG184AR_gilmore	Histoplasma	capsulatum	G184AR	GSE68707	SRP058149	26177267	paired	--fr-stranded	SRR2015222,SRR2015223	SRR2015220,SRR2015221	http://histo.ucsf.edu/downloads/ucsf_hc.01_1.G186AR.transcripts.fasta
HcH88_gilmore	Histoplasma	capsulatum	H88	GSE68707	SRP058149	26177267	paired	--fr-stranded	SRR2015226,SRR2015227	SRR2015224,SRR2015225	http://histo.ucsf.edu/downloads/ucsf_hc.01_1.H88.transcripts.fasta
HcH143_gilmore	Histoplasma	capsulatum	H143	GSE68707	SRP058149	26177267	paired	--fr-stranded	SRR2015230,SRR2015231	SRR2015228,SRR2015229	http://histo.ucsf.edu/downloads/ucsf_hc.01_1.H143.transcripts.fasta
HcG217B_edwards	Histoplasma	ohiense	G217B		SRP028588	24112604	paired		SRR949601,SRR949624	SRR950197,SRR950198	http://histo.ucsf.edu/downloads/ucsf_hc.01_1.G217B.transcripts.fasta
HcG186AR_edwards	Histoplasma	capsulatum	G186AR		SRP028588	24112604	paired		SRR949060,SRR949270	SRR949916,SRR950093	http://histo.ucsf.edu/downloads/ucsf_hc.01_1.G186AR.transcripts.fasta
Bd	Blastomyces	dermatitidis	ATCC 26199		SRP018589	26439490	paired	--rf-stranded	SRS538172,SRS538171	SRS538175,SRS538183	GCA_000166155.1_BD_ATCC26199_V2
Cp	Coccidioides	posadasii	Silveira	GSE279406	SRP538494	40233121	single	--single -l 250 -s 50	SRR30989285,SRR30989280,SRR30989281	SRR30989244,SRR30989246,SRR30989243	GCA_018416015.2_ASM1841601v2
Tm	Talaromyes	marneffei	PM1	GSE48898	SRP027591	23851338	paired		SRR941610,SRR941611	SRR941608,SRR941609	GCA_000750115.1_ASM75011v1
Ss	Sporothrix	schenckii	MYA-4821	GSE145856	SRP194160	33034552	paired	--rf-stranded	SRR8986159,SRR8986160,SRR8986163	SRR8986161,SRR8986162,SRR8986164	https://microbiology.figshare.com/ndownloader/files/24519197
On-u	Ophiostoma	novo-ulmi	H327		SRP047075	25539722	single	--single -l 250 -s 50	SRR1574322,SRR2140671,SRR2140672	SRR2140676,SRR2140677,SRR2140678	https://www.ncbi.nlm.nih.gov/pmc/articles/PMC4350166/bin/supp_evu281_suppl_data.zip
Ca	Candida	albicans	SC5314	GSE99902	SRP108956	28951491	single	--single -l 250 -s 50	SRS2268259,SRS2268260,SRS2268261	SRS2268268,SRS2268269,SRS2268270	http://www.candidagenome.org/download/gff/C_albicans_SC5314/
Mm	Meira	miltonrushii	MCA 3882	GSE154947	SRP273185	33991665	paired	--rf-stranded	SRR12300431,SRR12300432,SRR12300433		GCF_003144205.1_Meimi1
Tw	Tilletiopsis	washingtonensis	MCA 4186	GSE154947	SRP273185	33991665	paired	--rf-stranded	SRR12300423,SRR12300424,SRR12300425,SRR12300426	SRR12300427,SRR12300428,SRR12300429,SRR12300430	GCF_003144115.1_Tilwa1
