# Supplementary material for: Rapid gain and loss of a chromosome drives key morphology and virulence phenotypes in the fungal pathogen Histoplasma
Source: PLoS Biol. 2026 Jan 5;24(1):e3003224. doi: 10.1371/journal.pbio.3003224 (PMC12788632; doi:10.1371/journal.pbio.3003224)
Supplement: S6 Table — Transcriptome profiles based on data in the sources indicated in S5 Table. Excel-compatible tab-delimited text conforming to JavaTreeView extended CDT format. UNIQID, NAME, Description, and annotation columns are as for S3 Table. Remaining columns, distinguished by the shorthand names from S5 Table, give ortholog gene IDs, LIMMA estimated log ratios, and LIMMA p-values for each comparison dataset. (TXT) [file pbio.3003224.s006.txt]

UNIQID	NAME	p(HcG217B_gilmore|Y/H)	p(HcG184AR_gilmore|Y/H)	p(HcH88_gilmore|Y/H)	p(HcH143_gilmore|Y/H)	p(HcG217B_edwards|Y/H)	p(HcG186AR_edwards|Y/H)	p(Bd|Y/H)	p(Cp|D2_spherule_Sil/D2_myc_Sil)	p(Tm|Y/H)	p(Ss|Y/H)	p(On-u|Y/H)	p(Ca|Y/H)	p(Mm|Y/H)	p(Tw|Y/H)	HcG217B_gilmore	HcG184AR_gilmore	HcH88_gilmore	HcH143_gilmore	HcG217B_edwards	HcG186AR_edwards	Bd	Cp	Tm	Ss	On-u	Ca	Mm	Tw	Description	HcG217B_pred	HcG217B_rc	HcG217B_acc	UCSF2_acc	UCSF3_acc	Ryp1_ChIP	Ryp2_ChIP	Ryp3_ChIP	Ryp4_ChIP	GWEIGHT	HcG217B_gilmore|Y/H	HcG184AR_gilmore|Y/H	HcH88_gilmore|Y/H	HcH143_gilmore|Y/H	HcG217B_edwards|Y/H	HcG186AR_edwards|Y/H	Bd|Y/H	Cp|D2_spherule_Sil/D2_myc_Sil	Tm|Y/H
ucsf_hc.01_1.G217B.00001		0.595345727389045	1	1	1	0.000161120598477352	1	1	1	1	1	1	1	1	1	ucsf_hc.01_1.G217B.00001				ucsf_hc.01_1.G217B.00001										hypothetical protein		in LTR block	I7I48_02717	ACKS23_10788	ACKS0A_11222					1.0	0.933716974831752				5.63537103693708
ucsf_hc.01_1.G217B.00002		0.263801762278058	1	1	1	0.00199637535573161	1	1	1	1	1	1	1	1	1	ucsf_hc.01_1.G217B.00002				ucsf_hc.01_1.G217B.00002										hypothetical protein		transposon	I7I48_10079	ACKS23_03877	ACKS0A_10105					1.0	-0.898176359863514				2.99716061055054
ucsf_hc.01_1.G217B.00003		0.0335622759220878	1	1	1	0.000106879181986195	1	1	1	1	1	1	1	1	1	ucsf_hc.01_1.G217B.00003				ucsf_hc.01_1.G217B.00003										hypothetical protein		in LTR block	I7I48_06892	ACKS23_08137	ACKS0A_06942					1.0	7.29600604123827				9.13144665370457
ucsf_hc.01_1.G217B.00004		0.00121710794143618	1	1	1	7.68495208062244e-05	1	1	1	1	1	1	1	1	1	ucsf_hc.01_1.G217B.00004				ucsf_hc.01_1.G217B.00004										hypothetical protein		in LTR block	I7I48_03169	ACKS23_04421	ACKS0A_03210					1.0	4.17984350396867				4.00051670774361
ucsf_hc.01_1.G217B.00005		0.0407181016802833	0.407020187598456	0.140597521216846	0.0349937329666355	0.74306171834472	0.108736664933732	8.83077884997844e-07	0.000313404177472475	1	1	1	0.248307843902584	1	1	ucsf_hc.01_1.G217B.00005	ucsf_hc.01_1.G186AR.12097	ucsf_hc.01_1.H88.07834	ucsf_hc.01_1.H143.01956	ucsf_hc.01_1.G217B.00005	ucsf_hc.01_1.G186AR.12097	BDFG_07216	D8B26_002552				orf19.3012			C6 transcription factor	HISTO_AAD.Contig1.Fgenesh_histo.1.final_new	in LTR block	I7I48_03168	ACKS23_04420	ACKS0A_03209					1.0	0.761211726926353	0.496976261002625	0.40136674616319	0.631226269713416	-0.0722060553193344	0.293209530110931	-1.88524444992359	-1.04770065001137
ucsf_hc.01_1.G217B.00006		0.00045705857151463	1	1	1	0.530074389761585	1	1	1	1	1	1	1	1	1	ucsf_hc.01_1.G217B.00006				ucsf_hc.01_1.G217B.00006										hypothetical protein	HISTO_AAD.Contig1.eannot.1030.final_new	in LTR block	I7I48_03167	ACKS23_04419	ACKS0A_03208					1.0	1.54850078151873				-0.129194888395678
ucsf_hc.01_1.G217B.00007		0.390844944022645	1	1	1	1	1	1	1	1	1	1	1	1	1	ucsf_hc.01_1.G217B.00007														hypothetical protein		in LTR block	I7I48_03166	ACKS23_04418	ACKS0A_03207					1.0	0.758489607170564
ucsf_hc.01_1.G217B.00008		0.00902144768374791	1	1	1	0.00259146216862021	1	1	1	1	1	1	1	1	1	ucsf_hc.01_1.G217B.00008				ucsf_hc.01_1.G217B.00008										hypothetical protein		in LTR block	I7I48_03165	ACKS23_04417	ACKS0A_03206					1.0	3.94674433718705				2.41691606456188
ucsf_hc.01_1.G217B.00009		0.538650874896832	0.296090633492019	0.00608610886498941	0.042640871700923	0.000192180793998613	0.0577491591228215	1	0.0102581181519359	1	1	1	1	1	0.546225484577023	ucsf_hc.01_1.G217B.00009	ucsf_hc.01_1.G186AR.12095	ucsf_hc.01_1.H88.07832	ucsf_hc.01_1.H143.01955	ucsf_hc.01_1.G217B.00009	ucsf_hc.01_1.G186AR.12095		D8B26_000354						FA09DRAFT_329799	DUF821 domain-containing protein	HISTO_AAD.Contig1.eannot.1032.final_new	in LTR block	I7I48_03164	ACKS23_04416	ACKS0A_03205					1.0	-0.189925422010979	0.365575297136497	-0.896254859952002	-0.616168445819287	-1.5789438065888	0.723822778838173		-2.42498735461074
ucsf_hc.01_1.G217B.00010		0.0171067418036475	1	1	1	3.90478791356362e-06	1	1	1	1	1	1	1	1	1	ucsf_hc.01_1.G217B.00010				ucsf_hc.01_1.G217B.00010										hypothetical protein		in LTR block	I7I48_03163	ACKS23_04415	ACKS0A_03204					1.0	3.14359284726399				7.25833923760891
ucsf_hc.01_1.G217B.00011		0.00420267731888653	1	1	1	0.000268884362916684	1	1	1	1	1	1	1	1	1	ucsf_hc.01_1.G217B.00011				ucsf_hc.01_1.G217B.00011										hypothetical protein		in LTR block	I7I48_03162	ACKS23_04414	ACKS0A_03203					1.0	-2.93389360988583				2.88085324170332
ucsf_hc.01_1.G217B.00013		0.120206151817557	1	1	1	9.40088528896973e-07	1	1	1	1	1	1	1	1	1	ucsf_hc.01_1.G217B.00013				ucsf_hc.01_1.G217B.00013										hypothetical protein		transposon	I7I48_00006	ACKS23_01672	ACKS0A_10296					1.0	3.00380449081914				7.14930826168402
ucsf_hc.01_1.G217B.00014		0.449224086688892	1	1	1	0.00995236040570128	1	1	1	1	1	1	1	1	1	ucsf_hc.01_1.G217B.00014				ucsf_hc.01_1.G217B.00014										hypothetical protein	HISTO_JG.Contig206.eannot.1591.final_new	in LTR block	I7I48_05373	ACKS23_06618	ACKS0A_05422					1.0	0.510536389510142				3.6742594746853
ucsf_hc.01_1.G217B.00015		0.000509864508547524	1	1	1	0.00200335398146652	1	1	1	1	1	1	1	1	1	ucsf_hc.01_1.G217B.00015				ucsf_hc.01_1.G217B.00015										hypothetical protein		transposon	I7I48_10827	ACKS23_01673	ACKS0A_10850					1.0	-3.34643903674927				1.23581355173368
ucsf_hc.01_1.G217B.00016		0.601819874445258	1	1	1	1	1	1	1	1	1	1	1	1	1	ucsf_hc.01_1.G217B.00016																								1.0	0.346392960866164
ucsf_hc.01_1.G217B.00017		0.00065401765306035	1	1	1	0.00255782643338875	1	1	1	1	1	1	1	1	1	ucsf_hc.01_1.G217B.00017				ucsf_hc.01_1.G217B.00017										hypothetical protein		transposon	I7I48_05333	ACKS23_06585	ACKS0A_05379					1.0	4.00700668725215				2.10973725378282
ucsf_hc.01_1.G217B.00018		0.00143042187591007	0.409235021191534	0.00351828276931768	0.0298799672760918	6.60106748375785e-07	0.00762142906333532	4.68661434803955e-05	0.768539101084917	1	1	0.00337656150927811	1	4.01573388470114e-07	1.11246615052857e-05	ucsf_hc.01_1.G217B.00018	ucsf_hc.01_1.G186AR.07750	ucsf_hc.01_1.H88.09817	ucsf_hc.01_1.H143.12201	ucsf_hc.01_1.G217B.00018	ucsf_hc.01_1.G186AR.07750	BDFG_05507	D8B26_000790			OphioH327g0230		FA14DRAFT_161742	FA09DRAFT_328463	60S ribosomal protein L28e	HISTO_AAN.Contig10.eannot.1027.final_new	in LTR block	I7I48_10072	ACKS23_03870	ACKS0A_10098					1.0	-1.36968650200285	-0.383059921505629	-1.15812956666936	-0.918417685291944	-2.38967661024006	-0.659835428804159	0.722386633795316	0.0974161072334336
ucsf_hc.01_1.G217B.00019		0.355197752723123	0.899626668880644	0.401124747408184	0.638132599585785	9.90082436330254e-05	0.00489650278322608	6.37579957401478e-07	0.35515678072346	0.0633113223263584	0.00195270476926667	0.102381983945864	0.0392232424060193	0.0453120851587432	0.368733272402323	ucsf_hc.01_1.G217B.00019	ucsf_hc.01_1.G186AR.01175	ucsf_hc.01_1.H88.09818	ucsf_hc.01_1.H143.12202	ucsf_hc.01_1.G217B.00019	ucsf_hc.01_1.G186AR.01175	BDFG_05508	D8B26_000789	GQ26_0510190	Spsc_05783	OphioH327g0231	orf19.7078	FA14DRAFT_173220	FA09DRAFT_330689	DUF2015 domain-containing protein	HISTO_AAN.Contig10.eannot.1031.final_new	in LTR block	I7I48_10071	ACKS23_03869	ACKS0A_10097					1.0	0.245072711289437	0.0631964234705009	0.184071077803275	0.137236379185226	-1.19088005269487	-0.954542097191534	-2.16565207042074	-0.324398491956806	-0.663051675248649
ucsf_hc.01_1.G217B.00020		0.112219966421447	1	1	1	8.24055584882056e-06	1	1	1	1	1	1	1	1	1	ucsf_hc.01_1.G217B.00020				ucsf_hc.01_1.G217B.00020										hypothetical protein		in LTR block	I7I48_10070	ACKS23_03868	ACKS0A_10096					1.0	-0.934140775321101				2.26913476998952
ucsf_hc.01_1.G217B.00021		0.0425281745753293	1	1	1	4.79572590847927e-06	1	1	1	1	1	1	1	1	1	ucsf_hc.01_1.G217B.00021				ucsf_hc.01_1.G217B.00021										hypothetical protein		transposon	I7I48_10069	ACKS23_03867	ACKS0A_10095					1.0	4.44642345620624				6.46555895365138
ucsf_hc.01_1.G217B.00022		0.00694546166196129	1	1	1	0.000253148195772138	1	1	1	1	1	1	1	1	1	ucsf_hc.01_1.G217B.00022				ucsf_hc.01_1.G217B.00022										hypothetical protein		transposon	I7I48_10068	ACKS23_03866	ACKS0A_10094					1.0	1.93657357622644				2.04408447264991
ucsf_hc.01_1.G217B.00023		0.365100065767302	1	1	1	1.41179332786268e-05	1	1	1	1	1	1	1	1	1	ucsf_hc.01_1.G217B.00023				ucsf_hc.01_1.G217B.00023										hypothetical protein		transposon	I7I48_10065	ACKS23_03863	ACKS0A_10091					1.0	-0.612383710380212				5.61899607767094
ucsf_hc.01_1.G217B.00024		0.332641479828769	1	1	1	0.00531334261335382	1	1	1	1	1	1	1	1	1	ucsf_hc.01_1.G217B.00024				ucsf_hc.01_1.G217B.00024										hypothetical protein		transposon	I7I48_10064	ACKS23_03862	ACKS0A_10090					1.0	0.381250925170649				-1.30447259180937
ucsf_hc.01_1.G217B.00025		0.205384346327372	1	1	1	0.000155211799817243	1	1	1	1	1	1	1	1	1	ucsf_hc.01_1.G217B.00025				ucsf_hc.01_1.G217B.00025										hypothetical protein		transposon	I7I48_10067	ACKS23_03865	ACKS0A_10093					1.0	0.979975336706124				2.16439487490406
ucsf_hc.01_1.G217B.00026		0.00960808137730039	1	1	1	0.000115942451031619	1	1	1	1	1	1	0.165821723396133	1	1	ucsf_hc.01_1.G217B.00026				ucsf_hc.01_1.G217B.00026							orf19.2219			hypothetical protein	HISTO_AAN.Contig8.genewise.1.final_new	transposon	I7I48_10066	ACKS23_03864	ACKS0A_10092					1.0	-1.78161266806553				1.87536062147317
ucsf_hc.01_1.G217B.00027		1	1	1	1	1.46154201990175e-06	1	1	1	1	1	1	1	1	1					ucsf_hc.01_1.G217B.00027										hypothetical protein	HISTO_AAP.Contig12-snap.1.final_new	in LTR block	I7I48_06873	ACKS23_08118	ACKS0A_06923					1.0					6.41982512685943
ucsf_hc.01_1.G217B.00028		1	1	1	1	1.70918979817929e-06	1	1	1	1	1	1	1	1	1					ucsf_hc.01_1.G217B.00028										hypothetical protein		in LTR block	I7I48_00017	ACKS23_01684	ACKS0A_12208					1.0					8.76471044154175
ucsf_hc.01_1.G217B.00029		0.452559788013999	0.999207762765187	0.60301630384181	0.91237991433464	0.385231573489028	0.000614425368044414	0.00113089522135925	0.368289695134758	0.0907464231614144	1	0.606678638149613	0.101086692264379	0.00776806537627641	1	ucsf_hc.01_1.G217B.00029	ucsf_hc.01_1.G186AR.05891	ucsf_hc.01_1.H88.05421	ucsf_hc.01_1.H143.07847	ucsf_hc.01_1.G217B.00029	ucsf_hc.01_1.G186AR.05891	BDFG_07867	D8B26_006522	GQ26_0280300		OphioH327g0712	orf19.1755	FA14DRAFT_114113		histone-lysine N-methyltransferase	HISTO_AAR.Contig2.Fgenesh_histo.1.final_new	near LTR block	I7I48_01078	ACKS23_02778	ACKS0A_02768					1.0	-0.20731451161529	0.00081583745100744	-0.123573111648641	0.0292401180263964	-0.169941146368982	1.20555139266258	-0.345919657287587	-0.310612336253644	-0.452184067174609
ucsf_hc.01_1.G217B.00030		0.0786837341392687	1	1	1	0.875786953707446	1	1	1	1	1	1	1	1	1	ucsf_hc.01_1.G217B.00030				ucsf_hc.01_1.G217B.00030										hypothetical protein	HISTO_AAR.Contig2.Fgenesh_histo.2.final_new	near LTR block	I7I48_01077	ACKS23_02777	ACKS0A_02767					1.0	-1.12687995025956				0.0831293075774855
ucsf_hc.01_1.G217B.00031		0.0117028165089035	1	1	1	0.875436472591463	1	1	1	1	1	1	1	1	1	ucsf_hc.01_1.G217B.00031				ucsf_hc.01_1.G217B.00031										hypothetical protein	HISTO_AAR.Contig2.Fgenesh_Neurospora.2.final_new	near LTR block	I7I48_01076	ACKS23_02776	ACKS0A_02766					1.0	-2.59105794966338				-0.11485473557805
ucsf_hc.01_1.G217B.00032		0.00247378216103299	1	1	1	0.0584459811548335	1	1	1	1	1	1	1	1	1	ucsf_hc.01_1.G217B.00032				ucsf_hc.01_1.G217B.00032										hypothetical protein		near LTR block	I7I48_01075	ACKS23_02775	ACKS0A_02765					1.0	-1.56864116739429				-0.808643289905134
ucsf_hc.01_1.G217B.00033		0.381404188114554	1	1	1	0.734265974342792	1	1	1	1	1	1	1	1	1	ucsf_hc.01_1.G217B.00033				ucsf_hc.01_1.G217B.00033										hypothetical protein		in LTR block	I7I48_09910	ACKS23_09480	ACKS0A_08286					1.0	0.510737037178679				0.219893479446668
ucsf_hc.01_1.G217B.00034		0.000565731810287715	1	1	1	0.496063012233568	1	1	1	1	1	1	1	1	1	ucsf_hc.01_1.G217B.00034				ucsf_hc.01_1.G217B.00034										hypothetical protein	HISTO_ER.Contig17.Fgenesh_histo.30.final_new	in LTR block	I7I48_09712	ACKS23_01486	ACKS0A_01485					1.0	5.52873105064723				0.261749422987566
ucsf_hc.01_1.G217B.00035		1	1	1	1	5.66457338967195e-06	1	1	1	1	1	1	1	1	1					ucsf_hc.01_1.G217B.00035										hypothetical protein		transposon	I7I48_11226	ACKS23_10817	ACKS0A_11251					1.0					5.49004124925425
ucsf_hc.01_1.G217B.00036		0.00116917807684495	1	1	1	7.83850441018562e-05	1	1	1	1	1	1	1	1	1	ucsf_hc.01_1.G217B.00036				ucsf_hc.01_1.G217B.00036										hypothetical protein		near LTR block	I7I48_01367	ACKS23_03067	ACKS0A_09297					1.0	4.00203374924329				3.09267065047023
ucsf_hc.01_1.G217B.00037		0.000862230504588247	1	1	1	5.22919340941112e-05	1	1	1	1	1	1	1	1	0.00970230626320853	ucsf_hc.01_1.G217B.00037				ucsf_hc.01_1.G217B.00037									FA09DRAFT_330921	hypothetical protein	HISTO_LL.Contig1.eannot.1026.final_new	transposon	I7I48_08224	ACKS23_09469	ACKS0A_08275					1.0	4.97700938535446				5.03097345492436
ucsf_hc.01_1.G217B.00038		0.00420267731888653	1	1	1	1.13599060435792e-07	1	1	1	1	1	0.00212302243823055	1	1	1	ucsf_hc.01_1.G217B.00038				ucsf_hc.01_1.G217B.00038						OphioH327g7887				SNF2 family N-terminal domain containing protein	HISTO_AE.Contig41f.Fgenesh_Aspergillus.2.final_new	in LTR block	I7I48_09900	ACKS23_09470	ACKS0A_08276					1.0	4.33135820032152				9.7292107985119
ucsf_hc.01_1.G217B.00039		0.196795231999327	1	1	1	5.20382075622253e-05	1	0.00057004400827007	0.536957251450055	1	0.0610147669964468	0.175405223055771	1	9.50946785659697e-05	1	ucsf_hc.01_1.G217B.00039				ucsf_hc.01_1.G217B.00039		BDFG_01029	D8B26_004925		Spsc_05696	OphioH327g6595		FA14DRAFT_155442		thioredoxin reductase	HISTO_AL.Contig313.eannot.1013.final_new	in LTR block	I7I48_01113	ACKS23_02813	ACKS0A_09043					1.0	-0.31883644767314				-1.2659872779634		0.41476676317667	0.374118377165977
ucsf_hc.01_1.G217B.00040		0.000320277238701854	1	1	1	2.0717831237857e-06	1	1.74566643722667e-06	1	1	1	1	1	1	1	ucsf_hc.01_1.G217B.00040				ucsf_hc.01_1.G217B.00040		BDFG_06572								hypothetical protein	HISTO_AL.Contig317.eannot.1542.final_new	near LTR block	I7I48_01366	ACKS23_03066	ACKS0A_09296	Ryp1_ChIP				1.0	6.66471399442074				9.26920919006629		-4.04933089043194
ucsf_hc.01_1.G217B.00041		0.0342320503416404	1	1	1	0.00115934170141509	1	1	1	1	1	1	1	1	1	ucsf_hc.01_1.G217B.00041				ucsf_hc.01_1.G217B.00041										hypothetical protein		near LTR block	I7I48_01365	ACKS23_03065	ACKS0A_09295					1.0	1.53339369268035				2.4026785655757
ucsf_hc.01_1.G217B.00042		1	1	1	1	1	1	0.0224091879984767	0.566928021325438	1	1	1	1	1	1							BDFG_01556	D8B26_007814							hypothetical protein	HISTO_AL.Contig317.eannot.1493.final_new	near LTR block	I7I48_01364	ACKS23_03064	ACKS0A_09294	Ryp1_ChIP				1.0							-1.92216168265305	0.320642527186847
ucsf_hc.01_1.G217B.00043		0.0861026640637492	1	1	1	0.000413067091546162	1	1	1	1	1	1	1	0.191418740987635	1	ucsf_hc.01_1.G217B.00043				ucsf_hc.01_1.G217B.00043								FA14DRAFT_173751		hypothetical protein		near LTR block	I7I48_01363	ACKS23_03063	ACKS0A_09293					1.0	1.27994372188063				2.20367162461827
ucsf_hc.01_1.G217B.00044	PDS5	0.877490097455229	0.477750566736941	0.13406765662575	0.963969701245121	0.00429437404856945	0.103112644818865	1.70897351582977e-05	0.703641340014009	0.0858505360669912	0.0108804668314463	0.00101139184278606	0.037211839874362	0.00085252537067946	0.296498740817573	ucsf_hc.01_1.G217B.00044	ucsf_hc.01_1.G186AR.02721	ucsf_hc.01_1.H88.04063	ucsf_hc.01_1.H143.09651	ucsf_hc.01_1.G217B.00044	ucsf_hc.01_1.G186AR.02721	BDFG_01557	D8B26_007815	GQ26_0220460	Spsc_01977	OphioH327g7523	orf19.2216	FA14DRAFT_149582	FA09DRAFT_331022	sister chromatid cohesion protein pds5/bimD	HISTO_AL.Contig317.fgenesh_plus.31.final_new	near LTR block	I7I48_01362	ACKS23_03062	ACKS0A_09292	Ryp1_ChIP				1.0	-0.0402267726917485	0.409637960832394	0.328632363519126	0.0130506671554684	0.698381651751181	0.268951941256135	0.801202495977107	-0.130026888066882	-0.5169082823129
ucsf_hc.01_1.G217B.00045	SNF5	0.0479695660522558	0.382110836688682	0.605213075900169	0.965801520265684	0.000473693620107381	0.073583484223134	1	1	0.563719932981629	0.54511624053082	0.278199925324423	1	0.000823055056567098	1	ucsf_hc.01_1.G217B.00045	ucsf_hc.01_1.G186AR.02723	ucsf_hc.01_1.H88.04065	ucsf_hc.01_1.H143.09650	ucsf_hc.01_1.G217B.00045	ucsf_hc.01_1.G186AR.02723			GQ26_0220450	Spsc_01978	OphioH327g7524		FA14DRAFT_123399		transcription factor Snf5p		near LTR block	I7I48_01361	ACKS23_03061	ACKS0A_09291					1.0	0.523312328578083	0.316938335276364	-0.109611249556498	0.0126525181969717	0.963284290336514	0.275094837349593			-0.159499505396981
ucsf_hc.01_1.G217B.00046		0.0112237704162223	0.320648627704691	0.00821029267080175	0.000865750097885167	0.00171717036451329	0.0311478025222263	1	1	0.02035016422945	1	1	1	1	0.00100044328222781	ucsf_hc.01_1.G217B.00046	ucsf_hc.01_1.G186AR.02724	ucsf_hc.01_1.H88.04066	ucsf_hc.01_1.H143.09649	ucsf_hc.01_1.G217B.00046	ucsf_hc.01_1.G186AR.02724			GQ26_0220440					FA09DRAFT_326411	endonuclease/exonuclease/phosphatase		near LTR block	I7I48_01360	ACKS23_03060	ACKS0A_09290					1.0	-1.00468404158851	0.446314537151122	-1.10052755874123	-2.08570292825868	-0.991449567144824	-0.517570526703214			1.00372737762673
ucsf_hc.01_1.G217B.00047		0.0242977041081503	0.161711883461358	0.00117851742480366	0.0180966552098432	2.77898362957056e-05	0.0097307974153433	0.000645805409124639	0.175869316313503	0.303217021552649	8.02882890753912e-06	0.0179467976260686	0.00600780069704025	2.09635006334002e-06	0.432438918038615	ucsf_hc.01_1.G217B.00047	ucsf_hc.01_1.G186AR.02725	ucsf_hc.01_1.H88.04067	ucsf_hc.01_1.H143.09648	ucsf_hc.01_1.G217B.00047	ucsf_hc.01_1.G186AR.02725	BDFG_01560	D8B26_007818	GQ26_0220430	Spsc_01979	OphioH327g7525	orf19.6507	FA14DRAFT_6428	FA09DRAFT_328596	curved DNA-binding protein	HISTO_AL.Contig317.eannot.1495.final_new	near LTR block	I7I48_01359	ACKS23_03059	ACKS0A_09289					1.0	-0.628231132199861	-0.684032099010071	-1.69229250051073	-1.68587074030883	-1.39957587188224	-0.658765342318422	0.421966273903687	-0.319027270427112	-0.369222927311908
ucsf_hc.01_1.G217B.00048		0.00152276300805007	1	0.00386025816698531	0.00946347717252928	0.067890837404615	1	1	1	1	1	1	1	1	1	ucsf_hc.01_1.G217B.00048		ucsf_hc.01_1.H88.04068	ucsf_hc.01_1.H143.09647	ucsf_hc.01_1.G217B.00048										hypothetical protein		near LTR block	I7I48_01358	ACKS23_03058	ACKS0A_09288					1.0	2.58620061469953		2.63147278261063	2.01308216409188	1.12539247577572
ucsf_hc.01_1.G217B.00049		0.117486405578742	1	1	1	3.01423440586906e-05	1	1	1	1	1	1	1	1	1	ucsf_hc.01_1.G217B.00049				ucsf_hc.01_1.G217B.00049										hypothetical protein		near LTR block	I7I48_01357	ACKS23_03057	ACKS0A_09287					1.0	0.720098165655292				2.20107611198492
ucsf_hc.01_1.G217B.00050		0.000405254963757998	1	1	1	0.000375786620945419	1	0.0164032973322638	0.0208468225426621	1	1	1	1	1	1	ucsf_hc.01_1.G217B.00050				ucsf_hc.01_1.G217B.00050		BDFG_09385	D8B26_007817							PHD finger domain protein	HISTO_AL.Contig317.Fgenesh_histo.35.final_new	near LTR block	I7I48_01356	ACKS23_03056	ACKS0A_09286					1.0	1.94621435951835				1.86992757405327		-0.582842875024243	2.05232430816612
ucsf_hc.01_1.G217B.00051		5.56264532890146e-05	0.212860858589196	0.00389447986799213	0.00814099991996257	0.000852082720276015	0.382072784457775	4.80913965217208e-05	0.0667104757631802	1	0.000423164652925203	0.00392463344408718	0.335398799152611	1	1	ucsf_hc.01_1.G217B.00051	ucsf_hc.01_1.G186AR.02730	ucsf_hc.01_1.H88.04072	ucsf_hc.01_1.H143.09642	ucsf_hc.01_1.G217B.00051	ucsf_hc.01_1.G186AR.02730	BDFG_09386	D8B26_007822		Spsc_03685	OphioH327g0987	orf19.4450.2			lectin family integral membrane protein	HISTO_AL.Contig317.genewise.76.final_new	near LTR block	I7I48_01355	ACKS23_03055	ACKS0A_09285					1.0	2.41577028703141	1.56637022185273	1.07100020230257	0.991462102225475	0.856740260214259	0.154938804573471	1.12521537164258	0.456455817120226
ucsf_hc.01_1.G217B.00052	ALG8	0.00390239885921449	0.0747525040575533	0.130908970510877	0.195889774693276	0.286947464375033	0.0133865655431835	0.00010816462604149	0.000335153939447763	1	1	1	0.967169578868851	1	1	ucsf_hc.01_1.G217B.00052	ucsf_hc.01_1.G186AR.02731	ucsf_hc.01_1.H88.04073	ucsf_hc.01_1.H143.09641	ucsf_hc.01_1.G217B.00052	ucsf_hc.01_1.G186AR.02731	BDFG_09387	D8B26_007823				orf19.1659			glucosyltransferase Alg8	HISTO_AL.Contig317.eannot.1496.final_new	near LTR block	I7I48_01354	ACKS23_03054	ACKS0A_09284					1.0	1.1915534858918	1.17386082656232	0.460947994382458	0.770068237017187	0.229197751832821	0.758596749230188	0.711572516400929	-1.39471429570039
ucsf_hc.01_1.G217B.00053		0.0837579141198804	1	1	1	0.418960208496684	1	1	1	1	1	1	1	1	1	ucsf_hc.01_1.G217B.00053				ucsf_hc.01_1.G217B.00053										hypothetical protein		near LTR block	I7I48_01353	ACKS23_03053	ACKS0A_09283					1.0	-0.955990546940851				0.293934426078102
ucsf_hc.01_1.G217B.00054		0.0338600782805024	1	1	1	0.358811575030344	1	0.000103698476998108	0.140911049446941	0.206213809214306	1	0.169740244207888	1	0.592619193382355	1	ucsf_hc.01_1.G217B.00054				ucsf_hc.01_1.G217B.00054		BDFG_01561	D8B26_007824	GQ26_0220390		OphioH327g0985		FA14DRAFT_159430		DDT domain-containing protein	HISTO_AL.Contig317.fgenesh_plus.34.final_new	near LTR block	I7I48_01352	ACKS23_03052	ACKS0A_09282					1.0	0.602570768802541				-0.158384205509863		-0.533471723892726	0.557215837413093	0.332939798896349
ucsf_hc.01_1.G217B.00055	LEU5	0.000439242195329131	0.044897125341026	0.0140674686366265	0.0967750859974623	0.000160334232101459	0.729240243948118	7.37040559494638e-05	0.000560917298483765	0.0466901914177839	0.327145877282533	0.770348573257222	0.841580872179173	0.00101265009857391	0.39052106890144	ucsf_hc.01_1.G217B.00055	ucsf_hc.01_1.G186AR.02736	ucsf_hc.01_1.H88.04078	ucsf_hc.01_1.H143.09638	ucsf_hc.01_1.G217B.00055	ucsf_hc.01_1.G186AR.02736	BDFG_01562	D8B26_007825	GQ26_0220380	Spsc_11318	OphioH327g2546	orf19.2117	FA14DRAFT_160825	FA09DRAFT_327875	mitochondrial carrier protein	HISTO_AL.Contig317.Fgenesh_Neurospora.122.final_new	near LTR block	I7I48_01351	ACKS23_03051	ACKS0A_09281					1.0	1.58136423107873	1.69537916459893	1.17424321379502	0.511728100315245	1.2530319968583	-0.0900274059040855	-0.877479469954436	-2.0741231158522	0.777728491085665
ucsf_hc.01_1.G217B.00056		0.211576380184508	1	1	1	0.0056420992750673	1	1	1	1	1	1	1	1	1	ucsf_hc.01_1.G217B.00056				ucsf_hc.01_1.G217B.00056										hypothetical protein		near LTR block	I7I48_01350	ACKS23_03050	ACKS0A_09280					1.0	-0.531940147039403				1.91455219450233
ucsf_hc.01_1.G217B.00057		0.936555555267662	0.823441497344805	0.645319020383296	0.321694096617615	0.000403079177526692	0.0774550017872404	4.45269366062803e-05	0.105124251650392	1	1	1	0.427636097880143	1	1	ucsf_hc.01_1.G217B.00057	ucsf_hc.01_1.G186AR.02737	ucsf_hc.01_1.H88.04080	ucsf_hc.01_1.H143.09637	ucsf_hc.01_1.G217B.00057	ucsf_hc.01_1.G186AR.02737	BDFG_01564	D8B26_007826				orf19.2009			peroxin 12	HISTO_AL.Contig317.Fgenesh_histo.127.final_new	near LTR block	I7I48_01349	ACKS23_03049	ACKS0A_09279					1.0	-0.0319398178418431	-0.12080505349522	0.179202241897512	-0.340057741238959	1.32426351732256	0.472083114910339	0.921998444345988	-0.865626401990641
ucsf_hc.01_1.G217B.00058	PEX12	0.285198310396797	0.337791034839372	0.0525005913881668	0.115344552638248	0.0322000426308063	0.546962290333479	1	1	0.0826049429343152	1	1	1	1	1	ucsf_hc.01_1.G217B.00058	ucsf_hc.01_1.G186AR.02738	ucsf_hc.01_1.H88.04081	ucsf_hc.01_1.H143.09636	ucsf_hc.01_1.G217B.00058	ucsf_hc.01_1.G186AR.02738			GQ26_0220350						peroxin 12, peroxisome biosynthesis protein		near LTR block	I7I48_01348	ACKS23_03048	ACKS0A_09278					1.0	-0.380128262538291	0.426645882714405	-0.462991247031284	0.708971544343861	-0.551174471723803	-0.100230060675051			0.462189672412032
ucsf_hc.01_1.G217B.00059	NMD3	0.0653983891542563	0.135865164204446	0.100879484609931	0.0495288284540394	0.167396141963234	0.120221700436329	0.000386155678278873	0.0264806661751463	0.00827357623999076	1	0.0508949177821099	0.00756117904551649	0.00769233856796175	2.16084231734519e-05	ucsf_hc.01_1.G217B.00059	ucsf_hc.01_1.G186AR.02739	ucsf_hc.01_1.H88.04082	ucsf_hc.01_1.H143.09635	ucsf_hc.01_1.G217B.00059	ucsf_hc.01_1.G186AR.02739	BDFG_01565	D8B26_007829	GQ26_0220360		OphioH327g1203	orf19.706	FA14DRAFT_105109	FA09DRAFT_329566	nonsense-mediated mRNA decay protein	HISTO_AL.Contig317-snap.13.final_new	near LTR block	I7I48_01347	ACKS23_03047	ACKS0A_09277					1.0	-0.502283818525129	-0.618238260653094	-0.420580516660769	-0.583701988456318	0.2481622395742	0.269222966682475	-0.501658204346489	-0.641846011165683	0.940187888067517
ucsf_hc.01_1.G217B.00060		0.0501502245825776	0.0975050048592748	0.00547529857652327	0.0629558437029919	0.0133399603131445	0.00595406903834944	0.202327287276197	0.00153252713378045	0.0507323924463052	7.02770830350429e-05	0.492362674341008	0.36859478592394	1	1	ucsf_hc.01_1.G217B.00060	ucsf_hc.01_1.G186AR.02740	ucsf_hc.01_1.H88.04083	ucsf_hc.01_1.H143.09634	ucsf_hc.01_1.G217B.00060	ucsf_hc.01_1.G186AR.02740	BDFG_01567	D8B26_007831	GQ26_0220340	Spsc_02144	OphioH327g1160	orf19.6464			DUF1237 domain-containing protein	HISTO_AL.Contig317.eannot.1549.final_new	near LTR block	I7I48_01346	ACKS23_03046	ACKS0A_09276					1.0	0.515305136100339	0.850263249726506	0.95765951979525	-0.542496389577282	0.494084387549367	0.685033763448763	-0.0908302910939085	-0.720902173938951	-0.943749920539158
ucsf_hc.01_1.G217B.00061	CDC27	0.00424526531082349	0.748469582571212	0.0114360958517136	0.00898554834431583	0.0198850719057371	0.00214249255708401	1.14167368381851e-05	0.497118774064892	0.699860132169951	1	1	1	1	1	ucsf_hc.01_1.G217B.00061	ucsf_hc.01_1.G186AR.02741	ucsf_hc.01_1.H88.04085	ucsf_hc.01_1.H143.09633	ucsf_hc.01_1.G217B.00061	ucsf_hc.01_1.G186AR.02741	BDFG_01570	D8B26_007832	GQ26_0220330						DUF1237 domain-containing protein	HISTO_AL.Contig317-snap.15.final_new		I7I48_01345	ACKS23_03045	ACKS0A_09275					1.0	0.968419296305114	0.126053578416752	0.819576232873223	1.3011970328029	-0.51973109391097	1.01025694818286	1.26694306317836	-0.220481311154238	-0.141494391970073
ucsf_hc.01_1.G217B.00062	RAD18	0.557646030919446	0.73144523656274	0.747157067700574	0.259140437545194	0.24229376020106	0.509037113029299	0.844373350764072	1	0.082906892035522	1	0.296020983756335	0.0562590958012015	8.00460444004579e-06	0.075823057411883	ucsf_hc.01_1.G217B.00062	ucsf_hc.01_1.G186AR.02742	ucsf_hc.01_1.H88.04086	ucsf_hc.01_1.H143.09632	ucsf_hc.01_1.G217B.00062	ucsf_hc.01_1.G186AR.02742	BDFG_01572		GQ26_0220320		OphioH327g1158	orf19.3407	FA14DRAFT_125331	FA09DRAFT_357768	postreplication repair E3 ubiquitin-protein ligase rad18	HISTO_AL.Contig317-snap.16.final_new		I7I48_01344	ACKS23_03044	ACKS0A_09274					1.0	-0.145127727255202	0.126020215093459	0.0826521318845987	0.36192241933898	0.232966632992095	-0.12042282697602	-0.024898679780688		0.562396741794245
ucsf_hc.01_1.G217B.00063		0.752538244365105	0.202169951357229	0.829753648223888	0.176353716316981	0.666676949102193	0.26287068371551	0.000471513626438791	0.677331240415284	0.214861827327174	0.00679055559658517	0.166993655093239	0.0211673038858529	0.98666594754306	0.225375435876096	ucsf_hc.01_1.G217B.00063	ucsf_hc.01_1.G186AR.02743	ucsf_hc.01_1.H88.04087	ucsf_hc.01_1.H143.09631	ucsf_hc.01_1.G217B.00063	ucsf_hc.01_1.G186AR.02743	BDFG_01571	D8B26_007835	GQ26_0220310	Spsc_02125	OphioH327g1157	orf19.746	FA14DRAFT_114188	FA09DRAFT_324030	SNF7 family protein	HISTO_AL.Contig317.Fgenesh_histo.131.final_new		I7I48_01343	ACKS23_03043	ACKS0A_09273					1.0	0.0850967699279312	0.554102803452217	-0.0506183227595134	0.520524774521864	0.0781783000033336	0.164566508772702	0.472649072712926	0.118699995491645	0.480713306535211
ucsf_hc.01_1.G217B.00064		0.391339951847573	1	1	1	0.153812413360204	1	1	1	1	1	1	1	1	1	ucsf_hc.01_1.G217B.00064				ucsf_hc.01_1.G217B.00064										hypothetical protein			I7I48_01342	ACKS23_03042	ACKS0A_09272					1.0	0.395415865287735				0.937670272356118
ucsf_hc.01_1.G217B.00065	TRS85	0.186827793003877	0.357462572441958	0.0408775858446102	0.420721685435155	0.0189579318801313	0.0553386705812374	0.000321017184215933	0.518787261484614	0.111401283620995	0.00635014082220799	0.00718418095860772	1	0.685329496425401	0.261110446700751	ucsf_hc.01_1.G217B.00065	ucsf_hc.01_1.G186AR.02745	ucsf_hc.01_1.H88.04089	ucsf_hc.01_1.H143.09629	ucsf_hc.01_1.G217B.00065	ucsf_hc.01_1.G186AR.02745	BDFG_01573	D8B26_007838	GQ26_0220300	Spsc_02137	OphioH327g1150		FA14DRAFT_162337	FA09DRAFT_360691	TRAPP complex subunit Trs85	HISTO_AL.Contig317-snap.18.final_new		I7I48_01341	ACKS23_03041	ACKS0A_09271					1.0	0.340833196714438	0.367037334752677	0.546372706791105	0.259727980254257	0.46532030739369	0.309481252860437	0.515242308119598	0.164215823133659	0.450063007032683
ucsf_hc.01_1.G217B.00066		0.65556821460696	0.227931152983135	0.0278359172344556	0.0227119696625876	0.291360328003733	0.311920673615186	2.70205598478198e-05	0.771339598460801	0.00310284916522653	2.53171788864864e-05	0.160617256192733	0.00261035859167779	1	1	ucsf_hc.01_1.G217B.00066	ucsf_hc.01_1.G186AR.02746	ucsf_hc.01_1.H88.04091	ucsf_hc.01_1.H143.09627	ucsf_hc.01_1.G217B.00066	ucsf_hc.01_1.G186AR.02746	BDFG_01574	D8B26_007839	GQ26_0132340	Spsc_02110	OphioH327g1139	orf19.4705			poly(A) polymerase	HISTO_AL.Contig317.Fgenesh_histo.133.final_new		I7I48_01340	ACKS23_03040	ACKS0A_09270					1.0	-0.110008981537574	-0.584209148027716	-0.592062630897306	-1.26027771391982	-0.182124774322872	-0.150822055289929	0.968141375746921	0.0873314805191239	1.70883331432535
ucsf_hc.01_1.G217B.00067	FIG4	0.140811657596899	0.988202066549686	0.162046645536311	0.291503694721447	0.0622707409029907	0.0484700225908498	0.000278551881696104	0.514043442796046	0.0312257111581895	1.02363258688543e-05	0.323794202813461	0.0069455343954542	1.74685532332219e-05	0.801858445114767	ucsf_hc.01_1.G217B.00067	ucsf_hc.01_1.G186AR.02747	ucsf_hc.01_1.H88.04093	ucsf_hc.01_1.H143.09625	ucsf_hc.01_1.G217B.00067	ucsf_hc.01_1.G186AR.02747	BDFG_01575	D8B26_007841	GQ26_0220280	Spsc_02124	OphioH327g1148	orf19.5586	FA14DRAFT_160937	FA09DRAFT_316608	polyphosphoinositide phosphatase Fig4	HISTO_AL.Contig317-snap.21.final_new		I7I48_01339	ACKS23_03039	ACKS0A_09269					1.0	-0.368071056852397	0.0137327024294143	-0.384697267881037	-0.324086003329963	0.446296958876981	0.466383146660547	-0.522813844244891	-0.225603399156665	-0.740204188005776
ucsf_hc.01_1.G217B.00068		1.10852339613411e-05	0.526094087585186	0.00392643652774942	0.000396295151198261	1.13109811145682e-05	0.0783106102638728	1	1	1	1	1	1	1	1	ucsf_hc.01_1.G217B.00068	ucsf_hc.01_1.G186AR.02749	ucsf_hc.01_1.H88.04096	ucsf_hc.01_1.H143.09622	ucsf_hc.01_1.G217B.00068	ucsf_hc.01_1.G186AR.02749									hypothetical protein	HISTO_AL.Contig317.Fgenesh_histo.135.final_new		I7I48_01338	ACKS23_03038	ACKS0A_09268					1.0	-3.86421372023723	-0.484724567791937	-1.43552679116752	-3.23021643104316	-2.40434337256538	0.322618452505383
ucsf_hc.01_1.G217B.00069		1.00149615501911e-05	0.0768102425333031	0.00157312183573677	0.14774795696222	1.46530205618498e-07	0.146233728317516	0.000150752270441483	0.000112624031864544	0.759964659616395	0.403915637998749	0.00571068460331047	1	0.000761599651306324	0.57623893700274	ucsf_hc.01_1.G217B.00069	ucsf_hc.01_1.G186AR.02750	ucsf_hc.01_1.H88.04097	ucsf_hc.01_1.H143.09621	ucsf_hc.01_1.G217B.00069	ucsf_hc.01_1.G186AR.02750	BDFG_01577	D8B26_007842	GQ26_0380570	Spsc_06990	OphioH327g5538		FA14DRAFT_113293	FA09DRAFT_332324	class I alpha-mannosidase	HISTO_AL.Contig317.Fgenesh_histo.156.final_new		I7I48_01337	ACKS23_03037	ACKS0A_09267					1.0	-3.65143854331562	-1.10322213015653	-2.77117885843567	-0.766384493369186	-4.00653300438817	-0.309866976124593	-2.67995991550466	-1.26714696046282	0.128408805569687
ucsf_hc.01_1.G217B.00070		0.0032134079160904	0.645506694570791	0.00803411574744056	1	6.91475121857435e-05	0.133513768256711	1	1	1	1	1	1	1	1	ucsf_hc.01_1.G217B.00070	ucsf_hc.01_1.G186AR.02751	ucsf_hc.01_1.H88.04098		ucsf_hc.01_1.G217B.00070	ucsf_hc.01_1.G186AR.02751									hypothetical protein			I7I48_01336	ACKS23_03036	ACKS0A_09266					1.0	-2.59335520739608	0.364337969501167	2.85832665149681		2.25510134171571	0.612506574212631
ucsf_hc.01_1.G217B.00071		0.00101385553262419	0.0593347584020497	7.73741291589371e-05	0.025590709763993	0.0101409282193702	0.000398064286386059	0.000657426581832382	0.390041318182607	1	1	1	1	1	1	ucsf_hc.01_1.G217B.00071	ucsf_hc.01_1.G186AR.02752	ucsf_hc.01_1.H88.04099	ucsf_hc.01_1.H143.09618	ucsf_hc.01_1.G217B.00071	ucsf_hc.01_1.G186AR.02752	BDFG_01578	D8B26_000972							3-demethylubiquinone-9 3-methyltransferase	HISTO_AL.Contig317.eannot.1564.final_new		I7I48_01335	ACKS23_03035	ACKS0A_09265					1.0	-3.0635615088726	-3.80914001470435	-3.89988804298182	-2.92278352503864	-0.575178722905898	-1.63986051966755	-1.25074485690682	0.285627885487894
ucsf_hc.01_1.G217B.00072		0.00332101475930801	1	1	1	0.991600727420553	1	1	1	1	1	1	1	1	1	ucsf_hc.01_1.G217B.00072				ucsf_hc.01_1.G217B.00072										hypothetical protein			I7I48_01334	ACKS23_03034	ACKS0A_09264					1.0	-2.15262557841412				0.00449359447457454
ucsf_hc.01_1.G217B.00073		0.0022047926918944	0.0771322580620043	0.00449363054577909	0.0438186001354431	0.000432572467988797	0.000617872296159475	0.234914517162875	0.219679324481402	0.00286345689758708	1	1	1	1	1	ucsf_hc.01_1.G217B.00073	ucsf_hc.01_1.G186AR.02753	ucsf_hc.01_1.H88.04100	ucsf_hc.01_1.H143.09617	ucsf_hc.01_1.G217B.00073	ucsf_hc.01_1.G186AR.02753	BDFG_01580	D8B26_007848	GQ26_0220260						eukaryotic translation initiation factor 2-alpha kinase	HISTO_AL.Contig317.Fgenesh_Aspergillus.162.final_new		I7I48_01333	ACKS23_03033	ACKS0A_09263					1.0	-1.26823104311027	-1.16871930958102	-1.04302385569074	-0.685787710789787	-0.972066046434798	-1.13778571946055	-0.15191235108201	0.416392296417381	1.32873629642049
ucsf_hc.01_1.G217B.00074		0.0153425532207527	0.0850866780460677	0.201427961186967	0.140056415823873	0.00414736910708642	0.628562156717075	2.66359923589982e-05	0.356764406006324	0.615493404122275	0.0422505284811706	0.0456644027616063	0.875456807454772	1	1	ucsf_hc.01_1.G217B.00074	ucsf_hc.01_1.G186AR.02754	ucsf_hc.01_1.H88.04101	ucsf_hc.01_1.H143.09616	ucsf_hc.01_1.G217B.00074	ucsf_hc.01_1.G186AR.02754	BDFG_01581	D8B26_007849	GQ26_0220250	Spsc_08412	OphioH327g1887	orf19.391			C6 zinc finger domain-containing protein	HISTO_AL.Contig317.eannot.1584.final_new		I7I48_01332	ACKS23_03032	ACKS0A_09262					1.0	-0.798929913419338	1.06008506043591	0.372942986174154	0.594532094538786	-0.823909840600505	0.0854036460616454	1.81299177826013	0.257817990355337	0.15915936198977
ucsf_hc.01_1.G217B.00075	TYR6	5.48916856331894e-05	0.462093985225883	0.763867549414975	0.177541910814551	1.36974486214117e-06	0.606172699738434	0.488724419864674	0.674502307973017	0.774598720585451	1	1	1	1	1	ucsf_hc.01_1.G217B.00075	ucsf_hc.01_1.G186AR.02755	ucsf_hc.01_1.H88.04105	ucsf_hc.01_1.H143.09612	ucsf_hc.01_1.G217B.00075	ucsf_hc.01_1.G186AR.02755	BDFG_01582	D8B26_007850	GQ26_0151820						tyrosinase central domain-containing protein	HISTO_AL.Contig317-snap.27.final_new		I7I48_01331	ACKS23_03031	ACKS0A_09261					1.0	-2.30017125325887	-0.618400097542086	-0.349250673377349	0.819452189442364	-2.55324353949694	0.232321957956951	0.111793190263912	-0.285585151632503	0.173358389945273
ucsf_hc.01_1.G217B.00076		0.134596873306001	0.199800630798706	0.0610578405934978	0.0162320758494499	0.00380648528198927	0.0002534042226916	0.0335924734680615	0.724642715728548	0.124322692135127	0.0434037526417229	0.00422216415168282	0.336086790886287	0.0594477202499132	0.000439110335115138	ucsf_hc.01_1.G217B.00076	ucsf_hc.01_1.G186AR.02758	ucsf_hc.01_1.H88.04106	ucsf_hc.01_1.H143.09611	ucsf_hc.01_1.G217B.00076	ucsf_hc.01_1.G186AR.02758	BDFG_01583	D8B26_007851	GQ26_0220240	Spsc_00054	OphioH327g3644	orf19.5182	FA14DRAFT_159741	FA09DRAFT_302701	DNA polymerase delta catalytic subunit	HISTO_AL.Contig317.eannot.1566.final_new		I7I48_01330	ACKS23_03030	ACKS0A_09260					1.0	0.457630964236104	0.839204353416751	0.441508541272115	1.07420883659564	0.631361641245356	1.83811079342427	-0.161160171023054	-0.132475603990001	-0.512340993862462
ucsf_hc.01_1.G217B.00077		0.650196530450159	0.64253520195759	0.0378141635324714	0.102233453486675	0.871791582045294	0.0399278460427596	0.402463687276437	0.102687247187279	1	1	1	1	1	1	ucsf_hc.01_1.G217B.00077	ucsf_hc.01_1.G186AR.02759	ucsf_hc.01_1.H88.04107	ucsf_hc.01_1.H143.09610	ucsf_hc.01_1.G217B.00077	ucsf_hc.01_1.G186AR.02759	BDFG_01584	D8B26_007852							hypothetical protein	HISTO_AL.Contig317.Fgenesh_histo.161.final_new		I7I48_01329	ACKS23_03029	ACKS0A_09259					1.0	-0.149547164028894	-0.214171042666954	-0.749604109842586	-0.688156026159745	-0.0377066357276208	0.513726225616522	0.152096716816281	-0.718857549649877
ucsf_hc.01_1.G217B.00078		0.0842527787454226	0.741949977541824	0.334224892188298	0.566171790418039	0.122212245739631	0.0635633471499013	0.904198942632021	1	1	1	1	1	1	1	ucsf_hc.01_1.G217B.00078	ucsf_hc.01_1.G186AR.02760	ucsf_hc.01_1.H88.04108	ucsf_hc.01_1.H143.09609	ucsf_hc.01_1.G217B.00078	ucsf_hc.01_1.G186AR.02760	BDFG_01585								hypothetical protein	HISTO_AL.Contig317.Fgenesh_histo.162.final_new		I7I48_01328	ACKS23_03028	ACKS0A_09258					1.0	0.495745210589888	-0.132918048050791	-0.242657923716557	-0.175706717970276	0.316192526593746	0.364180813097628	-0.022772291732412
ucsf_hc.01_1.G217B.00079		0.384200737208624	1	1	1	0.00667550660722879	1	2.36582554264027e-05	1	0.0108452637589744	0.0397937947502053	0.315188855434496	1	0.00165295184305723	1	ucsf_hc.01_1.G217B.00079				ucsf_hc.01_1.G217B.00079		BDFG_01586		GQ26_0220220	Spsc_13765	OphioH327g8135		FA14DRAFT_160498		hypothetical protein	HISTO_AL.Contig317.Fgenesh_histo.163.final_new		I7I48_01327	ACKS23_03027	ACKS0A_09257					1.0	-0.224510244926975				-0.684588304342089		1.04880373356402		0.960469120956053
ucsf_hc.01_1.G217B.00080		0.78118427988515	1	1	1	0.494009148225748	1	1	1	1	1	1	1	1	1	ucsf_hc.01_1.G217B.00080				ucsf_hc.01_1.G217B.00080										hypothetical protein			I7I48_01325	ACKS23_03025	ACKS0A_09255					1.0	-0.0949188890947763				0.174697895598743
ucsf_hc.01_1.G217B.00081		0.00721704204247944	1	1	1	1	1	0.251830218967393	1	1	0.0187533373582116	1	1	1	1	ucsf_hc.01_1.G217B.00081						BDFG_01587			Spsc_10503					hypothetical protein	HISTO_AL.Contig317.Fgenesh_Neurospora.171.final_new		I7I48_01326	ACKS23_03026	ACKS0A_09256					1.0	-3.43332147995038						-0.335026816888543
ucsf_hc.01_1.G217B.00082		0.00234809524842853	0.0878552439486702	0.00165688756205582	0.00226140197686099	5.59041384166528e-05	3.72269316190349e-05	1.02804204673176e-06	0.269412502455752	0.342795766305543	0.000140958620386256	1	1	0.00056596651249679	0.0905216066246301	ucsf_hc.01_1.G217B.00082	ucsf_hc.01_1.G186AR.02765	ucsf_hc.01_1.H88.04113	ucsf_hc.01_1.H143.09604	ucsf_hc.01_1.G217B.00082	ucsf_hc.01_1.G186AR.02765	BDFG_01588	D8B26_007856	GQ26_0220200	Spsc_10509			FA14DRAFT_125505	FA09DRAFT_292725	cyanate hydratase	HISTO_AL.Contig317.eannot.1587.final_new		I7I48_01324	ACKS23_03024	ACKS0A_09254					1.0	-1.17284116618883	-1.35217409407395	-2.4024826131279	-2.1688069319129	-1.55526486642355	-3.96787260724804	-1.61578496873121	0.522766262576669	-0.450951201529917
ucsf_hc.01_1.G217B.00083		0.201052365192372	1	1	1	0.562889663422524	1	1	1	1	0.00449459338471039	1	1	1	1	ucsf_hc.01_1.G217B.00083				ucsf_hc.01_1.G217B.00083					Spsc_07852					hypothetical protein			I7I48_01323	ACKS23_03023	ACKS0A_09253					1.0	-0.985221002640595				-0.339852240768105
ucsf_hc.01_1.G217B.00084		0.00732409167625276	0.0332976714186105	0.0500728961058344	0.000794096720575467	0.618993561702173	0.680620046796948	0.142543156763792	1	0.809189227981802	6.90983782773219e-06	1	1	1	1	ucsf_hc.01_1.G217B.00084	ucsf_hc.01_1.G186AR.02766	ucsf_hc.01_1.H88.04114	ucsf_hc.01_1.H143.09603	ucsf_hc.01_1.G217B.00084	ucsf_hc.01_1.G186AR.02766	BDFG_01589		GQ26_0180910	Spsc_10975					hypothetical protein	HISTO_AL.Contig317.Fgenesh_Aspergillus.181.final_new		I7I48_01322	ACKS23_03022	ACKS0A_09252					1.0	-1.4806096656147	-1.88730591288529	-0.752764731245883	-2.57865812597067	0.227530635779402	0.114669174645267	0.186136637421516		0.216502079853425
ucsf_hc.01_1.G217B.00085		0.00201313858803728	0.0304011186521707	0.0144172883911352	0.162616176655697	0.11079122221241	0.0120778402099683	0.000650428212889647	1.57067256488649e-07	0.00256931167025237	1	1	1	1	1	ucsf_hc.01_1.G217B.00085	ucsf_hc.01_1.G186AR.02767	ucsf_hc.01_1.H88.04115	ucsf_hc.01_1.H143.09602	ucsf_hc.01_1.G217B.00085	ucsf_hc.01_1.G186AR.02767	BDFG_01590	D8B26_004911	GQ26_0062100						hypothetical protein	HISTO_AL.Contig317.Fgenesh_histo.165.final_new		I7I48_01321	ACKS23_03021	ACKS0A_09251	Ryp1_ChIP	Ryp2_ChIP	Ryp3_ChIP		1.0	-2.14585578312339	-2.21011029150765	-1.62462029902825	-0.732921937962072	-0.671045609308513	0.94336104617996	0.548396769041105	2.64010208725291	-2.93065987904334
ucsf_hc.01_1.G217B.00086	PLD1	4.71302083573331e-06	0.0151566664115618	7.30467241841504e-05	0.000150202596801315	2.41634166966344e-07	0.00107980771708292	0.107781145372282	0.0157852395541025	0.0119767425111921	0.102280294312408	0.00800823389469551	1	0.000857571890066718	0.0831140636969372	ucsf_hc.01_1.G217B.00086	ucsf_hc.01_1.G186AR.02769	ucsf_hc.01_1.H88.04116	ucsf_hc.01_1.H143.09601	ucsf_hc.01_1.G217B.00086	ucsf_hc.01_1.G186AR.02769	BDFG_01591	D8B26_007859	GQ26_0390390	Spsc_14275	OphioH327g2700		FA14DRAFT_126425	FA09DRAFT_331635	phospholipase D Active site domain-containing protein	HISTO_AL.Contig317.Fgenesh_histo.177.final_new		I7I48_01320	ACKS23_03020	ACKS0A_09250	Ryp1_ChIP	Ryp2_ChIP	Ryp3_ChIP		1.0	-5.05661397324186	-5.0476343042258	-4.63788584496476	-5.80207700699095	-4.35140000770034	-1.32057515561266	-0.134275941861488	1.94681812334642	-1.16686012407594
ucsf_hc.01_1.G217B.00087		0.00101636035341769	0.35138066781572	0.00443399112361775	0.0146554260557532	8.26763370659104e-07	0.0018960279752067	1	1	1	1	1	1	1	1	ucsf_hc.01_1.G217B.00087	ucsf_hc.01_1.G186AR.02771	ucsf_hc.01_1.H88.04117	ucsf_hc.01_1.H143.09600	ucsf_hc.01_1.G217B.00087	ucsf_hc.01_1.G186AR.02771									hypothetical protein	HISTO_AL.Contig317.eannot.1568.final_new		I7I48_01319	ACKS23_03019	ACKS0A_09249	Ryp1_ChIP	Ryp2_ChIP	Ryp3_ChIP		1.0	-2.02599305563789	-3.4740288447882	-3.22856309299318	1.0498980722205	-3.52265506698191	-1.88443404748452
ucsf_hc.01_1.G217B.00088		0.000847283441726713	1	1	1	8.2363089177318e-05	1	0.000237317627700377	0.00554428043754202	1	1	0.00205542663289165	1	0.529173210224243	1	ucsf_hc.01_1.G217B.00088				ucsf_hc.01_1.G217B.00088		BDFG_01593	D8B26_007858			OphioH327g5757		FA14DRAFT_82225		C-terminal Left-handed parallel beta-Helix (LbH) domain-containing protein	HISTO_AL.Contig317.Fgenesh_Aspergillus.3.final_new		I7I48_01318	ACKS23_03018	ACKS0A_09248					1.0	-1.85781507028066				-2.14422132456947		0.721740547918098	-1.29301795942564
ucsf_hc.01_1.G217B.00089	YBP2	0.00168562495445161	0.076406426804137	0.0078443026610496	0.11891465825221	6.59820206704025e-05	0.0248469015673282	5.95309394243915e-05	3.67429198023195e-07	0.00135374417104586	0.000237273245893684	0.534158918694438	1	1	1	ucsf_hc.01_1.G217B.00089	ucsf_hc.01_1.G186AR.02772	ucsf_hc.01_1.H88.04119	ucsf_hc.01_1.H143.09598	ucsf_hc.01_1.G217B.00089	ucsf_hc.01_1.G186AR.02772	BDFG_01594	D8B26_007861	GQ26_0220170	Spsc_09734	OphioH327g5178				Kinetochor_Ybp2 superfamily protein	HISTO_AL.Contig317.Fgenesh_histo.181.final_new		I7I48_01317	ACKS23_03017	ACKS0A_09247					1.0	-1.10572481522472	-1.12523282271428	-1.11775248159042	-0.508673641585722	-1.15783180841483	-0.388007232727427	-0.666745072516733	1.95502724609527	-1.50684150738553
ucsf_hc.01_1.G217B.00090		0.0879714069798282	0.0361669858336068	0.00225980541350752	0.00157121794690148	0.679668165597385	0.00403494883642501	6.55103994099887e-07	1	1	1	1	0.68882220115396	1	1	ucsf_hc.01_1.G217B.00090	ucsf_hc.01_1.G186AR.02773	ucsf_hc.01_1.H88.04121	ucsf_hc.01_1.H143.09595	ucsf_hc.01_1.G217B.00090	ucsf_hc.01_1.G186AR.02773	BDFG_01596					orf19.5365.1			DUF3317 superfamily protein	HISTO_AL.Contig317.Fgenesh_Aspergillus.15.final_new		I7I48_01316	ACKS23_03016	ACKS0A_09246					1.0	0.500638482796597	1.32895517330241	1.37668855752071	1.73947117500477	-0.0977349609412794	-1.00560979191914	-5.71575954055718
ucsf_hc.01_1.G217B.00091		0.552195601950086	0.43837872276237	1	0.0480700042192248	1	1	1	1	1	1	1	1	1	1	ucsf_hc.01_1.G217B.00091	ucsf_hc.01_1.G186AR.02774		ucsf_hc.01_1.H143.09594											hypothetical protein			I7I48_01315	ACKS23_03015	ACKS0A_09245					1.0	0.506603381179441	0.834543460357364		1.8596707399514
ucsf_hc.01_1.G217B.00092		0.69428517678452	0.0430661673611735	0.00476300832174212	0.270742058633569	0.0269737465312208	0.836631103429822	0.00135779674696564	0.00350720608055281	0.0403935167710597	0.000476388356355685	0.309299750894785	0.661267753922457	1	0.00840870890386678	ucsf_hc.01_1.G217B.00092	ucsf_hc.01_1.G186AR.02775	ucsf_hc.01_1.H88.04123	ucsf_hc.01_1.H143.09593	ucsf_hc.01_1.G217B.00092	ucsf_hc.01_1.G186AR.02775	BDFG_01597	D8B26_007863	GQ26_0220120	Spsc_13767	OphioH327g8136	orf19.5234		FA09DRAFT_340575	DHHC zinc finger membrane protein	HISTO_AL.Contig317.eannot.1569.final_new		I7I48_01314	ACKS23_03014	ACKS0A_09244					1.0	-0.0984349750813829	-1.941909649147	-0.964300941105726	-0.368906341010461	0.44880800122656	0.0285376234570096	0.560760552202821	1.34162448744662	-0.650865411127969
ucsf_hc.01_1.G217B.00093		0.0244579697332455	0.0350511370962475	0.000351392582174926	0.0104370069034185	0.199574414607646	0.00231012008184478	1	1	1	1	1	1	1	1	ucsf_hc.01_1.G217B.00093	ucsf_hc.01_1.G186AR.02776	ucsf_hc.01_1.H88.04124	ucsf_hc.01_1.H143.09591	ucsf_hc.01_1.G217B.00093	ucsf_hc.01_1.G186AR.02776									lignin degradation protein			I7I48_01313	ACKS23_03013	ACKS0A_09243					1.0	-1.04888781624753	-1.88036152032611	-3.14584193077217	-2.59645718716905	-0.624326888764007	-1.33550501478596
ucsf_hc.01_1.G217B.00094		0.00999159145202207	1	1	1	0.840302032664309	1	1	1	1	1	1	1	1	1	ucsf_hc.01_1.G217B.00094				ucsf_hc.01_1.G217B.00094										hypothetical protein			I7I48_01311	ACKS23_03011	ACKS0A_09241					1.0	-1.66230852679688				0.0933023296648385
ucsf_hc.01_1.G217B.00095		0.13512881072323	1	1	1	1	1	1	1	1	1	1	1	1	1	ucsf_hc.01_1.G217B.00095														hypothetical protein			I7I48_01312	ACKS23_03012	ACKS0A_09242					1.0	-1.02291041960038
ucsf_hc.01_1.G217B.00096		0.0281743357421209	1	1	1	0.249028444236038	1	1	1	1	1	1	1	1	1	ucsf_hc.01_1.G217B.00096				ucsf_hc.01_1.G217B.00096										hypothetical protein			I7I48_01310	ACKS23_03010	ACKS0A_09240					1.0	-1.47700443173575				0.702322541650685
ucsf_hc.01_1.G217B.00097		0.0521372307738666	1	1	1	1	1	1	1	1	1	1	1	1	1	ucsf_hc.01_1.G217B.00097														hypothetical protein			I7I48_01309	ACKS23_03009	ACKS0A_09239					1.0	-1.77816548064768
ucsf_hc.01_1.G217B.00098	PFA3	0.00192655156926549	0.939029882699888	0.183874369037838	0.416486976801595	0.000109251719973978	0.156110458396541	0.00294637753001498	0.398397347237298	0.106871296677766	0.153241644381216	0.222804277584232	0.040556380992841	3.01207603791227e-05	0.112107456670533	ucsf_hc.01_1.G217B.00098	ucsf_hc.01_1.G186AR.02777	ucsf_hc.01_1.H88.04127	ucsf_hc.01_1.H143.09588	ucsf_hc.01_1.G217B.00098	ucsf_hc.01_1.G186AR.02777	BDFG_01598	D8B26_007866	GQ26_0220110	Spsc_10500	OphioH327g8064	orf19.6802	FA14DRAFT_147809	FA09DRAFT_331496	palmitoyltransferase pfa3	HISTO_AL.Contig317.eannot.1570.final_new	near LTR block	I7I48_01308	ACKS23_03008	ACKS0A_09238					1.0	1.16541879820564	-0.0307018097830296	-0.364965481188012	0.247664802880617	1.16017662106529	-0.248820077641471	-0.269376815458607	0.208541300790779	-0.433569743242838
ucsf_hc.01_1.G217B.00099	TFC3	0.0681732003218134	0.619747839606861	0.0126041754325464	0.0869855532411795	0.00122905345830035	0.196019460776716	2.37042972838912e-06	1	0.226649302766268	1	0.0446024193705535	1	1	1	ucsf_hc.01_1.G217B.00099	ucsf_hc.01_1.G186AR.02778	ucsf_hc.01_1.H88.04128	ucsf_hc.01_1.H143.09587	ucsf_hc.01_1.G217B.00099	ucsf_hc.01_1.G186AR.02778	BDFG_01599		GQ26_0220090		OphioH327g8060				TFIIIC transcription initiation factor complex subunits Tfc3	HISTO_AL.Contig317.Fgenesh_histo.14.final_new	near LTR block	I7I48_01307	ACKS23_03007	ACKS0A_09237					1.0	-0.628365572487446	0.279553456873145	0.914443503031877	0.558589792408732	-0.729556153197315	0.195928451711413	-2.12062510391656		-0.33937291243245
ucsf_hc.01_1.G217B.00100		0.00332101475930801	0.212406610593808	0.00427648353344997	0.00377218775199886	1.20349710535879e-05	0.0434031892720468	0.000120861036176174	0.804276346541102	1	1	0.00289002765914366	1	1	0.000458224803500733	ucsf_hc.01_1.G217B.00100	ucsf_hc.01_1.G186AR.02779	ucsf_hc.01_1.H88.04131	ucsf_hc.01_1.H143.09586	ucsf_hc.01_1.G217B.00100	ucsf_hc.01_1.G186AR.02779	BDFG_01600	D8B26_007872			OphioH327g4129			FA09DRAFT_327267	hypothetical protein	HISTO_AL.Contig317.eannot.1574.final_new	near LTR block	I7I48_01306	ACKS23_03006	ACKS0A_09236					1.0	-1.62981523421589	-0.684706119315188	-2.02295337244115	-2.40795528933818	-1.6719819262573	-1.21748140426598	-0.878532621385968	0.107546360249707
ucsf_hc.01_1.G217B.00101		0.00173377384779681	0.342637327795788	0.304762308707018	0.927735496229915	3.46436866007902e-05	0.000980933246552049	2.5443305779847e-06	0.00928271323025372	0.203303906485605	0.150915912311606	0.0269026081941113	0.0977486440911443	0.178165550018375	0.00034641115934424	ucsf_hc.01_1.G217B.00101	ucsf_hc.01_1.G186AR.02780	ucsf_hc.01_1.H88.04132	ucsf_hc.01_1.H143.09585	ucsf_hc.01_1.G217B.00101	ucsf_hc.01_1.G186AR.02780	BDFG_01601	D8B26_007871	GQ26_0051780	Spsc_02905	OphioH327g1604	orf19.1240	FA14DRAFT_160841	FA09DRAFT_327313	hypothetical protein	HISTO_AL.Contig317.Fgenesh_histo.16.final_new	near LTR block	I7I48_01305	ACKS23_03005	ACKS0A_09235					1.0	1.1960717381398	0.3356331568838	-0.219020930064481	-0.025469856424011	1.42202097686155	1.01309229782047	-1.57317631191246	0.887585357894948	-0.351563460493949
ucsf_hc.01_1.G217B.00102		0.0755982737762218	1	1	1	0.00549987517512197	1	1	1	1	1	1	1	1	1	ucsf_hc.01_1.G217B.00102				ucsf_hc.01_1.G217B.00102										hypothetical protein		near LTR block	I7I48_01304	ACKS23_03004	ACKS0A_09234					1.0	0.744524111656029				1.65322621535016
ucsf_hc.01_1.G217B.00103		0.856978408891865	0.794356408773381	0.207647867081244	0.970443013650623	1.73574374293826e-05	0.0174295050859515	0.499348297186473	0.00162635841213919	0.0837903650850455	1	0.989748589140719	1	1	1	ucsf_hc.01_1.G217B.00103	ucsf_hc.01_1.G186AR.02783	ucsf_hc.01_1.H88.04133	ucsf_hc.01_1.H143.09584	ucsf_hc.01_1.G217B.00103	ucsf_hc.01_1.G186AR.02783	BDFG_01603	D8B26_007869	GQ26_0051700		OphioH327g1603				hypothetical protein	HISTO_AL.Contig317.eannot.1452.final_new	near LTR block	I7I48_01303	ACKS23_03003	ACKS0A_09233					1.0	0.0579275301203532	0.112843416583606	-0.306989799299245	-0.0112382468286452	-1.62824041295841	-0.526576867654509	-0.045181289492886	-0.569483783254688	1.02655451656926
ucsf_hc.01_1.G217B.00104		0.0224916841819487	0.0605359401336982	0.00331376524339686	0.00502861101112747	0.638330019074617	0.00859455909574092	1	1	1	2.00486685969882e-05	1	1	1	1	ucsf_hc.01_1.G217B.00104	ucsf_hc.01_1.G186AR.02784	ucsf_hc.01_1.H88.04134	ucsf_hc.01_1.H143.09583	ucsf_hc.01_1.G217B.00104	ucsf_hc.01_1.G186AR.02784				Spsc_02523					hypothetical protein		near LTR block	I7I48_01302	ACKS23_03002	ACKS0A_09232					1.0	1.38193213658542	1.42739622108533	1.77497627410294	1.65822834724167	-0.226192494001392	0.957902471024741
ucsf_hc.01_1.G217B.00105		0.156726609012185	0.746337335922533	0.0405245186415261	0.0847060506490625	0.164127313320125	0.214508626624455	2.12485699117417e-05	0.904484277848165	0.184199631453261	1	0.97440390824753	1	1	1	ucsf_hc.01_1.G217B.00105	ucsf_hc.01_1.G186AR.02785	ucsf_hc.01_1.H88.04135	ucsf_hc.01_1.H143.09582	ucsf_hc.01_1.G217B.00105	ucsf_hc.01_1.G186AR.02785	BDFG_01604	D8B26_007868	GQ26_0051710		OphioH327g1602				translation initiation factor 4B	HISTO_AL.Contig317.Fgenesh_Aspergillus.23.final_new	near LTR block	I7I48_01301	ACKS23_03001	ACKS0A_09231					1.0	-0.354031442021115	0.135572570591613	-0.600101211043398	-0.724080347074161	-0.309745831721933	0.17605379014533	0.810607613380502	-0.0494977015049534	0.43846008772043
ucsf_hc.01_1.G217B.00106		0.000142863881312603	1	1	1	0.000837975266890008	1	1	1	1	1	1	1	1	1	ucsf_hc.01_1.G217B.00106				ucsf_hc.01_1.G217B.00106										hypothetical protein		near LTR block	I7I48_01299	ACKS23_02999	ACKS0A_09229					1.0	3.70197698496077				1.98903543542425
ucsf_hc.01_1.G217B.00107		3.53828235701234e-05	0.0229514756664622	0.000516289868104216	0.000715175769521651	0.000538775542083681	0.00311943224833517	0.00097250142427552	1	1	1	1	1	1	1	ucsf_hc.01_1.G217B.00107	ucsf_hc.01_1.G186AR.02786	ucsf_hc.01_1.H88.04137	ucsf_hc.01_1.H143.09580	ucsf_hc.01_1.G217B.00107	ucsf_hc.01_1.G186AR.02786	BDFG_01605								cupin superfamily protein	HISTO_AL.Contig317.eannot.1457.final_new	near LTR block	I7I48_01300	ACKS23_03000	ACKS0A_09230					1.0	-7.96831641591331	-4.9757004717692	-4.40094695432744	-5.79273051637234	-2.33980986480521	-3.2256425993906	-0.756265887631244
ucsf_hc.01_1.G217B.00108		0.130919216338065	1	1	1	1	1	1	1	1	1	1	1	1	1	ucsf_hc.01_1.G217B.00108														hypothetical protein		near LTR block	I7I48_01298	ACKS23_02998	ACKS0A_09228					1.0	1.51281080612333
ucsf_hc.01_1.G217B.00109		0.230725733789103	1	1	1	1	1	1	1	1	1	1	1	1	1	ucsf_hc.01_1.G217B.00109														hypothetical protein		near LTR block	I7I48_01297	ACKS23_02997	ACKS0A_09227					1.0	1.07532825068461
ucsf_hc.01_1.G217B.00110		0.668544494183033	0.199694930265121	0.0864618332925065	0.0421385137342151	6.53127272873923e-05	0.00574109882382296	1	1	1	1	1	1	1	1	ucsf_hc.01_1.G217B.00110	ucsf_hc.01_1.G186AR.02791	ucsf_hc.01_1.H88.04140	ucsf_hc.01_1.H143.09576	ucsf_hc.01_1.G217B.00110	ucsf_hc.01_1.G186AR.02791									hypothetical protein	HISTO_AL.Contig317-snap.44.final_new	near LTR block	I7I48_01296	ACKS23_02996	ACKS0A_09226					1.0	0.156144378190902	-0.748202615167818	-0.636478838904416	-0.771414461014595	1.56982928679537	-0.821836484576607
ucsf_hc.01_1.G217B.00111		0.918519520713911	0.0732518065301678	0.0143558034449896	0.00810821283535008	0.000761899513497113	0.0614088075211573	0.00199808791704076	1	1	1	1	1	1	1	ucsf_hc.01_1.G217B.00111	ucsf_hc.01_1.G186AR.02793	ucsf_hc.01_1.H88.04142	ucsf_hc.01_1.H143.09573	ucsf_hc.01_1.G217B.00111	ucsf_hc.01_1.G186AR.02793	BDFG_01606								hypothetical protein	HISTO_AL.Contig317-snap.45.final_new	near LTR block	I7I48_01295	ACKS23_02995	ACKS0A_09225					1.0	-0.0291183040033811	-0.871241422396028	-0.719892454456035	-0.954954804924697	0.810627977754158	-0.496123673569072	0.316701934046651
ucsf_hc.01_1.G217B.00112	SED5	0.0697162103011274	0.448437921032838	0.347253047490735	0.0845307576724208	0.000944271052658332	0.647149168573595	0.00013309709979229	0.0129430890983721	0.382859087757712	1	0.248713160018472	0.0454494624175456	0.429415167819888	0.990329563054842	ucsf_hc.01_1.G217B.00112	ucsf_hc.01_1.G186AR.02795	ucsf_hc.01_1.H88.04143	ucsf_hc.01_1.H143.09572	ucsf_hc.01_1.G217B.00112	ucsf_hc.01_1.G186AR.02795	BDFG_01608	D8B26_000012	GQ26_0041780		OphioH327g3334	orf19.6039	FA14DRAFT_120294	FA09DRAFT_335454	syntaxin	HISTO_AL.Contig317.eannot.1576.final_new	near LTR block	I7I48_01294	ACKS23_02994	ACKS0A_09224					1.0	0.675215965629635	0.306267790873452	0.258370670973255	0.588950561060618	0.860521555665687	-0.0673234235944173	0.592912633235937	0.879371570666344	-0.267600691791152
ucsf_hc.01_1.G217B.00113		0.52431953363396	1	1	1	0.0314500150614047	1	1	1	1	1	1	1	1	1	ucsf_hc.01_1.G217B.00113				ucsf_hc.01_1.G217B.00113										hypothetical protein		near LTR block	I7I48_01293	ACKS23_02993	ACKS0A_09223					1.0	0.288022236767527				0.748618110287121
ucsf_hc.01_1.G217B.00114		0.466636666938742	0.0290877339351251	0.0242276115378736	0.108550676072893	0.0231862349343225	0.00301878397229118	1.58107159069009e-06	0.00040675727068565	1	1	0.00598375253679573	1	1	1	ucsf_hc.01_1.G217B.00114	ucsf_hc.01_1.G186AR.02797	ucsf_hc.01_1.H88.04145	ucsf_hc.01_1.H143.09569	ucsf_hc.01_1.G217B.00114	ucsf_hc.01_1.G186AR.02797	BDFG_01610	D8B26_001507			OphioH327g8274				RTA1 domain-containing protein	HISTO_AL.Contig317.Fgenesh_histo.44.final_new	near LTR block	I7I48_01291	ACKS23_02991	ACKS0A_09221					1.0	-0.325459879969167	2.28270892796468	1.3576032762001	-1.50750870071184	-0.750690015833129	1.71271453804934	3.59500117321695	1.92033264920358
ucsf_hc.01_1.G217B.00115		0.0006026843526403	0.0501260609134293	0.909469266593662	0.0736058320586231	7.43349867059996e-05	0.806023127412514	1	1	1	1	1	1	1	1	ucsf_hc.01_1.G217B.00115	ucsf_hc.01_1.G186AR.02798	ucsf_hc.01_1.H88.04144	ucsf_hc.01_1.H143.09568	ucsf_hc.01_1.G217B.00115	ucsf_hc.01_1.G186AR.02798									hypothetical protein		near LTR block	I7I48_01292	ACKS23_02992	ACKS0A_09222					1.0	3.61571315945804	-2.21523809681601	0.0701629846244742	1.22818307783934	3.05900120349387	-0.0864461052247534
ucsf_hc.01_1.G217B.00116		1.26492936085985e-05	0.0296899307140383	0.004544439598623	0.0040078195754031	2.41634166966344e-07	0.635798386928376	7.85073402385111e-05	1	0.0622980006417444	1	1	1	1	1	ucsf_hc.01_1.G217B.00116	ucsf_hc.01_1.G186AR.11960	ucsf_hc.01_1.H88.11580	ucsf_hc.01_1.H143.10886	ucsf_hc.01_1.G217B.00116	ucsf_hc.01_1.G186AR.11960	BDFG_00152		GQ26_0321050						reverse transcriptase-domain containing protein, Ty1/Copia family of RNase HI	HISTO_AL.Contig317.Fgenesh_histo.45.final_new	transposon	I7I48_01288	ACKS23_02988	ACKS0A_09218					1.0	5.24159130348625	2.62310412588071	2.40067862461	2.55679588410657	3.92769071820746	0.176179505936289	2.12315785048657		0.658639625030359
ucsf_hc.01_1.G217B.00117		0.00026661511453755	1	1	1	9.74685053706485e-06	1	1	1	1	1	1	1	1	1	ucsf_hc.01_1.G217B.00117				ucsf_hc.01_1.G217B.00117										hypothetical protein		transposon	I7I48_01290	ACKS23_02990	ACKS0A_09220					1.0	-3.32063293616989				-6.72129208513953
ucsf_hc.01_1.G217B.00119	RIM9	0.00123377721352448	0.71338591382816	0.0228749061596552	0.0644707124683169	4.85427754308864e-05	0.0253585483517261	0.000339974122541405	1	1	1	1	1	1	1	ucsf_hc.01_1.G217B.00119	ucsf_hc.01_1.G186AR.02799	ucsf_hc.01_1.H88.04146	ucsf_hc.01_1.H143.09567	ucsf_hc.01_1.G217B.00119	ucsf_hc.01_1.G186AR.02799	BDFG_01612								pH-response regulator protein palI/rim-9	HISTO_AL.Contig317.Fgenesh_histo.46.final_new	near LTR block	I7I48_01287	ACKS23_02987	ACKS0A_09217					1.0	1.34474542175458	0.29237084280215	0.794337959771699	0.72591253891767	1.36016765513451	0.558599376896557	0.472465185358173
ucsf_hc.01_1.G217B.00120		0.22909686593307	0.227419675366614	0.147125363899297	1	0.927053721529994	0.209613792198621	1	1	1	1	1	1	1	1	ucsf_hc.01_1.G217B.00120	ucsf_hc.01_1.G186AR.02802	ucsf_hc.01_1.H88.04148		ucsf_hc.01_1.G217B.00120	ucsf_hc.01_1.G186AR.02802									hypothetical protein	HISTO_AL.Contig317.Fgenesh_histo.48.final_new	near LTR block	I7I48_01286	ACKS23_02986	ACKS0A_09216					1.0	-0.466528092432181	-0.875276392425874	-0.946185900298692		-0.0412393951046166	0.388999541640445
ucsf_hc.01_1.G217B.00121		0.936222881364322	0.657930872071124	0.518274652033671	0.133763622184122	0.0315883640911889	0.0411300622279796	9.20023508797989e-05	0.0313366796442824	1	1	1	1	1	1	ucsf_hc.01_1.G217B.00121	ucsf_hc.01_1.G186AR.02803	ucsf_hc.01_1.H88.04149	ucsf_hc.01_1.H143.09565	ucsf_hc.01_1.G217B.00121	ucsf_hc.01_1.G186AR.02803	BDFG_01613	D8B26_000014							HerA helicase domain-containing protein	HISTO_AL.Contig317.Fgenesh_histo.47.final_new	near LTR block	I7I48_01285	ACKS23_02985	ACKS0A_09215					1.0	-0.0303864244783139	0.352576123692687	0.311637532813008	0.784709642885191	-0.695126181516419	0.792558990279222	-1.48560695825796	-2.13530001282786
ucsf_hc.01_1.G217B.00122		0.0269902660437901	0.0622360590657641	0.00164844544035171	0.067619890536815	0.000229411013506697	0.540434258458253	1	1	1	1	1	1	1	1	ucsf_hc.01_1.G217B.00122	ucsf_hc.01_1.G186AR.02804	ucsf_hc.01_1.H88.04150	ucsf_hc.01_1.H143.09564	ucsf_hc.01_1.G217B.00122	ucsf_hc.01_1.G186AR.02804									hypothetical protein		near LTR block	I7I48_01284	ACKS23_02984	ACKS0A_09214					1.0	2.44824562970356	2.35233818541681	4.13098824180837	1.3397091608498	2.64376132795327	-1.10735088788228
ucsf_hc.01_1.G217B.00123		0.640388133818095	1	1	1	0.00630471806338942	1	0.000960823308571081	1	1	1	1	1	1	1	ucsf_hc.01_1.G217B.00123				ucsf_hc.01_1.G217B.00123		BDFG_01615								hypothetical protein	HISTO_AL.Contig317.Fgenesh_histo.49.final_new	near LTR block	I7I48_01282	ACKS23_02982	ACKS0A_09212					1.0	-0.303119253228523				1.89119100536115		-0.820937434653137
ucsf_hc.01_1.G217B.00125		0.413778637650701	0.312256742742384	0.595481230028213	0.713860384348119	1.56600292601309e-06	0.804726220553059	4.23692903058592e-05	0.298808096889923	0.000395494135664741	6.15164041673822e-05	0.00133804851794206	1	1	1	ucsf_hc.01_1.G217B.00125	ucsf_hc.01_1.G186AR.02808	ucsf_hc.01_1.H88.04154	ucsf_hc.01_1.H143.09559	ucsf_hc.01_1.G217B.00125	ucsf_hc.01_1.G186AR.02808	BDFG_01620	D8B26_006989	GQ26_0092890	Spsc_12007	OphioH327g2810				DUF3433 superfamily domain-containing protein	HISTO_AL.Contig317.Fgenesh_histo.50.final_new	near LTR block	I7I48_01281	ACKS23_02981	ACKS0A_09211	Ryp1_ChIP		Ryp3_ChIP		1.0	-0.205208246796802	-0.397281303733838	0.116526845410637	0.113366039522568	2.40701400572142	0.049827215411292	1.18584751872481	0.399977660009183	-2.69258633644403
ucsf_hc.01_1.G217B.00126	PSP	0.872011832585463	0.0735842166212386	0.391903083366038	0.860365517134476	0.0479756386078395	0.0192157715242042	2.80371764694618e-05	1	1	1	1	1	0.00944244876523122	1	ucsf_hc.01_1.G217B.00126	ucsf_hc.01_1.G186AR.02809	ucsf_hc.01_1.H88.04155	ucsf_hc.01_1.H143.09558	ucsf_hc.01_1.G217B.00126	ucsf_hc.01_1.G186AR.02809	BDFG_01621						FA14DRAFT_175874		parasitic phase-specific protein PSP-1	HISTO_AL.Contig317.Fgenesh_Neurospora.66.final_new	near LTR block	I7I48_01280	ACKS23_02980	ACKS0A_09210					1.0	-0.0587048535097145	1.19395577339573	0.276869468934732	-0.0932802850692993	0.51288884748924	0.652636253552527	-0.98711191645681
ucsf_hc.01_1.G217B.00127		0.00757326784938787	1	1	1	0.0020945048042124	1	1	1	1	1	1	1	1	1	ucsf_hc.01_1.G217B.00127				ucsf_hc.01_1.G217B.00127										hypothetical protein		near LTR block	I7I48_01279	ACKS23_02979	ACKS0A_09209					1.0	-3.12234946400963				-0.843535595242899
ucsf_hc.01_1.G217B.00128		0.00693607663587765	0.0853878552804495	0.0229059180184966	0.489242215174433	0.243357365695897	0.177008863257143	6.73405812832144e-06	0.0962124809160727	1	1	1	1	1	1	ucsf_hc.01_1.G217B.00128	ucsf_hc.01_1.G186AR.02811	ucsf_hc.01_1.H88.04158	ucsf_hc.01_1.H143.09554	ucsf_hc.01_1.G217B.00128	ucsf_hc.01_1.G186AR.02811	BDFG_01624	D8B26_006988							RNA-binding protein	HISTO_AL.Contig317.Fgenesh_histo.64.final_new	near LTR block	I7I48_01278	ACKS23_02978	ACKS0A_09208					1.0	0.836727161121424	0.846330333681854	0.606177074588348	0.188936252958749	0.215259328900151	-0.200310557007212	-1.30546167920337	0.382505008495407
ucsf_hc.01_1.G217B.00129		0.34888863212387	1	0.027066055265442	0.0240847450827282	1	1	1	1	1	1	1	1	1	1	ucsf_hc.01_1.G217B.00129		ucsf_hc.01_1.H88.04159	ucsf_hc.01_1.H143.09553											hypothetical protein		near LTR block	I7I48_01277	ACKS23_02977	ACKS0A_09207					1.0	0.684922040462337		1.70824183661025	2.56650261091978
ucsf_hc.01_1.G217B.00130		0.00923459730645639	0.142844267704959	0.001407899074084	0.0167161255014613	1.98750509593504e-05	0.00666338407561445	0.000611290014367265	0.00480622221299232	0.0216504092124757	0.62965912743637	0.216961247091505	0.00584463700491735	2.61219776593488e-05	0.00752888623147288	ucsf_hc.01_1.G217B.00130	ucsf_hc.01_1.G186AR.02812	ucsf_hc.01_1.H88.04160	ucsf_hc.01_1.H143.09552	ucsf_hc.01_1.G217B.00130	ucsf_hc.01_1.G186AR.02812	BDFG_01625	D8B26_006839	GQ26_0570220	Spsc_00034	OphioH327g6174	orf19.771	FA14DRAFT_95085	FA09DRAFT_319549	K+ channel protein	HISTO_AL.Contig317.Fgenesh_histo.65.final_new	near LTR block	I7I48_01276	ACKS23_02976	ACKS0A_09206					1.0	-0.908465150434762	2.16627531782032	1.95726044755225	1.33561063036526	-1.77690265592873	1.22779751670577	-0.488747394931596	2.1327854765964	-0.948657451763975
ucsf_hc.01_1.G217B.00131	SCO1	0.483343598678762	0.305040467058188	0.0246230827921023	0.0134323945040227	0.00288130438432644	0.0451014774824444	0.0983309406528769	0.0472460510944418	0.00422735501611587	0.00653461472872739	0.298018974106399	0.00891823203336629	0.000567484680804304	0.000116279572742825	ucsf_hc.01_1.G217B.00131	ucsf_hc.01_1.G186AR.02813	ucsf_hc.01_1.H88.04161	ucsf_hc.01_1.H143.09551	ucsf_hc.01_1.G217B.00131	ucsf_hc.01_1.G186AR.02813	BDFG_01626	D8B26_006975	GQ26_0092560	Spsc_00508	OphioH327g3160	orf19.7325	FA14DRAFT_159242	FA09DRAFT_331559	mitochondrial metallochaperone Sco1	HISTO_AL.Contig317.eannot.1467.final_new	near LTR block	I7I48_01275	ACKS23_02975	ACKS0A_09205					1.0	0.186778050482848	0.504340783508406	0.629453665063358	0.880885270007314	-0.938409691018379	-0.531296020763898	0.14535386670721	-0.482473300066492	1.19036946792293
ucsf_hc.01_1.G217B.00132		0.00774587919596122	0.413504595073297	0.00213537640058814	0.00411414278837339	0.000175909817287456	0.0819324416156014	3.06192492204624e-05	0.00501534740598912	0.080777527507968	1	1	1	1	1	ucsf_hc.01_1.G217B.00132	ucsf_hc.01_1.G186AR.02814	ucsf_hc.01_1.H88.04162	ucsf_hc.01_1.H143.09550	ucsf_hc.01_1.G217B.00132	ucsf_hc.01_1.G186AR.02814	BDFG_01628	D8B26_006978	GQ26_0092570						F0F1 ATP synthase subunit B' and SMC domain-containing protein	HISTO_AL.Contig317.Fgenesh_Aspergillus.72.final_new	near LTR block	I7I48_01274	ACKS23_02974	ACKS0A_09204					1.0	-0.920242073068423	-0.384240595610948	-1.21223628521782	-1.21647301755396	1.08527047494246	0.428913061875154	1.46754244922276	-1.71266645513953	-0.460391265383437
ucsf_hc.01_1.G217B.00133		0.00187336639064727	0.280164959643161	0.130804209888095	0.161673776872723	0.0335734416984678	0.0150962808029781	1	1	1	1	1	1	1	1	ucsf_hc.01_1.G217B.00133	ucsf_hc.01_1.G186AR.02815	ucsf_hc.01_1.H88.04163	ucsf_hc.01_1.H143.09547	ucsf_hc.01_1.G217B.00133	ucsf_hc.01_1.G186AR.02815									hypothetical protein		near LTR block	I7I48_01273	ACKS23_02973	ACKS0A_09203					1.0	-1.58347967388673	0.680762049753718	0.828621289178977	-0.665254473787615	0.975307746075964	1.4843620149515
ucsf_hc.01_1.G217B.00134		0.00178168321099701	0.924776509324505	0.00525525188774474	1	0.102950915954967	0.0347058868974134	0.00355587736407463	1.49914693229243e-06	0.917641525710413	1	1	1	1	1	ucsf_hc.01_1.G217B.00134	ucsf_hc.01_1.G186AR.02816	ucsf_hc.01_1.H88.04164		ucsf_hc.01_1.G217B.00134	ucsf_hc.01_1.G186AR.02816	BDFG_01629	D8B26_006979	GQ26_0092600						essential protein Yae1	HISTO_AL.Contig317.Fgenesh_histo.68.final_new	near LTR block	I7I48_01272	ACKS23_02972	ACKS0A_09202					1.0	-1.53585803393227	0.0622288537457099	-1.51074844544251		-0.39297221830043	-0.476142597964926	-0.340141299088756	2.05193250211869	-0.0453174211858798
ucsf_hc.01_1.G217B.00135		0.0772589405770145	0.0856994098880307	0.000455397283042239	0.000473861671529145	0.320961739638082	0.28406638782674	0.00585071645857304	1	1	1	1	1	1	1	ucsf_hc.01_1.G217B.00135	ucsf_hc.01_1.G186AR.02817	ucsf_hc.01_1.H88.04165	ucsf_hc.01_1.H143.09545	ucsf_hc.01_1.G217B.00135	ucsf_hc.01_1.G186AR.02817	BDFG_00887								protein kinase	HISTO_AL.Contig317.Fgenesh_Aspergillus.84.final_new	near LTR block	I7I48_01271	ACKS23_02971	ACKS0A_09201					1.0	-0.813258234803884	-1.64071286084449	-3.84687761079506	-4.56650584320407	-0.391552215069735	-0.283985750622383	-0.346795833809692
ucsf_hc.01_1.G217B.00136		0.00496734918649613	1	1	1	0.145779111007054	1	1	1	1	1	1	1	1	1	ucsf_hc.01_1.G217B.00136				ucsf_hc.01_1.G217B.00136										hypothetical protein	HISTO_AL.Contig317.Fgenesh_histo.71.final_new	near LTR block	I7I48_01270	ACKS23_02970	ACKS0A_09200					1.0	-2.06740666016755				-0.770473100999745
ucsf_hc.01_1.G217B.00137		0.790910850425915	0.556640581717673	0.626371854495119	0.0415952008300409	0.0916874651956564	0.00590660622923772	0.000240236032606651	0.00776685573619009	1	0.647235336715732	0.916588077498038	0.0107296889402043	1	1	ucsf_hc.01_1.G217B.00137	ucsf_hc.01_1.G186AR.02818	ucsf_hc.01_1.H88.04167	ucsf_hc.01_1.H143.09544	ucsf_hc.01_1.G217B.00137	ucsf_hc.01_1.G186AR.02818	BDFG_01630	D8B26_006971		Spsc_00822	OphioH327g8346	orf19.5535			pantothenate transporter	HISTO_AL.Contig317.eannot.1472.final_new	near LTR block	I7I48_01269	ACKS23_02969	ACKS0A_09199					1.0	0.120040159098068	0.27068699498794	0.163773276670195	0.985384573328677	-0.509300941069976	0.879443764061256	-1.17439499122207	-1.82384005972964
ucsf_hc.01_1.G217B.00138		0.247863228395937	1	1	1	0.682496840832165	1	1	1	1	1	1	1	1	1	ucsf_hc.01_1.G217B.00138				ucsf_hc.01_1.G217B.00138										hypothetical protein		near LTR block	I7I48_01268	ACKS23_02968	ACKS0A_09198					1.0	-0.659930347478525				-0.17313004355402
ucsf_hc.01_1.G217B.00140		0.0113964268791013	1	1	1	0.0983182244908853	1	1	1	1	1	1	1	1	1	ucsf_hc.01_1.G217B.00140				ucsf_hc.01_1.G217B.00140										hypothetical protein		near LTR block	I7I48_01266	ACKS23_02966	ACKS0A_09196					1.0	-1.96209208708458				-0.893878938558033
ucsf_hc.01_1.G217B.00141		7.09131815091888e-05	0.0269976705328096	0.107341571394312	0.160466293437366	3.16108972100411e-05	0.00288222591839672	5.70369532333381e-06	0.00487696718919099	1	1	1	0.0455258640556135	1	1	ucsf_hc.01_1.G217B.00141	ucsf_hc.01_1.G186AR.02820	ucsf_hc.01_1.H88.04170	ucsf_hc.01_1.H143.09541	ucsf_hc.01_1.G217B.00141	ucsf_hc.01_1.G186AR.02820	BDFG_01631	D8B26_006970				orf19.5536			fatty-acid amide hydrolase	HISTO_AL.Contig317.eannot.1586.final_new	near LTR block	I7I48_01265	ACKS23_02965	ACKS0A_09195					1.0	-3.02482206751601	-2.47616644499568	-0.652689853086647	-0.653837822273921	-1.64383828072405	1.14913724251022	-2.10837332924666	-1.8790374935832
ucsf_hc.01_1.G217B.00142	SRP1	0.00257333577327644	0.0549862957630601	0.00159154105251793	0.00619415539216719	0.0742126903407554	0.43754593802065	5.96137254007727e-05	0.0812685328683566	0.877693100559249	0.909728475913424	0.154372141630991	0.0212475200833394	0.00111761482098257	3.29280069337224e-05	ucsf_hc.01_1.G217B.00142	ucsf_hc.01_1.G186AR.02821	ucsf_hc.01_1.H88.04171	ucsf_hc.01_1.H143.09540	ucsf_hc.01_1.G217B.00142	ucsf_hc.01_1.G186AR.02821	BDFG_01632	D8B26_006969	GQ26_0220720	Spsc_07896	OphioH327g4621	orf19.5682	FA14DRAFT_159429	FA09DRAFT_327562	importin alpha subunit	HISTO_AL.Contig317.eannot.1479.final_new	near LTR block	I7I48_01264	ACKS23_02964	ACKS0A_09194					1.0	-1.06297730754626	-1.18920975434582	-1.81920126618636	-1.05888818713019	-0.47723573790844	-0.145337450001643	0.656903146782875	-0.679514394340021	-0.0593771018567342
ucsf_hc.01_1.G217B.00143		0.205569808122422	0.124531368556837	0.0499528801673894	0.0115361214303762	0.199097560875437	0.0142530307969785	0.00031214387503757	0.699081222262692	0.0417399655445235	1	0.0421927259752273	1	1	1	ucsf_hc.01_1.G217B.00143	ucsf_hc.01_1.G186AR.02822	ucsf_hc.01_1.H88.04172	ucsf_hc.01_1.H143.09539	ucsf_hc.01_1.G217B.00143	ucsf_hc.01_1.G186AR.02822	BDFG_01633	D8B26_006968	GQ26_0220710		OphioH327g4622				telomere-binding alpha subunit central domain-containing protein	HISTO_AL.Contig317.Fgenesh_histo.86.final_new		I7I48_01263	ACKS23_02963	ACKS0A_09193					1.0	0.3558187125431	0.678391189465655	0.561064739135691	1.00384144206448	-0.27686901260904	0.527236944718455	0.469169987771294	-0.0827256567019532	0.747499497715977
ucsf_hc.01_1.G217B.00144		0.459516187661132	0.228374531214066	0.873017031643823	0.263698043225018	0.0120406991608192	0.0129271140534872	3.41151782899399e-05	0.300245248957638	0.881119331818062	0.00110333207900989	0.390229607532808	1	1	1	ucsf_hc.01_1.G217B.00144	ucsf_hc.01_1.G186AR.02823	ucsf_hc.01_1.H88.04173	ucsf_hc.01_1.H143.09538	ucsf_hc.01_1.G217B.00144	ucsf_hc.01_1.G186AR.02823	BDFG_01634	D8B26_006967	GQ26_0220700	Spsc_08839	OphioH327g2579				C-x8-C-x5-C-x3-H zinc finger protein	HISTO_AL.Contig317.Fgenesh_histo.87.final_new		I7I48_01262	ACKS23_02962	ACKS0A_09192					1.0	-0.189921225211375	-0.493627376163441	0.0427050406854148	-0.331516083978822	0.507255605837444	0.570087895148196	0.809917119742764	0.531501897234276	0.0616580181584583
ucsf_hc.01_1.G217B.00145		0.154799725263839	0.981594228893286	0.108421915325411	0.771818870645621	0.0168240464100838	0.401375957976444	0.00216704994276074	1.38547743790549e-07	0.366870073619165	1	0.0915854052608839	0.253525816498529	0.000346516355857759	1	ucsf_hc.01_1.G217B.00145	ucsf_hc.01_1.G186AR.02824	ucsf_hc.01_1.H88.04174	ucsf_hc.01_1.H143.09537	ucsf_hc.01_1.G217B.00145	ucsf_hc.01_1.G186AR.02824	BDFG_01635	D8B26_006966	GQ26_0220690		OphioH327g6072	orf19.1372	FA14DRAFT_160634		signal sequence receptor alpha chain	HISTO_AL.Contig317.eannot.1454.final_new		I7I48_01261	ACKS23_02961	ACKS0A_09191					1.0	-0.392892978978007	-0.0105336057895951	-0.405489188923872	0.0736164356420863	-0.517903643520889	-0.130775768428775	0.299546601973147	-1.10154585681024	-0.271467381746921
ucsf_hc.01_1.G217B.00146	HNT3	0.04043349145072	1	0.0920705260406224	0.739947744479397	0.00299226562229483	1	2.68890329532195e-05	0.000193293777941592	0.0909543841272137	0.00308198982922289	0.0707641748816936	1	1	0.000986557472772212	ucsf_hc.01_1.G217B.00146		ucsf_hc.01_1.H88.04175	ucsf_hc.01_1.H143.09536	ucsf_hc.01_1.G217B.00146		BDFG_01636	D8B26_007899	GQ26_0220680	Spsc_07898	OphioH327g4617			FA09DRAFT_328736	histidine triad nucleotide-binding protein	HISTO_AL.Contig317.eannot.1483.final_new		I7I48_01260	ACKS23_02960	ACKS0A_09190					1.0	-0.613100973271158		-0.664256718994073	0.117680427326359	-0.675498268753823		0.809969878189289	1.24425139729205	0.638704600142803
ucsf_hc.01_1.G217B.00147		0.910983755513126	0.914631640862484	0.0790108187868891	0.663890643409704	0.0548127115977055	0.00575145668337961	6.80644035341831e-05	0.0436019632152344	0.0055675309544301	1	0.159051960541638	0.0772956314940245	2.13673859422021e-05	0.0031403222205635	ucsf_hc.01_1.G217B.00147	ucsf_hc.01_1.G186AR.02825	ucsf_hc.01_1.H88.04176	ucsf_hc.01_1.H143.09535	ucsf_hc.01_1.G217B.00147	ucsf_hc.01_1.G186AR.02825	BDFG_01637	D8B26_007900	GQ26_0220670		OphioH327g4616	orf19.6818	FA14DRAFT_185214	FA09DRAFT_327701	ATP-dependent RNA helicase DHX8	HISTO_AL.Contig317.fgenesh_plus.3.final_new		I7I48_01259	ACKS23_02959	ACKS0A_09189					1.0	-0.0319607831802777	0.0454607552174693	-0.413588461092068	-0.114750182224552	0.339087996941677	0.628606631540768	0.603259316608699	-1.21108285897396	0.963676350391469
ucsf_hc.01_1.G217B.00148	CDC13	0.168747766163188	0.375598016412812	0.00253790316579149	0.0547339087872894	0.000320948908421378	0.133309706526416	1.29461983551776e-05	1	0.0576013305018736	0.0729245596856337	1	0.465880158684427	1	1	ucsf_hc.01_1.G217B.00148	ucsf_hc.01_1.G186AR.02826	ucsf_hc.01_1.H88.04177	ucsf_hc.01_1.H143.09534	ucsf_hc.01_1.G217B.00148	ucsf_hc.01_1.G186AR.02826	BDFG_01638		GQ26_0220660	Spsc_07878		orf19.7186			G2/mitotic-specific cyclin cdc13	HISTO_AL.Contig317.Fgenesh_Neurospora.100.final_new		I7I48_01258	ACKS23_02958	ACKS0A_09188					1.0	0.468752692796897	-0.435256689548401	1.22876622922321	0.582533888610339	1.14506458335819	-0.470374873748831	1.15383822015367		-0.56126707248132
ucsf_hc.01_1.G217B.00149		0.746342716932241	1	1	1	0.763335461907135	1	1	1	1	1	1	1	1	1	ucsf_hc.01_1.G217B.00149				ucsf_hc.01_1.G217B.00149										hypothetical protein			I7I48_01257	ACKS23_02957	ACKS0A_09187					1.0	-0.14463663318347				0.115698380568963
ucsf_hc.01_1.G217B.00150		0.415774455774294	1	1	1	0.177789812906531	1	1	1	1	1	1	1	1	1	ucsf_hc.01_1.G217B.00150				ucsf_hc.01_1.G217B.00150										hypothetical protein			I7I48_01256	ACKS23_02956	ACKS0A_09186					1.0	0.580570474213391				0.866414633556003
ucsf_hc.01_1.G217B.00151		0.00468717187537039	0.177333929740296	0.00229431884175199	0.0055414893839075	7.47900139040165e-05	0.0119682328718999	0.0134155287311889	0.0262953280450163	0.114687971874809	0.300232964800062	0.654000971035866	1	1	1	ucsf_hc.01_1.G217B.00151	ucsf_hc.01_1.G186AR.02831	ucsf_hc.01_1.H88.04180	ucsf_hc.01_1.H143.09530	ucsf_hc.01_1.G217B.00151	ucsf_hc.01_1.G186AR.02831	BDFG_01639	D8B26_007896	GQ26_0220640	Spsc_07876	OphioH327g4634				C6 finger domain-containing protein	HISTO_AL.Contig317.eannot.1456.final_new		I7I48_01255	ACKS23_02955	ACKS0A_09185					1.0	1.02435776420137	-0.741065668005604	-1.06668719814527	-1.32827361368835	1.47369466653205	0.551333231691999	-0.3824429159517	0.572745486285885	0.483260523646315
ucsf_hc.01_1.G217B.00152		0.333295456832167	1	1	1	0.366814162597544	1	1	1	1	1	1	1	1	1	ucsf_hc.01_1.G217B.00152				ucsf_hc.01_1.G217B.00152										hypothetical protein			I7I48_01254	ACKS23_02954	ACKS0A_09184					1.0	-0.370943527164733				0.362239235104618
ucsf_hc.01_1.G217B.00153	RPC4	0.819675976569037	0.828355047791515	0.768312905490097	0.751203179811931	0.589622159685098	0.717158717513511	0.000106954414440877	0.0651529407699324	0.0560605743489817	5.68492861278872e-05	0.146836246384494	1	1	1	ucsf_hc.01_1.G217B.00153	ucsf_hc.01_1.G186AR.02833	ucsf_hc.01_1.H88.04182	ucsf_hc.01_1.H143.09528	ucsf_hc.01_1.G217B.00153	ucsf_hc.01_1.G186AR.02833	BDFG_01640	D8B26_007895	GQ26_0220630	Spsc_07869	OphioH327g4630				DNA-directed RNA polymerase III RPC4	HISTO_AL.Contig317.Fgenesh_Neurospora.102.final_new		I7I48_01253	ACKS23_02953	ACKS0A_09183					1.0	0.075597755717502	0.190862862960869	-0.0820429536064378	0.154575722177434	0.152104225480753	-0.0822736569808402	0.742500313695574	-0.609012093405802	0.531940253080488
ucsf_hc.01_1.G217B.00154		0.353056693002289	1	1	1	0.00386541482597431	1	1	1	1	1	1	1	1	1	ucsf_hc.01_1.G217B.00154				ucsf_hc.01_1.G217B.00154										hypothetical protein			I7I48_01252	ACKS23_02952	ACKS0A_09182					1.0	-0.649989730349703				1.38287402580581
ucsf_hc.01_1.G217B.00155		0.616243791425826	1	1	1	0.0087643892112113	1	1	1	1	1	1	1	1	1	ucsf_hc.01_1.G217B.00155				ucsf_hc.01_1.G217B.00155										hypothetical protein			I7I48_01251	ACKS23_02951	ACKS0A_09181					1.0	0.22883002075795				1.28456656386924
ucsf_hc.01_1.G217B.00156		0.000582255947715935	0.686192177769015	0.0909440341517468	0.0994992729032093	0.0001303175514949	0.0716018923694567	1	1	1	1	1	1	1	1	ucsf_hc.01_1.G217B.00156	ucsf_hc.01_1.G186AR.02838	ucsf_hc.01_1.H88.04185	ucsf_hc.01_1.H143.09526	ucsf_hc.01_1.G217B.00156	ucsf_hc.01_1.G186AR.02838									hypothetical protein	HISTO_AL.Contig317.Fgenesh_histo.110.final_new		I7I48_01250	ACKS23_02950	ACKS0A_09180					1.0	-5.3158241324679	-1.08529420060891	-1.28430169355408	1.19988770258448	-4.21454880863888	1.37209193893183
ucsf_hc.01_1.G217B.00157		0.0413136628478833	0.956149237466555	0.0759670006213555	0.00237627627727458	0.000181538214250204	0.00316207675875034	1	1	1	1	1	1	1	1	ucsf_hc.01_1.G217B.00157	ucsf_hc.01_1.G186AR.02839	ucsf_hc.01_1.H88.04186	ucsf_hc.01_1.H143.09525	ucsf_hc.01_1.G217B.00157	ucsf_hc.01_1.G186AR.02839									hypothetical protein			I7I48_01249	ACKS23_02949	ACKS0A_09179					1.0	-1.89042582033227	-0.0371423331547494	-1.43560076937247	-2.66859672039586	-2.88424419076159	-2.15996142339079
ucsf_hc.01_1.G217B.00158		0.00226434881658064	1	1	1	0.00630978919553813	1	1	1	1	1	1	1	1	1	ucsf_hc.01_1.G217B.00158				ucsf_hc.01_1.G217B.00158										hypothetical protein			I7I48_01248	ACKS23_02948	ACKS0A_09178					1.0	-4.5633400749977				-1.82629568155504
ucsf_hc.01_1.G217B.00159		2.48164008923453e-05	0.0164496006207638	0.000291325900742376	0.000404737296640642	4.87709439204006e-06	0.000165510872782485	0.000238850901612929	0.667906149728901	1	1	1	1	1	1	ucsf_hc.01_1.G217B.00159	ucsf_hc.01_1.G186AR.02840	ucsf_hc.01_1.H88.04187	ucsf_hc.01_1.H143.09524	ucsf_hc.01_1.G217B.00159	ucsf_hc.01_1.G186AR.02840	BDFG_01642	D8B26_007884							hypothetical protein	HISTO_AL.Contig317.eannot.1460.final_new		I7I48_01247	ACKS23_02947	ACKS0A_09177	Ryp1_ChIP		Ryp3_ChIP		1.0	-3.03624396253566	-3.31478782520559	-2.82432071840553	-3.07292998579248	-3.15773561310871	-6.32879358496511	0.695836351909028	-0.253247500843457
ucsf_hc.01_1.G217B.00160		0.83928179429376	0.41444994053378	0.0210069934611425	0.0638056389539328	0.248230148532065	0.00225211929487055	0.310696722157674	1.87399497208311e-05	0.348030268313495	9.41239394671406e-06	0.46744032616987	0.512003692791073	0.00529172592588064	0.489946526498746	ucsf_hc.01_1.G217B.00160	ucsf_hc.01_1.G186AR.02841	ucsf_hc.01_1.H88.04188	ucsf_hc.01_1.H143.09523	ucsf_hc.01_1.G217B.00160	ucsf_hc.01_1.G186AR.02841	BDFG_01643	D8B26_007885	GQ26_0220610	Spsc_00882	OphioH327g7324	orf19.7095	FA14DRAFT_118847	FA09DRAFT_329210	chromosome condensation protein	HISTO_AL.Contig317.fgenesh_plus.28.final_new		I7I48_01246	ACKS23_02946	ACKS0A_09176					1.0	-0.0707030620286551	0.296664590506777	-0.608006133724206	-0.584727073239163	-0.21501158328833	-0.866188868367042	-0.0676456975038802	1.54277456168907	-0.428757872969873
ucsf_hc.01_1.G217B.00161		5.31492487400587e-05	0.0212084813425536	0.00025145777100433	0.00294235885265161	2.16138790358387e-06	9.90534418616242e-05	1.0312448530779e-05	0.000356694578474075	0.00130305126100665	3.24049413950302e-05	0.00542673281141595	1	0.177710963248579	1	ucsf_hc.01_1.G217B.00161	ucsf_hc.01_1.G186AR.02842	ucsf_hc.01_1.H88.04189	ucsf_hc.01_1.H143.09522	ucsf_hc.01_1.G217B.00161	ucsf_hc.01_1.G186AR.02842	BDFG_01644	D8B26_007886	GQ26_0071870	Spsc_01353	OphioH327g7325		FA14DRAFT_162677		uracil phosphoribosyltransferase	HISTO_AL.Contig317.eannot.1462.final_new		I7I48_01245	ACKS23_02945	ACKS0A_09175	Ryp1_ChIP		Ryp3_ChIP		1.0	-2.54078281293407	-2.2644876651041	-3.32113967416999	-1.48985282748507	-2.41647428040826	-3.01890777131072	-1.12754122239755	-1.26398946282112	-2.14000281920408
ucsf_hc.01_1.G217B.00162		0.68124104574156	1	1	1	1	1	1	1	1	1	1	1	1	1	ucsf_hc.01_1.G217B.00162														hypothetical protein	HISTO_AL.Contig317.Fgenesh_histo.116.final_new		I7I48_01244	ACKS23_02944	ACKS0A_09174					1.0	-0.264333319015139
ucsf_hc.01_1.G217B.00163		0.236391033340416	1	1	1	0.495999920243579	1	1	1	1	1	1	1	1	1	ucsf_hc.01_1.G217B.00163				ucsf_hc.01_1.G217B.00163										hypothetical protein			I7I48_01243	ACKS23_02943	ACKS0A_09173					1.0	-0.849745973639343				-0.391208661914145
ucsf_hc.01_1.G217B.00165	CDC25	0.00232460165953501	0.0250973784701422	0.0002396231077284	0.000982958124572924	0.00107527598582135	0.0347665944115645	0.00014935223295527	0.00192579506904964	0.722866987055394	0.00500831256616625	0.353087003712939	1	0.000504928678213023	1	ucsf_hc.01_1.G217B.00165	ucsf_hc.01_1.G186AR.02844	ucsf_hc.01_1.H88.04191	ucsf_hc.01_1.H143.09520	ucsf_hc.01_1.G217B.00165	ucsf_hc.01_1.G186AR.02844	BDFG_01645	D8B26_007891	GQ26_0220570	Spsc_11518	OphioH327g2109		FA14DRAFT_125181		cell division control protein	HISTO_AL.Contig317.eannot.1489.final_new		I7I48_01241	ACKS23_02941	ACKS0A_09171					1.0	-1.04046874017077	-2.00212069320714	-2.04426328454132	-2.07204055117905	-0.86676169541126	-0.355419771592452	0.701889909692223	2.11966303341668	-0.116475039370462
ucsf_hc.01_1.G217B.00166		0.0354153868380008	1	1	1	0.562172858672595	1	1	1	1	0.000205641628486762	1	1	1	1	ucsf_hc.01_1.G217B.00166				ucsf_hc.01_1.G217B.00166					Spsc_01583					hypothetical protein			I7I48_01240	ACKS23_02940	ACKS0A_09170					1.0	-1.3439435989762				0.315323059514978
ucsf_hc.01_1.G217B.00167		0.000126109204457868	1	1	1	7.83610885927247e-05	1	0.000552347285752343	0.344008866248019	1	1	1	1	1	1	ucsf_hc.01_1.G217B.00167				ucsf_hc.01_1.G217B.00167		BDFG_05150	D8B26_002477							hypothetical protein	HISTO_AL.Contig317.Fgenesh_Aspergillus.137.final_new		I7I48_01239	ACKS23_02939	ACKS0A_09169					1.0	-4.26699431913709				-3.11606404357196		-0.773645305116802	-0.842966372731434
ucsf_hc.01_1.G217B.00168		0.549125609568387	0.495968608675081	0.0237076655768501	0.0574329452599864	1	0.0177229755060789	1	1	1	1	1	1	1	1	ucsf_hc.01_1.G217B.00168	ucsf_hc.01_1.G186AR.05254	ucsf_hc.01_1.H88.04835	ucsf_hc.01_1.H143.03125		ucsf_hc.01_1.G186AR.05254									hypothetical protein			I7I48_01238	ACKS23_02938	ACKS0A_09168					1.0	0.372359134021234	-0.273974794662089	0.893641295628105	0.637226140656747		0.446517879616616
ucsf_hc.01_1.G217B.00169		0.104633864854169	1	1	1	0.00482738597151357	1	1	0.627393059743774	1	1	1	1	1	1	ucsf_hc.01_1.G217B.00169				ucsf_hc.01_1.G217B.00169			D8B26_002478							hypothetical protein	HISTO_AL.Contig317-snap.78.final_new		I7I48_01237	ACKS23_02937	ACKS0A_09167					1.0	1.15263387653092				1.66632890891544			0.13809024965152
ucsf_hc.01_1.G217B.00170		0.238249589246227	1	1	1	0.972233083082273	1	1	1	1	1	1	1	1	0.00696545688215137	ucsf_hc.01_1.G217B.00170				ucsf_hc.01_1.G217B.00170									FA09DRAFT_269496	hypothetical protein	HISTO_AL.Contig317.Fgenesh_histo.139.final_new		I7I48_01236	ACKS23_02936	ACKS0A_09166					1.0	0.602651345392909				0.0181642553710293
ucsf_hc.01_1.G217B.00171		0.00642427614518549	1	1	1	0.00620921534059682	1	1	1	0.0156460499965053	0.000107708886068776	1	1	1	0.00167710652908304	ucsf_hc.01_1.G217B.00171				ucsf_hc.01_1.G217B.00171				GQ26_0171080	Spsc_02010				FA09DRAFT_358733	hypothetical protein	HISTO_AL.Contig317.Fgenesh_Neurospora.129.final_new		I7I48_01235	ACKS23_02935	ACKS0A_09165					1.0	-1.9046984051645				-1.63626877237937				1.95555261005558
ucsf_hc.01_1.G217B.00172		0.00612897837033628	1	1	1	1	1	1	1	1	1	1	1	1	1	ucsf_hc.01_1.G217B.00172														hypothetical protein			I7I48_01234	ACKS23_02934	ACKS0A_09164					1.0	2.85164194144517
ucsf_hc.01_1.G217B.00173		0.00362800293062859	0.013833119093739	0.00144304206395287	0.011935524670054	0.0134458894484607	0.0230474484268266	1	1	1	1	1	1	1	1	ucsf_hc.01_1.G217B.00173	ucsf_hc.01_1.G186AR.02849	ucsf_hc.01_1.H88.04197	ucsf_hc.01_1.H143.09516	ucsf_hc.01_1.G217B.00173	ucsf_hc.01_1.G186AR.02849									hypothetical protein	HISTO_AL.Contig317.Fgenesh_histo.141.final_new		I7I48_01233	ACKS23_02933	ACKS0A_09163					1.0	-2.33142075284441	-5.42238323096748	-3.85099023348127	-2.5144075606887	-1.38276398648837	-1.23474743724668
ucsf_hc.01_1.G217B.00174		0.0237482152167648	1	1	1	0.214654877197813	1	1	1	1	1	1	1	1	1	ucsf_hc.01_1.G217B.00174				ucsf_hc.01_1.G217B.00174										hypothetical protein			I7I48_01232	ACKS23_02932	ACKS0A_09162					1.0	1.93372968441257				-0.75242017390172
ucsf_hc.01_1.G217B.00175		8.74465110932372e-05	1	1	1	1.28899726838685e-05	1	0.000111795021175534	0.0402675260527282	1	1	1	1	1	1	ucsf_hc.01_1.G217B.00175				ucsf_hc.01_1.G217B.00175		BDFG_03947	D8B26_001938							hypothetical protein	HISTO_AL.Contig317-snap.79.final_new		I7I48_01231	ACKS23_02931	ACKS0A_09161					1.0	-3.10054843945025				-3.38326274714206		-2.13689373928262	-1.07826328912151
ucsf_hc.01_1.G217B.00176		0.0686666857438396	1	1	1	1	1	1	1	1	1	1	1	1	1	ucsf_hc.01_1.G217B.00176														hypothetical protein			I7I48_01230	ACKS23_02930	ACKS0A_09160					1.0	-1.09175987363571
ucsf_hc.01_1.G217B.00177		0.565607019151768	1	1	1	0.106626568425018	1	1	1	1	1	1	1	1	1	ucsf_hc.01_1.G217B.00177				ucsf_hc.01_1.G217B.00177										hypothetical protein			I7I48_01229	ACKS23_02929	ACKS0A_09159					1.0	0.441224424076422				-0.837346773506974
ucsf_hc.01_1.G217B.00178		0.0412151496453787	1	1	1	0.00688750235850975	1	1	1	1	1	1	1	1	1	ucsf_hc.01_1.G217B.00178				ucsf_hc.01_1.G217B.00178										hypothetical protein			I7I48_01228	ACKS23_02928	ACKS0A_09158					1.0	-0.979450482756704				-1.82079242398795
ucsf_hc.01_1.G217B.00179		0.000365808971909131	1	1	1	0.00820887142223523	1	1	1	1	1	0.00964887673160164	1	0.030710193440857	1	ucsf_hc.01_1.G217B.00179				ucsf_hc.01_1.G217B.00179						OphioH327g2780		FA14DRAFT_159716		hypothetical protein			I7I48_01227	ACKS23_02927	ACKS0A_09157					1.0	-3.26577650735976				-1.69502286130304
ucsf_hc.01_1.G217B.00180		0.0171067418036475	1	1	1	1	1	1	1	1	1	1	1	1	1	ucsf_hc.01_1.G217B.00180														hypothetical protein			I7I48_01226	ACKS23_02926	ACKS0A_09156					1.0	3.04286342190157
ucsf_hc.01_1.G217B.00181		0.0967649331829672	0.0617213587555258	0.00922596622443241	0.00150630301246909	4.67357005527147e-05	0.114340475915761	0.000310239209898712	0.720907135520658	0.00291420345366151	6.09833491862456e-05	0.589503286850019	1	1	1	ucsf_hc.01_1.G217B.00181	ucsf_hc.01_1.G186AR.02856	ucsf_hc.01_1.H88.04203	ucsf_hc.01_1.H143.09512	ucsf_hc.01_1.G217B.00181	ucsf_hc.01_1.G186AR.02856	BDFG_01650	D8B26_007887	GQ26_0220600	Spsc_11514	OphioH327g2111				C2H2 finger domain-containing protein	HISTO_AL.Contig317.eannot.1464.final_new		I7I48_01225	ACKS23_02925	ACKS0A_09155					1.0	-0.414902752128606	-1.61411293592504	-1.47217491510521	-1.93953713505972	1.53967554610899	-0.768677996477249	-0.637099571102482	0.122917510527502	-1.6349788349352
ucsf_hc.01_1.G217B.00182		0.413778637650701	0.23359659373949	0.197564324309586	0.0304767121444375	0.023244810186144	0.0515034362270408	0.000118013370647599	1	0.224261782036381	1	1	1	1	1	ucsf_hc.01_1.G217B.00182	ucsf_hc.01_1.G186AR.02857	ucsf_hc.01_1.H88.04204	ucsf_hc.01_1.H143.09511	ucsf_hc.01_1.G217B.00182	ucsf_hc.01_1.G186AR.02857	BDFG_02508		GQ26_0022300						hypothetical protein	HISTO_AL.Contig317.Fgenesh_histo.148.final_new		I7I48_01224	ACKS23_02924	ACKS0A_09154					1.0	-0.26687221564482	-0.454264282612512	-0.365820761188444	-0.715163553434325	-0.83948667996193	-0.385973708883958	1.80996319971816		-0.806096552208525
ucsf_hc.01_1.G217B.00183		0.00197807780908426	0.0771997298698511	0.00338570865922793	0.00854219958659877	0.0192008921508624	0.0114439635198362	4.82068773281043e-06	1	1	1	1	1	1	1	ucsf_hc.01_1.G217B.00183	ucsf_hc.01_1.G186AR.02860	ucsf_hc.01_1.H88.04206	ucsf_hc.01_1.H143.09513	ucsf_hc.01_1.G217B.00183	ucsf_hc.01_1.G186AR.02860	BDFG_01651								FAD binding domain-containing protein	HISTO_AL.Contig317.Fgenesh_histo.90.final_new		I7I48_01223	ACKS23_02923	ACKS0A_09153					1.0	-2.75039410568847	-2.24201907519457	-3.23810276933646	-5.26042565743214	-0.774517970552341	-1.31473919617448	-1.09647063006105
ucsf_hc.01_1.G217B.00184		0.306029385434711	0.394765011409856	0.00631923927597551	1	0.0198009897148562	0.00912489667775579	1	1	0.037597060697473	1	1	1	1	1	ucsf_hc.01_1.G217B.00184	ucsf_hc.01_1.G186AR.02861	ucsf_hc.01_1.H88.04207		ucsf_hc.01_1.G217B.00184	ucsf_hc.01_1.G186AR.02861			GQ26_0151590						FAD binding domain-containing protein			I7I48_01222	ACKS23_02922	ACKS0A_09152					1.0	-0.31057287367062	-0.533765698463135	-2.15659356934941		-0.792558765175588	-1.60265848802463			1.10886601876812
ucsf_hc.01_1.G217B.00185		0.308457522723519	0.26106633533792	0.00701500918871928	0.450333998965378	0.0112358703635983	0.569594100275869	5.6801217004459e-05	5.98610820820224e-06	1	0.681473963997417	1	1	1	1	ucsf_hc.01_1.G217B.00185	ucsf_hc.01_1.G186AR.02863	ucsf_hc.01_1.H88.04209	ucsf_hc.01_1.H143.09509	ucsf_hc.01_1.G217B.00185	ucsf_hc.01_1.G186AR.02863	BDFG_01652	D8B26_007883		Spsc_02253					integral membrane protein	HISTO_AL.Contig317.Fgenesh_histo.94.final_new		I7I48_01221	ACKS23_02921	ACKS0A_09151					1.0	-0.419116197196062	-3.95376151283834	-1.37761962114536	-0.372044217961041	1.28464245844768	0.181951688364212	-1.87506880871147	1.74969571606603
ucsf_hc.01_1.G217B.00186	CSN5	0.0527608664680962	0.637700855062338	0.156036058116579	0.285923687791331	0.136589245427295	0.382597780083639	1.49280085028783e-05	0.96254704348547	0.151996061092462	0.00122556018529951	0.503003828027848	0.102231920843496	0.237910686896345	0.108374052407734	ucsf_hc.01_1.G217B.00186	ucsf_hc.01_1.G186AR.02864	ucsf_hc.01_1.H88.04210	ucsf_hc.01_1.H143.09508	ucsf_hc.01_1.G217B.00186	ucsf_hc.01_1.G186AR.02864	BDFG_01653	D8B26_007882	GQ26_0220560	Spsc_01364	OphioH327g7319	orf19.3371	FA14DRAFT_147006	FA09DRAFT_331938	COP9 signalosome complex subunit	HISTO_AL.Contig317.Fgenesh_histo.96.final_new		I7I48_01220	ACKS23_02920	ACKS0A_09150					1.0	-0.583481838400584	-0.1841316066946	-0.334224073622724	0.368839726955078	0.29198440914272	0.230048955606437	0.989342931639822	-0.0130592434788159	0.385631639996002
ucsf_hc.01_1.G217B.00187	ASE1	0.193119422035117	0.637700855062338	0.240918336143811	0.00921015661067584	1.80675370154059e-06	0.181141160808297	9.96548900945567e-07	0.00177084425658841	0.187825280109087	0.000943760170893703	1	1	0.581667882080324	1	ucsf_hc.01_1.G217B.00187	ucsf_hc.01_1.G186AR.02865	ucsf_hc.01_1.H88.04211	ucsf_hc.01_1.H143.09507	ucsf_hc.01_1.G217B.00187	ucsf_hc.01_1.G186AR.02865	BDFG_01654	D8B26_007881	GQ26_0220550	Spsc_02888			FA14DRAFT_161504		microtubule associated protein	HISTO_AL.Contig317.Fgenesh_histo.97.final_new		I7I48_01219	ACKS23_02919	ACKS0A_09149					1.0	0.569092243006398	0.426963908283886	0.440984265124737	1.1029376223382	2.37514118535509	0.51652772883308	2.46869739594314	-1.62794906028441	0.429046036788017
ucsf_hc.01_1.G217B.00188		0.021500952340069	0.217337225045886	0.0974493793626763	0.13674551644193	0.09261900497999	0.3396064337672	0.0075461670517016	0.796643606061108	0.00551650956030063	1	0.0285156274820059	0.00765014488855632	0.0159090559314321	0.00566959602027564	ucsf_hc.01_1.G217B.00188	ucsf_hc.01_1.G186AR.02867	ucsf_hc.01_1.H88.04212	ucsf_hc.01_1.H143.09506	ucsf_hc.01_1.G217B.00188	ucsf_hc.01_1.G186AR.02867	BDFG_01655	D8B26_007874	GQ26_0220530		OphioH327g7318	orf19.2415	FA14DRAFT_127942	FA09DRAFT_345161	glutamyl-tRNA synthetase	HISTO_AL.Contig317.eannot.1491.final_new		I7I48_01218	ACKS23_02918	ACKS0A_09148					1.0	0.741293524114385	0.52119397157416	0.560601750716549	0.503333729104515	-0.380949725160198	0.137527760397802	0.371607780178667	-0.0702946892633092	1.1467896434387
ucsf_hc.01_1.G217B.00189	MAS5	0.00180705683674924	0.0360174582719986	0.000635855648159599	0.00119848570184551	0.00141429892770312	0.0701174224806507	1	0.0112465956526995	0.385921336663079	0.0329574841154019	0.0415105798537492	0.0119544583546989	1	2.26860969454763e-06	ucsf_hc.01_1.G217B.00189	ucsf_hc.01_1.G186AR.02868	ucsf_hc.01_1.H88.04213	ucsf_hc.01_1.H143.09505	ucsf_hc.01_1.G217B.00189	ucsf_hc.01_1.G186AR.02868		D8B26_007875	GQ26_0220520	Spsc_01369	OphioH327g7317	orf19.954		FA09DRAFT_329766	mitochondrial import protein MAS5	HISTO_AL.Contig317.Fgenesh_Neurospora.87.final_new		I7I48_01217	ACKS23_02917	ACKS0A_09147					1.0	-1.34900843748403	-1.81011264852937	-1.58777537476615	-1.70191574596562	-0.76269880630822	-0.447182494157032		-0.543664597640277	0.245520394507244
ucsf_hc.01_1.G217B.00190		0.0634808186912997	0.0615544760569657	0.00255702108128142	0.00184938101008649	0.39904217553646	0.619717989021505	0.00821620041362998	0.319638634640742	0.296323148732619	1	1	1	0.877987782848546	1	ucsf_hc.01_1.G217B.00190	ucsf_hc.01_1.G186AR.02869	ucsf_hc.01_1.H88.04214	ucsf_hc.01_1.H143.09504	ucsf_hc.01_1.G217B.00190	ucsf_hc.01_1.G186AR.02869	BDFG_01657	D8B26_007876	GQ26_0220490				FA14DRAFT_187068		thioesterase	HISTO_AL.Contig317.eannot.1504.final_new		I7I48_01216	ACKS23_02916	ACKS0A_09146					1.0	0.778187446389521	1.67333824696081	2.8791700834734	3.29545429944717	-0.220705036074185	0.139723536882878	0.445744505345129	0.375541420718331	0.467043619588169
ucsf_hc.01_1.G217B.00191	RIB2	0.584297426167374	0.285836595957731	0.234908407028003	0.178512923130544	0.246852392313124	0.955413274928314	0.179142749973852	0.000373208790658144	0.455768971023902	0.264324829721942	0.588367121505925	0.0275593076152185	0.334673918190921	0.000232908834505022	ucsf_hc.01_1.G217B.00191	ucsf_hc.01_1.G186AR.02870	ucsf_hc.01_1.H88.04219	ucsf_hc.01_1.H143.09499	ucsf_hc.01_1.G217B.00191	ucsf_hc.01_1.G186AR.02870	BDFG_01658	D8B26_007877	GQ26_0220480	Spsc_06313	OphioH327g4991	orf19.3177	FA14DRAFT_27395	FA09DRAFT_39185	DRAP deaminase	HISTO_AL.Contig317.Fgenesh_histo.101.final_new		I7I48_01215	ACKS23_02915	ACKS0A_09145					1.0	0.154269237772684	0.398532484592875	-0.306866221731682	0.380050493143193	0.258154930311431	0.0105273041615597	-0.155525238066627	-1.1030958077911	0.283759707439308
ucsf_hc.01_1.G217B.00192	STL1	0.301206067817979	0.0848568520538118	1	0.00850894771281696	0.0124088152571348	0.106770533936562	1	3.83227618535432e-07	1	1	1	0.000884601875319292	1	1	ucsf_hc.01_1.G217B.00192	ucsf_hc.01_1.G186AR.02871		ucsf_hc.01_1.H143.09498	ucsf_hc.01_1.G217B.00192	ucsf_hc.01_1.G186AR.02871		D8B26_000108				orf19.5753			monosaccharide transporter	HISTO_AL.Contig317.Fgenesh_Aspergillus.99.final_new		I7I48_01214	ACKS23_02914	ACKS0A_09144					1.0	0.765275048922614	-4.16492880616644		-3.23631049524598	1.41861660387134	1.05806253806549		1.56476852535584
ucsf_hc.01_1.G217B.00193		0.87362172189573	1	1	1	0.0163470383825642	1	1	1	1	1	1	1	1	1	ucsf_hc.01_1.G217B.00193				ucsf_hc.01_1.G217B.00193										hypothetical protein			I7I48_01213	ACKS23_02913	ACKS0A_09143					1.0	0.12809429114304				1.66915479308506
ucsf_hc.01_1.G217B.00194		0.00129222876708187	0.0719530351448777	0.231464196160069	0.12957138946436	4.13045100181281e-07	0.000705808950166574	7.39725399300158e-06	0.511250835761113	0.764881227555209	0.000152240411649689	0.0269877391015058	0.154817667105108	1.11937306013534e-06	0.0457720115322075	ucsf_hc.01_1.G217B.00194	ucsf_hc.01_1.G186AR.02872	ucsf_hc.01_1.H88.04220	ucsf_hc.01_1.H143.09496	ucsf_hc.01_1.G217B.00194	ucsf_hc.01_1.G186AR.02872	BDFG_01661	D8B26_007878	GQ26_0220470	Spsc_01363	OphioH327g7320	orf19.3415.1	FA14DRAFT_162314	FA09DRAFT_334371	60S ribosomal protein L32	HISTO_AL.Contig317.eannot.1508.final_new		I7I48_01212	ACKS23_02912	ACKS0A_09142	Ryp1_ChIP	Ryp2_ChIP	Ryp3_ChIP		1.0	-1.74193019427783	-0.948066265230111	-0.464900853395292	-0.53268018244286	-2.77421185997628	-1.56967604741288	0.980088459824412	-0.181228754397933	0.162245576785466
ucsf_hc.01_1.G217B.00195		0.296923346780901	0.80255647958569	0.615721371401383	0.169411809512656	0.000166328234391753	0.0122272461236095	0.000184345835471092	1	0.122462563205247	1	1	1	1	1	ucsf_hc.01_1.G217B.00195	ucsf_hc.01_1.G186AR.02873	ucsf_hc.01_1.H88.04221	ucsf_hc.01_1.H143.09495	ucsf_hc.01_1.G217B.00195	ucsf_hc.01_1.G186AR.02873	BDFG_01662		GQ26_0051760						heme-binding peroxidase	HISTO_AL.Contig317.Fgenesh_Aspergillus.102.final_new		I7I48_01211	ACKS23_02911	ACKS0A_09141					1.0	-0.396719649246039	0.108740994566402	0.167004608009085	0.523285410897648	1.62577434878847	0.89842540271724	-1.20344716772869		-0.543859157822003
ucsf_hc.01_1.G217B.00196		0.000105394439332088	1	1	1	0.000456310220905808	1	0.945196716674086	0.0150380612376153	0.000294611685014885	0.836303884613817	0.614031987238477	1	1	1	ucsf_hc.01_1.G217B.00196				ucsf_hc.01_1.G217B.00196		BDFG_01663	D8B26_007879	GQ26_0051750	Spsc_16264	OphioH327g0572				Sec2p superfamily domain-containing protein	HISTO_AL.Contig317.Fgenesh_histo.120.final_new		I7I48_01210	ACKS23_02910	ACKS0A_09140	Ryp1_ChIP	Ryp2_ChIP	Ryp3_ChIP		1.0	-2.22815934032727				-0.91724783212215		-0.00709526727057419	0.654442525564098	-3.50849694290275
ucsf_hc.01_1.G217B.00197		0.255371228511252	0.797690861063114	0.0701996427735689	0.0176300999680206	0.00924105779857422	0.167930055856595	0.000333020673075445	0.00025426085671784	0.0834155632449192	1	1	1	1	1	ucsf_hc.01_1.G217B.00197	ucsf_hc.01_1.G186AR.02876	ucsf_hc.01_1.H88.04224	ucsf_hc.01_1.H143.09491	ucsf_hc.01_1.G217B.00197	ucsf_hc.01_1.G186AR.02876	BDFG_01664	D8B26_003330	GQ26_0390710						integral membrane protein	HISTO_AL.Contig317.Fgenesh_histo.121.final_new		I7I48_01209	ACKS23_02909	ACKS0A_09139					1.0	0.475177324606374	-0.298610455302075	1.17033130964255	-2.18726504898613	1.13642117352194	0.460916891984714	-0.486384048898785	-1.7620911824031	1.39847594104992
ucsf_hc.01_1.G217B.00198		0.0112061732756069	1	1	1	0.885901662829254	1	1	1	1	1	1	1	1	1	ucsf_hc.01_1.G217B.00198				ucsf_hc.01_1.G217B.00198										hypothetical protein			I7I48_01208	ACKS23_02908	ACKS0A_09138					1.0	-1.78527748795699				0.0693009363478203
ucsf_hc.01_1.G217B.00199	RAD16	0.00189844794582384	0.0844796647311003	0.0530065088308086	0.151912178485816	0.000120473614391232	0.00648085268516144	8.08226027570265e-06	0.482197758048229	0.0781905097247358	1	0.339772578389428	0.0798758203006224	2.83177131878452e-06	0.00690755753826831	ucsf_hc.01_1.G217B.00199	ucsf_hc.01_1.G186AR.02880	ucsf_hc.01_1.H88.04229	ucsf_hc.01_1.H143.09487	ucsf_hc.01_1.G217B.00199	ucsf_hc.01_1.G186AR.02880	BDFG_01666	D8B26_008322	GQ26_0290230		OphioH327g7747	orf19.2969	FA14DRAFT_123824	FA09DRAFT_331572	DNA repair protein RAD16	HISTO_AL.Contig317.fgenesh_plus.47.final_new		I7I48_01207	ACKS23_02907	ACKS0A_09137					1.0	1.63743607597016	-0.82041392214979	-0.71084621739915	-0.818230759656798	1.45866390613732	1.0998402544047	0.953525033440851	-0.190250871508965	0.491527606002263
ucsf_hc.01_1.G217B.00200	RAD7	0.395152564215121	0.179482822592808	0.035306693276028	0.113694697772379	0.00688324942088369	0.00749594185792257	4.24273626691445e-05	0.000679977518980223	0.0051720770802478	0.901538397429486	1	0.504081568180714	0.00126264716991287	0.000347096990855103	ucsf_hc.01_1.G217B.00200	ucsf_hc.01_1.G186AR.02881	ucsf_hc.01_1.H88.04230	ucsf_hc.01_1.H143.09486	ucsf_hc.01_1.G217B.00200	ucsf_hc.01_1.G186AR.02881	BDFG_01667	D8B26_008321	GQ26_0290240	Spsc_16305		orf19.1493	FA14DRAFT_160319	FA09DRAFT_327201	DNA repair protein Rad7	HISTO_AL.Contig317.Fgenesh_histo.123.final_new		I7I48_01206	ACKS23_02906	ACKS0A_09136	Ryp1_ChIP	Ryp2_ChIP	Ryp3_ChIP		1.0	0.21877016393775	-0.765376964198936	-0.584754303237964	-0.509491591861099	0.626380270947948	0.897290543847719	0.851192110681231	0.653819314674041	1.05292372726694
ucsf_hc.01_1.G217B.00201		0.000727898882109683	1	1	1	0.00985282667999433	1	1	1	1	1	1	1	1	1	ucsf_hc.01_1.G217B.00201				ucsf_hc.01_1.G217B.00201										hypothetical protein	HISTO_AL.Contig317.Fgenesh_histo.124.final_new		I7I48_01205	ACKS23_02905	ACKS0A_09135					1.0	2.75229236483336				1.44204773029607
ucsf_hc.01_1.G217B.00202		0.00297078981524066	1	1	1	0.0610289853384012	1	1	1	0.0019970857564444	1	1	1	1	1	ucsf_hc.01_1.G217B.00202				ucsf_hc.01_1.G217B.00202				GQ26_0240240						hypothetical protein			I7I48_01204	ACKS23_02904	ACKS0A_09134					1.0	3.24745796036334				1.12838010487748				-1.49977307733883
ucsf_hc.01_1.G217B.00203		0.00256517439369874	0.271802646245526	0.102463104219166	0.803779092230827	0.00588399653007921	0.0395730954908906	1	1	1	1	1	1	1	1	ucsf_hc.01_1.G217B.00203	ucsf_hc.01_1.G186AR.02882	ucsf_hc.01_1.H88.04231	ucsf_hc.01_1.H143.09485	ucsf_hc.01_1.G217B.00203	ucsf_hc.01_1.G186AR.02882									hypothetical protein			I7I48_01203	ACKS23_02903	ACKS0A_09133					1.0	-2.24205853878036	0.934357678062339	-0.931022760293406	-0.163427230106316	1.50615400971172	-1.5004646621413
ucsf_hc.01_1.G217B.00204		0.0320212818627183	0.206010983567	1	1	0.000779956953103715	0.391296334001938	0.00139681319861933	0.00472558158275555	1	1	1	1	1	1	ucsf_hc.01_1.G217B.00204	ucsf_hc.01_1.G186AR.02883			ucsf_hc.01_1.G217B.00204	ucsf_hc.01_1.G186AR.02883	BDFG_01669	D8B26_005436							hypothetical protein	HISTO_AL.Contig317-snap.95.final_new		I7I48_01202	ACKS23_02902	ACKS0A_09132					1.0	2.80307753456453	2.98169865661132			2.77870134046479	0.381247356415167	1.13357648127788	2.39936569265903
ucsf_hc.01_1.G217B.00205		0.0890672688255551	1	1	1	1	1	1	1	1	1	1	1	1	1	ucsf_hc.01_1.G217B.00205														hypothetical protein			I7I48_01201	ACKS23_02901	ACKS0A_09131					1.0	-0.895647213794577
ucsf_hc.01_1.G217B.00206		0.112381532375127	1	1	1	1	1	1	1	1	1	1	1	1	1	ucsf_hc.01_1.G217B.00206														hypothetical protein			I7I48_01200	ACKS23_02900	ACKS0A_09130					1.0	-1.78499570172727
ucsf_hc.01_1.G217B.00207		0.18651185417813	1	1	1	0.7739655290621	1	1	1	1	1	1	1	1	1	ucsf_hc.01_1.G217B.00207				ucsf_hc.01_1.G217B.00207										hypothetical protein	HISTO_AL.Contig317.Fgenesh_histo.143.final_new		I7I48_01199	ACKS23_02899	ACKS0A_09129					1.0	0.882219040242397				-0.227056757944755
ucsf_hc.01_1.G217B.00208		0.113050982971544	0.227674568060973	0.00861414268711982	0.393597069375548	0.181944009311601	0.0363724391020399	1	1	1	1	1	1	1	1	ucsf_hc.01_1.G217B.00208	ucsf_hc.01_1.G186AR.02884	ucsf_hc.01_1.H88.04233	ucsf_hc.01_1.H143.09484	ucsf_hc.01_1.G217B.00208	ucsf_hc.01_1.G186AR.02884									hypothetical protein			I7I48_01198	ACKS23_02898	ACKS0A_09128					1.0	1.0374207150042	0.867310575949781	1.61483737849378	0.437566042451762	0.707161117059715	-1.18043101032576
ucsf_hc.01_1.G217B.00209		0.869334208615956	0.103247213540592	0.00188213793465382	0.0369005618311286	0.0953494136561726	0.129033580099698	0.0807805709229621	1	0.279979331959979	1	1	1	1	1	ucsf_hc.01_1.G217B.00209	ucsf_hc.01_1.G186AR.02885	ucsf_hc.01_1.H88.04234	ucsf_hc.01_1.H143.09482	ucsf_hc.01_1.G217B.00209	ucsf_hc.01_1.G186AR.02885	BDFG_01671		GQ26_0290250						hypothetical protein	HISTO_AL.Contig317.Fgenesh_histo.145.final_new		I7I48_01197	ACKS23_02897	ACKS0A_09127					1.0	0.0402440383087086	-0.820778595290587	-1.47560445920834	-0.764157906303193	0.317862377196922	-0.219816292863114	-0.153276681534404		-0.400171533628182
ucsf_hc.01_1.G217B.00210		0.0205959313364696	1	1	1	0.291360328003733	1	1	1	1	1	1	1	1	1	ucsf_hc.01_1.G217B.00210				ucsf_hc.01_1.G217B.00210										hypothetical protein			I7I48_01196	ACKS23_02896	ACKS0A_09126					1.0	-2.14210292757247				-0.800884238292773
ucsf_hc.01_1.G217B.00211		0.0075201036098259	1	1	1	0.0233397554621554	1	8.33646971831114e-07	2.51777747958922e-12	1	1	1	1	1	1	ucsf_hc.01_1.G217B.00211				ucsf_hc.01_1.G217B.00211		BDFG_01672	D8B26_008319							hypothetical protein	HISTO_AL.Contig317.Fgenesh_histo.147.final_new		I7I48_01195	ACKS23_02895	ACKS0A_09125					1.0	-1.98900531369107				1.22705122423602		-2.86715053156961	-2.18298562826394
ucsf_hc.01_1.G217B.00212		0.00419608606370886	1	1	1	0.626387869160708	1	1	1	1	1	1	1	1	1	ucsf_hc.01_1.G217B.00212				ucsf_hc.01_1.G217B.00212										hypothetical protein			I7I48_01194	ACKS23_02894	ACKS0A_09124					1.0	-1.93175431539921				-0.174956321213922
ucsf_hc.01_1.G217B.00213	RPB11	0.274702636372025	0.936252039737228	0.0357800564996497	0.172414598714713	0.00793251729633735	0.35403003824075	7.47077471148824e-06	0.0327984349932423	0.492388111438746	0.223834622192735	0.882016820901485	0.14741107432002	0.599931321609579	0.0487610882978205	ucsf_hc.01_1.G217B.00213	ucsf_hc.01_1.G186AR.02888	ucsf_hc.01_1.H88.04236	ucsf_hc.01_1.H143.09480	ucsf_hc.01_1.G217B.00213	ucsf_hc.01_1.G186AR.02888	BDFG_01673	D8B26_008317	GQ26_0290260	Spsc_15984	OphioH327g6019	orf19.6010.1	FA14DRAFT_108742	FA09DRAFT_316267	polymerase II polypeptide J	HISTO_AL.Contig317.eannot.1482.final_new		I7I48_01193	ACKS23_02893	ACKS0A_09123					1.0	0.275307434263549	0.0334661969968533	0.619147545268916	0.402750255966105	-0.547961355927087	-0.157452202002029	-1.41982720289895	-0.406398907043182	-0.394571916873345
ucsf_hc.01_1.G217B.00214	PAN1	0.0712361164375367	0.342444658195475	0.00619514720416519	0.136777026580303	0.000327788276923293	0.0177005825914877	0.000583703202677014	0.699792979096899	0.29561868525125	0.140203214006266	0.657915134924191	0.835124943563417	1	1	ucsf_hc.01_1.G217B.00214	ucsf_hc.01_1.G186AR.02889	ucsf_hc.01_1.H88.04237	ucsf_hc.01_1.H143.09478	ucsf_hc.01_1.G217B.00214	ucsf_hc.01_1.G186AR.02889	BDFG_03325	D8B26_008316	GQ26_0290270	Spsc_11381	OphioH327g2519	orf19.886			actin cytoskeleton-regulatory complex protein PAN1	HISTO_AL.Contig317.genewise.28.final_new		I7I48_01192	ACKS23_02892	ACKS0A_09122					1.0	0.556960653893956	-0.362449822808238	-0.943940258965683	-0.398306152094484	1.11522092582725	0.850770939262162	-0.487992813722016	-0.168015326760355	-0.30999193018071
ucsf_hc.01_1.G217B.00215		0.00802754170759017	0.912512029408332	0.0637376022988274	1	6.9423996751845e-05	0.629914103167848	0.323224636758034	0.328789825008207	0.0681928190423914	1	0.950987517342282	0.0741566028029833	1.01950287693683e-05	1	ucsf_hc.01_1.G217B.00215	ucsf_hc.01_1.G186AR.02890	ucsf_hc.01_1.H88.04239		ucsf_hc.01_1.G217B.00215	ucsf_hc.01_1.G186AR.02890	BDFG_03326	D8B26_008315	GQ26_0290280		OphioH327g3096	orf19.4372	FA14DRAFT_38125		sodium/calcium exchanger protein	HISTO_AL.Contig317.Fgenesh_histo.150.final_new		I7I48_01191	ACKS23_02891	ACKS0A_09121					1.0	0.890555560950924	0.039044255958478	0.444042019599741		1.32490376734285	0.0983127448262211	0.0784255086533321	0.338854047612271	-0.510130420255551
ucsf_hc.01_1.G217B.00216		0.0147815845144005	0.0468551221492639	0.589447568553307	0.075950273094439	0.311327087858241	0.1486243280023	1	1	1	1	1	1	1	1	ucsf_hc.01_1.G217B.00216	ucsf_hc.01_1.G186AR.02891	ucsf_hc.01_1.H88.04241	ucsf_hc.01_1.H143.09474	ucsf_hc.01_1.G217B.00216	ucsf_hc.01_1.G186AR.02891									hypothetical protein	HISTO_AL.Contig317.Fgenesh_histo.151.final_new		I7I48_01190	ACKS23_02890	ACKS0A_09120					1.0	0.83343914668276	1.75431906153552	0.27928225189128	-0.949015649725454	0.218474102153004	0.436155007817081
ucsf_hc.01_1.G217B.00217	CND2	0.0134019613753649	0.879500340688483	0.548073386692907	0.792933029701168	0.00350605075987266	0.694017575095041	9.24221863495148e-07	0.157175382343353	0.653756970218222	2.03735363402828e-05	0.0585379779109095	0.241162777693278	0.0129060260899379	0.0237549250232446	ucsf_hc.01_1.G217B.00217	ucsf_hc.01_1.G186AR.02893	ucsf_hc.01_1.H88.04242	ucsf_hc.01_1.H143.09473	ucsf_hc.01_1.G217B.00217	ucsf_hc.01_1.G186AR.02893	BDFG_03327	D8B26_008314	GQ26_0290290	Spsc_00602	OphioH327g3095	orf19.1251	FA14DRAFT_159755	FA09DRAFT_347368	condensin complex component cnd2	HISTO_AL.Contig317.eannot.1487.final_new		I7I48_01189	ACKS23_02889	ACKS0A_09119					1.0	-0.916421460878198	-0.0961837601778921	0.164789674883329	-0.0685807873975088	0.607412454591485	-0.0711901859005213	2.1962348944285	-0.405966359817169	-0.166008728843949
ucsf_hc.01_1.G217B.00218		8.51642928562754e-06	0.0155332635350902	5.85615029101638e-05	0.00569776917288002	3.1356181314161e-07	0.00014040713060812	5.55732444291529e-06	0.000238576311377721	0.000345657397826088	0.000228167023627271	0.863326356157384	1	1	1	ucsf_hc.01_1.G217B.00218	ucsf_hc.01_1.G186AR.02894	ucsf_hc.01_1.H88.04244	ucsf_hc.01_1.H143.09472	ucsf_hc.01_1.G217B.00218	ucsf_hc.01_1.G186AR.02894	BDFG_03328	D8B26_008313	GQ26_0290300	Spsc_00669	OphioH327g3067				MARVEL domain-containing protein	HISTO_AL.Contig317.Fgenesh_histo.153.final_new		I7I48_01188	ACKS23_02888	ACKS0A_09118					1.0	-4.93101105456441	-4.35268881008575	-5.32625054807929	-2.43568207669439	-6.58993798931456	-4.17868561983472	-4.25703864849078	-1.45789293790441	-3.12506553709921
ucsf_hc.01_1.G217B.00219		0.298868824266841	1	1	1	0.000814184643146508	1	1	1	1	1	1	1	1	1	ucsf_hc.01_1.G217B.00219				ucsf_hc.01_1.G217B.00219										hypothetical protein			I7I48_01187	ACKS23_02887	ACKS0A_09117					1.0	0.79770593176711				2.37412020453001
ucsf_hc.01_1.G217B.00220		0.00096145519783117	1	1	1	0.0373044247164948	1	1	1	1	1	1	1	1	1	ucsf_hc.01_1.G217B.00220				ucsf_hc.01_1.G217B.00220										hypothetical protein			I7I48_01186	ACKS23_02886	ACKS0A_09116					1.0	-4.07438272144952				-1.32327694171197
ucsf_hc.01_1.G217B.00221		0.0324772910479813	0.076406426804137	0.00928940717009621	0.0409888421980311	0.00498899200849958	0.463042590729597	1	1	1	1	1	1	1	1	ucsf_hc.01_1.G217B.00221	ucsf_hc.01_1.G186AR.02898	ucsf_hc.01_1.H88.04246	ucsf_hc.01_1.H143.09470	ucsf_hc.01_1.G217B.00221	ucsf_hc.01_1.G186AR.02898									hypothetical protein	HISTO_AL.Contig317.Fgenesh_histo.155.final_new		I7I48_01185	ACKS23_02885	ACKS0A_09115					1.0	1.10390346424796	1.34827537421578	1.8324958030122	1.61105871332121	1.48045276193509	0.20661849151142
ucsf_hc.01_1.G217B.00222	URA6	0.766368832542556	0.325539472632624	0.0046542315141465	0.85665330324833	0.00266477006285367	0.00311219005508457	3.02303627656015e-05	0.695215404627008	0.0127557215377836	0.180064312095326	0.0345404444430625	0.022056966404598	1.88489539593853e-05	0.00339303130318434	ucsf_hc.01_1.G217B.00222	ucsf_hc.01_1.G186AR.02899	ucsf_hc.01_1.H88.04247	ucsf_hc.01_1.H143.09469	ucsf_hc.01_1.G217B.00222	ucsf_hc.01_1.G186AR.02899	BDFG_03330	D8B26_008309	GQ26_0290310	Spsc_00670	OphioH327g3068	orf19.5195	FA14DRAFT_166646	FA09DRAFT_328722	uridylate kinase	HISTO_AL.Contig317.eannot.1502.final_new		I7I48_01184	ACKS23_02884	ACKS0A_09114					1.0	0.0933001520205936	-0.395458712453296	-1.32592866618845	-0.0627850265704541	0.737346546793769	-0.712231950757928	0.8336715622412	0.150924136494945	0.844638713420242
ucsf_hc.01_1.G217B.00223		0.0655306419386194	0.88005869580952	0.307569514869329	0.688916224838452	0.00213736876774183	0.342578671247463	2.16417653701857e-06	0.894868404749316	0.659532180760907	1	0.0327018466230733	0.0248918773880158	0.000793132218514311	0.00993304450492143	ucsf_hc.01_1.G217B.00223	ucsf_hc.01_1.G186AR.02900	ucsf_hc.01_1.H88.04248	ucsf_hc.01_1.H143.09468	ucsf_hc.01_1.G217B.00223	ucsf_hc.01_1.G186AR.02900	BDFG_03331	D8B26_008308	GQ26_0290320		OphioH327g3069	orf19.4517	FA14DRAFT_133589	FA09DRAFT_321899	PCI domain-containing protein	HISTO_AL.Contig317.eannot.1528.final_new		I7I48_01183	ACKS23_02883	ACKS0A_09113					1.0	-0.518269347961976	-0.0728551542196048	-0.307675981091501	-0.140839412288549	0.91666770513373	0.154515832989262	1.44184447179823	0.0461170852640223	0.144974414473354
ucsf_hc.01_1.G217B.00224		0.00435741792213751	0.393466173071168	0.68756899039459	0.304197445595421	0.000143712730997911	0.00136324930505013	3.94577468846108e-06	0.0114670710663111	0.0828525965568349	0.0078278657340313	0.0220307640827769	1	1	1	ucsf_hc.01_1.G217B.00224	ucsf_hc.01_1.G186AR.02901	ucsf_hc.01_1.H88.04249	ucsf_hc.01_1.H143.09467	ucsf_hc.01_1.G217B.00224	ucsf_hc.01_1.G186AR.02901	BDFG_03333	D8B26_008307	GQ26_0290330	Spsc_12825	OphioH327g4220				hypothetical protein	HISTO_AL.Contig317.eannot.1530.final_new		I7I48_01182	ACKS23_02882	ACKS0A_09112					1.0	-0.916753220793929	0.880799883539742	0.149664502615785	-0.340800384289357	-1.00392145281471	-1.37659604439133	-4.27928259981621	0.721226399311609	0.606734715498456
ucsf_hc.01_1.G217B.00225		0.0356628894296909	0.952012263028731	0.864687302554539	0.066819973201148	0.0352554600150759	0.0150195613984737	0.0023312329365485	0.0160785743905073	1	1	1	1	1	1	ucsf_hc.01_1.G217B.00225	ucsf_hc.01_1.G186AR.02902	ucsf_hc.01_1.H88.04250	ucsf_hc.01_1.H143.09466	ucsf_hc.01_1.G217B.00225	ucsf_hc.01_1.G186AR.02902	BDFG_08704	D8B26_006502							protein kinase	HISTO_AL.Contig317-snap.106.final_new		I7I48_01181	ACKS23_02881	ACKS0A_09111					1.0	-0.961556073420901	0.0541091722081903	0.0746831123744425	-0.735490144888842	-0.927352167969694	-0.691243470914178	-0.339826667176228	1.56079698080318
ucsf_hc.01_1.G217B.00226		0.141498326998421	0.728953749114564	0.150894095332794	0.0134323945040227	0.133569328683758	0.887403941991276	2.63611245375311e-06	0.176553056949238	1	1	1	1	1	1	ucsf_hc.01_1.G217B.00226	ucsf_hc.01_1.G186AR.02903	ucsf_hc.01_1.H88.04251	ucsf_hc.01_1.H143.09465	ucsf_hc.01_1.G217B.00226	ucsf_hc.01_1.G186AR.02903	BDFG_03332	D8B26_008305							thioesterase	HISTO_AL.Contig317.Fgenesh_histo.171.final_new		I7I48_01180	ACKS23_02880	ACKS0A_09110					1.0	-0.637038936638787	0.221395267992901	0.434067363742729	1.39393335847349	-0.595652347390089	0.0298233434220565	-2.01339398443856	-0.54064109377731
ucsf_hc.01_1.G217B.00227	TPS3	0.0816904252792272	0.14307929155556	0.723688968480307	0.936201111327628	0.0354992669950935	0.150577609854833	3.353550272475e-05	0.298108006972084	0.513910737537516	0.00388560064077212	0.0545163374256675	0.0291892743268832	0.00228582378156456	3.96103755620738e-09	ucsf_hc.01_1.G217B.00227	ucsf_hc.01_1.G186AR.02909	ucsf_hc.01_1.H88.04253	ucsf_hc.01_1.H143.09464	ucsf_hc.01_1.G217B.00227	ucsf_hc.01_1.G186AR.02909	BDFG_03335	D8B26_008303	GQ26_0290360	Spsc_09904	OphioH327g4699	orf19.5348	FA14DRAFT_148630	FA09DRAFT_175412	trehalose phosphate synthase	HISTO_AL.Contig317.eannot.1531.final_new		I7I48_01179	ACKS23_02879	ACKS0A_09109					1.0	-0.474505382428561	-0.958392094554549	-0.124430959325497	0.0303021521520357	-0.405000552076597	0.281562198958449	1.69816090523896	0.422750679006598	-0.190683206290879
ucsf_hc.01_1.G217B.00228		0.706741400667444	0.55501957554355	0.327132897129814	0.5946113968677	0.022682415824122	0.0276588924965688	2.38005540175338e-05	0.618568854168286	0.0492802093145759	8.432673940617e-05	0.0439931423696525	0.102021654286277	1	1	ucsf_hc.01_1.G217B.00228	ucsf_hc.01_1.G186AR.02910	ucsf_hc.01_1.H88.04254	ucsf_hc.01_1.H143.09463	ucsf_hc.01_1.G217B.00228	ucsf_hc.01_1.G186AR.02910	BDFG_03337	D8B26_008302	GQ26_0290370	Spsc_07223	OphioH327g2376	orf19.2258			stk19 superfamily domain-containing protein, conidia-enriched transcript	HISTO_AL.Contig317.eannot.1503.final_new		I7I48_01177	ACKS23_02877	ACKS0A_09107					1.0	-0.136721591303055	0.299503285951451	0.421392502237172	0.231806633567359	0.670890493709063	-0.682177327173722	0.83765688937081	-0.238305866269018	0.942636069321596
ucsf_hc.01_1.G217B.00229		1	0.154912049819383	0.000275285701992361	1	1	0.00533530089411538	1	1	1	1	1	1	1	1		ucsf_hc.01_1.G186AR.02911	ucsf_hc.01_1.H88.04255			ucsf_hc.01_1.G186AR.02911									hypothetical protein			I7I48_01178	ACKS23_02878	ACKS0A_09108					1.0		-1.56357766234241	-6.66563407687971			-2.34441842262117
ucsf_hc.01_1.G217B.00230		0.00743036507465713	1	0.04685171848477	0.171621589198434	0.00137561101958487	1	1	1	0.301005584682496	2.53378679256722e-06	1	1	1	1	ucsf_hc.01_1.G217B.00230		ucsf_hc.01_1.H88.06173	ucsf_hc.01_1.H143.00639	ucsf_hc.01_1.G217B.00230				GQ26_0120010	Spsc_13685					FluG domain-containing protein			I7I48_01176	ACKS23_02876	ACKS0A_09106					1.0	1.29239213049003		1.04102628461919	0.812641587544452	1.21279108306316				0.289443497824618
ucsf_hc.01_1.G217B.00231		0.00473102460676093	1	1	1	1.26852333904392e-06	1	1	1	1	1	1	1	1	1	ucsf_hc.01_1.G217B.00231				ucsf_hc.01_1.G217B.00231										FluG domain protein, 2nd best blastp hit to FluG			I7I48_01175	ACKS23_02875	ACKS0A_09105					1.0	-1.44823131309939				-3.04527027151221
ucsf_hc.01_1.G217B.00232		0.00197174614168345	0.97540044740151	0.379843262182036	0.895576640107616	2.57914896654093e-05	0.0327286023342043	1.12828743387426e-05	1	1	1	1	1	1	1	ucsf_hc.01_1.G217B.00232	ucsf_hc.01_1.G186AR.09584	ucsf_hc.01_1.H88.01281	ucsf_hc.01_1.H143.01724	ucsf_hc.01_1.G217B.00232	ucsf_hc.01_1.G186AR.09584	BDFG_09218								hypothetical protein	HISTO_AL.Contig317.Fgenesh_Aspergillus.168.final_new		I7I48_01174	ACKS23_02874	ACKS0A_09104					1.0	-1.5801919493756	0.0228397083945988	0.262108492020867	-0.0446627970168478	-1.76713588786329	0.621241327098846	1.10933033143702
ucsf_hc.01_1.G217B.00233		0.371491313008986	1	1	1	0.0180619822289491	1	1	1	1	1	1	1	1	1	ucsf_hc.01_1.G217B.00233				ucsf_hc.01_1.G217B.00233										hypothetical protein			I7I48_01173	ACKS23_02873	ACKS0A_09103					1.0	0.469939574545154				-1.0629539850139
ucsf_hc.01_1.G217B.00234		0.622316106241013	1	1	1	9.56801483219079e-05	1	1	1	1	1	1	1	1	1	ucsf_hc.01_1.G217B.00234				ucsf_hc.01_1.G217B.00234										hypothetical protein	HISTO_AL.Contig317.Fgenesh_histo.6.final_new		I7I48_01172	ACKS23_02872	ACKS0A_09102					1.0	0.33586855532044				2.14338187713258
ucsf_hc.01_1.G217B.00235		0.280170685578966	1	1	1	1.65154675065761e-05	1	0.000330009069957585	1	1	1	1	1	1	1	ucsf_hc.01_1.G217B.00235				ucsf_hc.01_1.G217B.00235		BDFG_08380								hypothetical protein	HISTO_AL.Contig317.Fgenesh_histo.7.final_new		I7I48_01171	ACKS23_02871	ACKS0A_09101					1.0	-0.357252376715398				-2.0718116708679		0.480762942611817
ucsf_hc.01_1.G217B.00236		0.0912770935517143	1	1	1	0.261131879149537	1	1	1	1	0.0862297996012955	1	1	1	1	ucsf_hc.01_1.G217B.00236				ucsf_hc.01_1.G217B.00236					Spsc_11688					hypothetical protein			I7I48_01170	ACKS23_02870	ACKS0A_09100					1.0	1.4617146488983				0.592318533053527
ucsf_hc.01_1.G217B.00237		0.0432028223778731	1	1	1	0.0233134100098232	1	1	1	1	1	1	1	1	1	ucsf_hc.01_1.G217B.00237				ucsf_hc.01_1.G217B.00237										hypothetical protein			I7I48_01169	ACKS23_02869	ACKS0A_09099					1.0	1.15113468242715				1.30022925883554
ucsf_hc.01_1.G217B.00238		0.0906310640234832	0.972141989619463	0.0841389426782298	0.640318449368192	0.00801218447359052	0.036378191347856	3.42376479719124e-05	1	0.00503014707584235	1	1	1	1	1	ucsf_hc.01_1.G217B.00238	ucsf_hc.01_1.G186AR.02912	ucsf_hc.01_1.H88.04258	ucsf_hc.01_1.H143.09461	ucsf_hc.01_1.G217B.00238	ucsf_hc.01_1.G186AR.02912	BDFG_03338		GQ26_0130430						methyltransferase domain-containing protein	HISTO_AL.Contig317.Fgenesh_Aspergillus.171.final_new		I7I48_01168	ACKS23_02868	ACKS0A_09098					1.0	0.750316928794049	0.0317622878592925	0.728629091674974	0.173821124632854	1.21751872909644	-0.487748012661995	1.25327579756976		-1.92837826490929
ucsf_hc.01_1.G217B.00239		0.446088722377839	0.221457521872341	0.0839032355885698	0.0701325683381124	0.299975693171559	0.193532601167442	0.00441757552941404	1.5567531300915e-07	0.114613681633964	1	0.770940839237014	1	0.188540787905106	1	ucsf_hc.01_1.G217B.00239	ucsf_hc.01_1.G186AR.02913	ucsf_hc.01_1.H88.04259	ucsf_hc.01_1.H143.09460	ucsf_hc.01_1.G217B.00239	ucsf_hc.01_1.G186AR.02913	BDFG_03339	D8B26_008301	GQ26_0290380		OphioH327g2372		FA14DRAFT_155993		SRPBCC superfamily domain-containing protein, DUF3074 domain	HISTO_AL.Contig317.Fgenesh_Aspergillus.172.final_new		I7I48_01167	ACKS23_02867	ACKS0A_09097					1.0	0.26852506422048	0.980846218470254	0.65343395485905	0.588435988160912	0.231402649090054	0.274302367782123	-0.264516050273835	1.59029415939501	0.692421404563454
ucsf_hc.01_1.G217B.00240	NSD3	0.123813269934967	0.160820332195353	0.0348899046399823	0.0200740364281903	0.00192173646013739	0.0493329713773761	0.0783348816287103	0.219679324481402	0.045589228415991	1	1	1	1	1	ucsf_hc.01_1.G217B.00240	ucsf_hc.01_1.G186AR.02914	ucsf_hc.01_1.H88.04260	ucsf_hc.01_1.H143.09459	ucsf_hc.01_1.G217B.00240	ucsf_hc.01_1.G186AR.02914	BDFG_03340	D8B26_008300	GQ26_0290390						C2H2 zinc finger domain-containing protein	HISTO_AL.Contig317.Fgenesh_histo.10.final_new		I7I48_01166	ACKS23_02866	ACKS0A_09096					1.0	0.380984171327865	-0.62168983009574	-0.715564405204439	-0.828080505991766	0.702755069150117	-0.353774275637489	-0.197557063943993	-0.478776972340752	-0.659639206516507
ucsf_hc.01_1.G217B.00241		0.291192129905342	1	1	1	0.577482909825184	1	1	1	1	1	1	1	1	1	ucsf_hc.01_1.G217B.00241				ucsf_hc.01_1.G217B.00241										hypothetical protein			I7I48_01165	ACKS23_02865	ACKS0A_09095					1.0	-0.554608397988864				0.241548992604557
ucsf_hc.01_1.G217B.00242		0.000288588886521241	0.051072385193223	0.000406303914255893	9.38933186605692e-05	0.291360328003733	0.0883374893855412	9.41859960641547e-05	1	0.308787825045498	1	1	1	1	1	ucsf_hc.01_1.G217B.00242	ucsf_hc.01_1.G186AR.02916	ucsf_hc.01_1.H88.04262	ucsf_hc.01_1.H143.09456	ucsf_hc.01_1.G217B.00242	ucsf_hc.01_1.G186AR.02916	BDFG_03341		GQ26_0290400						hypothetical protein	HISTO_AL.Contig317.eannot.1534.final_new		I7I48_01164	ACKS23_02864	ACKS0A_09094					1.0	-1.74687945960286	-1.23103383210609	-3.43064164440811	-4.39909061573153	-0.208713061866437	-0.277461734714531	-1.06441190519022		0.360150093223747
ucsf_hc.01_1.G217B.00243		0.0941595948320185	1	1	1	0.837673771140743	1	1	1	1	1	1	1	1	1	ucsf_hc.01_1.G217B.00243				ucsf_hc.01_1.G217B.00243										hypothetical protein			I7I48_01163	ACKS23_02863	ACKS0A_09093					1.0	1.09640492942668				-0.112607034942352
ucsf_hc.01_1.G217B.00244		0.220351063371751	1	1	1	1	1	1	1	0.951960924755071	1	1	1	1	1	ucsf_hc.01_1.G217B.00244								GQ26_0090310						SAP domain-containing protein			I7I48_01162	ACKS23_02862	ACKS0A_09092					1.0	-0.827184376013143								0.0401090665556119
ucsf_hc.01_1.G217B.00245		0.189381337231568	1	1	1	0.272685371313704	1	1	1	1	1	1	1	1	1	ucsf_hc.01_1.G217B.00245				ucsf_hc.01_1.G217B.00245										hypothetical protein			I7I48_01161	ACKS23_02861	ACKS0A_09091					1.0	-0.88772894813901				-0.622572025839378
ucsf_hc.01_1.G217B.00246		0.448597758744329	0.586421664140545	0.309742608404974	0.938462582775509	0.029865800722976	0.0110090085908906	0.000862235211319354	0.000104293876470869	1	1	1	1	1	0.0285517148684896	ucsf_hc.01_1.G217B.00246	ucsf_hc.01_1.G186AR.02918	ucsf_hc.01_1.H88.04265	ucsf_hc.01_1.H143.09455	ucsf_hc.01_1.G217B.00246	ucsf_hc.01_1.G186AR.02918	BDFG_03342	D8B26_008297						FA09DRAFT_250213	SAP domain-containing protein	HISTO_AL.Contig317-snap.118.final_new		I7I48_01160	ACKS23_02860	ACKS0A_09090					1.0	-0.379834846775187	-0.871778312929277	-0.670948187129661	-0.0504847823038548	-1.00224194234922	1.32036260151445	-0.860408964964935	1.60230390538307
ucsf_hc.01_1.G217B.00247		0.902514413282184	0.568463684429388	0.989888094199056	0.821527319448392	0.820753317454465	0.32547131905665	1	1	1	1	1	1	0.042778688279072	1	ucsf_hc.01_1.G217B.00247	ucsf_hc.01_1.G186AR.02919	ucsf_hc.01_1.H88.04267	ucsf_hc.01_1.H143.09454	ucsf_hc.01_1.G217B.00247	ucsf_hc.01_1.G186AR.02919							FA14DRAFT_117989		hypothetical protein	HISTO_AL.Contig317.Fgenesh_histo.13.final_new		I7I48_01159	ACKS23_02859	ACKS0A_09089					1.0	0.055976893671601	-0.561860467962997	0.00725119136171626	0.181086899233245	0.10199602598249	0.230253740764358
ucsf_hc.01_1.G217B.00248		0.00704956696736293	0.0539305509311448	0.0139173521679457	0.00578212920506103	0.0120476211915687	0.306615836872304	0.0124590499252662	0.000446711880963078	0.00032113054671158	1	0.732353473805929	1	1	1	ucsf_hc.01_1.G217B.00248	ucsf_hc.01_1.G186AR.02921	ucsf_hc.01_1.H88.04268	ucsf_hc.01_1.H143.09451	ucsf_hc.01_1.G217B.00248	ucsf_hc.01_1.G186AR.02921	BDFG_03343	D8B26_008296	GQ26_0290410		OphioH327g3960				SWIM zinc finger family protein	HISTO_AL.Contig317.Fgenesh_histo.24.final_new		I7I48_01158	ACKS23_02858	ACKS0A_09088					1.0	-1.08858934751341	-1.69365821953397	-1.22731661558053	-1.60116177698726	-0.610120584264387	0.218472932105641	-0.65013686701885	1.68050616503771	3.96327366891415
ucsf_hc.01_1.G217B.00249		0.971783343815387	1	1	1	0.00943440386387652	1	1.88358677161554e-06	0.0123727199556529	0.00142713671434934	0.000356456248042061	0.000545214711505146	1	1	1	ucsf_hc.01_1.G217B.00249				ucsf_hc.01_1.G217B.00249		BDFG_03344	D8B26_008295	GQ26_0290420	Spsc_03951	OphioH327g7194				alcohol dehydrogenase II	HISTO_AL.Contig317-snap.120.final_new		I7I48_01157	ACKS23_02857	ACKS0A_09087					1.0	-0.0170400823483177				1.0696063692848		-1.85517373123782	-1.75600991908052	-2.80621177397474
ucsf_hc.01_1.G217B.00250		0.010044865526138	1	1	1	1	1	1	1	1	1	1	1	1	1	ucsf_hc.01_1.G217B.00250														no significant blast hit	HISTO_AL.Contig317.Fgenesh_histo.28.final_new		I7I48_01156	ACKS23_02856	ACKS0A_09086					1.0	-2.81936651852501
ucsf_hc.01_1.G217B.00251		0.000403174805662281	1	0.181716155703259	0.574339543862405	0.0504019270459916	1	1	1	1	1	1	1	1	1	ucsf_hc.01_1.G217B.00251		ucsf_hc.01_1.H88.04272	ucsf_hc.01_1.H143.09448	ucsf_hc.01_1.G217B.00251										hypothetical protein			I7I48_01154	ACKS23_02854	ACKS0A_09084					1.0	-1.85777355520831		-0.414709068894351	-0.169699982476459	-0.544159595845757
ucsf_hc.01_1.G217B.00252		5.66816161311644e-06	0.247329229496144	0.00286821224702574	0.0012591229365609	3.72981688156089e-07	0.78011671190104	1	1	4.85562286751525e-05	1	1	1	1	1	ucsf_hc.01_1.G217B.00252	ucsf_hc.01_1.G186AR.02923	ucsf_hc.01_1.H88.04273	ucsf_hc.01_1.H143.09449	ucsf_hc.01_1.G217B.00252	ucsf_hc.01_1.G186AR.02923			GQ26_0990040						cytochrome P450 monooxygenase	HISTO_AL.Contig317.eannot.1536.final_new		I7I48_01155	ACKS23_02855	ACKS0A_09085					1.0	-4.57114263085133	-6.37134293008288	-2.19245617088243	-5.65834049424098	-5.88152667129188	0.0399671276730817			-5.34661752822864
ucsf_hc.01_1.G217B.00253		0.362754757378369	0.784675039992168	0.796312351040573	0.168054359810108	7.83719781773305e-06	0.00181834553944877	9.57296536675738e-06	0.555488418177291	0.0140782894299567	1	1	1	0.000903161366264072	1	ucsf_hc.01_1.G217B.00253	ucsf_hc.01_1.G186AR.02925	ucsf_hc.01_1.H88.04274	ucsf_hc.01_1.H143.09447	ucsf_hc.01_1.G217B.00253	ucsf_hc.01_1.G186AR.02925	BDFG_03346	D8B26_008291	GQ26_0290460				FA14DRAFT_165310		serine/threonine-protein kinase	HISTO_AL.Contig317.eannot.1538.final_new		I7I48_01153	ACKS23_02853	ACKS0A_09083					1.0	0.225343766404438	-0.20576118147835	-0.0646695390428276	0.418362215781505	2.35779333404488	1.18989002920149	1.91563658207251	0.190303497012772	-0.874344553798195
ucsf_hc.01_1.G217B.00254		0.00157829520877244	0.250342434700272	0.164320350033135	0.595835840030524	0.888179482315369	0.145337464982003	1	1	0.145215988382263	0.109353892689426	1	1	1	1	ucsf_hc.01_1.G217B.00254	ucsf_hc.01_1.G186AR.02926	ucsf_hc.01_1.H88.04275	ucsf_hc.01_1.H143.09446	ucsf_hc.01_1.G217B.00254	ucsf_hc.01_1.G186AR.02926			GQ26_0042220	Spsc_07963					hypothetical protein			I7I48_01152	ACKS23_02852	ACKS0A_09082					1.0	-2.62447311402577	-0.761453626495525	0.627950503065408	-0.277432219873165	-0.0423766400954664	0.938886657307604			0.605140139611066
ucsf_hc.01_1.G217B.00255		0.57724993278074	0.0480386872799192	0.0105097587243824	0.609931967438531	0.00643693378033172	0.463744165853107	5.10108086527459e-06	0.331842091563345	0.867317420025366	0.331224732390936	0.733245387414981	0.524788260091953	1	1	ucsf_hc.01_1.G217B.00255	ucsf_hc.01_1.G186AR.02927	ucsf_hc.01_1.H88.04276	ucsf_hc.01_1.H143.09445	ucsf_hc.01_1.G217B.00255	ucsf_hc.01_1.G186AR.02927	BDFG_03347	D8B26_008290	GQ26_0290450	Spsc_09948	OphioH327g4711	orf19.4430			UBX domain-containing protein Ubx2	HISTO_AL.Contig317.eannot.1539.final_new		I7I48_01151	ACKS23_02851	ACKS0A_09081					1.0	-0.167438534232689	-1.12701285832525	-0.822598300438423	0.140434263749771	0.703118688174851	0.218003376718309	-1.19629656591543	0.171667410924658	-0.0520631193993752
ucsf_hc.01_1.G217B.00256		0.0606690229002099	0.196068765216357	0.758957951541328	0.212505785031901	0.368276536288438	1	1	1	1	1	1	1	1	1	ucsf_hc.01_1.G217B.00256	ucsf_hc.01_1.G186AR.02929	ucsf_hc.01_1.H88.04277	ucsf_hc.01_1.H143.09444	ucsf_hc.01_1.G217B.00256										hypothetical protein			I7I48_01150	ACKS23_02850	ACKS0A_09080					1.0	-0.896126311920036	-1.27819949059667	-0.135987050476428	0.71484184355408	0.22058738150541
ucsf_hc.01_1.G217B.00257	CDC6	0.00204847777503221	0.2079790472167	0.0286351749613778	0.0162998232591791	4.46826271951168e-05	0.195761046504639	1.20479581868135e-06	0.343214459275075	0.0603693094720089	0.000396483786394197	0.0147161949400326	0.0127647495240053	0.0290854021776336	0.178697039691928	ucsf_hc.01_1.G217B.00257	ucsf_hc.01_1.G186AR.02930	ucsf_hc.01_1.H88.04278	ucsf_hc.01_1.H143.09443	ucsf_hc.01_1.G217B.00257	ucsf_hc.01_1.G186AR.02930	BDFG_03348	D8B26_008289	GQ26_0290440	Spsc_00635	OphioH327g3080	orf19.5242	FA14DRAFT_151153	FA09DRAFT_315927	cell division cycle protein	HISTO_AL.Contig317.Fgenesh_histo.36.final_new		I7I48_01149	ACKS23_02849	ACKS0A_09079					1.0	1.25471318141628	1.15800719195707	0.734533812683814	1.06177220940407	1.31916755598811	0.366672794700258	2.35420428356773	-0.485279800256006	-0.751455573924323
ucsf_hc.01_1.G217B.00258		0.000394810792530285	0.138384636336666	0.200492253018772	0.383440056636142	0.488684274836341	0.131912617484705	0.00650513283708637	0.00228027156157524	1	0.399958651208784	0.0545163374256675	1	1	1	ucsf_hc.01_1.G217B.00258	ucsf_hc.01_1.G186AR.02931	ucsf_hc.01_1.H88.04279	ucsf_hc.01_1.H143.09442	ucsf_hc.01_1.G217B.00258	ucsf_hc.01_1.G186AR.02931	BDFG_03349	D8B26_001055		Spsc_02525	OphioH327g7411				benzoate 4-monooxygenase cytochrome P450	HISTO_AL.Contig317.eannot.1541.final_new		I7I48_01148	ACKS23_02848	ACKS0A_09078					1.0	1.68176572774599	0.770318086083068	-0.733385457255489	0.268045652163434	-0.144840179411329	-0.213361289466917	-0.666847486467423	-2.84468911183909
ucsf_hc.01_1.G217B.00259		0.167734327552262	0.382244559228069	0.00169127124919938	0.0035144476925722	0.00233942324548049	0.0040794636035149	1	0.00842882249932095	1	0.00411086999499165	1	1	1	1	ucsf_hc.01_1.G217B.00259	ucsf_hc.01_1.G186AR.02932	ucsf_hc.01_1.H88.04280	ucsf_hc.01_1.H143.09441	ucsf_hc.01_1.G217B.00259	ucsf_hc.01_1.G186AR.02932		D8B26_007021		Spsc_00468					TAM domain methyltransferase	HISTO_AL.Contig317.Fgenesh_Aspergillus.11.final_new		I7I48_01147	ACKS23_02847	ACKS0A_09077					1.0	0.575397229970578	-0.380966111395369	-1.92759262631876	-1.81347778502991	-0.659910273543529	-0.744887944131374		-2.05287960334312
ucsf_hc.01_1.G217B.00260		0.0437482339747239	0.0630219524911393	0.00378436791875797	0.0132687901139216	0.000447523731362337	0.0156145485635413	0.293595509999921	0.00372431179415971	0.19078826174482	1	0.0170138717090902	0.865169876831759	1	1	ucsf_hc.01_1.G217B.00260	ucsf_hc.01_1.G186AR.02933	ucsf_hc.01_1.H88.04281	ucsf_hc.01_1.H143.09440	ucsf_hc.01_1.G217B.00260	ucsf_hc.01_1.G186AR.02933	BDFG_03350	D8B26_008288	GQ26_0290540		OphioH327g0513	orf19.729.1			RhoGAP and Fes/CIP4 domain-containing protein	HISTO_AL.Contig317.Fgenesh_Aspergillus.12.final_new		I7I48_01146	ACKS23_02846	ACKS0A_09076					1.0	0.60367998110804	-0.888946995656376	-1.12551276405582	-1.00231565782385	0.936277459289346	0.454203250074117	0.0942401009209011	-0.858490609340722	-0.422450399726684
ucsf_hc.01_1.G217B.00261		0.000253380824250248	0.547234736333385	0.217029346663069	0.00275811815896345	0.654160309400346	0.120278043486666	1	1	1	0.00181787184093898	1	1	1	1	ucsf_hc.01_1.G217B.00261	ucsf_hc.01_1.G186AR.02934	ucsf_hc.01_1.H88.04282	ucsf_hc.01_1.H143.09439	ucsf_hc.01_1.G217B.00261	ucsf_hc.01_1.G186AR.02934				Spsc_05671					GNAT family acetyltransferase	HISTO_AL.Contig317.Fgenesh_histo.54.final_new		I7I48_01145	ACKS23_02845	ACKS0A_09075					1.0	-2.23484647071369	-0.335163512020381	-0.409364998150925	-2.97486975447747	0.219281393761246	-0.801576569054248
ucsf_hc.01_1.G217B.00262		0.00010484214203716	1	1	1	0.000301952615965933	1	1	1	1	1	1	1	1	1	ucsf_hc.01_1.G217B.00262				ucsf_hc.01_1.G217B.00262										hypothetical protein			I7I48_01144	ACKS23_02844	ACKS0A_09074					1.0	-3.65719085812399				-2.52171896981876
ucsf_hc.01_1.G217B.00263		3.72738375433692e-05	0.0623779023873854	0.0138104625239383	0.172040737739956	0.000111583630237727	0.0562376455188219	0.000554487452259572	1	1	1	1	1	1	1	ucsf_hc.01_1.G217B.00263	ucsf_hc.01_1.G186AR.02935	ucsf_hc.01_1.H88.04283	ucsf_hc.01_1.H143.09438	ucsf_hc.01_1.G217B.00263	ucsf_hc.01_1.G186AR.02935	BDFG_03353								lysergyl peptide synthetase LpsB, NRPS-like enzyme	HISTO_AL.Contig317.Fgenesh_Neurospora.10.final_new		I7I48_01143	ACKS23_02843	ACKS0A_09073					1.0	-2.52025308822236	-2.05633220537225	-2.22561121478059	-0.395684867681045	-1.50879163388461	-0.73560823263301	1.22712357291215
ucsf_hc.01_1.G217B.00264		0.526638956086041	1	1	1	1	1	1	1	1	1	1	1	1	1	ucsf_hc.01_1.G217B.00264														hypothetical protein		near LTR block	I7I48_01142	ACKS23_02842	ACKS0A_09072					1.0	-0.437299544520327
ucsf_hc.01_1.G217B.00265		3.86798407153203e-05	0.0453966518069908	0.00701597864316398	1	3.03327161884593e-06	1	0.191626638029623	0.43664720286649	0.835341328836932	1	1	1	1	0.438263798893223	ucsf_hc.01_1.G217B.00265	ucsf_hc.01_1.G186AR.02938	ucsf_hc.01_1.H88.04284		ucsf_hc.01_1.G217B.00265		BDFG_03354	D8B26_007857	GQ26_0620120					FA09DRAFT_330214	3-dehydroshikimate dehydratase	HISTO_AL.Contig317-snap.131.final_new	near LTR block	I7I48_01141	ACKS23_02841	ACKS0A_09071					1.0	-5.70450808754724	-4.57791998518694	-6.2961039705567		-3.47351636630552		-0.59894315554473	-0.321635881857945	-0.059742470275677
ucsf_hc.01_1.G217B.00266		0.205659536860572	1	1	1	1	1	1	1	1	1	1	1	1	1	ucsf_hc.01_1.G217B.00266														hypothetical protein		near LTR block	I7I48_01140	ACKS23_02840	ACKS0A_09070					1.0	1.16523198830788
ucsf_hc.01_1.G217B.00267		0.00908494849543073	1	1	1	1	1	1	1	1	1	1	1	1	1	ucsf_hc.01_1.G217B.00267														hypothetical protein		near LTR block	I7I48_01139	ACKS23_02839	ACKS0A_09069					1.0	3.53033126187616
ucsf_hc.01_1.G217B.00268		0.120721895302226	0.0945357941640359	0.00599181944647466	1	0.122246722347897	0.0326327715039819	1	1	1	1	1	1	1	1	ucsf_hc.01_1.G217B.00268	ucsf_hc.01_1.G186AR.02941	ucsf_hc.01_1.H88.04286		ucsf_hc.01_1.G217B.00268	ucsf_hc.01_1.G186AR.02941									hypothetical protein		near LTR block	I7I48_01138	ACKS23_02838	ACKS0A_09068					1.0	-1.41459632376211	-1.30997878833983	-3.4043699753519		-0.871766872952062	-2.03624968288212
ucsf_hc.01_1.G217B.00269		8.23309460361215e-05	1	1	1	0.00141429462547931	1	1	1	1	1	1	1	1	1	ucsf_hc.01_1.G217B.00269				ucsf_hc.01_1.G217B.00269										hypothetical protein		near LTR block	I7I48_01137	ACKS23_02837	ACKS0A_09067					1.0	-3.70696788066825				-2.08231175882658
ucsf_hc.01_1.G217B.00270	GAP1	0.000633211172435302	1	1	1	0.00020568664510879	1	0.000309430503784176	1	0.0307901189326326	0.100861124975226	0.615545558875425	0.363720777710743	0.913191338443536	0.67870194543994	ucsf_hc.01_1.G217B.00270				ucsf_hc.01_1.G217B.00270		BDFG_03355		GQ26_0290550	Spsc_06850	OphioH327g3580	orf19.6993	FA14DRAFT_122180	FA09DRAFT_347141	general amino-acid permease GAP1	HISTO_AL.Contig317.Fgenesh_histo.57.final_new	near LTR block	I7I48_01136	ACKS23_02836	ACKS0A_09066					1.0	-2.9587850760646				-2.16271227973122		-1.12701373385053		-1.80870882094197
ucsf_hc.01_1.G217B.00271		0.000753962344547915	0.936682497213834	0.0794912772772099	0.00587324731633274	0.00096387057945116	0.0149749727562498	1.88486448329625e-06	1	1	1	1	1	1	1	ucsf_hc.01_1.G217B.00271	ucsf_hc.01_1.G186AR.02943	ucsf_hc.01_1.H88.04291	ucsf_hc.01_1.H143.09431	ucsf_hc.01_1.G217B.00271	ucsf_hc.01_1.G186AR.02943	BDFG_03356								hypothetical protein	HISTO_AL.Contig317-snap.133.final_new	near LTR block	I7I48_01135	ACKS23_02835	ACKS0A_09065					1.0	-1.7064069728109	-0.0539907956234029	-0.692305155093447	-1.747918474995	-1.22556853774019	-1.00025343495679	-1.48420552193139
ucsf_hc.01_1.G217B.00272	LSM5	0.741620081696563	0.450526953557047	0.110767538757577	0.37069195481601	5.88320082050865e-05	0.113638975854381	0.0134823633513705	0.975270821438693	0.824198849075815	0.793383530764201	0.202992242196207	1	4.94918351801323e-05	0.261549763759891	ucsf_hc.01_1.G217B.00272	ucsf_hc.01_1.G186AR.02944	ucsf_hc.01_1.H88.04292	ucsf_hc.01_1.H143.09430	ucsf_hc.01_1.G217B.00272	ucsf_hc.01_1.G186AR.02944	BDFG_03357	D8B26_008285	GQ26_0290580	Spsc_16330	OphioH327g0732		FA14DRAFT_119882	FA09DRAFT_121867	small nuclear ribonucleoprotein LSm5	HISTO_AL.Contig317.eannot.1552.final_new	near LTR block	I7I48_01134	ACKS23_02834	ACKS0A_09064					1.0	-0.0838218156923789	0.273338061994348	0.532698554519316	0.277086084395838	-1.42793701835679	-0.246222608896227	0.377631460754431	-0.0222331842915446	-0.102190321918142
ucsf_hc.01_1.G217B.00273		0.778106596560381	0.997014603521678	0.115510425987346	0.633798759128585	0.00573393955846002	0.0389920058304766	0.0741557596622788	1	0.749153182130405	1	1	1	1	1	ucsf_hc.01_1.G217B.00273	ucsf_hc.01_1.G186AR.02945	ucsf_hc.01_1.H88.04293	ucsf_hc.01_1.H143.09429	ucsf_hc.01_1.G217B.00273	ucsf_hc.01_1.G186AR.02945	BDFG_03358		GQ26_0290590						3'-5' exonuclease/helicase	HISTO_AL.Contig317.eannot.1520.final_new	near LTR block	I7I48_01133	ACKS23_02833	ACKS0A_09063					1.0	-0.0800136381997492	0.00150550917035375	-0.42856078399264	0.15039469603771	-0.759302902127953	0.415988289179266	-0.147000857366025		0.0978093738125692
ucsf_hc.01_1.G217B.00274	PEX10	0.0595934100574773	0.693837856905035	0.898224030753301	0.198650799426912	0.178500261634621	0.146567948248218	6.47929104335635e-06	0.000785056331866253	0.0783546495846813	0.00390030376991966	0.466618907115586	0.731968571455097	0.463568800475328	0.00790323266658768	ucsf_hc.01_1.G217B.00274	ucsf_hc.01_1.G186AR.02946	ucsf_hc.01_1.H88.04295	ucsf_hc.01_1.H143.09428	ucsf_hc.01_1.G217B.00274	ucsf_hc.01_1.G186AR.02946	BDFG_03359	D8B26_008283	GQ26_0290600	Spsc_09574	OphioH327g4794	orf19.5660	FA14DRAFT_16737	FA09DRAFT_338731	peroxin 10	HISTO_AL.Contig317-snap.135.final_new	near LTR block	I7I48_01132	ACKS23_02832	ACKS0A_09062					1.0	-0.637202671729578	-0.209516813423027	0.0517242451945839	1.34607973327943	0.336820770350415	-0.327041829896757	-1.28796399649887	-0.996769754204015	-0.586120335659784
ucsf_hc.01_1.G217B.00275	ERD1	0.104207415100984	0.697888749970031	0.333361943163356	0.509097357763439	0.183932572705578	0.0274606535763036	0.0296886443666932	0.000127088154086721	0.0678498050980134	0.00285102896095262	0.872842443483505	0.0110140066063578	0.000267595955899842	0.00104846718002389	ucsf_hc.01_1.G217B.00275	ucsf_hc.01_1.G186AR.02947	ucsf_hc.01_1.H88.04296	ucsf_hc.01_1.H143.09427	ucsf_hc.01_1.G217B.00275	ucsf_hc.01_1.G186AR.02947	BDFG_03360	D8B26_008282	GQ26_0290610	Spsc_09573	OphioH327g4795	orf19.5065	FA14DRAFT_107281	FA09DRAFT_328953	ER retention protein	HISTO_AL.Contig317.fgenesh_plus.51.final_new	near LTR block	I7I48_01131	ACKS23_02831	ACKS0A_09061					1.0	0.404548870172857	-0.170883238693938	-0.198544314568231	0.192618309291917	0.469968939619513	-0.416903126861566	0.171449230036507	-1.04034660050038	-0.72745417818706
ucsf_hc.01_1.G217B.00276		0.0691909077061998	0.179659269120294	0.0224549294105732	0.111446184790534	0.000706559312185157	0.332014392466862	0.00655372954306926	0.00245881421414765	1	0.990979343398423	0.681653410588345	1	1	1	ucsf_hc.01_1.G217B.00276	ucsf_hc.01_1.G186AR.02948	ucsf_hc.01_1.H88.04297	ucsf_hc.01_1.H143.09426	ucsf_hc.01_1.G217B.00276	ucsf_hc.01_1.G186AR.02948	BDFG_03361	D8B26_008281		Spsc_12357	OphioH327g5925				hypothetical protein	HISTO_AL.Contig317.Fgenesh_Aspergillus.42.final_new	near LTR block	I7I48_01130	ACKS23_02830	ACKS0A_09060					1.0	0.483802408499427	-0.588720444350789	-0.77961342838854	-0.478263159404595	0.888389744319421	0.18932798326629	0.294973207896884	-1.09697056277709
ucsf_hc.01_1.G217B.00277		0.00321453635004362	0.995614098945649	0.826471914842071	0.0577140667060572	7.25193942979185e-05	0.00517512160938662	2.83886597801343e-05	0.327338583087523	0.630574943986244	1	0.618347783528917	0.762623337261932	1	1	ucsf_hc.01_1.G217B.00277	ucsf_hc.01_1.G186AR.02950	ucsf_hc.01_1.H88.04298	ucsf_hc.01_1.H143.09424	ucsf_hc.01_1.G217B.00277	ucsf_hc.01_1.G186AR.02950	BDFG_03362	D8B26_008251	GQ26_0290630		OphioH327g3509	orf19.2334			vacuolar ATP synthase subunit S1	HISTO_AL.Contig317.Fgenesh_Neurospora.32.final_new	near LTR block	I7I48_01129	ACKS23_02829	ACKS0A_09059					1.0	1.12064066576951	0.00224702436930979	-0.0784046327841983	0.856074461731201	1.59596490348273	0.752223736786545	1.02291143081353	-0.326152502421668	-0.146116219202302
ucsf_hc.01_1.G217B.00278		0.0831345771467619	0.485577815574843	0.0120497281600755	0.0376996055116462	0.00263311404093831	0.0304989458518894	4.31104700069004e-06	0.62930956551308	0.160173735604749	1	0.0539488249294305	0.0462832610853663	8.62262968709832e-06	2.08432281224563e-05	ucsf_hc.01_1.G217B.00278	ucsf_hc.01_1.G186AR.02951	ucsf_hc.01_1.H88.04299	ucsf_hc.01_1.H143.09423	ucsf_hc.01_1.G217B.00278	ucsf_hc.01_1.G186AR.02951	BDFG_03363	D8B26_008259	GQ26_0290670		OphioH327g2520	orf19.4831	FA14DRAFT_143221	FA09DRAFT_300487	sphingolipid C9-methyltransferase	HISTO_AL.Contig317.eannot.1556.final_new	near LTR block	I7I48_01128	ACKS23_02828	ACKS0A_09058					1.0	-0.498093744829887	-0.703103552454966	-0.835534272275774	-0.844569372927028	-0.654290045744191	0.365055495434949	1.18442507333701	0.0961490220327459	-0.459955533172794
ucsf_hc.01_1.G217B.00279		0.63476285357535	0.778472510854857	0.0128871827608695	0.00525361435091504	0.000284234796652033	0.956395544684768	1.46036319679179e-06	0.000354637749808214	0.0300239460445113	0.58606240726052	0.0941644201508956	1	1	1	ucsf_hc.01_1.G217B.00279	ucsf_hc.01_1.G186AR.02954	ucsf_hc.01_1.H88.04300	ucsf_hc.01_1.H143.09421	ucsf_hc.01_1.G217B.00279	ucsf_hc.01_1.G186AR.02954	BDFG_03364	D8B26_008258	GQ26_0290660	Spsc_00242	OphioH327g3506				hypothetical protein	HISTO_AL.Contig317.Fgenesh_histo.75.final_new	near LTR block	I7I48_01127	ACKS23_02827	ACKS0A_09057					1.0	0.146890633618916	0.333692296503382	1.14658953614169	1.2367143244186	1.05163394405214	0.0258799372857994	3.17723382968462	-1.04334014119961	-0.683936958566282
ucsf_hc.01_1.G217B.00280		0.00287572790607125	0.0348429735561659	0.00873000489095216	0.603114804163532	7.04557421739671e-05	0.921201263049503	2.02188768868816e-06	0.0446312650531774	0.227682851624852	1	0.592676442778894	0.0712208347587295	0.000283675734231826	0.000790247312810392	ucsf_hc.01_1.G217B.00280	ucsf_hc.01_1.G186AR.02955	ucsf_hc.01_1.H88.04301	ucsf_hc.01_1.H143.09420	ucsf_hc.01_1.G217B.00280	ucsf_hc.01_1.G186AR.02955	BDFG_03365	D8B26_008249	GQ26_0290650		OphioH327g3507	orf19.6414.3	FA14DRAFT_159559	FA09DRAFT_330249	tropomyosin	HISTO_AL.Contig317.eannot.1523.final_new	near LTR block	I7I48_01126	ACKS23_02826	ACKS0A_09056					1.0	-1.12485799022801	-1.67122902404642	-1.38192130016401	-0.217255015979964	-1.1446108766502	-0.034513522386062	1.65086472316579	0.828721620079181	0.358127187891804
ucsf_hc.01_1.G217B.00281		0.00630889458262156	1	1	1	0.033515052587296	1	0.394645835909219	0.928633679844236	1	1	1	1	1	1	ucsf_hc.01_1.G217B.00281				ucsf_hc.01_1.G217B.00281		BDFG_03366	D8B26_008250							hypothetical protein	HISTO_AL.Contig317.eannot.1559.final_new	near LTR block	I7I48_01125	ACKS23_02825	ACKS0A_09055					1.0	1.19945464930022				0.650740410393105		0.0993922377947465	-0.0706904838275957
ucsf_hc.01_1.G217B.00282		0.182565899265545	1	1	1	0.00362802525272567	1	1	1	1	1	1	1	1	1	ucsf_hc.01_1.G217B.00282				ucsf_hc.01_1.G217B.00282										hypothetical protein		near LTR block	I7I48_01124	ACKS23_02824	ACKS0A_09054					1.0	1.61268581357054				2.53826971094182
ucsf_hc.01_1.G217B.00283		0.00241076691558939	1	1	1	0.113396171391294	1	1	1	1	1	1	1	1	1	ucsf_hc.01_1.G217B.00283				ucsf_hc.01_1.G217B.00283										hypothetical protein		near LTR block	I7I48_01123	ACKS23_02823	ACKS0A_09053					1.0	-3.36960581788966				0.732343337149621
ucsf_hc.01_1.G217B.00284		0.415146659431407	0.471238581286733	0.574873055429972	0.556529129862206	0.00463186222454872	0.00551132450497057	2.09347684009219e-06	1	1	1	1	1	1	1	ucsf_hc.01_1.G217B.00284	ucsf_hc.01_1.G186AR.02962	ucsf_hc.01_1.H88.04304	ucsf_hc.01_1.H143.09415	ucsf_hc.01_1.G217B.00284	ucsf_hc.01_1.G186AR.02962	BDFG_03367								hypothetical protein	HISTO_AL.Contig317.Fgenesh_histo.79.final_new	near LTR block	I7I48_01122	ACKS23_02822	ACKS0A_09052					1.0	-0.229549846330951	-0.567007061065502	0.195972955129612	-0.289649329544784	-0.781011323431129	-1.55067249136971	-2.36807289243867
ucsf_hc.01_1.G217B.00285		0.0183513213937104	1	1	1	0.00329245207461814	1	1	1	1	1	1	1	1	1	ucsf_hc.01_1.G217B.00285				ucsf_hc.01_1.G217B.00285										hypothetical protein	HISTO_AL.Contig317.Fgenesh_Aspergillus.60.final_new	near LTR block	I7I48_01121	ACKS23_02821	ACKS0A_09051					1.0	2.90271919850553				2.4031269582975
ucsf_hc.01_1.G217B.00286		0.150539874923695	0.225152796119175	0.471740464219435	0.220027745602695	2.87791109612159e-05	0.12684342982369	3.12932282185824e-07	0.453391856074984	0.109504468096052	0.0636357497285178	0.00096673829340581	1	2.70027023101719e-05	2.47553875018261e-05	ucsf_hc.01_1.G217B.00286	ucsf_hc.01_1.G186AR.02964	ucsf_hc.01_1.H88.04307	ucsf_hc.01_1.H143.09411	ucsf_hc.01_1.G217B.00286	ucsf_hc.01_1.G186AR.02964	BDFG_03369	D8B26_008260	GQ26_0290700	Spsc_17131	OphioH327g0673		FA14DRAFT_120411	FA09DRAFT_284146	phenylacetyl-CoA ligase	HISTO_AL.Contig317.eannot.1525.final_new	near LTR block	I7I48_01118	ACKS23_02818	ACKS0A_09048					1.0	0.696192483958022	-2.69812962547264	0.180869708963431	-0.481886998325487	1.39740709385857	-0.218550331018956	-2.60661114321575	-0.35451536486889	0.666801738428584
ucsf_hc.01_1.G217B.00287	YPS3	0.000952638962665184	0.0807690870619209	0.00458782238000951	0.00335827232094956	1.72209130482831e-06	0.108788607319622	1	1	1	1	1	1	1	1	ucsf_hc.01_1.G217B.00287	ucsf_hc.01_1.G186AR.02965	ucsf_hc.01_1.H88.04308	ucsf_hc.01_1.H143.09410	ucsf_hc.01_1.G217B.00287	ucsf_hc.01_1.G186AR.02965									yeast-phase specific protein yps-3	HISTO_AL.Contig317.eannot.1560.final_new	near LTR block	I7I48_01120	ACKS23_02820	ACKS0A_09050	Ryp1_ChIP	Ryp2_ChIP		Ryp4_ChIP	1.0	2.17024068871976	-5.53153767293315	-5.94343131814039	-3.27234359866479	3.37004840784697	1.16802494394791
ucsf_hc.01_1.G217B.00289		0.000604483907652422	1	1	1	5.25375240640001e-05	1	1	1	1	1	1	1	1	1	ucsf_hc.01_1.G217B.00289				ucsf_hc.01_1.G217B.00289										hypothetical protein		transposon	I7I48_01117	ACKS23_02817	ACKS0A_09047					1.0	3.80077697780153				4.29940792593054
ucsf_hc.01_1.G217B.00290		0.303397218448869	1	1	1	1	1	1	1	1	1	1	1	1	1	ucsf_hc.01_1.G217B.00290														hypothetical protein		transposon	I7I48_01116	ACKS23_02816	ACKS0A_09046					1.0	1.0626435114524
ucsf_hc.01_1.G217B.00291		0.004700458957016	1	1	1	1.4578609121891e-05	1	1	1	1	1	1	1	1	1	ucsf_hc.01_1.G217B.00291				ucsf_hc.01_1.G217B.00291										hypothetical protein		transposon	I7I48_01115	ACKS23_02815	ACKS0A_09045					1.0	3.70244082920174				5.27730741522839
ucsf_hc.01_1.G217B.00292		0.000635297006219735	1	1	1	9.23393213034489e-05	1	1	1	1	1	1	1	1	1	ucsf_hc.01_1.G217B.00292				ucsf_hc.01_1.G217B.00292										repeat set, removed	HISTO_AL.Contig317.Fgenesh_Aspergillus.105.final_new	in LTR block	I7I48_01114	ACKS23_02814	ACKS0A_09044					1.0	2.25064087741978				1.98873798197678
ucsf_hc.01_1.G217B.00293		0.0150517618211297	1	1	1	1	1	1	1	1	1	1	1	1	1	ucsf_hc.01_1.G217B.00293														hypothetical protein		transposon	I7I48_01111	ACKS23_02811	ACKS0A_09041					1.0	1.86589953730179
ucsf_hc.01_1.G217B.00294		0.00114978114108726	1	1	1	0.00192521089094625	1	1	1	1	1	1	1	1	1	ucsf_hc.01_1.G217B.00294				ucsf_hc.01_1.G217B.00294										hypothetical protein		in LTR block	I7I48_01110	ACKS23_02810	ACKS0A_09040					1.0	2.71355401325903				3.83103045561622
ucsf_hc.01_1.G217B.00295		0.247916739065902	1	1	1	1	1	1	1	1	1	1	1	1	1	ucsf_hc.01_1.G217B.00295														hypothetical protein		in LTR block	I7I48_01109	ACKS23_02809	ACKS0A_09039					1.0	1.1518479133348
ucsf_hc.01_1.G217B.00296		0.00883633494432034	1	1	1	1	1	1	1	1	1	1	1	1	1	ucsf_hc.01_1.G217B.00296														hypothetical protein		in LTR block	I7I48_01108	ACKS23_02808	ACKS0A_09038					1.0	3.38501617815543
ucsf_hc.01_1.G217B.00297		0.00751358315620914	1	1	1	1	1	1	1	1	1	1	1	1	1	ucsf_hc.01_1.G217B.00297														hypothetical protein		near LTR block	I7I48_01107	ACKS23_02807	ACKS0A_09037					1.0	3.75609453154592
ucsf_hc.01_1.G217B.00298		0.0365998859918314	0.482873976354582	0.0319716084543656	0.415491743143848	0.0936325732220231	0.00434419266875092	4.6921020500842e-07	0.0295183846341501	0.00555592642424143	7.10056297281624e-05	0.0132696897164651	0.304620671447478	0.703676662094379	0.000149587135256721	ucsf_hc.01_1.G217B.00298	ucsf_hc.01_1.G186AR.02969	ucsf_hc.01_1.H88.04310	ucsf_hc.01_1.H143.09406	ucsf_hc.01_1.G217B.00298	ucsf_hc.01_1.G186AR.02969	BDFG_03371	D8B26_008262	GQ26_0043450	Spsc_10553	OphioH327g8128	orf19.202	FA14DRAFT_167981	FA09DRAFT_304420	DNA replication licensing factor mcm7	HISTO_AL.Contig320.eannot.1080.final_new	near LTR block	I7I48_01106	ACKS23_02806	ACKS0A_09036					1.0	-0.681296033937642	0.558313875941745	0.553920278759911	0.264261507216513	-0.393700415750719	1.09911678854307	3.06304179006254	-2.08122525970508	-1.33234764878721
ucsf_hc.01_1.G217B.00299	PAS1	0.14339167216603	0.161551861266827	0.552255247537854	0.45117771482597	0.206332794824436	0.0244312822409136	4.32963153253435e-06	0.64989991166327	0.0556084944409079	0.00571066370987804	0.0171342109834684	0.945316874406047	2.39124136019961e-05	0.0699331037780663	ucsf_hc.01_1.G217B.00299	ucsf_hc.01_1.G186AR.02970	ucsf_hc.01_1.H88.04311	ucsf_hc.01_1.H143.09405	ucsf_hc.01_1.G217B.00299	ucsf_hc.01_1.G186AR.02970	BDFG_03372	D8B26_008264	GQ26_0043440	Spsc_10552	OphioH327g8127	orf19.6460	FA14DRAFT_94168	FA09DRAFT_332285	peroxin 1	HISTO_AL.Contig320.Fgenesh_Aspergillus.34.final_new	near LTR block	I7I48_01105	ACKS23_02805	ACKS0A_09035					1.0	0.406385656626085	0.61295576778021	0.133472229378117	0.217056807658483	0.241278067832253	0.705161706943353	-1.05899622510314	-0.163264791912217	-0.772284060247137
ucsf_hc.01_1.G217B.00300		0.0314401515205163	1	1	1	0.0986171370850655	1	0.00394492120522482	1	1	1	1	1	1	0.942730727517023	ucsf_hc.01_1.G217B.00300				ucsf_hc.01_1.G217B.00300		BDFG_03373							FA09DRAFT_330165	hypothetical protein	HISTO_AL.Contig320.Fgenesh_histo.4.final_new	near LTR block	I7I48_01104	ACKS23_02804	ACKS0A_09034					1.0	1.18715669215932				0.872873641901924		-0.421954294466606
ucsf_hc.01_1.G217B.00301		0.729284656000384	1	0.228543315783917	0.0185875349651988	0.226675065123112	1	1	1	1	1	1	1	1	1	ucsf_hc.01_1.G217B.00301		ucsf_hc.01_1.H88.04312	ucsf_hc.01_1.H143.09402	ucsf_hc.01_1.G217B.00301										hypothetical protein		near LTR block	I7I48_01103	ACKS23_02803	ACKS0A_09033					1.0	-0.14986540381021		0.849315233406139	1.14281874545552	0.530505972327945
ucsf_hc.01_1.G217B.00302	DAP3	0.140357334881021	0.551764010276905	0.226079993288383	0.975674851824415	0.608224414676326	0.00442641643207027	6.0032356065852e-06	0.590072321219354	0.0193592187239192	0.0133495609584332	0.0477564612747276	1	1	1	ucsf_hc.01_1.G217B.00302	ucsf_hc.01_1.G186AR.02972	ucsf_hc.01_1.H88.04313	ucsf_hc.01_1.H143.09400	ucsf_hc.01_1.G217B.00302	ucsf_hc.01_1.G186AR.02972	BDFG_03374	D8B26_008265	GQ26_0280370	Spsc_10554	OphioH327g8129				mitochondrial ribosomal protein DAP3	HISTO_AL.Contig320.eannot.1084.final_new	near LTR block	I7I48_01102	ACKS23_02802	ACKS0A_09032					1.0	0.391011463569417	0.234009057192684	0.272506104572238	-0.0124240020144963	-0.095052857878259	0.716632192989983	1.08076591162041	0.121088835706163	0.818119215739075
ucsf_hc.01_1.G217B.00303	RRS1	0.298870409184078	0.382680530977498	0.474028381081452	0.646576897695997	2.4886479546546e-05	0.164036839040849	9.31250576084445e-05	0.54766171605597	0.00104023986262605	0.00623122169031521	0.0654266748129536	0.0481327942109065	0.227893871407069	1	ucsf_hc.01_1.G217B.00303	ucsf_hc.01_1.G186AR.02973	ucsf_hc.01_1.H88.04314	ucsf_hc.01_1.H143.09399	ucsf_hc.01_1.G217B.00303	ucsf_hc.01_1.G186AR.02973	BDFG_03375	D8B26_008266	GQ26_0280380	Spsc_10527	OphioH327g8088	orf19.6014	FA14DRAFT_160983		ribosome biogenesis protein (Rrs1)	HISTO_AL.Contig320.eannot.1089.final_new	near LTR block	I7I48_01101	ACKS23_02801	ACKS0A_09031					1.0	-0.338189429273625	0.682730286431076	-0.392336042588857	-0.224501269388791	-1.72998150215351	-0.3141109132299	0.756753110679328	-0.204356363788683	1.81187158915767
ucsf_hc.01_1.G217B.00304	BEM2	0.326567327558787	0.442075966078238	0.85259871456547	0.645533687954533	0.000209957050389813	0.00288816242891745	0.00244741681010001	0.255748780551685	0.48560252973072	8.53856336105417e-06	1	1	1	1	ucsf_hc.01_1.G217B.00304	ucsf_hc.01_1.G186AR.02974	ucsf_hc.01_1.H88.04316	ucsf_hc.01_1.H143.09398	ucsf_hc.01_1.G217B.00304	ucsf_hc.01_1.G186AR.02974	BDFG_03376	D8B26_008267	GQ26_0041460	Spsc_10455					rho GTPase activator	HISTO_AL.Contig320.fgenesh_plus.5.final_new	near LTR block	I7I48_01100	ACKS23_02800	ACKS0A_09030	Ryp1_ChIP		Ryp3_ChIP		1.0	0.283516777789545	-0.484421567183132	-0.0421777444282272	-0.123695892235473	1.01839383707106	0.892491537976348	-0.34513006688295	0.332242747058551	-0.17537078471765
ucsf_hc.01_1.G217B.00305	BET2	0.0105538804060044	0.623395310019589	0.0240515909655782	0.552090261137595	0.000125125012749297	0.0393725125719722	0.0131742450104809	0.547348399200136	0.237169888661977	1	0.990912962152513	0.345697261525377	0.894249627509398	0.000263159862425727	ucsf_hc.01_1.G217B.00305	ucsf_hc.01_1.G186AR.02977	ucsf_hc.01_1.H88.04317	ucsf_hc.01_1.H143.09397	ucsf_hc.01_1.G217B.00305	ucsf_hc.01_1.G186AR.02977	BDFG_03377	D8B26_008268	GQ26_0041480		OphioH327g8046	orf19.7563	FA14DRAFT_173027	FA09DRAFT_353332	rab geranylgeranyltransferase	HISTO_AL.Contig320.Fgenesh_histo.15.final_new	near LTR block	I7I48_01099	ACKS23_02799	ACKS0A_09029	Ryp1_ChIP		Ryp3_ChIP		1.0	-0.995357305138624	0.269296782298604	-0.660832206119894	-0.185854182592935	-1.18620064725965	-0.343654836177808	0.213613112011501	-0.117286610898077	0.620242082661007
ucsf_hc.01_1.G217B.00306		0.049779237988593	0.797178916556174	0.0677835243249755	0.835235227703776	0.00772410341251816	0.364639694591036	0.0117159672433505	6.8310894095128e-07	1	1	1	1	1	1	ucsf_hc.01_1.G217B.00306	ucsf_hc.01_1.G186AR.02978	ucsf_hc.01_1.H88.04318	ucsf_hc.01_1.H143.09396	ucsf_hc.01_1.G217B.00306	ucsf_hc.01_1.G186AR.02978	BDFG_03378	D8B26_008269							hypothetical protein	HISTO_AL.Contig320.Fgenesh_Aspergillus.50.final_new	near LTR block	I7I48_01098	ACKS23_02798	ACKS0A_09028					1.0	0.671028849506035	-0.165196212959134	0.535465689327155	-0.0681504481394191	-0.784935403842598	-0.170066647404108	-0.542637803470767	-2.07587989891672
ucsf_hc.01_1.G217B.00307		0.220696062308598	1	1	1	7.11895193693296e-06	1	1	1	1	1	1	1	1	1	ucsf_hc.01_1.G217B.00307				ucsf_hc.01_1.G217B.00307										hypothetical protein		near LTR block	I7I48_01097	ACKS23_02797	ACKS0A_09027					1.0	0.944553549400109				-2.25528639585034
ucsf_hc.01_1.G217B.00308		0.326292204973291	0.17828166076167	0.718808780802665	0.00676017126539659	0.0516738117868347	0.000707514316391946	1.13112254272121e-05	0.754311430932441	0.657217416879777	0.000205823061231877	0.0253446230086879	0.300621848734622	1	0.000437547703849997	ucsf_hc.01_1.G217B.00308	ucsf_hc.01_1.G186AR.02979	ucsf_hc.01_1.H88.04319	ucsf_hc.01_1.H143.09395	ucsf_hc.01_1.G217B.00308	ucsf_hc.01_1.G186AR.02979	BDFG_03379	D8B26_008270	GQ26_0041490	Spsc_10448	OphioH327g8048	orf19.3608		FA09DRAFT_323148	DNA mismatch repair protein msh3	HISTO_AL.Contig320.fgenesh_plus.11.final_new	near LTR block	I7I48_01096	ACKS23_02796	ACKS0A_09026					1.0	-0.235724325519709	0.620219880630716	0.0858283088183551	1.31784607178363	0.36014113689659	1.43965167324624	0.956264191043513	0.102995974200686	0.171641546895209
ucsf_hc.01_1.G217B.00309	RPS28	0.000144690144248791	0.530247906557975	0.239396304258638	0.0260607924330381	3.57466371471576e-07	0.000294974203330848	1.09848562684407e-05	0.00273301877763663	0.782250757766793	1	0.00947456580647705	0.0825031242408143	1	3.53266741757514e-05	ucsf_hc.01_1.G217B.00309	ucsf_hc.01_1.G186AR.02980	ucsf_hc.01_1.H88.04320	ucsf_hc.01_1.H143.09394	ucsf_hc.01_1.G217B.00309	ucsf_hc.01_1.G186AR.02980	BDFG_03380	D8B26_008271	GQ26_0022200		OphioH327g4802	orf19.7048.1		FA09DRAFT_341110	40S ribosomal protein S28	HISTO_AL.Contig320.eannot.1088.final_new	near LTR block	I7I48_01095	ACKS23_02795	ACKS0A_09025					1.0	-2.48570348857998	-0.264157905616662	-0.332148860551488	-0.767481839515799	-2.88209704625934	-1.48911051258945	0.85516717707597	1.58673837819144	-0.100933264466304
ucsf_hc.01_1.G217B.00310	HIS1	0.057649901691914	0.644311666193844	0.875201460203653	0.734974806198324	0.000330058118580681	0.258227572609742	1.12763063046679e-06	0.325617330753365	0.530702002730659	1	0.731360929181041	0.00964475811264008	1.12809125304033e-06	0.00101098158348171	ucsf_hc.01_1.G217B.00310	ucsf_hc.01_1.G186AR.02981	ucsf_hc.01_1.H88.04321	ucsf_hc.01_1.H143.09393	ucsf_hc.01_1.G217B.00310	ucsf_hc.01_1.G186AR.02981	BDFG_03381	D8B26_008272	GQ26_0041600		OphioH327g3575	orf19.4026	FA14DRAFT_140930	FA09DRAFT_332924	ATP phosphoribosyltransferase	HISTO_AL.Contig320.fgenesh_plus.12.final_new	near LTR block	I7I48_01094	ACKS23_02794	ACKS0A_09024					1.0	-0.595543685687062	0.15763307643889	-0.0339985265644485	-0.178737501160873	-0.949831417257285	-0.172975695135285	1.77622520188649	-0.603162913178684	0.212649494452275
ucsf_hc.01_1.G217B.00311		0.68942686092044	1	1	1	2.38864679416308e-06	1	1	1	1	1	1	1	1	1	ucsf_hc.01_1.G217B.00311				ucsf_hc.01_1.G217B.00311										hypothetical protein	HISTO_AL.Contig320.Fgenesh_histo.17.final_new	near LTR block	I7I48_01093	ACKS23_02793	ACKS0A_09023					1.0	0.117636721102055				-2.05515792827703
ucsf_hc.01_1.G217B.00312		0.000518703009878324	0.0201000094774423	0.000813257495219226	0.000109323992720806	9.1564124091474e-07	0.00751529632968876	0.0290679039508356	1	0.0992504456157174	1	1	1	1	1	ucsf_hc.01_1.G217B.00312	ucsf_hc.01_1.G186AR.02986	ucsf_hc.01_1.H88.04328	ucsf_hc.01_1.H143.09383	ucsf_hc.01_1.G217B.00312	ucsf_hc.01_1.G186AR.02986	BDFG_03386		GQ26_0072190						hypothetical protein	HISTO_AL.Contig320-snap.10.final_new	near LTR block	I7I48_01092	ACKS23_02792	ACKS0A_09022					1.0	-2.40532185162781	-3.43781247150056	-4.29485525478779	-5.26926461315551	-2.67086841069314	-0.61116657760858	0.163384051779504		0.482795735460996
ucsf_hc.01_1.G217B.00313	ULP1	0.0450134895929546	0.484171590217109	0.324645979583766	0.00830845302633361	0.0111996630861112	0.000544768245958992	4.30475297305451e-06	0.808004453993754	0.00338085324046015	0.00214463777329085	0.243500298501393	0.0264610506667185	1	8.64266464853294e-05	ucsf_hc.01_1.G217B.00313	ucsf_hc.01_1.G186AR.02987	ucsf_hc.01_1.H88.04329	ucsf_hc.01_1.H143.09382	ucsf_hc.01_1.G217B.00313	ucsf_hc.01_1.G186AR.02987	BDFG_03388	D8B26_008276	GQ26_0040640	Spsc_10394	OphioH327g8036	orf19.353		FA09DRAFT_331881	Ulp1 protease	HISTO_AL.Contig320.Fgenesh_Neurospora.13.final_new	near LTR block	I7I48_01091	ACKS23_02791	ACKS0A_09021					1.0	0.52707248994895	0.377121890750513	0.299621343749391	1.01067008052112	-0.527230829723802	-1.41820194288288	-1.97008593697449	0.080490123399839	-1.6249660465117
ucsf_hc.01_1.G217B.00314		0.448032511611117	0.372188892514939	0.016784648226482	0.00903445238406475	0.00303494090209079	0.0160553639913941	9.62855626166402e-05	0.142082635495207	0.480833199152868	1	0.732787527000218	1	1	1	ucsf_hc.01_1.G217B.00314	ucsf_hc.01_1.G186AR.02989	ucsf_hc.01_1.H88.04330	ucsf_hc.01_1.H143.09381	ucsf_hc.01_1.G217B.00314	ucsf_hc.01_1.G186AR.02989	BDFG_03389	D8B26_008277	GQ26_0040650		OphioH327g3084				rho guanyl nucleotide exchange factor	HISTO_AL.Contig320.Fgenesh_Aspergillus.59.final_new	near LTR block	I7I48_01090	ACKS23_02790	ACKS0A_09020					1.0	0.179913576156403	-0.482067703430957	-0.679342258307282	-1.04066294634205	0.64933431400984	-0.472211216068374	-0.698739456816924	-1.22606821980855	0.193350572658602
ucsf_hc.01_1.G217B.00315		0.00227972707979293	1	1	1	0.00817891645508083	1	1	1	1	1	1	1	1	1	ucsf_hc.01_1.G217B.00315				ucsf_hc.01_1.G217B.00315										hypothetical protein	HISTO_AL.Contig320.eannot.1093.final_new	near LTR block	I7I48_01089	ACKS23_02789	ACKS0A_09019					1.0	1.49631898728717				0.855040814533938
ucsf_hc.01_1.G217B.00316		0.339518121332453	1	1	1	0.161717287889725	1	1	1	1	1	1	1	1	1	ucsf_hc.01_1.G217B.00316				ucsf_hc.01_1.G217B.00316										hypothetical protein		near LTR block	I7I48_01088	ACKS23_02788	ACKS0A_09018					1.0	0.75729268037875				0.845328050153408
ucsf_hc.01_1.G217B.00317		0.901153155396261	1	1	1	0.0191587909042958	1	1	1	1	1	1	1	1	1	ucsf_hc.01_1.G217B.00317				ucsf_hc.01_1.G217B.00317										hypothetical protein		near LTR block	I7I48_01087	ACKS23_02787	ACKS0A_09017					1.0	-0.0697947152200535				1.29283034401319
ucsf_hc.01_1.G217B.00318		0.195760548703184	0.086346544259131	0.963242008800572	0.817484154473777	0.890732031937268	0.0353858051716281	1.73682575863761e-06	6.97972566631658e-15	0.372005498667434	0.79598423824983	0.0411324370846951	1	1	0.000740362314950553	ucsf_hc.01_1.G217B.00318	ucsf_hc.01_1.G186AR.02990	ucsf_hc.01_1.H88.04331	ucsf_hc.01_1.H143.09379	ucsf_hc.01_1.G217B.00318	ucsf_hc.01_1.G186AR.02990	BDFG_08799	D8B26_008278	GQ26_0040670	Spsc_00631	OphioH327g3083			FA09DRAFT_51594	telomerase reverse transcriptase	HISTO_AL.Contig320.Fgenesh_histo.30.final_new	near LTR block	I7I48_01086	ACKS23_02786	ACKS0A_09016					1.0	0.399593749317924	0.855857603263719	-0.0101167257809189	0.0703199499235101	-0.0272243753794417	0.356017679367111	1.8147548393196	3.3507592508257	-0.366653695384624
ucsf_hc.01_1.G217B.00319		0.491627471713784	0.0955545806321893	0.000762943636140201	0.00305005489266689	0.00348186316083827	0.00365065848286874	0.000685623210019771	1	0.0903481241785731	0.107051847580881	0.135653912761586	1	0.0067800990682058	0.527011337327774	ucsf_hc.01_1.G217B.00319	ucsf_hc.01_1.G186AR.02991	ucsf_hc.01_1.H88.04332	ucsf_hc.01_1.H143.09378	ucsf_hc.01_1.G217B.00319	ucsf_hc.01_1.G186AR.02991	BDFG_08798		GQ26_0031680	Spsc_10370	OphioH327g8002		FA14DRAFT_118142	FA09DRAFT_296362	TBC1 domain family member 14	HISTO_AL.Contig320.Fgenesh_Aspergillus.71.final_new	near LTR block	I7I48_01084	ACKS23_02784	ACKS0A_09014					1.0	-0.184622772812111	-0.822243917082218	-1.49034524688012	-1.37234541359567	0.610007808267685	-1.29558847110228	-0.366986379647888		-0.527858868837408
ucsf_hc.01_1.G217B.00321		0.00911981251773512	1	1	1	2.87943862079845e-05	1	1	1	1	1	1	1	1	1	ucsf_hc.01_1.G217B.00321				ucsf_hc.01_1.G217B.00321										hypothetical protein		transposon	I7I48_01083	ACKS23_02783	ACKS0A_09013					1.0	3.06417883284799				3.95407500459679
ucsf_hc.01_1.G217B.00323		1	1	1	1	6.97109036150189e-06	1	1	1	1	1	1	1	1	1					ucsf_hc.01_1.G217B.00323										hypothetical protein		in LTR block	I7I48_01081	ACKS23_02781	ACKS0A_09011					1.0					5.55631256340016
ucsf_hc.01_1.G217B.00324		0.0230226317308874	1	1	1	8.26332123385051e-05	1	1	1	1	1	1	1	1	1	ucsf_hc.01_1.G217B.00324				ucsf_hc.01_1.G217B.00324										hypothetical protein		near LTR block	I7I48_01080	ACKS23_02780	ACKS0A_09010					1.0	2.1697765053932				4.12578464084486
ucsf_hc.01_1.G217B.00325		1	1	1	1	4.17914270265444e-07	1	1	1	0.221730466320621	1	0.465803312075392	1	1	1					ucsf_hc.01_1.G217B.00325				GQ26_0330320		OphioH327g0402				hypothetical protein	HISTO_AL.Contig320.Fgenesh_Aspergillus.41.final_new	in LTR block	I7I48_02736	ACKS23_11973	ACKS0A_09009					1.0					7.65767617128993				0.409318776148574
ucsf_hc.01_1.G217B.00327		8.2050502393276e-05	1	1	1	1	1	1	1	1	1	1	1	1	1	ucsf_hc.01_1.G217B.00327														hypothetical protein		in LTR block	I7I48_02734	ACKS23_11971	ACKS0A_09007					1.0	6.56169261417945
ucsf_hc.01_1.G217B.00328		0.000123028054996364	1	1	1	1.14362827781108e-05	1	1	1	1	1	1	1	1	1	ucsf_hc.01_1.G217B.00328				ucsf_hc.01_1.G217B.00328										hypothetical protein		transposon	I7I48_02733	ACKS23_11970	ACKS0A_09006					1.0	6.71881150396404				4.99401823837735
ucsf_hc.01_1.G217B.00329		0.00117134722331753	1	1	1	9.8713502626492e-06	1	1	1	1	1	1	1	1	1	ucsf_hc.01_1.G217B.00329				ucsf_hc.01_1.G217B.00329										hypothetical protein		transposon	I7I48_02732	ACKS23_11969	ACKS0A_09005					1.0	4.56114201532187				5.46480940854321
ucsf_hc.01_1.G217B.00330		0.342207718300689	1	1	1	1.77957911334604e-05	1	1	1	1	1	1	1	1	1	ucsf_hc.01_1.G217B.00330				ucsf_hc.01_1.G217B.00330										hypothetical protein		in LTR block	I7I48_02731	ACKS23_11968	ACKS0A_09004					1.0	-0.867997560624176				2.67976551334208
ucsf_hc.01_1.G217B.00331		0.00971572911675896	1	1	1	0.00244268130521148	1	1	1	1	1	1	1	1	1	ucsf_hc.01_1.G217B.00331				ucsf_hc.01_1.G217B.00331										hypothetical protein		in LTR block	I7I48_02730	ACKS23_11967	ACKS0A_09003					1.0	2.3278872003573				3.62482142244539
ucsf_hc.01_1.G217B.00332	ATP11	0.871370856766684	0.10458820546358	0.56083660663457	0.028559907816212	0.000151150942694744	0.0299538424209328	2.07050146681437e-06	0.00190713859201072	0.00715817685006232	1	0.0417950180167456	0.00356493968882695	0.000451373727696467	1	ucsf_hc.01_1.G217B.00332	ucsf_hc.01_1.G186AR.02993	ucsf_hc.01_1.H88.04334	ucsf_hc.01_1.H143.09377	ucsf_hc.01_1.G217B.00332	ucsf_hc.01_1.G186AR.02993	BDFG_06868	D8B26_008248	GQ26_0690150		OphioH327g0674	orf19.6916	FA14DRAFT_187258		F1 ATPase assembly protein	HISTO_AL.Contig320.eannot.1101.final_new	in LTR block	I7I48_02729	ACKS23_11966	ACKS0A_09002					1.0	0.0415622045729513	-0.881744193893637	-0.133103086574621	-0.726572217010973	-1.07453457138127	0.479450351051221	1.30742883514088	-0.648729283157836	1.11516623690472
ucsf_hc.01_1.G217B.00333		0.162131587234157	0.301623864948153	0.142293280807518	0.0331722209990997	7.55711760170202e-05	0.00288884990773065	9.0365096316405e-06	0.548131414937749	0.0599815323859119	0.00481075150321176	0.605728090182424	0.0791395371632863	0.0135432157933402	0.123480288268166	ucsf_hc.01_1.G217B.00333	ucsf_hc.01_1.G186AR.02994	ucsf_hc.01_1.H88.04335	ucsf_hc.01_1.H143.09376	ucsf_hc.01_1.G217B.00333	ucsf_hc.01_1.G186AR.02994	BDFG_06869	D8B26_008247	GQ26_0690140	Spsc_09578	OphioH327g4792	orf19.7627	FA14DRAFT_108080	FA09DRAFT_195464	BEM46 family protein	HISTO_AL.Contig320.fgenesh_plus.17.final_new	in LTR block	I7I48_02728	ACKS23_11965	ACKS0A_09001					1.0	-0.389550106012036	-0.38783821588035	0.361997921618508	0.830480215024401	-1.52682289986616	-1.04846833908943	1.35617823579796	0.129515936132286	-0.560125826693793
ucsf_hc.01_1.G217B.00334	PRE3	0.153570995247474	0.0324113329115388	0.0494354876822073	0.30728556724212	1.73574374293826e-05	0.0128359680025083	1.57794544569145e-05	0.616364771177957	0.127037481594217	1	0.518580456072454	0.654596097368796	6.03926522896429e-05	0.0065827235232374	ucsf_hc.01_1.G217B.00334	ucsf_hc.01_1.G186AR.02995	ucsf_hc.01_1.H88.04336	ucsf_hc.01_1.H143.09375	ucsf_hc.01_1.G217B.00334	ucsf_hc.01_1.G186AR.02995	BDFG_06870	D8B26_008246	GQ26_0690130		OphioH327g7979	orf19.6991	FA14DRAFT_120968	FA09DRAFT_331847	proteasome component	HISTO_AL.Contig320.Fgenesh_histo.1.final_new	in LTR block	I7I48_02727	ACKS23_11964	ACKS0A_09000					1.0	-0.357030240037997	-1.35623596484483	-0.498113822165371	-0.268972302021184	-1.46015519129519	-0.719934265732581	0.96526093542354	-0.155120847564769	-0.402530123343714
ucsf_hc.01_1.G217B.00335		0.00353527160682139	1	1	1	0.000194213221580171	1	1	1	1	1	1	1	1	1	ucsf_hc.01_1.G217B.00335				ucsf_hc.01_1.G217B.00335										hypothetical protein	HISTO_AL.Contig320.Fgenesh_histo.16.final_new	in LTR block	I7I48_02726	ACKS23_11963	ACKS0A_08999					1.0	2.71124067425796				4.31780234089795
ucsf_hc.01_1.G217B.00337	PHO85	0.390122841804489	0.300079124153894	0.262686488687319	0.374853210136203	8.35950535194697e-05	0.0481366227833024	0.000311960512497777	0.0137480859286984	0.128597236924381	1	1	0.445931978286211	0.00832068983772431	1	ucsf_hc.01_1.G217B.00337	ucsf_hc.01_1.G186AR.11467	ucsf_hc.01_1.H88.04341	ucsf_hc.01_1.H143.09370	ucsf_hc.01_1.G217B.00337	ucsf_hc.01_1.G186AR.11467	BDFG_06867	D8B26_008280	GQ26_0690120			orf19.2943.5	FA14DRAFT_114892		pho85 cyclin	HISTO_AL.Contig320.eannot.1105.final_new	in LTR block	I7I48_02724	ACKS23_11961	ACKS0A_08997					1.0	0.237620223668706	-0.628365601313334	-0.277020581109069	0.240257724351204	1.1662709706827	-0.391866692972899	-0.669478220174941	-0.797824286308044	-0.513955435097404
ucsf_hc.01_1.G217B.00338		0.000582255947715935	1	1	1	0.324013259355422	1	1	1	1	1	1	1	1	1	ucsf_hc.01_1.G217B.00338				ucsf_hc.01_1.G217B.00338										no significant blast hit	HISTO_AL.Contig320.Fgenesh_histo.23.final_new	in LTR block	I7I48_02723	ACKS23_11960	ACKS0A_08996					1.0	-3.31622921121265				0.383554835535751
ucsf_hc.01_1.G217B.00339		0.0322059599466784	1	1	1	1	1	1	1	1	1	1	1	1	1	ucsf_hc.01_1.G217B.00339														hypothetical protein		in LTR block	I7I48_02722	ACKS23_11959	ACKS0A_08995					1.0	2.30235688722574
ucsf_hc.01_1.G217B.00341		0.277580592327755	1	1	1	4.65863858953396e-06	1	1	1	1	1	1	1	1	1	ucsf_hc.01_1.G217B.00341				ucsf_hc.01_1.G217B.00341										hypothetical protein		transposon	I7I48_10078	ACKS23_03876	ACKS0A_10104					1.0	-1.05595502354061				3.33722550926782
ucsf_hc.01_1.G217B.00342		0.0485192809792673	1	1	1	1	1	1	1	1	1	1	1	1	1	ucsf_hc.01_1.G217B.00342														hypothetical protein		in LTR block	I7I48_03181	ACKS23_04433	ACKS0A_03222					1.0	1.98244738511944
ucsf_hc.01_1.G217B.00343		0.00598841237608771	1	1	1	0.160179634334177	1	1	1	1	1	1	1	1	1	ucsf_hc.01_1.G217B.00343				ucsf_hc.01_1.G217B.00343										hypothetical protein		in LTR block	I7I48_00058	ACKS23_01725	ACKS0A_08234					1.0	-2.90775438790104				-0.715690625673213
ucsf_hc.01_1.G217B.00344		0.00382078084786729	1	1	1	2.42681642749346e-05	1	1	1	1	1	1	1	1	1	ucsf_hc.01_1.G217B.00344				ucsf_hc.01_1.G217B.00344										hypothetical protein		in LTR block	I7I48_11235	ACKS23_10826	ACKS0A_11260					1.0	3.60412003850803				4.93463066577121
ucsf_hc.01_1.G217B.00345		0.61222583706244	1	1	1	0.829994839938591	1	1	1	1	1	1	1	1	1	ucsf_hc.01_1.G217B.00345				ucsf_hc.01_1.G217B.00345										histone H3	HISTO_AQ.Contig96.Fgenesh_histo.1.final_new	in LTR block	I7I48_11234	ACKS23_10825	ACKS0A_11259					1.0	-0.264889224893264				0.10866314402588
ucsf_hc.01_1.G217B.00346		0.00128993763254154	1	1	1	2.44753662659461e-06	1	1	1	1	1	1	1	1	1	ucsf_hc.01_1.G217B.00346				ucsf_hc.01_1.G217B.00346										hypothetical protein		in LTR block	I7I48_11233	ACKS23_10824	ACKS0A_11258					1.0	5.36099673561668				6.5602599687775
ucsf_hc.01_1.G217B.00347		0.000630715647007936	1	1	1	3.23176683501618e-06	1	1	1	1	1	1	1	1	1	ucsf_hc.01_1.G217B.00347				ucsf_hc.01_1.G217B.00347										hypothetical protein		in LTR block	I7I48_11232	ACKS23_10823	ACKS0A_11257					1.0	4.30173142550621				6.734360725929
ucsf_hc.01_1.G217B.00348		0.00742452427126347	1	1	1	1.21438509501208e-06	1	1	1	1	1	1	1	1	1	ucsf_hc.01_1.G217B.00348				ucsf_hc.01_1.G217B.00348										hypothetical protein		in LTR block	I7I48_11231	ACKS23_10822	ACKS0A_11256					1.0	2.97752071640326				6.62154565634031
ucsf_hc.01_1.G217B.00350		1	1	1	1	5.29023340930519e-06	1	1	1	1	1	1	1	1	1					ucsf_hc.01_1.G217B.00350										hypothetical protein		in LTR block	I7I48_11229	ACKS23_10820	ACKS0A_11254					1.0					5.63803506391071
ucsf_hc.01_1.G217B.00351		0.171314040861742	1	1	1	1	1	1	1	1	1	1	1	1	1	ucsf_hc.01_1.G217B.00351														hypothetical protein		in LTR block	I7I48_11228	ACKS23_10819	ACKS0A_11253					1.0	1.06474708204289
ucsf_hc.01_1.G217B.00352		0.00755217147692578	1	1	1	8.25702456018481e-05	1	1	1	1	1	1	1	1	1	ucsf_hc.01_1.G217B.00352				ucsf_hc.01_1.G217B.00352										hypothetical protein		transposon	I7I48_11227	ACKS23_10818	ACKS0A_11252					1.0	3.64802851415863				4.3313568922917
ucsf_hc.01_1.G217B.00353		0.0285113459308344	1	1	1	2.2384101954802e-06	1	1	1	1	1	1	1	1	1	ucsf_hc.01_1.G217B.00353				ucsf_hc.01_1.G217B.00353										hypothetical protein		transposon	I7I48_11225	ACKS23_10816	ACKS0A_11250					1.0	3.19574774187795				6.47974328434877
ucsf_hc.01_1.G217B.00355		0.00312726057959647	1	1	1	6.63960244244858e-07	1	1	1	1	1	1	1	1	1	ucsf_hc.01_1.G217B.00355				ucsf_hc.01_1.G217B.00355										hypothetical protein		in LTR block	I7I48_11223	ACKS23_10814	ACKS0A_11248					1.0	3.56731078664295				7.39373203556558
ucsf_hc.01_1.G217B.00356		9.06123631617514e-06	0.0333705986961327	0.000162578075275248	0.000580536997621683	1.85424449137822e-05	0.000833537347367524	1	1	1	1	1	1	1	1	ucsf_hc.01_1.G217B.00356	ucsf_hc.01_1.G186AR.06428	ucsf_hc.01_1.H88.02357	ucsf_hc.01_1.H143.07646	ucsf_hc.01_1.G217B.00356	ucsf_hc.01_1.G186AR.06428									hypothetical protein	HISTO_AS.Contig189.eannot.1025.final_new	in LTR block	I7I48_11222	ACKS23_10813	ACKS0A_11247					1.0	5.03543399223059	6.0696085649417	9.32587319939653	9.86796333229381	5.06174577975751	2.48739116332545
ucsf_hc.01_1.G217B.00357		0.00736230875508517	1	1	1	3.36920111619031e-06	1	1	1	1	1	1	1	1	1	ucsf_hc.01_1.G217B.00357				ucsf_hc.01_1.G217B.00357										hypothetical protein		in LTR block	I7I48_11221	ACKS23_10812	ACKS0A_11246					1.0	4.14650226600084				5.8114054048329
ucsf_hc.01_1.G217B.00358		0.167222897198378	1	1	1	2.15843290201767e-06	1	1	1	1	1	1	1	1	1	ucsf_hc.01_1.G217B.00358				ucsf_hc.01_1.G217B.00358										hypothetical protein	HISTO_AS.Contig189.Fgenesh_histo.1.final_new	in LTR block	I7I48_11220	ACKS23_10811	ACKS0A_11245					1.0	1.16514113358168				4.79715456073554
ucsf_hc.01_1.G217B.00359		1	1	1	1	0.000100269655284182	1	1	1	1	1	1	1	1	1					ucsf_hc.01_1.G217B.00359										hypothetical protein		in LTR block	I7I48_11219	ACKS23_10810	ACKS0A_11244					1.0					4.27338036336741
ucsf_hc.01_1.G217B.00360		0.00833436806062049	0.0581185832324586	0.533044511062714	0.0284969632236092	5.14183505140634e-07	0.00161761213320904	5.00556294032401e-06	0.653618324506966	0.00421268357889815	1	0.787713194729259	0.0762094751239468	0.00429425943908705	0.0201383124775515	ucsf_hc.01_1.G217B.00360	ucsf_hc.01_1.G186AR.12072	ucsf_hc.01_1.H88.11683	ucsf_hc.01_1.H143.10991	ucsf_hc.01_1.G217B.00360	ucsf_hc.01_1.G186AR.12072	BDFG_08981	D8B26_000517	GQ26_0340600		OphioH327g6494	orf19.2650.1	FA14DRAFT_161306	FA09DRAFT_327495	mitochondrial 37S ribosomal protein YmS-T	HISTO_AS.Contig189.eannot.1034.final_new	in LTR block	I7I48_11218	ACKS23_10809	ACKS0A_11243					1.0	-1.20712931036167	-1.83929669454396	-0.185785072218962	-0.933968932665916	-2.52499916864681	-1.19959831793639	1.37991874616145	0.233576633704057	1.29310113068875
ucsf_hc.01_1.G217B.00361		0.000881636743232823	0.0430661673611735	0.345801185422577	0.189461073179474	0.761620319007326	0.618788943684071	1.82155387063345e-05	0.162630105134518	0.025914515352534	1	1	1	1	1	ucsf_hc.01_1.G217B.00361	ucsf_hc.01_1.G186AR.12073	ucsf_hc.01_1.H88.11684	ucsf_hc.01_1.H143.10992	ucsf_hc.01_1.G217B.00361	ucsf_hc.01_1.G186AR.12073	BDFG_08982	D8B26_000516	GQ26_0340620						cytochrome P450 monooxygenase	HISTO_AS.Contig189.Fgenesh_histo.3.final_new	in LTR block	I7I48_11217	ACKS23_10808	ACKS0A_11242					1.0	-1.76635657449763	-1.6917433655872	-0.244211496561141	-0.370575348970292	-0.087369905031883	-0.125907457700666	0.881793508365424	-0.393862553798296	0.948441657669791
ucsf_hc.01_1.G217B.00362		0.0945197584677481	1	1	1	5.12816995129359e-05	1	1	1	1	1	1	1	1	1	ucsf_hc.01_1.G217B.00362				ucsf_hc.01_1.G217B.00362										hypothetical protein		in LTR block	I7I48_11216	ACKS23_10807	ACKS0A_11241					1.0	1.36586094614845				4.90146781289829
ucsf_hc.01_1.G217B.00363		0.554605307887975	0.183442235744754	0.0539468346444993	0.0198168109703756	0.0013069747134971	0.0104491073537135	0.0179442910818147	0.66099425985408	1	1	1	1	0.0283840592407982	1	ucsf_hc.01_1.G217B.00363	ucsf_hc.01_1.G186AR.12074	ucsf_hc.01_1.H88.11685	ucsf_hc.01_1.H143.10993	ucsf_hc.01_1.G217B.00363	ucsf_hc.01_1.G186AR.12074	BDFG_08980	D8B26_000518					FA14DRAFT_4528		hypothetical protein	HISTO_AS.Contig189.Fgenesh_histo.4.final_new	in LTR block	I7I48_11215	ACKS23_10806	ACKS0A_11240					1.0	-0.225550689949355	0.702779005261756	1.22723284497711	1.65628055428963	1.03931038867878	0.600017123756881	0.291433260035228	-0.18644569743219
ucsf_hc.01_1.G217B.00364		0.973797937179618	0.121495914586534	0.00670797803135127	0.0479972613844394	0.014931623262062	0.000634502905493486	9.20023508797989e-05	0.00366800247421988	0.935259592636978	1	1	1	1	1	ucsf_hc.01_1.G217B.00364	ucsf_hc.01_1.G186AR.12075	ucsf_hc.01_1.H88.11686	ucsf_hc.01_1.H143.10994	ucsf_hc.01_1.G217B.00364	ucsf_hc.01_1.G186AR.12075	BDFG_08979	D8B26_000519	GQ26_0101210						hypothetical protein	HISTO_AS.Contig189.Fgenesh_histo.5.final_new	in LTR block	I7I48_11214	ACKS23_10805	ACKS0A_11239					1.0	-0.0120857289700882	-0.777552925398627	-1.33544621860716	-0.833130158948312	0.845021240684846	-1.90351827422849	-1.84157859879417	2.68903079587696	-0.0270659864563783
ucsf_hc.01_1.G217B.00365		7.95347366443311e-06	0.0178009849645289	7.66029068455003e-05	0.00173221390069986	1.81367238576073e-05	0.000324554121175613	0.000137243950715013	0.0141860648492759	0.00186955966824344	1	1	1	1	1	ucsf_hc.01_1.G217B.00365	ucsf_hc.01_1.G186AR.12077	ucsf_hc.01_1.H88.11688	ucsf_hc.01_1.H143.10996	ucsf_hc.01_1.G217B.00365	ucsf_hc.01_1.G186AR.12077	BDFG_08978	D8B26_000521	GQ26_0340580						hypothetical protein	HISTO_AS.Contig189-snap.3.final_new	in LTR block	I7I48_11213	ACKS23_10804	ACKS0A_11238					1.0	-3.69086958276987	-2.93173223884099	-3.86998760115746	-2.17217341597568	-1.83032738055599	-2.59652159701811	-0.855027979171981	-1.56908637913025	-1.87769329044526
ucsf_hc.01_1.G217B.00366		0.00348920227181731	1	1	1	0.000213032484953692	1	1	1	1	1	1	1	1	1	ucsf_hc.01_1.G217B.00366				ucsf_hc.01_1.G217B.00366										hypothetical protein		in LTR block	I7I48_11212	ACKS23_10803	ACKS0A_11237					1.0	2.8189951730461				3.43009245870438
ucsf_hc.01_1.G217B.00367		1	1	1	1	4.24965949060406e-07	1	1	1	1	1	1	1	1	1					ucsf_hc.01_1.G217B.00367										hypothetical protein		in LTR block	I7I48_11211	ACKS23_10802	ACKS0A_11236					1.0					7.56294766507038
ucsf_hc.01_1.G217B.00368		0.0497121039208827	1	1	1	1	1	1	1	1	1	1	1	1	1	ucsf_hc.01_1.G217B.00368														hypothetical protein	HISTO_AS.Contig189.Fgenesh_histo.7.final_new	in LTR block	I7I48_11210	ACKS23_10801	ACKS0A_11235					1.0	2.08679820819845
ucsf_hc.01_1.G217B.00369		0.00422887042060241	1	1	1	1	1	1	1	1	1	1	1	1	1	ucsf_hc.01_1.G217B.00369														hypothetical protein		in LTR block	I7I48_11209	ACKS23_10800	ACKS0A_11234					1.0	4.1400195478868
ucsf_hc.01_1.G217B.00370		1	1	1	1	3.44892009475963e-06	1	1	1	1	1	1	1	1	1					ucsf_hc.01_1.G217B.00370										hypothetical protein		in LTR block	I7I48_11208	ACKS23_10799	ACKS0A_11233					1.0					6.4436347537908
ucsf_hc.01_1.G217B.00371		1	1	1	1	2.6193706751231e-06	1	1	1	1	1	1	1	1	1					ucsf_hc.01_1.G217B.00371										hypothetical protein		in LTR block	I7I48_11207	ACKS23_10798	ACKS0A_11232					1.0					6.25809124651395
ucsf_hc.01_1.G217B.00372		0.360919365066608	1	1	1	0.00307388137812702	1	1	1	1	1	1	1	1	1	ucsf_hc.01_1.G217B.00372				ucsf_hc.01_1.G217B.00372										hypothetical protein		transposon	I7I48_03146	ACKS23_12383	ACKS0A_03179					1.0	-0.415597433035098				1.86161286755694
ucsf_hc.01_1.G217B.00373		0.0257461409920404	1	1	1	0.000444012774696443	1	1	1	1	1	1	1	1	1	ucsf_hc.01_1.G217B.00373				ucsf_hc.01_1.G217B.00373										hypothetical protein		transposon	I7I48_03145	ACKS23_12382	ACKS0A_03178					1.0	1.73435066316253				3.63625051360154
ucsf_hc.01_1.G217B.00374		0.0480880371721206	1	1	1	0.000132170747634298	1	1	1	1	1	1	1	1	1	ucsf_hc.01_1.G217B.00374				ucsf_hc.01_1.G217B.00374										hypothetical protein		transposon	I7I48_11291	ACKS23_10882	ACKS0A_11317					1.0	6.17639859386015				8.39999544132384
ucsf_hc.01_1.G217B.00375		0.0461808742761564	1	1	1	0.847129351699759	1	1	1	1	1	1	1	1	1	ucsf_hc.01_1.G217B.00375				ucsf_hc.01_1.G217B.00375										hypothetical protein		in LTR block	I7I48_00061	ACKS23_01728	ACKS0A_04517					1.0	-1.50855498367175				0.129931579909821
ucsf_hc.01_1.G217B.00376		1	1	1	1	4.12616845895982e-06	1	1	1	1	1	1	1	1	1					ucsf_hc.01_1.G217B.00376										hypothetical protein		transposon	I7I48_00062	ACKS23_01729	ACKS0A_01720					1.0					7.57513883639464
ucsf_hc.01_1.G217B.00377		0.0306043999198408	1	1	1	1	1	1	1	1	1	1	1	1	1	ucsf_hc.01_1.G217B.00377														hypothetical protein		in LTR block	I7I48_00063	ACKS23_01730	ACKS0A_01721					1.0	4.14709647760573
ucsf_hc.01_1.G217B.00378		6.50152295747334e-05	0.0958647969333353	0.0183996219422651	0.190255085157443	1.93736927379775e-06	0.0430763514784897	0.00105116247534503	0.989728351361357	0.00828500525051502	1	0.057795097201979	0.0474123490613941	5.9407723038627e-05	0.00770187392894005	ucsf_hc.01_1.G217B.00378	ucsf_hc.01_1.G186AR.04769	ucsf_hc.01_1.H88.04365	ucsf_hc.01_1.H143.04326	ucsf_hc.01_1.G217B.00378	ucsf_hc.01_1.G186AR.04769	BDFG_04773	D8B26_004103	GQ26_0291110		OphioH327g1913	orf19.1448	FA14DRAFT_161320	FA09DRAFT_323430	adenine phosphoribosyltransferase	HISTO_AZ.Contig47.Fgenesh_histo.31.final_new	in LTR block	I7I48_00064	ACKS23_01731	ACKS0A_01722					1.0	-2.17885737704042	-2.04269250017845	-0.772375241635929	-0.593221864649193	-2.40803737770093	-0.374299511859163	0.426402632838823	-0.0121517951146943	1.16730291129986
ucsf_hc.01_1.G217B.00379		0.0912770935517143	0.553868025098891	0.0255213429724475	0.345982053027662	0.0335882415735888	0.107927143789076	1.39763225752209e-05	6.2419038487571e-05	0.00665881215882203	1	0.000395741579115604	0.00465308344067354	0.00790406248717473	0.00227367726517868	ucsf_hc.01_1.G217B.00379	ucsf_hc.01_1.G186AR.04770	ucsf_hc.01_1.H88.04366	ucsf_hc.01_1.H143.04327	ucsf_hc.01_1.G217B.00379	ucsf_hc.01_1.G186AR.04770	BDFG_03514	D8B26_007637	GQ26_0111700		OphioH327g4970	orf19.2604	FA14DRAFT_107359	FA09DRAFT_341674	NOL1/NOP2/sun domain-containing protein	HISTO_AZ.Contig47.eannot.1657.final_new	in LTR block	I7I48_00065	ACKS23_01732	ACKS0A_01723					1.0	-0.497781939797233	-0.230094766938005	-0.845478644273414	-0.357173241832936	-0.41429069154059	-0.281162607755328	0.967779288896039	0.775377421244562	1.24852178704636
ucsf_hc.01_1.G217B.00380		1	1	1	1	2.08337304873971e-06	1	1	1	1	1	1	1	1	1					ucsf_hc.01_1.G217B.00380										hypothetical protein		in LTR block	I7I48_00066	ACKS23_01733	ACKS0A_01724					1.0					6.15258521879824
ucsf_hc.01_1.G217B.00381		0.00815698622297269	0.100708941201716	0.0623144053138466	0.0308491909598261	3.20690370110841e-05	0.00749374790014627	0.587317505688379	0.361920683722569	0.722897048762135	0.655176770756585	0.344472634173587	0.747677591333407	0.956627311132371	1	ucsf_hc.01_1.G217B.00381	ucsf_hc.01_1.G186AR.04785	ucsf_hc.01_1.H88.04382	ucsf_hc.01_1.H143.04347	ucsf_hc.01_1.G217B.00381	ucsf_hc.01_1.G186AR.04785	BDFG_03513	D8B26_002513	GQ26_0111900	Spsc_12538	OphioH327g0110	orf19.2297	FA14DRAFT_134815		ADP-ribosylation factor	HISTO_AZ.Contig47.Fgenesh_histo.36.final_new	near LTR block	I7I48_00067	ACKS23_01734	ACKS0A_01725					1.0	-0.90125311480058	0.737749740044538	0.521407701886289	0.810413645995375	-1.85447369045426	-0.768734474830469	-0.0468395493132903	0.269932271836954	0.168360547361667
ucsf_hc.01_1.G217B.00382	GPI3	0.0260457837694405	0.638064607453185	0.0568050696260632	0.0390600978103357	0.861471596562877	0.853184255674435	6.85970399265705e-05	0.824199646825956	0.995500317252702	0.0212996332087727	0.789956922813784	0.0147379542659568	0.00379988411808931	0.0106821142931255	ucsf_hc.01_1.G217B.00382	ucsf_hc.01_1.G186AR.04786	ucsf_hc.01_1.H88.04384	ucsf_hc.01_1.H143.04349	ucsf_hc.01_1.G217B.00382	ucsf_hc.01_1.G186AR.04786	BDFG_03512	D8B26_002514	GQ26_0111880	Spsc_11249	OphioH327g3782	orf19.487	FA14DRAFT_165246	FA09DRAFT_319699	phosphatidylinositol N-acetylglucosaminyltransferase GPI3	HISTO_AZ.Contig47.eannot.1660.final_new	near LTR block	I7I48_00068	ACKS23_01735	ACKS0A_01726					1.0	0.643871376903338	0.163225171733588	-0.547404349970012	-0.731055915425467	-0.0306344167132782	0.0262641476008598	0.817305495553613	0.0601300284368893	-0.00241372788321925
ucsf_hc.01_1.G217B.00383	DBP6	0.300429946992282	0.462474716452686	0.292524344315838	0.858440038564673	0.00232124852710065	0.110762777942835	0.0348903033291527	0.0157584632422734	0.0345895471316054	1	1	0.0133590284457053	0.00294586247751864	0.000761727903717614	ucsf_hc.01_1.G217B.00383	ucsf_hc.01_1.G186AR.04787	ucsf_hc.01_1.H88.04385	ucsf_hc.01_1.H143.04350	ucsf_hc.01_1.G217B.00383	ucsf_hc.01_1.G186AR.04787	BDFG_03511	D8B26_002515	GQ26_0111870			orf19.3704	FA14DRAFT_164609	FA09DRAFT_297376	ATP-dependent RNA helicase DBP6	HISTO_AZ.Contig47-snap.6.final_new	near LTR block	I7I48_00069	ACKS23_01736	ACKS0A_01727					1.0	0.278832811533419	0.304836638411371	-0.246029286688071	0.0518688717196492	0.831821428759076	0.317755177792616	0.205328559456095	-0.616763606951949	0.801346794292496
ucsf_hc.01_1.G217B.00384		7.81823264427054e-05	0.0233065436103457	0.00017159006056391	0.00306412141840298	0.407647683836126	0.000226536970986155	1.59750102320887e-05	0.331764542271637	1	1	1	1	1	1	ucsf_hc.01_1.G217B.00384	ucsf_hc.01_1.G186AR.04788	ucsf_hc.01_1.H88.04386	ucsf_hc.01_1.H143.04351	ucsf_hc.01_1.G217B.00384	ucsf_hc.01_1.G186AR.04788	BDFG_03510	D8B26_003503							hypothetical protein	HISTO_AZ.Contig47.Fgenesh_histo.42.final_new	near LTR block	I7I48_00070	ACKS23_01737	ACKS0A_01728					1.0	-2.09597568935963	-3.40029138627553	-2.81213254772608	-2.38127540432402	-0.359472937172789	-2.51586666502828	-1.22412763352344	-0.882275445979274
ucsf_hc.01_1.G217B.00385		0.000492418068813448	1	1	1	0.00337618767306181	1	1	1	1	1	1	1	1	1	ucsf_hc.01_1.G217B.00385				ucsf_hc.01_1.G217B.00385										no significant blast hit	HISTO_AZ.Contig47.Fgenesh_histo.44.final_new	near LTR block	I7I48_00071	ACKS23_01738	ACKS0A_01729					1.0	1.69759880717966				0.944638104895727
ucsf_hc.01_1.G217B.00386		0.000127571002468298	0.0180690720537688	6.06575787561166e-05	0.000345344879640162	0.000158573085007429	0.000140128672772654	3.03100569051304e-07	0.739699805099628	1	2.0761602485322e-06	1	1	1	1	ucsf_hc.01_1.G217B.00386	ucsf_hc.01_1.G186AR.04790	ucsf_hc.01_1.H88.04388	ucsf_hc.01_1.H143.04353	ucsf_hc.01_1.G217B.00386	ucsf_hc.01_1.G186AR.04790	BDFG_03509	D8B26_002517		Spsc_04596					hypothetical protein	HISTO_AZ.Contig47.Fgenesh_histo.46.final_new	near LTR block	I7I48_00072	ACKS23_01739	ACKS0A_01730					1.0	-2.0427116662461	-2.87408489363897	-4.24134521350557	-4.48885027166217	-1.92416449427414	-2.13974511111977	-2.85388968596818	0.106791379403306
ucsf_hc.01_1.G217B.00387		0.0610715384451636	1	0.00559977613668608	0.0250429714141613	0.550849927779819	1	1	1	1	1	1	1	1	1	ucsf_hc.01_1.G217B.00387		ucsf_hc.01_1.H88.04389	ucsf_hc.01_1.H143.04355	ucsf_hc.01_1.G217B.00387										hypothetical protein	HISTO_AZ.Contig47.Fgenesh_histo.138.final_new	near LTR block	I7I48_00073	ACKS23_01740	ACKS0A_01731					1.0	-1.07927146362578		-1.42852369982946	1.39493877398134	0.253955585601235
ucsf_hc.01_1.G217B.00388		0.011543130222477	0.0330791636039884	0.0156345354203333	0.111411732024478	3.49919109807813e-05	0.00104974518766651	0.000156998640410997	0.178121369980808	0.0124301040840178	1	0.00351322384970333	0.136547171576235	3.01466562177484e-07	0.00264110293667431	ucsf_hc.01_1.G217B.00388	ucsf_hc.01_1.G186AR.04793	ucsf_hc.01_1.H88.04390	ucsf_hc.01_1.H143.04356	ucsf_hc.01_1.G217B.00388	ucsf_hc.01_1.G186AR.04793	BDFG_03507	D8B26_002519	GQ26_0111840		OphioH327g6607	orf19.6143	FA14DRAFT_159656	FA09DRAFT_318871	long chain fatty acid oxidase	HISTO_AZ.Contig47.eannot.1591.final_new	near LTR block	I7I48_00074	ACKS23_01741	ACKS0A_01732					1.0	0.809018249830609	1.92081379472322	0.71956712380735	0.520382920480777	1.24265696178093	0.99948466730375	-0.630296570749377	-0.607138275902978	1.30317375503265
ucsf_hc.01_1.G217B.00389		0.405541021946109	1	1	1	0.943991876280412	1	1	1	1	1	1	1	1	1	ucsf_hc.01_1.G217B.00389				ucsf_hc.01_1.G217B.00389										hypothetical protein		near LTR block	I7I48_00075	ACKS23_01742	ACKS0A_01733					1.0	0.474945939992718				-0.0592977766145475
ucsf_hc.01_1.G217B.00390		0.0211918319268247	0.256873665895879	0.102150995061935	0.598583149517945	0.236314102755381	0.628984957242687	0.00644997257305148	1	1	1	1	1	1	1	ucsf_hc.01_1.G217B.00390	ucsf_hc.01_1.G186AR.04794	ucsf_hc.01_1.H88.04391	ucsf_hc.01_1.H143.04357	ucsf_hc.01_1.G217B.00390	ucsf_hc.01_1.G186AR.04794	BDFG_03506								hypothetical protein	HISTO_AZ.Contig47-snap.10.final_new	near LTR block	I7I48_00076	ACKS23_01743	ACKS0A_01734					1.0	1.19726060955315	0.571005400473095	-0.757534129503609	0.330001813184788	0.291026488988747	-0.0886169601796638	-0.486477196397591
ucsf_hc.01_1.G217B.00391	SUR2	0.0897937961619166	0.0459093281996567	0.53412323048118	0.0493095304267771	0.120266871547927	0.919143710795914	1.19812304020613e-05	6.84611149357626e-07	0.00324019764853306	0.820974527101247	0.00711399838968096	0.00807661620395864	5.70180549593319e-05	0.0183753164397692	ucsf_hc.01_1.G217B.00391	ucsf_hc.01_1.G186AR.04795	ucsf_hc.01_1.H88.04392	ucsf_hc.01_1.H143.04358	ucsf_hc.01_1.G217B.00391	ucsf_hc.01_1.G186AR.04795	BDFG_03505	D8B26_002521	GQ26_0111490	Spsc_09714	OphioH327g2258	orf19.5818	FA14DRAFT_159645	FA09DRAFT_328656	sphingosine hydroxylase	HISTO_AZ.Contig47.Fgenesh_histo.141.final_new	near LTR block	I7I48_00077	ACKS23_01744	ACKS0A_01735					1.0	0.470777050746492	-1.59441650335882	-0.162068076360478	-0.819050523621284	0.358620913905725	0.0172296194267689	-0.870999356772277	1.81596559293068	1.26716965930029
ucsf_hc.01_1.G217B.00392		0.0578627264547099	1	1	1	0.395473711051391	1	1	1	1	1	1	1	1	1	ucsf_hc.01_1.G217B.00392				ucsf_hc.01_1.G217B.00392										hypothetical protein		near LTR block	I7I48_00078	ACKS23_01745	ACKS0A_01736					1.0	-1.54259982316863				0.390159729791654
ucsf_hc.01_1.G217B.00393		1	1	1	1	0.588553258683681	1	1	1	1	1	1	1	1	1					ucsf_hc.01_1.G217B.00393										hypothetical protein		near LTR block	I7I48_00079	ACKS23_01746	ACKS0A_01737					1.0					-0.296349481180373
ucsf_hc.01_1.G217B.00394		0.269784112611377	1	1	1	0.903117943850193	1	1	1	1	1	1	1	1	1	ucsf_hc.01_1.G217B.00394				ucsf_hc.01_1.G217B.00394										hypothetical protein		near LTR block	I7I48_00080	ACKS23_01747	ACKS0A_01738					1.0	-0.753016333645766				-0.0645185663884114
ucsf_hc.01_1.G217B.00395		0.00207635818972909	0.0911683640729927	0.00408070781978104	0.00338093988191276	1.11614726429024e-07	0.00114958193367167	0.000573434490989968	7.24892941826101e-05	0.983302764174189	3.03057158161723e-05	0.432083075161586	0.189011184030241	0.162513187499585	0.0512673673085432	ucsf_hc.01_1.G217B.00395	ucsf_hc.01_1.G186AR.04796	ucsf_hc.01_1.H88.04393	ucsf_hc.01_1.H143.04360	ucsf_hc.01_1.G217B.00395	ucsf_hc.01_1.G186AR.04796	BDFG_03503	D8B26_002523	GQ26_0111500	Spsc_09715	OphioH327g2257	orf19.3268	FA14DRAFT_129638	FA09DRAFT_331813	TCTP family protein	HISTO_AZ.Contig47.eannot.1592.final_new	near LTR block	I7I48_00081	ACKS23_01748	ACKS0A_01739					1.0	-1.50800367776565	-1.05681731879038	-1.29921371003463	-1.34630373418609	-9.1003347960021	-1.21428879137338	0.546027582375904	-0.678626548291362	-0.00832178784289361
ucsf_hc.01_1.G217B.00396		0.000557526259109283	0.870328488201563	0.203704595955729	0.168781879516097	1.89355672577433e-06	0.000489162512451615	0.000264516203877359	0.669103487116874	0.374785852320038	1	1	1	1	1	ucsf_hc.01_1.G217B.00396	ucsf_hc.01_1.G186AR.04797	ucsf_hc.01_1.H88.04394	ucsf_hc.01_1.H143.04362	ucsf_hc.01_1.G217B.00396	ucsf_hc.01_1.G186AR.04797	BDFG_03502	D8B26_002525	GQ26_0111510						C6 transcription factor	HISTO_AZ.Contig47.Fgenesh_Aspergillus.2.final_new	near LTR block	I7I48_00082	ACKS23_01749	ACKS0A_01740					1.0	1.57146461994133	0.0875565742340454	0.307041819337914	0.659192102929522	1.99681700555986	1.26027335854235	0.478033793433451	0.126179026742918	0.25748273099615
ucsf_hc.01_1.G217B.00397	SEC65	0.319642158188089	0.0483105865316724	0.954422589330595	0.0102541410258665	0.000389720387467479	0.00328129972135771	0.560930111150034	0.64056309544606	0.879028460253132	0.396326191814151	0.959591517354013	0.0267916786914882	1	0.00464938234794834	ucsf_hc.01_1.G217B.00397	ucsf_hc.01_1.G186AR.04798	ucsf_hc.01_1.H88.04395	ucsf_hc.01_1.H143.04363	ucsf_hc.01_1.G217B.00397	ucsf_hc.01_1.G186AR.04798	BDFG_03501	D8B26_002524	GQ26_0111520	Spsc_08842	OphioH327g2578	orf19.2557		FA09DRAFT_103642	signal recognition particle SEC65 subunit	HISTO_AZ.Contig47.eannot.1700.final_new	near LTR block	I7I48_00083	ACKS23_01750	ACKS0A_01741					1.0	-0.261957660339374	-1.10013408671613	-0.0139219256904228	-0.984345771724859	-0.928985158228766	-0.987137595740871	-0.0580031550186906	0.247468113902201	0.0482962637313253
ucsf_hc.01_1.G217B.00398		0.264162480344962	0.107469682881046	0.0442004239831802	0.0871434448916956	9.30097792762416e-07	0.00149207391418968	6.59291434790868e-07	1	0.179641290349912	0.014210331972798	0.655358757176431	0.166684032571255	0.00222574380665124	1	ucsf_hc.01_1.G217B.00398	ucsf_hc.01_1.G186AR.04799	ucsf_hc.01_1.H88.04397	ucsf_hc.01_1.H143.04365	ucsf_hc.01_1.G217B.00398	ucsf_hc.01_1.G186AR.04799	BDFG_03494		GQ26_0111660	Spsc_06020	OphioH327g1095	orf19.4811	FA14DRAFT_160510		mitochondrial cation transporter	HISTO_AZ.Contig47.eannot.1593.final_new	near LTR block	I7I48_00084	ACKS23_01751	ACKS0A_01742					1.0	0.312116573242436	-0.703365087013465	0.675241547718074	0.792690224431298	-2.41030269172068	-1.08411900932436	1.86105189871776		0.541437397106586
ucsf_hc.01_1.G217B.00399		1	1	1	1	1	1	1	1	1	7.42510314669027e-06	1	1	1	1										Spsc_04083					hypothetical protein		near LTR block	I7I48_00085	ACKS23_01752	ACKS0A_01743					1.0
ucsf_hc.01_1.G217B.00400		0.000524315966840597	1	1	1	0.340328876747397	1	1	1	1	1	1	1	1	1	ucsf_hc.01_1.G217B.00400				ucsf_hc.01_1.G217B.00400										hypothetical protein	HISTO_AZ.Contig47.Fgenesh_histo.152.final_new	near LTR block	I7I48_00086	ACKS23_01753	ACKS0A_01744					1.0	-1.56730412880077				-0.185877265804717
ucsf_hc.01_1.G217B.00401		0.711930263253134	0.262745132665351	0.0149233324089102	0.304001227511462	0.264139443749176	0.0117411464694923	0.000129592839502342	0.293455926219321	0.785099351186877	0.000152353658620364	0.986577067334914	0.00620456338371902	7.75059504307056e-05	0.688687489726756	ucsf_hc.01_1.G217B.00401	ucsf_hc.01_1.G186AR.04801	ucsf_hc.01_1.H88.04400	ucsf_hc.01_1.H143.04369	ucsf_hc.01_1.G217B.00401	ucsf_hc.01_1.G186AR.04801	BDFG_03493	D8B26_002501	GQ26_0111650	Spsc_06022	OphioH327g1096	orf19.4979	FA14DRAFT_127539	FA09DRAFT_84638	protein kinase	HISTO_AZ.Contig47-snap.16.final_new	near LTR block	I7I48_00087	ACKS23_01754	ACKS0A_01745					1.0	0.101403479957112	-0.487682918344298	-0.671566543419683	-0.33450034126172	0.203679868101567	-0.486190018505934	-0.533267918574077	-0.327064185486633	-0.082121835430117
ucsf_hc.01_1.G217B.00402		0.891801643562035	1	1	1	0.063036832068604	1	1	1	1	0.00691417941379818	1	1	1	1	ucsf_hc.01_1.G217B.00402				ucsf_hc.01_1.G217B.00402					Spsc_10292					hypothetical protein		near LTR block	I7I48_00088	ACKS23_01755	ACKS0A_01746					1.0	0.105884769296259				1.00753784834176
ucsf_hc.01_1.G217B.00403		0.140636744348911	0.110874807728236	0.280454115620199	0.0147279025711368	0.108410024467535	0.0128561054057379	0.298333987127119	1	1	1	1	1	1	1	ucsf_hc.01_1.G217B.00403	ucsf_hc.01_1.G186AR.04804	ucsf_hc.01_1.H88.04401	ucsf_hc.01_1.H143.04370	ucsf_hc.01_1.G217B.00403	ucsf_hc.01_1.G186AR.04804	BDFG_03492								hypothetical protein	HISTO_AZ.Contig47.Fgenesh_Aspergillus.27.final_new	near LTR block	I7I48_00089	ACKS23_01756	ACKS0A_01747					1.0	0.800782654689743	1.1847410314199	0.32848012155665	1.14777425248438	0.838088388020558	1.1475293546135	0.1567465052627
ucsf_hc.01_1.G217B.00404		0.0216441911497513	0.157131490463228	0.0943351509837489	0.165802838374082	0.000115058739326662	0.210662936561953	0.468532702202755	0.305460564229538	0.577030980520322	0.370367507771434	0.203474840883491	1	1	1	ucsf_hc.01_1.G217B.00404	ucsf_hc.01_1.G186AR.04805	ucsf_hc.01_1.H88.04402	ucsf_hc.01_1.H143.04371	ucsf_hc.01_1.G217B.00404	ucsf_hc.01_1.G186AR.04805	BDFG_03491	D8B26_002503	GQ26_0111640	Spsc_08926	OphioH327g2168				hypothetical protein	HISTO_AZ.Contig47.Fgenesh_histo.180.final_new	near LTR block	I7I48_00090	ACKS23_01757	ACKS0A_01748					1.0	0.704745806956056	0.59067152172018	0.428366485221755	0.405237554392436	1.16515823364352	0.174444231095776	-0.0492485367526134	-0.445218863180931	-0.142280955284966
ucsf_hc.01_1.G217B.00405	YSH1	0.390234860105875	1	1	1	0.0151354473070104	1	0.00651308573445415	0.000820250377314654	0.722599723463365	0.121050150201788	0.074563656223971	0.00600008590738293	0.18168838922844	0.158616422193681	ucsf_hc.01_1.G217B.00405				ucsf_hc.01_1.G217B.00405		BDFG_03490	D8B26_002504	GQ26_0111630	Spsc_08925	OphioH327g2167	orf19.5486	FA14DRAFT_161919	FA09DRAFT_343154	endoribonuclease ysh1, cleavage and polyadenylation specifity factor	HISTO_AZ.Contig47.eannot.1675.final_new	near LTR block	I7I48_00091	ACKS23_01758	ACKS0A_01749					1.0	0.220973447153341				-0.467193596528558		0.295785488211535	-0.860289275187993	-0.0922254016381538
ucsf_hc.01_1.G217B.00406		0.00172217455087164	0.0241737280079723	0.0632203319393541	0.0031408268185622	0.000207622349703748	0.00416643410306675	0.00154781171014229	0.207661264610818	1	1	1	1	1	1	ucsf_hc.01_1.G217B.00406	ucsf_hc.01_1.G186AR.04808	ucsf_hc.01_1.H88.04405	ucsf_hc.01_1.H143.04376	ucsf_hc.01_1.G217B.00406	ucsf_hc.01_1.G186AR.04808	BDFG_03489	D8B26_002496							PHD finger domain-containing protein	HISTO_AZ.Contig47.eannot.1705.final_new	near LTR block	I7I48_00092	ACKS23_01759	ACKS0A_01750					1.0	1.20293791970077	1.93422420288627	0.540068913298835	1.44379679356251	0.933078025010794	0.761656934812137	0.335364256766139	-0.578657262502707
ucsf_hc.01_1.G217B.00407		0.0239801299663547	1	0.000825542055979782	0.00263534222568122	0.00717997761092794	1	1	1	1	1	1	1	1	1	ucsf_hc.01_1.G217B.00407		ucsf_hc.01_1.H88.04406	ucsf_hc.01_1.H143.04378	ucsf_hc.01_1.G217B.00407										hypothetical protein		near LTR block	I7I48_00093	ACKS23_01760	ACKS0A_01751					1.0	1.98521195879366		5.142177643136	4.20947325371431	3.449208585164
ucsf_hc.01_1.G217B.00408		0.103659479350922	1	1	1	1	1	1	1	1	1	1	1	1	1	ucsf_hc.01_1.G217B.00408														hypothetical protein	HISTO_AZ.Contig47.Fgenesh_histo.183.final_new	near LTR block	I7I48_00094	ACKS23_01761	ACKS0A_01752					1.0	1.91969112590376
ucsf_hc.01_1.G217B.00409		0.000104464797401009	0.107469682881046	0.00504090945474944	0.00455861864750806	4.02472772978934e-05	0.2760191405954	4.49079635514449e-05	0.947975867246808	1	1	0.00842648301790064	1	1	1	ucsf_hc.01_1.G217B.00409	ucsf_hc.01_1.G186AR.04812	ucsf_hc.01_1.H88.04409	ucsf_hc.01_1.H143.04380	ucsf_hc.01_1.G217B.00409	ucsf_hc.01_1.G186AR.04812	BDFG_03486	D8B26_002493			OphioH327g3400				DUF2293 superfamily domain-containing protein	HISTO_AZ.Contig47.eannot.1676.final_new	near LTR block	I7I48_00095	ACKS23_01762	ACKS0A_01753					1.0	-2.94634631448602	1.00289819497544	2.2059633869375	1.92184767126069	-1.84737278481498	-0.268182860319301	0.973060189679329	0.0301575975052524
ucsf_hc.01_1.G217B.00410		0.0114719414460338	0.364836442307526	0.0761722223268945	0.049534879361031	0.990188261295154	0.321263282277859	1	1	1	1	1	1	1	1	ucsf_hc.01_1.G217B.00410	ucsf_hc.01_1.G186AR.04810	ucsf_hc.01_1.H88.04410	ucsf_hc.01_1.H143.04381	ucsf_hc.01_1.G217B.00410	ucsf_hc.01_1.G186AR.04810									BTB/POZ domain-containing protein	HISTO_AZ.Contig47.Fgenesh_Aspergillus.61.final_new	near LTR block	I7I48_00096	ACKS23_01763	ACKS0A_01754					1.0	-1.47042792438289	0.645705884977476	0.825462806078002	-1.10447549403257	-0.00500821466779566	0.345731829277198
ucsf_hc.01_1.G217B.00411		0.429798752447242	0.819003369071962	0.57441576488652	0.114650877658423	0.0206103158174482	0.3787683150576	6.82364890077492e-06	0.325779788391485	1	9.66915350931292e-05	0.525697893539069	1	0.00044680685583128	1	ucsf_hc.01_1.G217B.00411	ucsf_hc.01_1.G186AR.04813	ucsf_hc.01_1.H88.04412	ucsf_hc.01_1.H143.04382	ucsf_hc.01_1.G217B.00411	ucsf_hc.01_1.G186AR.04813	BDFG_03484	D8B26_002492		Spsc_00742	OphioH327g3190		FA14DRAFT_88209		retinal pigment epithelial membrane family protein	HISTO_AZ.Contig47-snap.22.final_new	near LTR block	I7I48_00097	ACKS23_01764	ACKS0A_01755					1.0	0.238320111919491	-0.186359339416146	0.261416996374532	-0.779234335673535	-0.513421481909775	0.242696669963358	-1.84206926599283	-0.443864903262563
ucsf_hc.01_1.G217B.00412		0.0520962622837948	0.816067965101763	0.888152811592879	0.694459581429605	2.1853659642129e-05	0.354463611579308	9.42156698380222e-05	0.374605819216821	0.28651800781943	1	1	1	1	1	ucsf_hc.01_1.G217B.00412	ucsf_hc.01_1.G186AR.04814	ucsf_hc.01_1.H88.04413	ucsf_hc.01_1.H143.04383	ucsf_hc.01_1.G217B.00412	ucsf_hc.01_1.G186AR.04814	BDFG_03485	D8B26_002082	GQ26_0080610						GNAT family acetyltransferase	HISTO_AZ.Contig47.Fgenesh_Aspergillus.63.final_new	near LTR block	I7I48_00098	ACKS23_01765	ACKS0A_01756					1.0	-0.561613208334256	0.145358623520979	0.0490368763120532	-0.164329284551333	-1.61861934294574	-0.203001426100442	-1.54646272276754	0.6042455784646	0.588485710541854
ucsf_hc.01_1.G217B.00414		0.125864495859677	1	1	1	0.0019338615293929	1	1	1	1	1	1	1	1	1	ucsf_hc.01_1.G217B.00414				ucsf_hc.01_1.G217B.00414										hypothetical protein		near LTR block	I7I48_00100	ACKS23_01767	ACKS0A_01758					1.0	0.930434861607299				1.79633332490311
ucsf_hc.01_1.G217B.00415		0.00502028373120564	0.87529776019658	0.225727337281937	0.00468304516929366	0.000201244478718787	0.0992247586880701	0.0107020009053656	0.150995165610351	1	1	1	1	1	1	ucsf_hc.01_1.G217B.00415	ucsf_hc.01_1.G186AR.04816	ucsf_hc.01_1.H88.04415	ucsf_hc.01_1.H143.04384	ucsf_hc.01_1.G217B.00415	ucsf_hc.01_1.G186AR.04816	BDFG_03482	D8B26_005520							endoglucanase	HISTO_AZ.Contig47.genewise.149.final_new	near LTR block	I7I48_00101	ACKS23_01768	ACKS0A_01759					1.0	1.45510695651233	0.12486954649439	0.502484097555516	1.94109259273142	-1.89222678021581	-0.720631480079266	0.891586701230538	1.28633769331067
ucsf_hc.01_1.G217B.00416	PUS7	0.551438267277294	0.914631640862484	0.850541313071787	0.0666809395881033	0.191034107815861	0.130432029163628	5.11206025251628e-05	0.0587505396304262	0.0334427074581433	1	0.570636589623714	0.00587525770386214	0.0160657432614565	0.0150254515260519	ucsf_hc.01_1.G217B.00416	ucsf_hc.01_1.G186AR.04817	ucsf_hc.01_1.H88.04417	ucsf_hc.01_1.H143.04386	ucsf_hc.01_1.G217B.00416	ucsf_hc.01_1.G186AR.04817	BDFG_03483	D8B26_002490	GQ26_0111440		OphioH327g0908	orf19.1753	FA14DRAFT_160407	FA09DRAFT_329489	pseudouridine synthase	HISTO_AZ.Contig47-snap.25.final_new	near LTR block	I7I48_00102	ACKS23_01769	ACKS0A_01760	Ryp1_ChIP	Ryp2_ChIP	Ryp3_ChIP		1.0	-0.180930028640608	0.0617278836196187	-0.0464408352208467	0.579794775666596	-0.264145231575458	0.319838528833835	1.08079824644021	0.382512485346507	0.80541043887032
ucsf_hc.01_1.G217B.00417		1.13280669880597e-05	0.0274430561664103	1	0.000477617099710675	4.56728514427652e-07	0.192101784137363	1	1	1	1	1	1	1	1	ucsf_hc.01_1.G217B.00417	ucsf_hc.01_1.G186AR.04822		ucsf_hc.01_1.H143.04390	ucsf_hc.01_1.G217B.00417	ucsf_hc.01_1.G186AR.04822									hypothetical protein	HISTO_AZ.Contig47.eannot.1710.final_new	near LTR block	I7I48_00103	ACKS23_01770	ACKS0A_01761	Ryp1_ChIP	Ryp2_ChIP	Ryp3_ChIP		1.0	4.67084371802775	4.74000325296007		8.32312306705661	2.6178627303873	-0.33958998766936
ucsf_hc.01_1.G217B.00418		0.712656047037358	0.742091705355289	0.00502408326357831	0.000724013821883429	1	0.00793365260794298	2.83511423446559e-05	1	1	1	1	1	1	1	ucsf_hc.01_1.G217B.00418	ucsf_hc.01_1.G186AR.04820	ucsf_hc.01_1.H88.04418	ucsf_hc.01_1.H143.04388		ucsf_hc.01_1.G186AR.04820	BDFG_09401								hypothetical protein	HISTO_AZ.Contig47.Fgenesh_histo.208.final_new	near LTR block	I7I48_00104	ACKS23_01771	ACKS0A_01762					1.0	0.191699727188045	-0.313854993303312	-2.67387995319498	-3.65707474827564		1.26314713139715	-1.3609794473261
ucsf_hc.01_1.G217B.00419		0.048898633526475	0.686552827613987	0.484520431768975	0.714276468371658	1.0018432686245e-06	0.944369562672318	1.37408396741163e-05	0.217446107780691	0.0545144482129958	1	0.140428691958448	0.0148729284906903	0.00795254083648388	0.59951786325652	ucsf_hc.01_1.G217B.00419	ucsf_hc.01_1.G186AR.04821	ucsf_hc.01_1.H88.04419	ucsf_hc.01_1.H143.04389	ucsf_hc.01_1.G217B.00419	ucsf_hc.01_1.G186AR.04821	BDFG_09402	D8B26_007952	GQ26_0230770		OphioH327g2297	orf19.4813	FA14DRAFT_141976	FA09DRAFT_327821	GMP synthase	HISTO_AZ.Contig47.eannot.1677.final_new	near LTR block	I7I48_00105	ACKS23_01772	ACKS0A_01763					1.0	-0.525568045666511	0.148363005015263	-0.14446786799519	-0.111719946002051	-3.25603077185494	0.0124193970391318	0.91709112601695	0.212372622596533	0.603138288268084
ucsf_hc.01_1.G217B.00420		0.00283649362475591	1	1	1	0.043334556701374	1	1	0.078091001038184	0.0446959941077537	1	1	1	1	1	ucsf_hc.01_1.G217B.00420				ucsf_hc.01_1.G217B.00420			D8B26_002486	GQ26_0111250						GMP synthase	HISTO_AZ.Contig47.eannot.1678.final_new	near LTR block	I7I48_00106	ACKS23_01773	ACKS0A_01764					1.0	1.05394974849061				-0.44041632739402			-0.734439389645477	-0.731934462052228
ucsf_hc.01_1.G217B.00421		5.53260828110264e-05	1	1	1	2.17511742880191e-07	1	1	1	1	1	1	1	1	1	ucsf_hc.01_1.G217B.00421				ucsf_hc.01_1.G217B.00421										hypothetical protein	HISTO_AZ.Contig47.Fgenesh_histo.211.final_new	near LTR block	I7I48_00107	ACKS23_01774	ACKS0A_01765					1.0	3.18440651512421				4.53872808401688
ucsf_hc.01_1.G217B.00423		0.000842914468975201	1	1	1	1	1	1	1	1	1	0.0756203879066291	1	1	1	ucsf_hc.01_1.G217B.00423										OphioH327g1963				hypothetical protein		near LTR block	I7I48_00109	ACKS23_01776	ACKS0A_01767					1.0	4.93105419709864
ucsf_hc.01_1.G217B.00424		0.0514646768134448	1	1	1	0.000367951593798821	1	1	1	1	1	1	1	1	1	ucsf_hc.01_1.G217B.00424				ucsf_hc.01_1.G217B.00424										hypothetical protein	HISTO_AZ.Contig47.Fgenesh_Aspergillus.70.final_new	near LTR block	I7I48_00110	ACKS23_01777	ACKS0A_01768					1.0	2.08195241585992				3.17039284484802
ucsf_hc.01_1.G217B.00425		1	1	1	1	1.78623571330166e-05	1	1	1	1	1	1	1	1	1					ucsf_hc.01_1.G217B.00425										hypothetical protein		near LTR block	I7I48_00111	ACKS23_01778	ACKS0A_01769					1.0					4.9010142592598
ucsf_hc.01_1.G217B.00426	GIG30	0.030784746431161	0.54213087895019	0.738152147811869	0.0729493395570148	9.39267772030901e-05	0.00207672719157974	0.00157958343558476	0.691316330309392	0.0338808466917083	8.41894871596242e-05	0.0932269372754854	0.00829483848996974	8.34858291957223e-07	4.35325614415419e-06	ucsf_hc.01_1.G217B.00426	ucsf_hc.01_1.G186AR.04826	ucsf_hc.01_1.H88.04423	ucsf_hc.01_1.H143.04394	ucsf_hc.01_1.G217B.00426	ucsf_hc.01_1.G186AR.04826	BDFG_09404	D8B26_005514	GQ26_0111310	Spsc_13068	OphioH327g6608	orf19.6007	FA14DRAFT_166349	FA09DRAFT_314307	fatty acid elongase	HISTO_AZ.Contig47.fgenesh_plus.101.final_new	near LTR block	I7I48_00112	ACKS23_01779	ACKS0A_01770	Ryp1_ChIP	Ryp2_ChIP	Ryp3_ChIP		1.0	-0.699926584119467	0.281347323816776	0.0876831679329362	0.573605150678412	1.07148414954865	1.51085260192639	0.974343354097503	-0.176352394854235	0.87021042143679
ucsf_hc.01_1.G217B.00427		0.0967822929809748	1	1	1	0.00405897788426695	1	0.00238437451834138	1	1	1	1	1	1	1	ucsf_hc.01_1.G217B.00427				ucsf_hc.01_1.G217B.00427		BDFG_03478								hypothetical protein	HISTO_AZ.Contig47-snap.31.final_new	near LTR block	I7I48_00113	ACKS23_01780	ACKS0A_01771					1.0	0.790771088931855				1.41929743668336		-1.11429511663465
ucsf_hc.01_1.G217B.00428		0.762157369269317	0.666464367770287	0.0324598982164443	0.62783221548974	6.64749204850774e-06	0.00727091988779288	2.10342517356855e-05	0.00681754389411182	0.823840526549676	1	0.217998819259071	0.0394915178266031	1.00640822118205e-05	1.26102716667463e-05	ucsf_hc.01_1.G217B.00428	ucsf_hc.01_1.G186AR.04830	ucsf_hc.01_1.H88.04425	ucsf_hc.01_1.H143.04398	ucsf_hc.01_1.G217B.00428	ucsf_hc.01_1.G186AR.04830	BDFG_03477	D8B26_005545	GQ26_0310590		OphioH327g0852	orf19.3757	FA14DRAFT_157129	FA09DRAFT_329626	ATP synthase subunit g	HISTO_AZ.Contig47.eannot.1680.final_new	near LTR block	I7I48_00114	ACKS23_01781	ACKS0A_01772					1.0	0.0792136455475712	-0.258365557307426	0.618595227119009	-0.26935006054378	-1.6344698540509	-0.542284368376492	1.1657840255587	-0.64098414654727	0.0829028584316891
ucsf_hc.01_1.G217B.00429	ROK1	0.313381913749229	0.777063734303409	0.00574350434896276	0.0653454392498198	0.709844048189917	0.0421297073790053	0.000707822550472632	0.0992596774083234	0.00185724653263479	0.00267841303231736	0.765153354182401	0.0011971929096127	0.0210337043019362	0.194964801019725	ucsf_hc.01_1.G217B.00429	ucsf_hc.01_1.G186AR.04831	ucsf_hc.01_1.H88.04426	ucsf_hc.01_1.H143.04399	ucsf_hc.01_1.G217B.00429	ucsf_hc.01_1.G186AR.04831	BDFG_03476	D8B26_005544	GQ26_0310600	Spsc_14318	OphioH327g6177	orf19.3756	FA14DRAFT_12671	FA09DRAFT_327589	ATP-dependent RNA helicase ROK1	HISTO_AZ.Contig47-snap.32.final_new	near LTR block	I7I48_00115	ACKS23_01782	ACKS0A_01773					1.0	-0.256818441066486	0.114382041763296	-0.97829334774865	-0.681593432629675	-0.0934603436529073	0.369886956894037	0.548927404947661	-0.503682575429999	1.59231922220942
ucsf_hc.01_1.G217B.00430		0.0214817350564541	0.687866360054466	0.0580148014035473	0.00974190713453725	0.189926232688658	0.0112392713727827	0.00133974560849386	0.339529444670457	0.0734427718031615	1.2062498272047e-05	0.56302510883445	0.0849217692896417	0.0788852344153808	1	ucsf_hc.01_1.G217B.00430	ucsf_hc.01_1.G186AR.04833	ucsf_hc.01_1.H88.04428	ucsf_hc.01_1.H143.04402	ucsf_hc.01_1.G217B.00430	ucsf_hc.01_1.G186AR.04833	BDFG_03475	D8B26_005543	GQ26_0310620	Spsc_09783	OphioH327g0492	orf19.5808	FA14DRAFT_172269		methyltransferase	HISTO_AZ.Contig47.Fgenesh_histo.19.final_new	near LTR block	I7I48_00116	ACKS23_01783	ACKS0A_01774					1.0	0.968805129594166	0.437497242631508	1.23457143546608	2.05684625414504	-0.322932805387667	1.00417115675074	0.425823591065105	0.29949851732572	0.677555630577722
ucsf_hc.01_1.G217B.00431		0.245306567095553	1	1	1	0.712700969330097	1	1	1	1	1	1	1	1	1	ucsf_hc.01_1.G217B.00431				ucsf_hc.01_1.G217B.00431										glucose-inducible SAM-dependent methyltransferase Rrg1		near LTR block	I7I48_00117	ACKS23_01784	ACKS0A_01775					1.0	0.552758009891808				0.171453729798831
ucsf_hc.01_1.G217B.00432	VPS28	0.408792050464984	0.0730308745480427	0.0046785409374647	0.569549504854481	0.0104304993924928	0.0953222920025708	0.000206211138585985	4.02901786573948e-11	0.33989677278956	4.76470302801072e-05	0.332455909988512	0.915707638136384	0.497875335981892	0.0207196835730081	ucsf_hc.01_1.G217B.00432	ucsf_hc.01_1.G186AR.04834	ucsf_hc.01_1.H88.04429	ucsf_hc.01_1.H143.04403	ucsf_hc.01_1.G217B.00432	ucsf_hc.01_1.G186AR.04834	BDFG_03474	D8B26_005542	GQ26_0310630	Spsc_16477	OphioH327g6548	orf19.212	FA14DRAFT_146417	FA09DRAFT_333254	vacuolar sorting-associated protein	HISTO_AZ.Contig47.eannot.1556.final_new	near LTR block	I7I48_00118	ACKS23_01785	ACKS0A_01776					1.0	0.273380065420664	0.930560133565383	1.19457062550188	0.158743974449451	-0.754856298631513	-0.317962705882596	0.73550384717034	3.06353816692443	0.429002278537325
ucsf_hc.01_1.G217B.00433		0.158874869803678	1	1	1	0.284472733207939	1	1	1	1	1	1	1	0.0212940598137183	1	ucsf_hc.01_1.G217B.00433				ucsf_hc.01_1.G217B.00433								FA14DRAFT_85317		hypothetical protein		near LTR block	I7I48_00119	ACKS23_01786	ACKS0A_01777					1.0	-0.89980743254199				-0.331471310617998
ucsf_hc.01_1.G217B.00434		0.224952058225091	1	1	1	0.46437457082598	1	1	1	1	1	1	1	1	1	ucsf_hc.01_1.G217B.00434				ucsf_hc.01_1.G217B.00434										hypothetical protein		near LTR block	I7I48_00120	ACKS23_01787	ACKS0A_01778					1.0	-0.757700862825419				-0.19641484508453
ucsf_hc.01_1.G217B.00435		0.193792751296093	1	1	1	0.0313880242355818	1	1	1	1	1	1	1	1	1	ucsf_hc.01_1.G217B.00435				ucsf_hc.01_1.G217B.00435										hypothetical protein		near LTR block	I7I48_00121	ACKS23_01788	ACKS0A_01779					1.0	0.540985381931354				1.18387699551264
ucsf_hc.01_1.G217B.00436		0.0116983376891311	1	1	1	8.16332288657817e-06	1	1	1	1	1	1	1	1	1	ucsf_hc.01_1.G217B.00436				ucsf_hc.01_1.G217B.00436										hypothetical protein		near LTR block	I7I48_00122	ACKS23_01789	ACKS0A_01780					1.0	0.8070812106073				1.57447984850042
ucsf_hc.01_1.G217B.00437		0.00870245663776631	1	1	1	0.00024204232372861	1	1	1	1	1	1	1	1	1	ucsf_hc.01_1.G217B.00437				ucsf_hc.01_1.G217B.00437										hypothetical protein		near LTR block	I7I48_00123	ACKS23_01790	ACKS0A_01781					1.0	1.21662458601123				1.93561722668294
ucsf_hc.01_1.G217B.00438		0.00390762841672888	0.490703788615395	0.000824696817464052	0.0018713352212788	0.909339728895958	0.00145654750680816	0.0459723435433744	1	0.368191416866634	1.82119965033181e-05	1	1	0.00501998262285661	0.0390365956224776	ucsf_hc.01_1.G217B.00438	ucsf_hc.01_1.G186AR.04838	ucsf_hc.01_1.H88.04432	ucsf_hc.01_1.H143.04407	ucsf_hc.01_1.G217B.00438	ucsf_hc.01_1.G186AR.04838	BDFG_06598		GQ26_0310670	Spsc_15261			FA14DRAFT_122392	FA09DRAFT_331858	ATP-binding cassette protein	HISTO_AZ.Contig47.Fgenesh_histo.23.final_new	near LTR block	I7I48_00124	ACKS23_01791	ACKS0A_01782					1.0	-1.66923488443291	0.335869479067926	-2.2040141609778	-3.2605846031206	-0.0471308256496461	0.970402527927914	-0.239806303316434		0.24023618358123
ucsf_hc.01_1.G217B.00439		0.694624056188719	1	1	1	1	1	1	1	1	1	1	1	1	1	ucsf_hc.01_1.G217B.00439														hypothetical protein			I7I48_00125	ACKS23_01792	ACKS0A_01783					1.0	-0.347835358143207
ucsf_hc.01_1.G217B.00440		0.00114610132822926	0.382541768094913	0.000785313876153014	0.00721142899961096	0.985496461653678	0.0226337648358821	6.2452894214265e-07	1	1	1	1	1	1	1	ucsf_hc.01_1.G217B.00440	ucsf_hc.01_1.G186AR.04840	ucsf_hc.01_1.H88.04433	ucsf_hc.01_1.H143.04410	ucsf_hc.01_1.G217B.00440	ucsf_hc.01_1.G186AR.04840	BDFG_03471								hypothetical protein	HISTO_AZ.Contig47.Fgenesh_histo.24.final_new		I7I48_00126	ACKS23_01793	ACKS0A_01784					1.0	-1.66588346141177	-0.370133456285754	-1.56948220588127	-1.35282971650243	0.00571535123958089	0.399946229566565	-2.47421829671596
ucsf_hc.01_1.G217B.00441		0.918008092546245	1	1	1	0.754729252335548	1	1	1	1	1	1	1	1	1	ucsf_hc.01_1.G217B.00441				ucsf_hc.01_1.G217B.00441										hypothetical protein			I7I48_00127	ACKS23_01794	ACKS0A_01785					1.0	0.0750185090745074				0.2241977416582
ucsf_hc.01_1.G217B.00442		0.150282708943453	0.207297368407633	0.330521861786332	0.310928446334408	0.151399816018276	0.00274333133519766	7.95851452166513e-05	0.439658833766275	0.00694640596213736	1	0.00272937680913419	1	0.019633386659652	0.0129680617256141	ucsf_hc.01_1.G217B.00442	ucsf_hc.01_1.G186AR.04844	ucsf_hc.01_1.H88.04436	ucsf_hc.01_1.H143.04412	ucsf_hc.01_1.G217B.00442	ucsf_hc.01_1.G186AR.04844	BDFG_03470	D8B26_005536	GQ26_0310900		OphioH327g7454		FA14DRAFT_147591	FA09DRAFT_331476	WD domain-containing protein	HISTO_AZ.Contig47-snap.40.final_new		I7I48_00128	ACKS23_01795	ACKS0A_01786					1.0	0.482221679617113	-0.528714489616393	-0.353037390123367	-0.285172702750738	0.406008141734998	-0.841697192167045	1.10130109388439	0.179687212447297	1.0801606655312
ucsf_hc.01_1.G217B.00443		0.0203633996445422	1	1	1	0.843066425112492	1	0.000291923035719199	0.0158504558566833	1	1	1	0.125591180208434	1	1	ucsf_hc.01_1.G217B.00443				ucsf_hc.01_1.G217B.00443		BDFG_03469	D8B26_005535				orf19.6663			hypothetical protein	HISTO_AZ.Contig47.eannot.1694.final_new		I7I48_00129	ACKS23_01796	ACKS0A_01787					1.0	-1.01630029304554				0.0386328347862657		0.502075780227388	-0.625467044637693
ucsf_hc.01_1.G217B.00444		0.00531271208822904	0.060317587901166	0.00475140444698995	0.00306243225859422	1.3155813377759e-06	0.0142530307969785	0.00433265852521281	0.0954656174627245	0.352497235487365	0.610079454811995	0.220348586417438	0.159569231105633	0.24145564307729	0.0222775149069934	ucsf_hc.01_1.G217B.00444	ucsf_hc.01_1.G186AR.04845	ucsf_hc.01_1.H88.04437	ucsf_hc.01_1.H143.04413	ucsf_hc.01_1.G217B.00444	ucsf_hc.01_1.G186AR.04845	BDFG_03468	D8B26_005534	GQ26_0310830	Spsc_10639	OphioH327g4300	orf19.1034	FA14DRAFT_107027	FA09DRAFT_330407	heme/steroid binding domain-containing protein	HISTO_AZ.Contig47.Fgenesh_histo.26.final_new		I7I48_00130	ACKS23_01797	ACKS0A_01788					1.0	0.942262307766382	1.09020411862386	1.08041684220872	1.79632550081103	-2.21663296095486	0.66888192663611	0.332795783431724	0.509383294359101	-0.27906510715204
ucsf_hc.01_1.G217B.00445	GTR2	0.83285223434234	0.967547795479511	0.505923785363389	0.161515996432871	1.57613735415977e-05	0.000887435923802175	7.07808194032815e-05	0.463789063970911	0.656979107791923	1	0.869280092739933	0.20300466389319	0.00342583101075422	0.162435382343313	ucsf_hc.01_1.G217B.00445	ucsf_hc.01_1.G186AR.04846	ucsf_hc.01_1.H88.04439	ucsf_hc.01_1.H143.04414	ucsf_hc.01_1.G217B.00445	ucsf_hc.01_1.G186AR.04846	BDFG_03467	D8B26_005533	GQ26_0310820		OphioH327g0995	orf19.2406	FA14DRAFT_142678	FA09DRAFT_330402	GTP-binding protein GTR2	HISTO_AZ.Contig47.eannot.1562.final_new		I7I48_00131	ACKS23_01798	ACKS0A_01789					1.0	0.0544579651862032	-0.0288717288131242	-0.136643445491495	0.405554456033265	-1.51162940744186	-1.06319286337887	-0.621924959903724	0.182130756260898	-0.163849621335088
ucsf_hc.01_1.G217B.00446		0.134267301290572	0.744203263953601	0.612495261577069	0.312402647245938	0.00521522445053162	0.166797989578081	2.71779673144292e-06	0.687532040989899	0.00434250333996114	0.00117302972974396	0.610968789766088	1	0.133412796848586	5.55668659125462e-05	ucsf_hc.01_1.G217B.00446	ucsf_hc.01_1.G186AR.04847	ucsf_hc.01_1.H88.04438	ucsf_hc.01_1.H143.04415	ucsf_hc.01_1.G217B.00446	ucsf_hc.01_1.G186AR.04847	BDFG_03466	D8B26_005532	GQ26_0310740	Spsc_09719	OphioH327g2277		FA14DRAFT_65717	FA09DRAFT_330775	acid phosphatase	HISTO_AZ.Contig47.Fgenesh_histo.28.final_new		I7I48_00132	ACKS23_01799	ACKS0A_01790					1.0	0.452486260707643	0.121083691085916	-0.110749272044039	0.299444023436354	0.64124906978786	-0.204060540387562	1.38781714465496	0.107076240680509	-1.17879030207739
ucsf_hc.01_1.G217B.00447		0.000713701261961446	0.12215620790987	0.00153764048392619	0.0011243980650057	0.000730683465924872	0.236808459409344	1.80851402919969e-06	1	1	1	1	0.139023353802065	1	1	ucsf_hc.01_1.G217B.00447	ucsf_hc.01_1.G186AR.04848	ucsf_hc.01_1.H88.04440	ucsf_hc.01_1.H143.04416	ucsf_hc.01_1.G217B.00447	ucsf_hc.01_1.G186AR.04848	BDFG_03465					orf19.633			SAM dependent methyltransferase	HISTO_AZ.Contig47.Fgenesh_histo.48.final_new		I7I48_00133	ACKS23_01800	ACKS0A_01791					1.0	-1.86514007417593	-1.73468675645429	-2.59106340009967	-2.9568618605328	-1.07825452542107	-0.686334914746946	-2.43644979994381
ucsf_hc.01_1.G217B.00448		0.0254905366355487	1	1	1	0.968076269696463	1	1	1	1	1	1	1	1	1	ucsf_hc.01_1.G217B.00448				ucsf_hc.01_1.G217B.00448										hypothetical protein			I7I48_00134	ACKS23_01801	ACKS0A_01792					1.0	-1.34280692990403				0.0207799863382445
ucsf_hc.01_1.G217B.00449		0.41779909202761	0.240077407646326	0.0168939541410712	0.00277077810908491	0.686146677628533	9.70021011676447e-05	0.000173114473183827	1	1	1	1	1	1	1	ucsf_hc.01_1.G217B.00449	ucsf_hc.01_1.G186AR.04849	ucsf_hc.01_1.H88.04442	ucsf_hc.01_1.H143.04419	ucsf_hc.01_1.G217B.00449	ucsf_hc.01_1.G186AR.04849	BDFG_03464								aldo/keto reductase	HISTO_AZ.Contig47.Fgenesh_Neurospora.75.final_new		I7I48_00135	ACKS23_01802	ACKS0A_01793					1.0	-0.455841751603268	-3.07656008722867	-1.93346184345041	-2.88049217560584	0.278377373414482	-4.3627793603791	-3.20863301213815
ucsf_hc.01_1.G217B.00450		0.123557874032797	1	1	1	1	1	1	1	1	1	1	1	1	1	ucsf_hc.01_1.G217B.00450														hypothetical protein			I7I48_00136	ACKS23_01803	ACKS0A_01794					1.0	-0.912236925517301
ucsf_hc.01_1.G217B.00451	TRZ1	0.730908410198358	0.868567739494374	0.426837580232112	0.142978655293919	0.000690376420660406	0.00623440742132799	2.16864423498992e-05	0.0982322892192798	0.196266923783789	0.585256278654276	0.0892104028504112	0.00139761543680778	0.862357772188212	1	ucsf_hc.01_1.G217B.00451	ucsf_hc.01_1.G186AR.04852	ucsf_hc.01_1.H88.04443	ucsf_hc.01_1.H143.04420	ucsf_hc.01_1.G217B.00451	ucsf_hc.01_1.G186AR.04852	BDFG_03463	D8B26_005531	GQ26_0310720	Spsc_06028	OphioH327g1098	orf19.5425	FA14DRAFT_59842		ribonuclease Z	HISTO_AZ.Contig47-snap.46.final_new		I7I48_00137	ACKS23_01804	ACKS0A_01795					1.0	0.0925137378149632	-0.0761559609054743	-0.242310309557519	-0.717211732504965	0.795065018647032	0.605596894373059	0.768876840264569	0.357465370209861	0.359081853900221
ucsf_hc.01_1.G217B.00452		0.1767664302379	0.0811407539249272	0.00241822501824391	0.00460153169905537	0.813813078989441	0.49964838206967	0.100098566748021	0.0143113148008671	0.00430753054609443	1	0.0253446230086879	1	1	1	ucsf_hc.01_1.G217B.00452	ucsf_hc.01_1.G186AR.04854	ucsf_hc.01_1.H88.04444	ucsf_hc.01_1.H143.04421	ucsf_hc.01_1.G217B.00452	ucsf_hc.01_1.G186AR.04854	BDFG_03462	D8B26_005530	GQ26_0310700		OphioH327g4376				bZIP family transcription factor	HISTO_AZ.Contig47.eannot.1570.final_new		I7I48_00138	ACKS23_01805	ACKS0A_01796					1.0	-0.331769153593054	-1.6824444501727	-1.23022808463268	-1.44009856117763	-0.057813828382308	-0.0959799759446192	0.239278886111	0.710575282506907	-1.26109141724633
ucsf_hc.01_1.G217B.00453		0.799128196938184	0.580923264983244	0.220899772666928	0.04174182233938	0.445065133300233	0.0960730016711992	1	1	1	1	1	1	1	1	ucsf_hc.01_1.G217B.00453	ucsf_hc.01_1.G186AR.04855	ucsf_hc.01_1.H88.04445	ucsf_hc.01_1.H143.04422	ucsf_hc.01_1.G217B.00453	ucsf_hc.01_1.G186AR.04855									tRNA-dihydrouridine synthase	HISTO_AZ.Contig47.Fgenesh_histo.51.final_new		I7I48_00139	ACKS23_01806	ACKS0A_01797					1.0	0.0859621651856477	0.250277263522058	0.578140248043624	-1.34627473512449	0.213817387320317	0.409660303668821
ucsf_hc.01_1.G217B.00454	DUS1	0.0026422512501997	0.862754051157784	0.0152437182852488	0.560225201226455	0.274958370997598	0.00252815857483383	0.69221564444855	0.0025631104576161	0.00566625373195668	4.56708076805295e-05	0.41180086666769	0.00414785795117126	5.67625447279535e-05	5.53879744803874e-07	ucsf_hc.01_1.G217B.00454	ucsf_hc.01_1.G186AR.04856	ucsf_hc.01_1.H88.04446	ucsf_hc.01_1.H143.04424	ucsf_hc.01_1.G217B.00454	ucsf_hc.01_1.G186AR.04856	BDFG_03460	D8B26_005529	GQ26_0310910	Spsc_02084	OphioH327g0769	orf19.1404	FA14DRAFT_134453	FA09DRAFT_314401	tRNA-dihydrouridine synthase	HISTO_AZ.Contig47.eannot.1696.final_new		I7I48_00140	ACKS23_01807	ACKS0A_01798					1.0	-1.15947604883854	-0.0724998212332917	-0.692323554630478	0.187875456246706	0.217664018856448	0.919197232722661	0.0291556441151499	-1.12638506503292	1.33526217837011
ucsf_hc.01_1.G217B.00455		0.0012114916919223	0.505174619021287	0.0117007211627945	0.00542846459364612	0.00231528310901026	0.000337627625509033	1	8.10447837346393e-09	1	1	1	1	1	1	ucsf_hc.01_1.G217B.00455	ucsf_hc.01_1.G186AR.04857	ucsf_hc.01_1.H88.04447	ucsf_hc.01_1.H143.04425	ucsf_hc.01_1.G217B.00455	ucsf_hc.01_1.G186AR.04857		D8B26_005527							MIF domain-containing protein	HISTO_AZ.Contig47.Fgenesh_Neurospora.88.final_new		I7I48_00141	ACKS23_01808	ACKS0A_01799					1.0	1.92081162011887	0.37569073854973	1.61522718461625	2.10592976674597	1.61041586635286	2.307743738835		-2.01912054967292
ucsf_hc.01_1.G217B.00456		0.0890606292184099	0.0339382353099328	0.152958901289469	0.0180978388658465	0.748460401821483	0.650177874620745	0.280223479296946	0.688695245559404	0.0556110937572523	1	1	1	1	1	ucsf_hc.01_1.G217B.00456	ucsf_hc.01_1.G186AR.04858	ucsf_hc.01_1.H88.04448	ucsf_hc.01_1.H143.04426	ucsf_hc.01_1.G217B.00456	ucsf_hc.01_1.G186AR.04858	BDFG_03458	D8B26_005526	GQ26_0022270						ADP-ribose 1''-phosphate phosphatase	HISTO_AZ.Contig47.Fgenesh_histo.54.final_new		I7I48_00142	ACKS23_01809	ACKS0A_01800					1.0	-0.659049503267924	-3.04346614979817	-0.78879276444124	-2.0496654278039	-0.0651243984998127	0.178912534605875	0.137268833266192	0.235180177128026	-0.782568126356647
ucsf_hc.01_1.G217B.00457		0.232767690693609	0.743294311694715	0.0254835507556139	0.0222875942873694	0.93490768665428	0.808819629201	6.11287789335977e-05	0.0425930087490008	1	1	1	1	1	1	ucsf_hc.01_1.G217B.00457	ucsf_hc.01_1.G186AR.04860	ucsf_hc.01_1.H88.04449	ucsf_hc.01_1.H143.04427	ucsf_hc.01_1.G217B.00457	ucsf_hc.01_1.G186AR.04860	BDFG_03457	D8B26_005525							CENP-X superfamily domain-containing protein	HISTO_AZ.Contig47.fgenesh_plus.115.final_new		I7I48_00143	ACKS23_01810	ACKS0A_01801					1.0	0.308712225928454	-0.126024675009661	0.647695699041747	0.834722790060169	-0.0156605356824615	-0.0690614229089048	0.864846934600664	-0.897405127310798
ucsf_hc.01_1.G217B.00458		0.197082584945384	1	1	1	0.00196345871201123	1	0.0133708005522668	0.217260573868127	1	1	1	1	1	1	ucsf_hc.01_1.G217B.00458				ucsf_hc.01_1.G217B.00458		BDFG_03456	D8B26_005523							putative extracellular serine-rich protein	HISTO_AZ.Contig47-snap.52.final_new		I7I48_00144	ACKS23_01811	ACKS0A_01802					1.0	0.644822268990535				1.79371839211305		0.685962313937372	0.439539966147316
ucsf_hc.01_1.G217B.00459	MTW1	0.00611594966283104	0.473498482684147	0.0180493336993156	0.0216331306861438	0.00141797074827891	0.894922693577817	5.12213294821377e-05	0.711877257111289	0.98262058095952	0.216318729953664	0.044744116507743	0.241432065885154	1	1	ucsf_hc.01_1.G217B.00459	ucsf_hc.01_1.G186AR.04863	ucsf_hc.01_1.H88.04451	ucsf_hc.01_1.H143.04429	ucsf_hc.01_1.G217B.00459	ucsf_hc.01_1.G186AR.04863	BDFG_03455	D8B26_005522	GQ26_0111200	Spsc_09717	OphioH327g2275	orf19.1367			Mis12 domain-containing protein	HISTO_AZ.Contig47.Fgenesh_histo.57.final_new		I7I48_00145	ACKS23_01812	ACKS0A_01803					1.0	0.896244165825586	0.314318103392786	0.852362392659685	0.942447693539792	0.815425515662374	-0.0243829965534061	1.09057857385876	-0.105090192583613	-0.00813044887447223
ucsf_hc.01_1.G217B.00460		8.131195810344e-05	0.0969942274488287	0.000366953137187035	0.0619971481619301	0.0886588411809256	0.51894470054969	0.109953485876916	1	1	0.00431144186168885	0.0272169734567826	1	1	1	ucsf_hc.01_1.G217B.00460	ucsf_hc.01_1.G186AR.04865	ucsf_hc.01_1.H88.04452	ucsf_hc.01_1.H143.04431	ucsf_hc.01_1.G217B.00460	ucsf_hc.01_1.G186AR.04865	BDFG_03454			Spsc_03702	OphioH327g0920				hypothetical protein	HISTO_AZ.Contig47.eannot.1704.final_new		I7I48_00146	ACKS23_01813	ACKS0A_01804					1.0	-2.66952364132862	-0.985465547403468	-4.04366023051741	0.886185470180081	-0.754080239004969	-0.207896286445446	-0.420173578666707
ucsf_hc.01_1.G217B.00461		0.417491179130563	0.79220032115374	0.00813257136233307	0.674396966991888	0.0519934137266937	0.821452021736187	4.97823718181577e-05	0.991113492007387	0.692484403276497	1	0.421313039859228	0.115082004746413	0.0385667362785942	1	ucsf_hc.01_1.G217B.00461	ucsf_hc.01_1.G186AR.04868	ucsf_hc.01_1.H88.04453	ucsf_hc.01_1.H143.04433	ucsf_hc.01_1.G217B.00461	ucsf_hc.01_1.G186AR.04868	BDFG_03453	D8B26_005521	GQ26_0111340		OphioH327g2495	orf19.5772	FA14DRAFT_189612		SWR1-complex protein	HISTO_AZ.Contig47.Fgenesh_histo.69.final_new		I7I48_00147	ACKS23_01814	ACKS0A_01805					1.0	-0.226575124733291	-0.122402381795727	0.876036729710778	-0.125288427002075	0.42291217324154	0.0398655465136617	-0.987297618121418	0.00484837486607592	0.257875782002083
ucsf_hc.01_1.G217B.00462		0.00632065533488742	1	1	1	0.000802670049036055	1	1	1	1	1	1	1	1	1	ucsf_hc.01_1.G217B.00462				ucsf_hc.01_1.G217B.00462										hypothetical protein	HISTO_AZ.Contig47.Fgenesh_histo.71.final_new		I7I48_00148	ACKS23_01815	ACKS0A_01806					1.0	1.02909236711633				1.14733434346287
ucsf_hc.01_1.G217B.00463		0.665503441491611	1	1	1	0.00023232356508534	1	1	1	1	1	1	1	1	1	ucsf_hc.01_1.G217B.00463				ucsf_hc.01_1.G217B.00463										C2H2 zinc finger domain-containing protein	HISTO_AZ.Contig47.Fgenesh_Aspergillus.136.final_new		I7I48_00149	ACKS23_01816	ACKS0A_01807					1.0	-0.175866697445101				-2.4539749988786
ucsf_hc.01_1.G217B.00464		0.0258582403414277	1	1	1	0.00193571275065023	1	2.27454189325311e-05	0.555770498877013	0.114944757294051	1	1	1	1	1	ucsf_hc.01_1.G217B.00464				ucsf_hc.01_1.G217B.00464		BDFG_03451	D8B26_002489	GQ26_0111410						Spt20 superfamily domain-containing protein	HISTO_AZ.Contig47.Fgenesh_histo.72.final_new		I7I48_00150	ACKS23_01817	ACKS0A_01808					1.0	0.814458863132912				0.763020223927217		-0.756156112347913	-0.232058942617355	-0.497453487945319
ucsf_hc.01_1.G217B.00465		0.545001332156096	1	1	1	1	1	1	1	1	1	1	1	1	1	ucsf_hc.01_1.G217B.00465														hypothetical protein			I7I48_00151	ACKS23_01818	ACKS0A_01809					1.0	-0.357514668565769
ucsf_hc.01_1.G217B.00466		0.0706854559433664	0.556269908812975	0.170241418975282	0.0781752377038808	0.000283185544549579	0.0157915047390626	0.0720037837860598	0.0323111950650244	0.146110377363668	0.00326450994593236	0.0495960276734194	1	1	1	ucsf_hc.01_1.G217B.00466	ucsf_hc.01_1.G186AR.04872	ucsf_hc.01_1.H88.04455	ucsf_hc.01_1.H143.04437	ucsf_hc.01_1.G217B.00466	ucsf_hc.01_1.G186AR.04872	BDFG_03450	D8B26_002488	GQ26_0111420	Spsc_10687	OphioH327g4273				hypothetical protein	HISTO_AZ.Contig47.eannot.1575.final_new		I7I48_00152	ACKS23_01819	ACKS0A_01810					1.0	0.497948271881532	-0.229922187872069	0.325557015634961	0.5850773496134	1.04986317265572	-0.573919513998169	-0.171533731397955	-0.505666122595446	-0.460277036100452
ucsf_hc.01_1.G217B.00467		0.0262946592698497	0.08487111240358	0.00306967101011205	0.0997258293052086	0.00010883647115101	0.670852082571116	2.19497843594572e-05	0.998460591189041	0.1526486014115	0.128575701273654	0.224748253536033	1	1.39245862195899e-05	0.83667288702935	ucsf_hc.01_1.G217B.00467	ucsf_hc.01_1.G186AR.04873	ucsf_hc.01_1.H88.04456	ucsf_hc.01_1.H143.04438	ucsf_hc.01_1.G217B.00467	ucsf_hc.01_1.G186AR.04873	BDFG_03449	D8B26_002487	GQ26_0111330	Spsc_10666	OphioH327g4275		FA14DRAFT_185605	FA09DRAFT_360318	eukaryotic translation initiation factor subunit eIF2B-gamma	HISTO_AZ.Contig47.eannot.1549.final_new		I7I48_00153	ACKS23_01820	ACKS0A_01811					1.0	-0.663971400676433	-0.918816076110911	-1.18972292739646	-0.479251960868362	-1.24581122364806	-0.0851782792781428	0.980951935648441	-0.000511615905065099	0.392338586579606
ucsf_hc.01_1.G217B.00468		0.126858273744993	0.726292596127481	0.0527422002097992	1	0.0069138353039881	0.0144979373808758	7.95186006431479e-06	1	1	1	1	1	1	1	ucsf_hc.01_1.G217B.00468	ucsf_hc.01_1.G186AR.04874	ucsf_hc.01_1.H88.04458		ucsf_hc.01_1.G217B.00468	ucsf_hc.01_1.G186AR.04874	BDFG_03448								hypothetical protein	HISTO_AZ.Contig47.Fgenesh_histo.75.final_new		I7I48_00154	ACKS23_01821	ACKS0A_01812	Ryp1_ChIP		Ryp3_ChIP		1.0	-0.691468273626248	-0.570048586880876	1.75405673814641		0.807189381742967	1.32005226818815	1.6269749852152
ucsf_hc.01_1.G217B.00469		0.0264738111502242	1	1	1	0.000620121564933788	1	1	1	1	1	1	1	1	1	ucsf_hc.01_1.G217B.00469				ucsf_hc.01_1.G217B.00469										hypothetical protein			I7I48_00155	ACKS23_01822	ACKS0A_01813					1.0	2.09527047979956				2.795547325218
ucsf_hc.01_1.G217B.00470		0.000155447429910684	1	1	1	0.000554914648881969	1	1	1	1	1	1	1	1	1	ucsf_hc.01_1.G217B.00470				ucsf_hc.01_1.G217B.00470										hypothetical protein			I7I48_00156	ACKS23_01823	ACKS0A_01814					1.0	2.50723363336921				1.31105721458517
ucsf_hc.01_1.G217B.00471		0.000843819572490134	0.0641461958061966	0.000499089077461539	0.00689781180659701	0.69412468861903	0.418816640746846	1	1	1	1	1	1	1	1	ucsf_hc.01_1.G217B.00471	ucsf_hc.01_1.G186AR.04876	ucsf_hc.01_1.H88.04461	ucsf_hc.01_1.H143.04444	ucsf_hc.01_1.G217B.00471	ucsf_hc.01_1.G186AR.04876									hypothetical protein			I7I48_00157	ACKS23_01824	ACKS0A_01815					1.0	3.07613882393046	2.30825051184341	4.19943396625079	3.7555091687026	0.170195755069693	-0.28653079836532
ucsf_hc.01_1.G217B.00472		0.00607940942232812	1	1	1	0.0017815148943168	1	1	1	1	1	1	1	1	1	ucsf_hc.01_1.G217B.00472				ucsf_hc.01_1.G217B.00472										hypothetical protein			I7I48_00158	ACKS23_01825	ACKS0A_01816					1.0	3.15828824412887				2.01315018415413
ucsf_hc.01_1.G217B.00473		0.00168434181909933	0.820510430669184	0.177600510829718	0.0558772153808456	0.000106218475287083	0.109242828088047	0.000743731328290991	0.140999971332936	0.0949677699362059	0.00677306151714547	0.976769614398573	1	1	1	ucsf_hc.01_1.G217B.00473	ucsf_hc.01_1.G186AR.04877	ucsf_hc.01_1.H88.04462	ucsf_hc.01_1.H143.04445	ucsf_hc.01_1.G217B.00473	ucsf_hc.01_1.G186AR.04877	BDFG_03447	D8B26_002484	GQ26_0111320	Spsc_02087	OphioH327g0770				hypothetical protein	HISTO_AZ.Contig47.eannot.1550.final_new		I7I48_00159	ACKS23_01826	ACKS0A_01817	Ryp1_ChIP				1.0	1.25366107875249	0.124864246932786	0.344124425495938	0.592946797655818	1.23218590095537	0.292063029850732	0.597324735640919	-1.07378403326424	-0.631431921578868
ucsf_hc.01_1.G217B.00474		0.80109943465011	1	1	1	0.0232352185297856	1	1	1	1	1	1	1	1	1	ucsf_hc.01_1.G217B.00474				ucsf_hc.01_1.G217B.00474										hypothetical protein	HISTO_AZ.Contig47.Fgenesh_histo.77.final_new		I7I48_00160	ACKS23_01827	ACKS0A_01818					1.0	-0.133140103965468				0.912362791115657
ucsf_hc.01_1.G217B.00475		2.81440279848185e-05	1	1	1	9.74759373394437e-07	1	1.81719909802095e-06	0.0475718077854939	0.000926983785433134	0.0027004871269089	1	0.00201081215879947	0.000432054425205453	2.07770010595086e-05	ucsf_hc.01_1.G217B.00475				ucsf_hc.01_1.G217B.00475		BDFG_03446	D8B26_005548	GQ26_0162310	Spsc_04633		orf19.6592	FA14DRAFT_162016	FA09DRAFT_299900	MFS membrane sugar transporter	HISTO_AZ.Contig47.eannot.1551.final_new		I7I48_00161	ACKS23_01828	ACKS0A_01819	Ryp1_ChIP		Ryp3_ChIP		1.0	4.3230070464286				3.2995925606158		1.35886232603731	-0.693575522265632	-2.42464316015481
ucsf_hc.01_1.G217B.00476		0.483086980846269	0.187988372946115	0.735981543617934	0.0244253890514107	0.72679056565994	0.000617872296159475	1	1	1	1	1	1	1	1	ucsf_hc.01_1.G217B.00476	ucsf_hc.01_1.G186AR.04879	ucsf_hc.01_1.H88.04467	ucsf_hc.01_1.H143.04450	ucsf_hc.01_1.G217B.00476	ucsf_hc.01_1.G186AR.04879									hypothetical protein	HISTO_AZ.Contig47.eannot.1577.final_new		I7I48_00162	ACKS23_01829	ACKS0A_01820					1.0	-0.245154004466241	0.843440274526137	0.156615075229098	-1.23028401261181	0.117448734159676	1.75668048705709
ucsf_hc.01_1.G217B.00477		0.314595412666594	1	1	1	0.030267757146926	1	1	1	1	1	1	1	1	1	ucsf_hc.01_1.G217B.00477				ucsf_hc.01_1.G217B.00477										hypothetical protein	HISTO_AZ.Contig47.Fgenesh_histo.90.final_new		I7I48_00163	ACKS23_01830	ACKS0A_01821					1.0	0.616022607851205				1.21548168569903
ucsf_hc.01_1.G217B.00478		0.840644890524705	1	1	1	0.0340562939894201	1	1	1	1	1	1	1	1	1	ucsf_hc.01_1.G217B.00478				ucsf_hc.01_1.G217B.00478										hypothetical protein	HISTO_AZ.Contig47.Fgenesh_histo.91.final_new		I7I48_00165	ACKS23_01832	ACKS0A_01823					1.0	-0.197454262725321				0.943527220414522
ucsf_hc.01_1.G217B.00479		0.356255444517314	0.0532051945651912	1	0.0637383580185942	0.00212022942980802	0.457338339532752	1	1	1	1	1	1	1	1	ucsf_hc.01_1.G217B.00479	ucsf_hc.01_1.G186AR.04881		ucsf_hc.01_1.H143.04452	ucsf_hc.01_1.G217B.00479	ucsf_hc.01_1.G186AR.04881									hypothetical protein			I7I48_00166	ACKS23_01833	ACKS0A_01824					1.0	-0.51263692377118	-2.02128833262055		-1.33409971243523	1.42027767770166	-0.258700585701913
ucsf_hc.01_1.G217B.00480		0.871055155119529	0.11287667585325	0.777786075975206	0.142741235613698	0.019576539686897	0.120070249013649	0.00150531797396813	1	1	1	0.327192906979394	1	1	1	ucsf_hc.01_1.G217B.00480	ucsf_hc.01_1.G186AR.04880	ucsf_hc.01_1.H88.04468	ucsf_hc.01_1.H143.04451	ucsf_hc.01_1.G217B.00480	ucsf_hc.01_1.G186AR.04880	BDFG_03442				OphioH327g5364				hypothetical protein	HISTO_AZ.Contig47-snap.63.final_new		I7I48_00167	ACKS23_01834	ACKS0A_01825					1.0	0.059232220543648	1.19379036254153	0.127164756602424	0.632565609867121	1.39463896218547	0.419296570480015	1.07087150774947
ucsf_hc.01_1.G217B.00481		0.00125637653907254	1	1	1	1	1	1	1	1	1	1	1	1	1	ucsf_hc.01_1.G217B.00481														hypothetical protein			I7I48_00168	ACKS23_01835	ACKS0A_01826					1.0	4.44660933741286
ucsf_hc.01_1.G217B.00482		0.00596361075108668	0.263145474626223	0.00412405447862166	6.14338979072022e-05	7.20516545381506e-05	0.000678850465672212	5.02891181142935e-06	1	1	1	1	1	1	1	ucsf_hc.01_1.G217B.00482	ucsf_hc.01_1.G186AR.04882	ucsf_hc.01_1.H88.04473	ucsf_hc.01_1.H143.04456	ucsf_hc.01_1.G217B.00482	ucsf_hc.01_1.G186AR.04882	BDFG_03440								oligopeptide transporter	HISTO_AZ.Contig47.Fgenesh_Aspergillus.174.final_new		I7I48_00169	ACKS23_01836	ACKS0A_01827					1.0	-2.9025608766196	-1.53183267471378	-1.52892370156776	-7.50490764901676	-1.49619549641723	-1.58511140291091	3.06476830293048
ucsf_hc.01_1.G217B.00483		0.718705495714471	0.379654889808942	0.00437819393777626	8.95612767846043e-05	0.45991015544734	0.000177959442524406	3.05046503691834e-06	1	0.000536289345825856	1	1	1	0.0295788370247677	0.000104753636318026	ucsf_hc.01_1.G217B.00483	ucsf_hc.01_1.G186AR.04883	ucsf_hc.01_1.H88.04474	ucsf_hc.01_1.H143.04455	ucsf_hc.01_1.G217B.00483	ucsf_hc.01_1.G186AR.04883	BDFG_03439		GQ26_0020530				FA14DRAFT_166248	FA09DRAFT_327647	alpha-glucosidase	HISTO_AZ.Contig47.Fgenesh_histo.98.final_new		I7I48_00170	ACKS23_01837	ACKS0A_01828					1.0	-0.110043502353874	0.619168404433055	1.34992088018028	-4.82267391414085	0.254117728768358	2.00414132697868	-2.95569841850439		-3.18390339371788
ucsf_hc.01_1.G217B.00484		0.761125130602055	1	1	1	1	1	1	1	1	1	1	1	1	1	ucsf_hc.01_1.G217B.00484														hypothetical protein			I7I48_00171	ACKS23_01838	ACKS0A_01829					1.0	0.321477408282347
ucsf_hc.01_1.G217B.00485		0.333886129534466	0.303673728205005	0.650173060701821	0.754901644724587	0.0560934283203678	0.301433764640809	0.00145676370240119	0.0504322087908444	1	0.0120162796213927	0.0626473948977872	0.1904233418529	8.2077918601223e-05	0.668475864780668	ucsf_hc.01_1.G217B.00485	ucsf_hc.01_1.G186AR.04886	ucsf_hc.01_1.H88.04476	ucsf_hc.01_1.H143.04458	ucsf_hc.01_1.G217B.00485	ucsf_hc.01_1.G186AR.04886	BDFG_01999	D8B26_005319		Spsc_13225	OphioH327g4858	orf19.3010	FA14DRAFT_161984	FA09DRAFT_358829	octanoyltransferase	HISTO_AZ.Contig47.Fgenesh_Aspergillus.176.final_new		I7I48_00172	ACKS23_01839	ACKS0A_01830					1.0	-0.271518999457254	0.365997591589327	0.122590488216326	0.133296020185777	-0.509368959227719	-0.190203887064991	0.827804598405176	0.614743912950527
ucsf_hc.01_1.G217B.00486		0.92033741597444	1	1	1	0.035452515851303	1	1	1	1	1	1	1	1	1	ucsf_hc.01_1.G217B.00486				ucsf_hc.01_1.G217B.00486										hypothetical protein			I7I48_00173	ACKS23_01840	ACKS0A_01831					1.0	-0.0810974868183714				1.27247955839657
ucsf_hc.01_1.G217B.00487		0.656820647021247	1	1	1	0.510849596608777	1	1	1	1	1	1	1	1	1	ucsf_hc.01_1.G217B.00487				ucsf_hc.01_1.G217B.00487										hypothetical protein			I7I48_00174	ACKS23_01841	ACKS0A_01832					1.0	-0.345854161790589				0.359703249094381
ucsf_hc.01_1.G217B.00488		0.014455691623372	1	1	1	0.226088049955332	1	1	1	1	1	1	1	1	1	ucsf_hc.01_1.G217B.00488				ucsf_hc.01_1.G217B.00488										hypothetical protein	HISTO_AZ.Contig47.Fgenesh_Neurospora.157.final_new		I7I48_00175	ACKS23_01842	ACKS0A_01833					1.0	2.39674328621497				0.826003637188582
ucsf_hc.01_1.G217B.00489		0.0765506925843647	0.363156372201039	0.751450561506049	0.324954408485325	0.992251980176796	0.00408316678732353	1	1	1	1	1	1	1	0.00361390748470305	ucsf_hc.01_1.G217B.00489	ucsf_hc.01_1.G186AR.04891	ucsf_hc.01_1.H88.04479	ucsf_hc.01_1.H143.04459	ucsf_hc.01_1.G217B.00489	ucsf_hc.01_1.G186AR.04891								FA09DRAFT_95248	hypothetical protein	HISTO_AZ.Contig47.Fgenesh_histo.118.final_new		I7I48_00176	ACKS23_01843	ACKS0A_01834					1.0	1.04701665209738	-0.634082607789391	-0.284370150326743	0.452986491396529	-0.00518572374003989	-3.63968471314851
ucsf_hc.01_1.G217B.00490		0.0666153240279092	1	1	1	1	1	1	1	1	1	1	1	1	1	ucsf_hc.01_1.G217B.00490														hypothetical protein			I7I48_00177	ACKS23_01844	ACKS0A_01835					1.0	1.20418101289222
ucsf_hc.01_1.G217B.00491		0.0906214450745724	0.816913303039601	0.00561272193701755	0.0184332549890296	0.206587284418905	0.267602986662923	0.00133584807400279	1.61477801567266e-06	1	1	1	1	1	1	ucsf_hc.01_1.G217B.00491	ucsf_hc.01_1.G186AR.04892	ucsf_hc.01_1.H88.04480	ucsf_hc.01_1.H143.04461	ucsf_hc.01_1.G217B.00491	ucsf_hc.01_1.G186AR.04892	BDFG_03436	D8B26_005573							amidohydrolase	HISTO_AZ.Contig47.eannot.1582.final_new		I7I48_00178	ACKS23_01845	ACKS0A_01836					1.0	-0.637032787961831	0.090877981406968	1.07875893852681	0.994944956404981	-0.337201771647837	0.204139677338665	-0.409083073800605	1.55482098662684
ucsf_hc.01_1.G217B.00492	CHA4	1.93797430286745e-05	0.035553862762467	0.000214142266142876	0.0232846782995519	7.26443674419556e-07	0.0020935228914135	1.03351115976758e-05	0.813370807758771	1	4.28801396497807e-05	0.129641954347575	1	3.28342873676978e-05	1	ucsf_hc.01_1.G217B.00492	ucsf_hc.01_1.G186AR.04893	ucsf_hc.01_1.H88.04482	ucsf_hc.01_1.H143.04462	ucsf_hc.01_1.G217B.00492	ucsf_hc.01_1.G186AR.04893	BDFG_03435	D8B26_005572		Spsc_09381	OphioH327g0901		FA14DRAFT_192134		C6 transcription factor	HISTO_AZ.Contig47.Fgenesh_Aspergillus.179.final_new		I7I48_00179	ACKS23_01846	ACKS0A_01837					1.0	3.04917617351119	1.4361542198262	3.41714939543998	1.18328570662917	2.31175177411585	0.841247979011658	-1.50897725730727	0.0898313425252972
ucsf_hc.01_1.G217B.00493		3.70136484931136e-05	1	1	1	0.00100876419329345	1	1	1	1	0.000522642900628906	1	1	1	1	ucsf_hc.01_1.G217B.00493				ucsf_hc.01_1.G217B.00493					Spsc_15888					hypothetical protein	HISTO_AZ.Contig47.Fgenesh_histo.121.final_new		I7I48_00180	ACKS23_01847	ACKS0A_01838					1.0	4.05838135057062				1.97850144659734
ucsf_hc.01_1.G217B.00494		0.936222881364322	0.663462608418295	0.670269447346022	0.925423771144229	0.00524473574302539	0.0925944792561642	0.0108228920819615	0.000959215678842604	0.0988377787471334	0.000521893559233055	0.105114038139045	0.00421565708106339	0.530642541784493	0.000121859783099606	ucsf_hc.01_1.G217B.00494	ucsf_hc.01_1.G186AR.04896	ucsf_hc.01_1.H88.04485	ucsf_hc.01_1.H143.04465	ucsf_hc.01_1.G217B.00494	ucsf_hc.01_1.G186AR.04896	BDFG_03433	D8B26_005571	GQ26_0310480	Spsc_14692	OphioH327g2052	orf19.2984	FA14DRAFT_159519	FA09DRAFT_333564	threonyl-tRNA synthetase	HISTO_AZ.Contig47.Fgenesh_histo.122.final_new		I7I48_00181	ACKS23_01848	ACKS0A_01839					1.0	-0.0262582605586816	0.186047538920673	0.0907101018565672	0.0264634886316157	0.563228092730404	0.309204719668315	-0.280526254693904	-0.876118349038931	0.615571838488934
ucsf_hc.01_1.G217B.00495		0.050304297897704	0.0396962470203947	0.00113803119603237	0.0355034383460537	0.00216360823923215	0.413767699168286	0.00180208384892807	1	1	1	1	1	1	1	ucsf_hc.01_1.G217B.00495	ucsf_hc.01_1.G186AR.04897	ucsf_hc.01_1.H88.04486	ucsf_hc.01_1.H143.04466	ucsf_hc.01_1.G217B.00495	ucsf_hc.01_1.G186AR.04897	BDFG_03432								hypothetical protein	HISTO_AZ.Contig47-snap.71.final_new		I7I48_00182	ACKS23_01849	ACKS0A_01840					1.0	-0.698629597366985	-2.37626253655933	-1.87651413565377	-0.764538787159864	0.9143935697847	0.2191998100501	0.518146729640175
ucsf_hc.01_1.G217B.00496		0.130806557733587	0.0566112932772551	0.105871353564386	0.000629145985580977	0.0219394115990605	0.766190667444542	2.71779673144292e-06	0.000327599208114576	1	1	1	1	1	1	ucsf_hc.01_1.G217B.00496	ucsf_hc.01_1.G186AR.04898	ucsf_hc.01_1.H88.04487	ucsf_hc.01_1.H143.04467	ucsf_hc.01_1.G217B.00496	ucsf_hc.01_1.G186AR.04898	BDFG_03431	D8B26_003679							C6 transcription factor	HISTO_AZ.Contig47.Fgenesh_histo.124.final_new		I7I48_00183	ACKS23_01850	ACKS0A_01841					1.0	-0.636544207705267	-1.2651768533151	-0.492538035254265	-3.73713146440718	0.529946991518965	-0.0620437919880219	-3.29174170266003	-0.87593438301488
ucsf_hc.01_1.G217B.00497		0.000779645265202246	0.844660864098238	0.0603793447818952	0.375094696230943	0.95075452266918	0.321000809871632	0.00167365301973561	0.442565752930305	1	0.00124460616471867	0.0232861063771101	1	0.00294586247751864	0.0509227617331203	ucsf_hc.01_1.G217B.00497	ucsf_hc.01_1.G186AR.04899	ucsf_hc.01_1.H88.04488	ucsf_hc.01_1.H143.04468	ucsf_hc.01_1.G217B.00497	ucsf_hc.01_1.G186AR.04899	BDFG_03430	D8B26_005569		Spsc_13983	OphioH327g6179		FA14DRAFT_155207	FA09DRAFT_329775	enoyl-CoA hydratase/isomerase	HISTO_AZ.Contig47.eannot.1555.final_new		I7I48_00184	ACKS23_01851	ACKS0A_01842					1.0	-1.76580122753998	0.123257400673063	0.755909003583215	0.292225654153524	0.0250319211822556	-0.563487194859657	-0.423867507515657	0.290848619656014
ucsf_hc.01_1.G217B.00498	GLR1	0.615681062811063	0.133775853198444	0.568219934792224	0.0856858543635803	8.40415095482717e-05	0.0289645645981162	0.35367977611332	0.952573631153008	0.599386202049614	8.24260245150664e-05	0.751336536865908	0.0110146738001917	0.0237160647463209	8.04628280152561e-05	ucsf_hc.01_1.G217B.00498	ucsf_hc.01_1.G186AR.04900	ucsf_hc.01_1.H88.04489	ucsf_hc.01_1.H143.04469	ucsf_hc.01_1.G217B.00498	ucsf_hc.01_1.G186AR.04900	BDFG_03429	D8B26_005568	GQ26_0310390	Spsc_10219	OphioH327g4421	orf19.4147	FA14DRAFT_117262	FA09DRAFT_296160	glutathione reductase	HISTO_AZ.Contig47.eannot.1598.final_new		I7I48_00185	ACKS23_01852	ACKS0A_01843					1.0	-0.130588111915015	0.707104112504299	0.137369294505526	-0.565271638106017	-1.11390888415388	-0.456562766546553	0.0752661053419139	0.0163111847370505	0.143776660582856
ucsf_hc.01_1.G217B.00499	PBS2	0.100356667036039	0.431714228591797	0.00483546795322664	0.0260470807914547	0.439799086745306	0.056674697702384	4.43715799905073e-05	0.00853234295591597	0.19620884377378	0.00667571600093472	0.211247433270834	0.174056654980668	0.0120216807078838	0.52833066900514	ucsf_hc.01_1.G217B.00499	ucsf_hc.01_1.G186AR.04901	ucsf_hc.01_1.H88.04491	ucsf_hc.01_1.H143.04471	ucsf_hc.01_1.G217B.00499	ucsf_hc.01_1.G186AR.04901	BDFG_03428	D8B26_005567	GQ26_0310380	Spsc_09222	OphioH327g4018	orf19.7388	FA14DRAFT_164353	FA09DRAFT_327951	dual specificity mitogen-activated protein kinase dSOR1	HISTO_AZ.Contig47.eannot.1600.final_new		I7I48_00186	ACKS23_01853	ACKS0A_01844					1.0	-0.411243873935714	-0.529437493850461	-0.945608227393065	-0.729491048265285	0.160163226389914	-0.317496187728521	-0.736829738038763	-0.678947011005924	0.335726933190815
ucsf_hc.01_1.G217B.00500		0.223356640289858	1	1	1	0.642372205669802	1	1	1	1	1	1	1	1	1	ucsf_hc.01_1.G217B.00500				ucsf_hc.01_1.G217B.00500										no significant blast hit	HISTO_AZ.Contig47.Fgenesh_histo.159.final_new		I7I48_00187	ACKS23_01854	ACKS0A_01845					1.0	-0.356436547204459				-0.12559952018082
ucsf_hc.01_1.G217B.00501		1	1	0.00890187046091781	0.0507730273481571	1	1	1	1	1	1	1	1	1	1			ucsf_hc.01_1.H88.04492	ucsf_hc.01_1.H143.04472											hypothetical protein			I7I48_00188	ACKS23_01855	ACKS0A_01846					1.0			3.38335903515569	2.15335258923141
ucsf_hc.01_1.G217B.00502	MFS1	0.010942474807152	0.35835685916614	0.00231914778263023	0.00137022807378481	4.60605980744417e-07	0.38880149512865	1.82266411590872e-05	0.0524932835395175	0.00134761940781323	0.723249532565282	0.0613225179311098	1	1	1	ucsf_hc.01_1.G217B.00502	ucsf_hc.01_1.G186AR.04903	ucsf_hc.01_1.H88.04493	ucsf_hc.01_1.H143.04473	ucsf_hc.01_1.G217B.00502	ucsf_hc.01_1.G186AR.04903	BDFG_08317	D8B26_005629	GQ26_0092070	Spsc_10346	OphioH327g7415				siderochrome-iron transporter MirB	HISTO_AZ.Contig47.Fgenesh_histo.160.final_new		I7I48_00189	ACKS23_01856	ACKS0A_01847					1.0	1.25994926988935	1.54618597845405	2.62920160286218	2.99672200358431	2.68397538578286	0.323603278266013	0.899139192336323	0.952210606025732	2.29128766202455
ucsf_hc.01_1.G217B.00503		0.601334898077259	1	1	1	1	1	1	1	1	1	1	1	1	1	ucsf_hc.01_1.G217B.00503														hypothetical protein			I7I48_00190	ACKS23_01857	ACKS0A_01848					1.0	0.43020857997415
ucsf_hc.01_1.G217B.00504		0.0440824472997396	0.864221666242874	0.0314824869244846	0.0341910093430568	0.000999276569618538	0.00712200756218592	1	1	1	1	1	1	1	1	ucsf_hc.01_1.G217B.00504	ucsf_hc.01_1.G186AR.04906	ucsf_hc.01_1.H88.04494	ucsf_hc.01_1.H143.04475	ucsf_hc.01_1.G217B.00504	ucsf_hc.01_1.G186AR.04906									protein kinase domain-containing protein	HISTO_AZ.Contig47.Fgenesh_histo.162.final_new		I7I48_00191	ACKS23_01858	ACKS0A_01849					1.0	1.12415628288938	-0.107678040450789	1.2718009595677	1.32353802502613	1.85161957420611	1.71088467430763
ucsf_hc.01_1.G217B.00505		0.000290538184408829	1	1	1	0.000660903563160005	1	1	1	1	1	1	1	1	1	ucsf_hc.01_1.G217B.00505				ucsf_hc.01_1.G217B.00505										hypothetical protein	HISTO_AZ.Contig47.eannot.1606.final_new		I7I48_00192	ACKS23_01859	ACKS0A_01850					1.0	3.55332797939829				1.89697462184389
ucsf_hc.01_1.G217B.00506		0.00546307261081147	1	1	1	0.0114877951142688	1	0.329221656728735	1	1	0.265893119911939	0.832831123460471	1	1	1	ucsf_hc.01_1.G217B.00506				ucsf_hc.01_1.G217B.00506		BDFG_03427			Spsc_00421	OphioH327g3425				histone acetyltransferase GCN5	HISTO_AZ.Contig47-snap.78.final_new		I7I48_00193	ACKS23_01860	ACKS0A_01851					1.0	-1.73415677712007				-1.41642327264535		-0.0801020028395145
ucsf_hc.01_1.G217B.00507		5.48916856331894e-05	0.0345619328437175	0.711401275405612	0.0145142226454054	3.92245706046233e-07	7.37169617004347e-05	0.00236448971227683	3.78756416353886e-14	0.108588357476325	0.0667179186555705	0.15977351894957	0.00524105506709114	6.42712491529434e-05	0.000238970260776777	ucsf_hc.01_1.G217B.00507	ucsf_hc.01_1.G186AR.04909	ucsf_hc.01_1.H88.04497	ucsf_hc.01_1.H143.04477	ucsf_hc.01_1.G217B.00507	ucsf_hc.01_1.G186AR.04909	BDFG_03424	D8B26_005566	GQ26_0310370	Spsc_09218	OphioH327g4019	orf19.6117	FA14DRAFT_127109	FA09DRAFT_330999	auxin efflux carrier superfamily	HISTO_AZ.Contig47.eannot.1566.final_new		I7I48_00194	ACKS23_01861	ACKS0A_01852					1.0	2.72800006318727	2.06626266161262	-0.367265352777821	1.19894922743492	3.76343317179754	4.39731075829878	0.575647184450492	2.72269233505166	0.444869567307793
ucsf_hc.01_1.G217B.00508		0.327272920291618	1	1	1	0.721982191535024	1	1	1	1	1	1	1	1	1	ucsf_hc.01_1.G217B.00508				ucsf_hc.01_1.G217B.00508										hypothetical protein			I7I48_00195	ACKS23_01862	ACKS0A_01853					1.0	0.272872112227379				0.0764969293601219
ucsf_hc.01_1.G217B.00509		0.123385545071644	0.270171628739186	0.164965198225951	0.00589269896767738	0.000818741944439413	0.35209285037959	0.00054344202394975	0.0334590731702459	1	1	0.780588177001961	0.908052998183245	1	1	ucsf_hc.01_1.G217B.00509	ucsf_hc.01_1.G186AR.04912	ucsf_hc.01_1.H88.04501	ucsf_hc.01_1.H143.04480	ucsf_hc.01_1.G217B.00509	ucsf_hc.01_1.G186AR.04912	BDFG_03421	D8B26_005559			OphioH327g6788	orf19.6966			choline kinase	HISTO_AZ.Contig47.Fgenesh_Aspergillus.138.final_new		I7I48_00196	ACKS23_01863	ACKS0A_01854					1.0	0.481963531622148	0.463957134356044	-0.497139013930691	-1.96782791313906	-0.878513534742512	0.146143629486557	-0.51422462316923	-0.583761669550547
ucsf_hc.01_1.G217B.00510		0.910086801654291	0.13761834224349	0.198944951953788	0.205775956767895	0.000747645093926863	0.00225436026951732	0.000126833677300674	0.000169989808195731	0.282729527609869	0.0435618715374781	0.585925527292758	0.259522992383037	1	1	ucsf_hc.01_1.G217B.00510	ucsf_hc.01_1.G186AR.04913	ucsf_hc.01_1.H88.04502	ucsf_hc.01_1.H143.04481	ucsf_hc.01_1.G217B.00510	ucsf_hc.01_1.G186AR.04913	BDFG_03422	D8B26_005565	GQ26_0310350	Spsc_15756	OphioH327g5734	orf19.3930			ubiquitin carboxyl-terminal hydrolase	HISTO_AZ.Contig47.eannot.1608.final_new		I7I48_00197	ACKS23_01864	ACKS0A_01855					1.0	0.0318890415693343	-0.739059391441851	-0.32905987550764	-0.49033184740901	-1.02618717121144	-1.17775158887661	1.03899091605405	-0.927002466948023	-0.344388234655617
ucsf_hc.01_1.G217B.00511		0.468202204631291	1	1	1	0.237746397041842	1	1	1	1	1	1	1	1	0.00392017432806145	ucsf_hc.01_1.G217B.00511				ucsf_hc.01_1.G217B.00511									FA09DRAFT_358027	hypothetical protein			I7I48_00198	ACKS23_01865	ACKS0A_01856					1.0	-0.374037976477885				-0.517860596921171
ucsf_hc.01_1.G217B.00512		0.00168131041216989	1	1	1	0.00111426156960492	1	1	1	1	1	1	1	1	1	ucsf_hc.01_1.G217B.00512				ucsf_hc.01_1.G217B.00512										hypothetical protein	HISTO_AZ.Contig47.Fgenesh_histo.97.final_new		I7I48_00199	ACKS23_01866	ACKS0A_01857					1.0	-3.13256497427856				-2.1263694290868
ucsf_hc.01_1.G217B.00513		0.000270723495704065	0.0761434060885482	0.000270112872612366	0.0030747678188283	0.000912579215249684	0.176027153656597	0.390266211600253	1.69551192610576e-06	0.980462384455197	0.141433371138927	0.0234166917293775	1	1	1	ucsf_hc.01_1.G217B.00513	ucsf_hc.01_1.G186AR.04916	ucsf_hc.01_1.H88.04505	ucsf_hc.01_1.H143.04485	ucsf_hc.01_1.G217B.00513	ucsf_hc.01_1.G186AR.04916	BDFG_03419	D8B26_005564	GQ26_0310340	Spsc_15787	OphioH327g5746.1				C6 transcription factor	HISTO_AZ.Contig47.eannot.1610.final_new		I7I48_00200	ACKS23_01867	ACKS0A_01858	Ryp1_ChIP		Ryp3_ChIP		1.0	-2.04418006508853	-3.58365487749892	-3.72612421433248	-2.43280608426167	-2.1886794280505	0.481890043635518	-0.260328563604587	-2.64166109558794	-0.0152953270727005
ucsf_hc.01_1.G217B.00514		0.0219745602783275	1	1	1	0.00093827583170543	1	1	1	1	1	1	1	1	1	ucsf_hc.01_1.G217B.00514				ucsf_hc.01_1.G217B.00514										hypothetical protein			I7I48_00201	ACKS23_01868	ACKS0A_01859					1.0	-1.49527945051448				-2.21980743950148
ucsf_hc.01_1.G217B.00515		0.0226035465704107	1	0.0546580515960996	0.734610567304874	0.0938857232136181	1	1	1	1	1	1	1	1	1	ucsf_hc.01_1.G217B.00515		ucsf_hc.01_1.H88.04506	ucsf_hc.01_1.H143.04486	ucsf_hc.01_1.G217B.00515										hypothetical protein			I7I48_00202	ACKS23_01869	ACKS0A_01860					1.0	1.67699015148015		-1.76561988842371	0.319937338124121	0.863452445021889
ucsf_hc.01_1.G217B.00516		0.00281862007667652	1	1	1	0.00168261025530292	1	1	1	1	1	1	1	1	1	ucsf_hc.01_1.G217B.00516				ucsf_hc.01_1.G217B.00516										hypothetical protein			I7I48_00203	ACKS23_01870	ACKS0A_01861					1.0	3.83023474596824				2.00016864015568
ucsf_hc.01_1.G217B.00517		0.0217440899169062	0.763855946278551	0.00865641983483747	0.279974406013067	0.128714402275701	1	1	1	1	1	1	1	1	1	ucsf_hc.01_1.G217B.00517	ucsf_hc.01_1.G186AR.04921	ucsf_hc.01_1.H88.04508	ucsf_hc.01_1.H143.04488	ucsf_hc.01_1.G217B.00517										hypothetical protein			I7I48_00204	ACKS23_01871	ACKS0A_01862					1.0	1.93574471150463	0.259254016857342	2.51509379932675	0.676965534512811	-0.66349604041116
ucsf_hc.01_1.G217B.00518		1	1	1	1	0.238855889153116	1	1	1	1	1	1	1	1	1					ucsf_hc.01_1.G217B.00518										hypothetical protein			I7I48_00205	ACKS23_01872	ACKS0A_01863					1.0					-0.536360119780196
ucsf_hc.01_1.G217B.00519		0.027040556821488	1	1	1	0.559056949307016	1	1	1	1	1	1	1	1	1	ucsf_hc.01_1.G217B.00519				ucsf_hc.01_1.G217B.00519										hypothetical protein	HISTO_AZ.Contig47.Fgenesh_histo.101.final_new		I7I48_00206	ACKS23_01873	ACKS0A_01864					1.0	2.56612953441407				-0.295250851677125
ucsf_hc.01_1.G217B.00520		0.929065292326878	1	1	1	0.00100063989153553	1	1	1	1	1	1	1	1	1	ucsf_hc.01_1.G217B.00520				ucsf_hc.01_1.G217B.00520										hypothetical protein			I7I48_00207	ACKS23_01874	ACKS0A_01865					1.0	-0.0402319519955814				-1.64491194115491
ucsf_hc.01_1.G217B.00522		0.000226529032095355	0.149423443722136	0.311235244828567	1	9.99802082105209e-06	1	1	1	1	1	1	1	1	1	ucsf_hc.01_1.G217B.00522	ucsf_hc.01_1.G186AR.04924	ucsf_hc.01_1.H88.04512		ucsf_hc.01_1.G217B.00522										hypothetical protein			I7I48_00209	ACKS23_01876	ACKS0A_01867					1.0	-5.04295131463228	-1.70800546991096	-1.47520823733325		-4.47205636387489
ucsf_hc.01_1.G217B.00523		0.39804782313728	0.806540156556165	0.0288029802186437	0.0973906667040471	0.187133789224012	0.486528815409605	0.000446346915212002	0.59408479527665	1	0.00438892109077556	0.0537530834783408	0.015395702844707	0.000247607508321615	0.284928968202333	ucsf_hc.01_1.G217B.00523	ucsf_hc.01_1.G186AR.04925	ucsf_hc.01_1.H88.04513	ucsf_hc.01_1.H143.04490	ucsf_hc.01_1.G217B.00523	ucsf_hc.01_1.G186AR.04925	BDFG_03416	D8B26_005558		Spsc_15805	OphioH327g5754	orf19.3556	FA14DRAFT_161295	FA09DRAFT_308823	importin beta-2 subunit	HISTO_AZ.Contig47.Fgenesh_Aspergillus.144.final_new		I7I48_00210	ACKS23_01877	ACKS0A_01868	Ryp1_ChIP				1.0	0.248895962562664	-0.0955343292082276	-0.578766471517032	-0.675247927370624	-0.236015205152937	0.0948020044729496	0.6691452677862	0.134759950707751
ucsf_hc.01_1.G217B.00524		0.400848308094552	1	1	1	0.979776346092051	1	1	1	1	1	1	1	1	1	ucsf_hc.01_1.G217B.00524				ucsf_hc.01_1.G217B.00524										hypothetical protein	HISTO_AZ.Contig47.Fgenesh_Neurospora.106.final_new		I7I48_00211	ACKS23_01878	ACKS0A_01869					1.0	0.536557439288087				0.0144281555838917
ucsf_hc.01_1.G217B.00525		0.00646670243624773	0.591277676096502	0.0112749853396713	0.00316753235609153	3.27482514178361e-05	0.00373534170640626	2.97352136281925e-05	0.0279271560719012	0.178170285973111	5.1424123618732e-06	0.1214034635752	1	0.00689659053074846	1	ucsf_hc.01_1.G217B.00525	ucsf_hc.01_1.G186AR.04927	ucsf_hc.01_1.H88.04514	ucsf_hc.01_1.H143.04491	ucsf_hc.01_1.G217B.00525	ucsf_hc.01_1.G186AR.04927	BDFG_03415	D8B26_005557	GQ26_0310260	Spsc_16887	OphioH327g7864		FA14DRAFT_115454		SacI domain-containing protein	HISTO_AZ.Contig47.eannot.1612.final_new		I7I48_00212	ACKS23_01879	ACKS0A_01870	Ryp1_ChIP				1.0	-1.22311171500754	-0.204983899197811	-1.01000482187128	-1.77803769847316	-1.88649279584386	-1.2224798558978	-1.35252373918235	-0.544499398851412	0.403640295765096
ucsf_hc.01_1.G217B.00526		0.0183513213937104	1	1	1	0.000269759935205852	1	1	1	1	1	1	1	1	1	ucsf_hc.01_1.G217B.00526				ucsf_hc.01_1.G217B.00526										hypothetical protein			I7I48_00213	ACKS23_01880	ACKS0A_01871					1.0	-1.87957580427705				-2.60329636762562
ucsf_hc.01_1.G217B.00527		0.00103177695127214	0.970870787544651	0.0696013217839221	0.226510102149072	0.000236842167303558	0.144331690226569	0.00875546928325291	0.151434362124353	0.047567642753808	0.000757528795885301	0.334060541870797	0.0815100006125217	0.0655597839126658	0.12521819304057	ucsf_hc.01_1.G217B.00527	ucsf_hc.01_1.G186AR.04929	ucsf_hc.01_1.H88.04515	ucsf_hc.01_1.H143.04494	ucsf_hc.01_1.G217B.00527	ucsf_hc.01_1.G186AR.04929	BDFG_03412	D8B26_005556	GQ26_0310230	Spsc_03721	OphioH327g0939	orf19.5352	FA14DRAFT_111062	FA09DRAFT_329384	DUF803 domain-containing protein	HISTO_AZ.Contig47.fgenesh_plus.49.final_new		I7I48_00214	ACKS23_01881	ACKS0A_01872					1.0	1.22639097424104	0.0180635736589583	0.433302680820835	0.339363809162095	1.08089826364788	0.302800112246554	0.361479232132316	-0.445930231003794	-0.756967487206976
ucsf_hc.01_1.G217B.00528	COP1	0.0296633419207686	0.700116052701788	0.465954378094951	0.771250197873293	0.532226425038962	0.040861848357168	1.3730132752925e-05	0.882431687621276	0.157025375450346	1	0.114152578359049	0.575138348953772	4.42191299694931e-06	0.431729894767863	ucsf_hc.01_1.G217B.00528	ucsf_hc.01_1.G186AR.04931	ucsf_hc.01_1.H88.04516	ucsf_hc.01_1.H143.04495	ucsf_hc.01_1.G217B.00528	ucsf_hc.01_1.G186AR.04931	BDFG_03411	D8B26_005575	GQ26_0310200		OphioH327g0937	orf19.4236	FA14DRAFT_172073	FA09DRAFT_327240	coatomer subunit delta	HISTO_AZ.Contig47.fgenesh_plus.53.final_new		I7I48_00215	ACKS23_01882	ACKS0A_01873					1.0	0.594196688010337	0.14424103220751	0.156306839031489	0.0770057102061612	0.115375872559644	0.413103273876045	0.92400909053756	-0.042313227521233	-0.368080199926995
ucsf_hc.01_1.G217B.00529		0.114363584665466	0.344865462912761	0.0485192600314514	0.983623417461899	0.0128139601079226	0.192355513230788	6.16141221126926e-05	1	1	1	1	1	1	1	ucsf_hc.01_1.G217B.00529	ucsf_hc.01_1.G186AR.04932	ucsf_hc.01_1.H88.04517	ucsf_hc.01_1.H143.04496	ucsf_hc.01_1.G217B.00529	ucsf_hc.01_1.G186AR.04932	BDFG_03409								DUF2420 domain-containing protein	HISTO_AZ.Contig47.Fgenesh_Aspergillus.149.final_new		I7I48_00216	ACKS23_01883	ACKS0A_01874	Ryp1_ChIP				1.0	0.454494282587055	-0.401570458198819	-0.477934553222989	-0.00575922114926186	0.74381599206381	0.231584933772941	-0.648388657450863
ucsf_hc.01_1.G217B.00530		0.0229923089319808	0.506435652213077	0.115654973630082	0.390807740276816	0.409112047452617	0.0420668104043548	0.00482288382008239	1	0.00280788135565607	1	1	1	1	1	ucsf_hc.01_1.G217B.00530	ucsf_hc.01_1.G186AR.04933	ucsf_hc.01_1.H88.04519	ucsf_hc.01_1.H143.04497	ucsf_hc.01_1.G217B.00530	ucsf_hc.01_1.G186AR.04933	BDFG_03410		GQ26_0310180						hypothetical protein	HISTO_AZ.Contig47.Fgenesh_Neurospora.131.final_new		I7I48_00217	ACKS23_01884	ACKS0A_01875					1.0	-0.700244755545163	-0.457493952381714	-0.467341591248879	0.275461512210557	-0.218399428826515	0.46246876636248	0.435310847421325		1.83293492399849
ucsf_hc.01_1.G217B.00531		0.000931863329915105	1	1	1	0.121105090485048	1	1	1	1	1	1	1	1	1	ucsf_hc.01_1.G217B.00531				ucsf_hc.01_1.G217B.00531										hypothetical protein			I7I48_00218	ACKS23_01885	ACKS0A_01876					1.0	-1.6036366533386				-0.619039831718237
ucsf_hc.01_1.G217B.00532		0.0931205232699573	0.0753402308272916	0.00215871881449528	0.0791800309814485	0.159371247304631	0.00391928180694784	0.0475719725359942	0.00190434557877501	1	1	0.200532207997531	1	1	1	ucsf_hc.01_1.G217B.00532	ucsf_hc.01_1.G186AR.04935	ucsf_hc.01_1.H88.04521	ucsf_hc.01_1.H143.04500	ucsf_hc.01_1.G217B.00532	ucsf_hc.01_1.G186AR.04935	BDFG_03408	D8B26_005577			OphioH327g2581				orotidine-5'-phosphate decarboxylase	HISTO_AZ.Contig47-snap.90.final_new		I7I48_00219	ACKS23_01886	ACKS0A_01877					1.0	-0.55063575630941	-1.95603192579549	-1.49113629222949	-0.621297444722479	-0.259688988753553	-1.69148265359729	0.208256166545296	1.51828671112664
ucsf_hc.01_1.G217B.00533	SCS7	0.107094898419972	0.0647853260879413	0.282349121071206	0.011122111689128	0.244672868173052	0.0139946239177788	4.40703978661588e-05	0.927951484679263	0.00321399084888762	0.00984294976010764	0.00719088910894697	0.119103708800606	1.67955488341427e-05	0.00861980158276056	ucsf_hc.01_1.G217B.00533	ucsf_hc.01_1.G186AR.04937	ucsf_hc.01_1.H88.04522	ucsf_hc.01_1.H143.04501	ucsf_hc.01_1.G217B.00533	ucsf_hc.01_1.G186AR.04937	BDFG_03407	D8B26_005578	GQ26_0310170	Spsc_08631	OphioH327g2586	orf19.3822	FA14DRAFT_116624	FA09DRAFT_331919	inositolphosphorylceramide-B C-26 hydroxylase	HISTO_AZ.Contig47.Fgenesh_histo.132.final_new		I7I48_00220	ACKS23_01887	ACKS0A_01878					1.0	-0.423832208733478	-0.9766676110299	-0.257652767644092	-1.04799054413209	0.272167063297533	-0.519429445370936	0.973951845210939	0.0350249555172413	1.25945868602522
ucsf_hc.01_1.G217B.00534		0.0579853343316264	1	1	1	0.152500932389966	1	1	1	1	1	1	1	1	1	ucsf_hc.01_1.G217B.00534				ucsf_hc.01_1.G217B.00534										hypothetical protein	HISTO_AZ.Contig47.Fgenesh_histo.133.final_new		I7I48_00221	ACKS23_01888	ACKS0A_01879					1.0	-1.20594626121953				0.693416687320669
ucsf_hc.01_1.G217B.00535	PAD1	0.00572505057603963	1	1	1	0.0348881413837404	1	3.69983125364e-06	0.0176164337899049	0.302155384657134	0.000384241410365729	0.057619673458391	1	0.145570953860925	0.132675136849193	ucsf_hc.01_1.G217B.00535				ucsf_hc.01_1.G217B.00535		BDFG_03406	D8B26_005579	GQ26_0310160	Spsc_08633	OphioH327g2587		FA14DRAFT_164068	FA09DRAFT_304311	RNA splicing factor Pad-1	HISTO_AZ.Contig47.Fgenesh_histo.134.final_new		I7I48_00222	ACKS23_01889	ACKS0A_01880					1.0	0.88348932041436				0.380578350776027		-1.65422051977125	-0.500423131859077	-0.259502311201665
ucsf_hc.01_1.G217B.00536		3.72738375433692e-05	0.0176376518846383	0.000350375696541754	0.0143891555676225	1.02100483969675e-05	0.963088428631818	2.79323174351584e-06	0.70455287639718	1	1	1	1	1	1	ucsf_hc.01_1.G217B.00536	ucsf_hc.01_1.G186AR.04939	ucsf_hc.01_1.H88.04524	ucsf_hc.01_1.H143.04502	ucsf_hc.01_1.G217B.00536	ucsf_hc.01_1.G186AR.04939	BDFG_03405	D8B26_005580							hypothetical protein	HISTO_AZ.Contig47.Fgenesh_Neurospora.136.final_new		I7I48_00223	ACKS23_01890	ACKS0A_01881					1.0	3.13035910075253	3.92526533792023	2.69170932241454	0.969865471630892	2.3773168725865	-0.0124436413987272	-2.4879365635972	0.337215669922712
ucsf_hc.01_1.G217B.00537		0.93832184475708	0.719306373915753	0.587737366433195	0.0922376723639859	0.0040106784084145	0.0938708311926374	0.000145122275818684	0.00204855783627702	1	0.0946699446887362	0.860020170319874	1	0.00160542823570438	0.00168833115259094	ucsf_hc.01_1.G217B.00537	ucsf_hc.01_1.G186AR.04941	ucsf_hc.01_1.H88.04526	ucsf_hc.01_1.H143.04503	ucsf_hc.01_1.G217B.00537	ucsf_hc.01_1.G186AR.04941	BDFG_03404	D8B26_005582		Spsc_08825	OphioH327g2584		FA14DRAFT_159420	FA09DRAFT_327717	phosphatase 2c	HISTO_AZ.Contig47.Fgenesh_Neurospora.164.final_new		I7I48_00224	ACKS23_01891	ACKS0A_01882					1.0	-0.0224401362059625	0.151667102359205	-0.176643740501651	-0.855980154192229	0.656283548178029	0.271272531735764	0.909079941274735	0.7945868763448
ucsf_hc.01_1.G217B.00538	LEU2	2.93868186823211e-05	0.107469682881046	0.0616263929971683	0.76740071614863	5.96161666541842e-06	0.742417838440381	0.00356950348078199	0.00911738624672105	0.160638992885633	0.0037494214834931	0.286004510298545	0.192432419780385	0.000236539181209172	0.000121700862406472	ucsf_hc.01_1.G217B.00538	ucsf_hc.01_1.G186AR.04942	ucsf_hc.01_1.H88.04529	ucsf_hc.01_1.H143.04504	ucsf_hc.01_1.G217B.00538	ucsf_hc.01_1.G186AR.04942	BDFG_03403	D8B26_005585	GQ26_0310100	Spsc_05951	OphioH327g7706	orf19.7080	FA14DRAFT_37398	FA09DRAFT_331864	3-isopropylmalate dehydrogenase	HISTO_AZ.Contig47.fgenesh_plus.24.final_new		I7I48_00225	ACKS23_01892	ACKS0A_01883					1.0	-2.48867302288795	-1.06697599197129	-0.635057868928113	-0.25275622831386	-1.73428103038156	-0.0434694722851852	0.30668998301247	0.637604489473929	-0.53170699207186
ucsf_hc.01_1.G217B.00539		0.121546439068797	0.357479061308158	0.0449063030220926	0.11501645362391	0.000618240588839865	0.101119058343176	1.8936212269997e-05	0.0695836992455408	0.58517348754322	1	1	1	1	4.81079118561412e-05	ucsf_hc.01_1.G217B.00539	ucsf_hc.01_1.G186AR.04943	ucsf_hc.01_1.H88.04530	ucsf_hc.01_1.H143.04505	ucsf_hc.01_1.G217B.00539	ucsf_hc.01_1.G186AR.04943	BDFG_03402	D8B26_005586	GQ26_0310090					FA09DRAFT_312727	anaphase-promoting complex subunit 10	HISTO_AZ.Contig47.Fgenesh_histo.137.final_new		I7I48_00226	ACKS23_01893	ACKS0A_01884					1.0	0.418286653238944	0.430028672039024	0.621694451181426	0.696905332019154	1.03401218881103	0.526047872753951	-1.09567063559733	-0.636563876831166	-0.20840168658201
ucsf_hc.01_1.G217B.00540	PIS1	0.527719418245997	0.118282218246286	0.214434109899638	0.0306254056775739	0.00107749855804887	0.0358181777898771	0.00261921984065994	0.601632571990996	0.00242504753288025	1	0.228199430521873	0.116098727973424	0.479843050721293	0.000102972851021322	ucsf_hc.01_1.G217B.00540	ucsf_hc.01_1.G186AR.04946	ucsf_hc.01_1.H88.04532	ucsf_hc.01_1.H143.04506	ucsf_hc.01_1.G217B.00540	ucsf_hc.01_1.G186AR.04946	BDFG_03401	D8B26_005583	GQ26_0310110		OphioH327g2582	orf19.6860	FA14DRAFT_159687	FA09DRAFT_327309	CDP-diacylglycerol-inositol 3-phosphatidyltransferase PIS	HISTO_AZ.Contig47.eannot.1624.final_new		I7I48_00227	ACKS23_01894	ACKS0A_01885					1.0	0.195848736203351	-0.70194102968412	-0.371670037099867	-1.14139076929282	0.896987983898677	0.490041011155426	0.384465908484917	0.200785274717325	-1.33996973751414
ucsf_hc.01_1.G217B.00541		0.258035954789441	0.0560847463192732	0.888164405589969	0.032615566013715	0.670608565134246	0.82307860709813	1	1	1	1	1	1	1	1	ucsf_hc.01_1.G217B.00541	ucsf_hc.01_1.G186AR.04947	ucsf_hc.01_1.H88.04533	ucsf_hc.01_1.H143.04507	ucsf_hc.01_1.G217B.00541	ucsf_hc.01_1.G186AR.04947									hypothetical protein	HISTO_AZ.Contig47.Fgenesh_histo.167.final_new		I7I48_00228	ACKS23_01895	ACKS0A_01886					1.0	-0.62545224466084	1.92591274641535	-0.090536843426117	1.88657200073368	-0.191135637823972	0.117282092872145
ucsf_hc.01_1.G217B.00542		0.0177037177588827	1	1	1	0.596989275111374	1	1	1	1	1	1	1	1	1	ucsf_hc.01_1.G217B.00542				ucsf_hc.01_1.G217B.00542										hypothetical protein			I7I48_00229	ACKS23_01896	ACKS0A_01887					1.0	-1.09084089676913				-0.171775368065045
ucsf_hc.01_1.G217B.00543		0.958913797787842	0.819979324029405	0.557557062557034	0.042292841118216	0.00677679871235306	0.261232072020833	1	1	1	1	1	1	1	1	ucsf_hc.01_1.G217B.00543	ucsf_hc.01_1.G186AR.04949	ucsf_hc.01_1.H88.04534	ucsf_hc.01_1.H143.04508	ucsf_hc.01_1.G217B.00543	ucsf_hc.01_1.G186AR.04949									hypothetical protein			I7I48_00230	ACKS23_01897	ACKS0A_01888					1.0	0.0308499209906927	0.16471614938221	0.257978473481697	-1.52051975821535	-1.2970171917402	-0.578330553836667
ucsf_hc.01_1.G217B.00544		6.72167943097253e-06	0.478318785093413	0.000353126431264506	0.00365806346646437	8.05089466103024e-05	0.000436859197597935	0.000277994827149784	0.428986196994476	1	1	1	0.0074292744417236	4.01573388470114e-07	5.51221908064722e-06	ucsf_hc.01_1.G217B.00544	ucsf_hc.01_1.G186AR.04950	ucsf_hc.01_1.H88.04536	ucsf_hc.01_1.H143.04509	ucsf_hc.01_1.G217B.00544	ucsf_hc.01_1.G186AR.04950	BDFG_03399	D8B26_005587				orf19.6070	FA14DRAFT_166348	FA09DRAFT_330781	sodium transport ATPase	HISTO_AZ.Contig47.eannot.1627.final_new		I7I48_00231	ACKS23_01898	ACKS0A_01889					1.0	4.10023729270717	0.809878093205798	3.06889263304414	1.38024722433626	1.34301635983895	-1.87491800072208	-0.881136976638345	0.426450854148094
ucsf_hc.01_1.G217B.00545		0.0849721526492355	1	1	1	3.80762556566399e-05	1	1	1	1	1	1	1	1	1	ucsf_hc.01_1.G217B.00545				ucsf_hc.01_1.G217B.00545										hypothetical protein	HISTO_AZ.Contig47-snap.98.final_new		I7I48_00232	ACKS23_01899	ACKS0A_01890					1.0	0.637979693189895				1.65868561971919
ucsf_hc.01_1.G217B.00546		0.028110166062661	1	0.0723856007555311	0.00793951978144193	0.00311498705494737	1	1	1	1	1	1	1	1	1	ucsf_hc.01_1.G217B.00546		ucsf_hc.01_1.H88.04537	ucsf_hc.01_1.H143.04510	ucsf_hc.01_1.G217B.00546										hypothetical protein	HISTO_AZ.Contig47.Fgenesh_histo.174.final_new		I7I48_00233	ACKS23_01900	ACKS0A_01891					1.0	0.878251834952581		1.10447576524312	3.04587847526724	0.980907101123247
ucsf_hc.01_1.G217B.00547		0.000382549558426553	1	1	1	0.234607195883844	1	1	1	1	1	1	1	1	1	ucsf_hc.01_1.G217B.00547				ucsf_hc.01_1.G217B.00547										hypothetical protein			I7I48_00234	ACKS23_01901	ACKS0A_01892					1.0	2.38328883147207				0.446848605600152
ucsf_hc.01_1.G217B.00548		0.00395170821938858	1	1	1	2.76101425254568e-05	1	1	1	1	1	1	1	1	1	ucsf_hc.01_1.G217B.00548				ucsf_hc.01_1.G217B.00548										hypothetical protein	HISTO_AZ.Contig47.Fgenesh_Aspergillus.208.final_new		I7I48_00235	ACKS23_01902	ACKS0A_01893					1.0	1.34174451116246				2.00490825957582
ucsf_hc.01_1.G217B.00549		0.000141195738068272	1	1	1	4.04067900049002e-06	1	1	1	1	1	1	1	1	1	ucsf_hc.01_1.G217B.00549				ucsf_hc.01_1.G217B.00549										hypothetical protein	HISTO_AZ.Contig47.eannot.1629.final_new		I7I48_00236	ACKS23_01903	ACKS0A_01894					1.0	2.94908830305998				3.03166252756911
ucsf_hc.01_1.G217B.00550		0.0471412631930935	0.407739711572318	0.0402534696708163	0.121285838131552	0.000217579516791337	0.00608359748114237	0.000133768591441943	4.85716862556423e-14	0.528354984645112	0.00997448941458566	0.217342331161855	0.507272334800818	0.00142142617253207	0.0825902146981212	ucsf_hc.01_1.G217B.00550	ucsf_hc.01_1.G186AR.04953	ucsf_hc.01_1.H88.04541	ucsf_hc.01_1.H143.04513	ucsf_hc.01_1.G217B.00550	ucsf_hc.01_1.G186AR.04953	BDFG_03398	D8B26_005590	GQ26_0310080	Spsc_06480	OphioH327g5749	orf19.6045	FA14DRAFT_166371	FA09DRAFT_286383	phosphatidylserine decarboxylase proenzyme	HISTO_AZ.Contig47.Fgenesh_Aspergillus.210.final_new		I7I48_00237	ACKS23_01904	ACKS0A_01895					1.0	-0.692611764186286	0.412415796851695	-0.62098829485926	-0.548100283313104	-1.14394663869843	-0.723251167054078	-0.879844986959636	2.09857165526892	0.186020039253154
ucsf_hc.01_1.G217B.00551		0.0883454156815735	0.275101093665115	0.926632764131569	0.0768157025585986	0.00319802710951948	0.0145691706971726	1.8760592467784e-06	1.01969815647849e-08	0.0288989292579575	1	1	1	1	0.000543320582811595	ucsf_hc.01_1.G217B.00551	ucsf_hc.01_1.G186AR.04954	ucsf_hc.01_1.H88.04542	ucsf_hc.01_1.H143.04514	ucsf_hc.01_1.G217B.00551	ucsf_hc.01_1.G186AR.04954	BDFG_03397	D8B26_005591	GQ26_0310070					FA09DRAFT_28394	ubiquitin family protein	HISTO_AZ.Contig47.Fgenesh_histo.191.final_new		I7I48_00238	ACKS23_01905	ACKS0A_01896					1.0	0.467864352676481	-0.437688215587807	0.02833776160118	-0.734172090868326	0.752051775602363	-0.449367478349171	-1.87150233392573	1.08152416624141	-0.64953826333831
ucsf_hc.01_1.G217B.00552		0.297902017377258	0.0964212430879902	1	1	0.000407090290848291	0.13862971055143	1	1	1	1	1	1	1	0.0135665426169013	ucsf_hc.01_1.G217B.00552	ucsf_hc.01_1.G186AR.04955			ucsf_hc.01_1.G217B.00552	ucsf_hc.01_1.G186AR.04955								FA09DRAFT_359571	terpene synthase metal binding domain protei	HISTO_AZ.Contig47.Fgenesh_histo.193.final_new		I7I48_00239	ACKS23_01906	ACKS0A_01897					1.0	0.351926284512233	1.00638210315504			-1.03721577911305	0.461308916917909
ucsf_hc.01_1.G217B.00553		0.0738376817211639	1	1	1	0.249839619804337	1	0.127015054633817	1	1	1	1	1	1	1	ucsf_hc.01_1.G217B.00553				ucsf_hc.01_1.G217B.00553		BDFG_09067								phosphotransferase enzyme family protein	HISTO_AZ.Contig47.Fgenesh_Aspergillus.216.final_new		I7I48_00240	ACKS23_01907	ACKS0A_01898					1.0	1.38381786629778				0.636685648582654		-0.153605789490133
ucsf_hc.01_1.G217B.00554		0.00102114386942365	0.310265196788234	0.00010304944567668	0.000871952390278885	1.89355672577433e-06	0.000603532008097174	2.2904617255544e-05	3.96911406708392e-16	0.00085620706726788	1	1	1	1	1	ucsf_hc.01_1.G217B.00554	ucsf_hc.01_1.G186AR.04959	ucsf_hc.01_1.H88.04543	ucsf_hc.01_1.H143.04516	ucsf_hc.01_1.G217B.00554	ucsf_hc.01_1.G186AR.04959	BDFG_03396	D8B26_005153	GQ26_0240950						hypothetical protein	HISTO_AZ.Contig47.Fgenesh_histo.195.final_new		I7I48_00241	ACKS23_01908	ACKS0A_01899					1.0	-2.22856236278547	-2.71637496430364	-8.03461675035591	-6.05050700127267	-3.6954464133789	-5.2515626845418	-2.89942569585014	-6.11699287569875	-3.0710006254838
ucsf_hc.01_1.G217B.00555		0.301031432807463	0.101036781551039	0.0652424451204706	0.0256808037480957	0.000101858114737614	0.150639746001599	0.00163491511801565	0.00647688231815843	1	1	1	0.83733493375552	1	1	ucsf_hc.01_1.G217B.00555	ucsf_hc.01_1.G186AR.04961	ucsf_hc.01_1.H88.04545	ucsf_hc.01_1.H143.04519	ucsf_hc.01_1.G217B.00555	ucsf_hc.01_1.G186AR.04961	BDFG_03394	D8B26_005592				orf19.6559			hypothetical protein	HISTO_AZ.Contig47.fgenesh_plus.63.final_new		I7I48_00242	ACKS23_01909	ACKS0A_01900					1.0	0.327579245530795	1.08142319310751	-1.00994090387858	-0.961420403796147	-1.56434259463212	-0.409737241080858	0.408752186510117	-0.85716170885903
ucsf_hc.01_1.G217B.00556	RPS22	0.000449996959723128	1	1	1	2.80722206411355e-07	1	1.20626719969907e-05	0.294075066919768	0.816319974358131	1	0.0345141791755521	0.00126982891697712	5.97349103633777e-07	0.00180213933016152	ucsf_hc.01_1.G217B.00556				ucsf_hc.01_1.G217B.00556		BDFG_03393	D8B26_005593	GQ26_0310030		OphioH327g0871	orf19.3061.1	FA14DRAFT_159800	FA09DRAFT_329287	40S ribosomal protein S22	HISTO_AZ.Contig47.eannot.1632.final_new		I7I48_00243	ACKS23_01910	ACKS0A_01901					1.0	-1.66003213268578				-2.96806276339066		0.898934052478339	0.290849655327033	-0.0853010764892161
ucsf_hc.01_1.G217B.00557		0.00119988968896287	1	1	1	0.0260818991748744	1	1	0.0695836992455408	1	1	1	1	1	1	ucsf_hc.01_1.G217B.00557				ucsf_hc.01_1.G217B.00557			D8B26_006429							ankyrin repeat protein	HISTO_AZ.Contig47.Fgenesh_Aspergillus.10.final_new		I7I48_00244	ACKS23_01911	ACKS0A_01902					1.0	-2.66752148801704				-1.14672855171896			-1.22336158038652
ucsf_hc.01_1.G217B.00558		0.185628174305351	1	1	1	0.00844458349599682	1	0.000184433705972369	0.699081222262692	1	1	1	0.437685507422088	1	0.0329023891834356	ucsf_hc.01_1.G217B.00558				ucsf_hc.01_1.G217B.00558		BDFG_03392	D8B26_005594				orf19.3681		FA09DRAFT_360534	importin subunit beta-1	HISTO_AZ.Contig47.Fgenesh_histo.205.final_new		I7I48_00245	ACKS23_01912	ACKS0A_01903					1.0	-0.358583465398588				-0.76621089859012		0.680716777987266	-0.133712865517033
ucsf_hc.01_1.G217B.00559	KAP95	0.0380485624246197	0.0751180410883717	0.00812460402809367	0.0168478316262004	0.510529304586861	0.00235982375253181	1	1	0.0679775571672536	0.519526203319822	0.803738706002502	1	0.000369683719737312	0.37695457887393	ucsf_hc.01_1.G217B.00559	ucsf_hc.01_1.G186AR.04967	ucsf_hc.01_1.H88.04551	ucsf_hc.01_1.H143.04524	ucsf_hc.01_1.G217B.00559	ucsf_hc.01_1.G186AR.04967			GQ26_0310020	Spsc_00488	OphioH327g3138		FA14DRAFT_70308	FA09DRAFT_335819	importin subunit beta-1			I7I48_00246	ACKS23_01913	ACKS0A_01904					1.0	-0.586840896318753	-0.867972969376705	-0.81440229320778	-0.812109305724472	0.143896218797868	0.807209152124715			-0.684211724013801
ucsf_hc.01_1.G217B.00560	APC4	0.22390268614116	0.986904081654155	0.0807991049231479	0.025590709763993	0.989738715433057	0.00214933917715158	4.80885041016862e-07	0.000852689880293089	0.182794033403854	0.00010683164683386	0.0904543606971444	0.0652223236231322	1	1	ucsf_hc.01_1.G217B.00560	ucsf_hc.01_1.G186AR.04968	ucsf_hc.01_1.H88.04552	ucsf_hc.01_1.H143.04525	ucsf_hc.01_1.G217B.00560	ucsf_hc.01_1.G186AR.04968	BDFG_08319	D8B26_005595	GQ26_0310010	Spsc_03697	OphioH327g0994	orf19.5692			anaphase-promoting complex component Cut20/Apc4	HISTO_AZ.Contig47.Fgenesh_histo.206.final_new		I7I48_00247	ACKS23_01914	ACKS0A_01905					1.0	0.353721852742014	0.00756080479965782	0.551529507813123	1.00779784463017	0.00383943772738604	1.11076866739426	2.25228066529244	0.658348914116911	0.340738084757334
ucsf_hc.01_1.G217B.00561		0.018112222271708	0.0250973784701422	0.000210975485853409	0.00767619448827096	0.0223783735621476	0.256320934701188	1.63654126214719e-06	0.274909849952994	1	1	1	1	1	1	ucsf_hc.01_1.G217B.00561	ucsf_hc.01_1.G186AR.04969	ucsf_hc.01_1.H88.04553	ucsf_hc.01_1.H143.04526	ucsf_hc.01_1.G217B.00561	ucsf_hc.01_1.G186AR.04969	BDFG_08320	D8B26_005596							hypothetical protein	HISTO_AZ.Contig47-snap.110.final_new		I7I48_00248	ACKS23_01915	ACKS0A_01906					1.0	-0.795615446866368	-1.65609683730831	-2.94869594732736	-1.47082501482372	-0.656680749317078	0.289692894969362	1.56118406396901	-0.265051862462292
ucsf_hc.01_1.G217B.00562		0.436424603040364	0.811086697001223	0.00104927851665652	0.795443412412676	5.04407486162416e-05	0.321879830022737	1	1	1	1	1	1	1	1	ucsf_hc.01_1.G217B.00562	ucsf_hc.01_1.G186AR.04974	ucsf_hc.01_1.H88.04555	ucsf_hc.01_1.H143.04527	ucsf_hc.01_1.G217B.00562	ucsf_hc.01_1.G186AR.04974									hypothetical protein			I7I48_00249	ACKS23_01916	ACKS0A_01907					1.0	-0.287247517148153	-0.174368991250775	-2.06898001167543	-0.192861935964346	-1.76546753599996	0.555268680091506
ucsf_hc.01_1.G217B.00563		0.111550951594188	0.261068005178319	0.0316502252428593	0.307450504104073	0.924876253196478	0.000678850465672212	8.72265917491091e-05	0.419716944548562	0.701740985809578	1	0.941732446847012	1	1.04237304729909e-05	0.0134946438438961	ucsf_hc.01_1.G217B.00563	ucsf_hc.01_1.G186AR.04975	ucsf_hc.01_1.H88.04556	ucsf_hc.01_1.H143.04528	ucsf_hc.01_1.G217B.00563	ucsf_hc.01_1.G186AR.04975	BDFG_08321	D8B26_005597	GQ26_0600140		OphioH327g2589		FA14DRAFT_117938	FA09DRAFT_341173	von Willebrand factor	HISTO_AZ.Contig47-snap.111.final_new		I7I48_00250	ACKS23_01917	ACKS0A_01908					1.0	0.586215665912351	-0.753885367589129	-1.19516165434426	-1.01307146875627	-0.0401870485146603	-1.82809130373344	-1.09924103141543	0.426213776906794	-0.284461515072772
ucsf_hc.01_1.G217B.00564		0.872207582583694	1	1	1	0.00839191527912884	1	1	1	1	1	1	1	1	1	ucsf_hc.01_1.G217B.00564				ucsf_hc.01_1.G217B.00564										hypothetical protein			I7I48_00251	ACKS23_01918	ACKS0A_01909					1.0	0.113165055329132				1.69571397945073
ucsf_hc.01_1.G217B.00565		0.710453414932806	1	1	1	1	1	1	1	1	1	1	1	1	1	ucsf_hc.01_1.G217B.00565														hypothetical protein			I7I48_00252	ACKS23_01919	ACKS0A_01910					1.0	-0.298681770820918
ucsf_hc.01_1.G217B.00566	PTH11	0.162120155791974	0.968877974966571	0.00159722606618461	0.000865750097885167	0.44116243595654	0.200788991492014	0.0129904219400106	1	1	1	1	1	1	1	ucsf_hc.01_1.G217B.00566	ucsf_hc.01_1.G186AR.04977	ucsf_hc.01_1.H88.04560	ucsf_hc.01_1.H143.04531	ucsf_hc.01_1.G217B.00566	ucsf_hc.01_1.G186AR.04977	BDFG_08323								Pth11-like integral membrane protein	HISTO_AZ.Contig47-snap.112.final_new		I7I48_00253	ACKS23_01920	ACKS0A_01911					1.0	-0.733711505179598	-0.0230701121520491	-1.6017979618518	-2.76153035715931	0.364652647232279	-0.436914543467112	0.421679504101303
ucsf_hc.01_1.G217B.00567		0.895612767039842	1	1	1	0.630830272852433	1	1	1	1	1	1	1	1	1	ucsf_hc.01_1.G217B.00567				ucsf_hc.01_1.G217B.00567										hypothetical protein			I7I48_00254	ACKS23_01921	ACKS0A_01912					1.0	0.0642942579268508				0.235279663644343
ucsf_hc.01_1.G217B.00568		0.114091100480648	0.0814910437323308	0.101392115692709	0.00221084657346616	0.00188330182820458	0.213552514486252	5.07745340338489e-07	0.0221407607826247	1	0.000570331042149672	1	1	1	1	ucsf_hc.01_1.G217B.00568	ucsf_hc.01_1.G186AR.04979	ucsf_hc.01_1.H88.04561	ucsf_hc.01_1.H143.04532	ucsf_hc.01_1.G217B.00568	ucsf_hc.01_1.G186AR.04979	BDFG_08324	D8B26_002884		Spsc_02369					GNAT family acetyltransferase	HISTO_AZ.Contig47.Fgenesh_histo.13.final_new		I7I48_00255	ACKS23_01922	ACKS0A_01913					1.0	-0.586806079030389	-1.31219546924954	-0.80494617589388	-1.99092645939859	-1.63525414667707	-0.353612259279858	-4.29913841761136	0.732605033988648
ucsf_hc.01_1.G217B.00569		0.00198960298206948	0.335903657600845	0.000214142266142876	0.000488403912809436	0.00393026458868219	0.0808268187338721	1	1	1	1	1	1	1	1	ucsf_hc.01_1.G217B.00569	ucsf_hc.01_1.G186AR.04980	ucsf_hc.01_1.H88.04562	ucsf_hc.01_1.H143.04533	ucsf_hc.01_1.G217B.00569	ucsf_hc.01_1.G186AR.04980									BTB/POZ domain-containing protein	HISTO_AZ.Contig47.Fgenesh_histo.14.final_new		I7I48_00256	ACKS23_01923	ACKS0A_01914	Ryp1_ChIP		Ryp3_ChIP		1.0	-3.33077791975296	-2.00142723594344	-3.90342384549806	-3.46801799340134	-1.43384880648476	1.4544927503576
ucsf_hc.01_1.G217B.00570		0.00502651370765099	1	1	1	0.983777587423926	1	2.02300595424665e-06	1	1	1	1	1	1	1	ucsf_hc.01_1.G217B.00570				ucsf_hc.01_1.G217B.00570		BDFG_08325								no significant blast hit	HISTO_AZ.Contig47.Fgenesh_histo.15.final_new		I7I48_00257	ACKS23_01924	ACKS0A_01915	Ryp1_ChIP		Ryp3_ChIP		1.0	-2.36815927185135				0.00688674887598184		-1.94574003031611
ucsf_hc.01_1.G217B.00571	CDC45	0.115991011562242	0.360275617368143	0.340360480812091	0.800123548649382	0.00246575220095061	0.00193475412341507	8.75972119122817e-05	1.84060037736414e-05	0.00269254147980999	6.23035693703094e-05	0.00571068460331047	0.100564182646077	0.578563901060267	0.0038198633537097	ucsf_hc.01_1.G217B.00571	ucsf_hc.01_1.G186AR.04981	ucsf_hc.01_1.H88.04564	ucsf_hc.01_1.H143.04534	ucsf_hc.01_1.G217B.00571	ucsf_hc.01_1.G186AR.04981	BDFG_08326	D8B26_002886	GQ26_0110610	Spsc_13424	OphioH327g1033	orf19.1988	FA14DRAFT_108220	FA09DRAFT_312573	DNA replication initiation factor Cdc45	HISTO_AZ.Contig47.eannot.1595.final_new		I7I48_00258	ACKS23_01925	ACKS0A_01916	Ryp1_ChIP		Ryp3_ChIP		1.0	-0.508930987708153	-0.405242539748553	-0.213487460324571	-0.0843311586924305	0.846448697928695	1.02576940161704	0.938306082778357	-1.41089088198052	-1.34106641597537
ucsf_hc.01_1.G217B.00572	GPI8	0.740958856097139	0.250229737488956	0.00873000489095216	0.0774425404838947	0.990188261295154	0.000400961341273368	0.0745637643991225	0.392770733090276	0.101544459779027	0.00723216684289692	0.0614800755529013	0.177616081922117	0.000832396597514335	0.281749954517408	ucsf_hc.01_1.G217B.00572	ucsf_hc.01_1.G186AR.04982	ucsf_hc.01_1.H88.04565	ucsf_hc.01_1.H143.04535	ucsf_hc.01_1.G217B.00572	ucsf_hc.01_1.G186AR.04982	BDFG_08327	D8B26_002887	GQ26_0110620	Spsc_06772	OphioH327g5514	orf19.2799	FA14DRAFT_159825	FA09DRAFT_186432	GPI-anchor transamidase	HISTO_AZ.Contig47-snap.116.final_new		I7I48_00259	ACKS23_01926	ACKS0A_01917					1.0	0.0840858772775102	-0.675943969901522	-0.858996371411248	-0.607584398482977	-0.00244919326064785	-1.3245372239068	-0.132965104564794	-0.217258079738705	-0.510508790023629
ucsf_hc.01_1.G217B.00573		0.0306983145055156	0.0241453703423568	0.00100448671816462	0.00427171349977851	0.258751673245731	0.455580337174975	3.16064516888747e-06	0.000525741920610366	1	1	1	1	1	1	ucsf_hc.01_1.G217B.00573	ucsf_hc.01_1.G186AR.04983	ucsf_hc.01_1.H88.04566	ucsf_hc.01_1.H143.04537	ucsf_hc.01_1.G217B.00573	ucsf_hc.01_1.G186AR.04983	BDFG_08329	D8B26_002889							F-box domain-containing protein	HISTO_AZ.Contig47.Fgenesh_Aspergillus.40.final_new		I7I48_00260	ACKS23_01927	ACKS0A_01918					1.0	-0.593004812721977	-1.85224336261669	-2.00792477074638	-1.40308195290934	-0.188462299291243	0.165757882369786	-2.12776365301545	-2.12165575684877
ucsf_hc.01_1.G217B.00574		0.0626808721776504	1	1	1	0.00368571504731575	1	1	1	1	1	1	1	1	1	ucsf_hc.01_1.G217B.00574				ucsf_hc.01_1.G217B.00574										hypothetical protein			I7I48_00261	ACKS23_01928	ACKS0A_01919					1.0	-0.789837805966862				-1.47922541157081
ucsf_hc.01_1.G217B.00576		0.279091746949274	0.0526907226385591	0.00327209074256567	0.0286197780871827	7.9008835630074e-05	0.000395430090104172	1.12038419360927e-05	0.0190995875158704	0.512587251002257	0.00558935343223361	0.528368417095497	0.859070270608474	1	3.19800169014713e-05	ucsf_hc.01_1.G217B.00576	ucsf_hc.01_1.G186AR.04985	ucsf_hc.01_1.H88.04567	ucsf_hc.01_1.H143.04538	ucsf_hc.01_1.G217B.00576	ucsf_hc.01_1.G186AR.04985	BDFG_08331	D8B26_002890	GQ26_0110710	Spsc_11288	OphioH327g2477	orf19.4503		FA09DRAFT_327748	DUF1014 domain-containing protein	HISTO_AZ.Contig47.fgenesh_plus.36.final_new		I7I48_00263	ACKS23_01930	ACKS0A_01921					1.0	-0.325899188145939	-1.13916286455048	-1.07813271760041	-0.692569432423916	-1.2523936355524	-1.63961742786302	-0.947040272862942	-0.608338429108618	-0.181409333806084
ucsf_hc.01_1.G217B.00577		0.00107443755195113	0.107675693644708	0.518862872181813	0.159597454345091	0.609695550890371	0.181854694974334	1.05586214013105e-06	4.43709496634459e-05	1	1	1	1	4.11549058404745e-06	0.000826516622670556	ucsf_hc.01_1.G217B.00577	ucsf_hc.01_1.G186AR.04986	ucsf_hc.01_1.H88.04568	ucsf_hc.01_1.H143.04540	ucsf_hc.01_1.G217B.00577	ucsf_hc.01_1.G186AR.04986	BDFG_08332	D8B26_005615					FA14DRAFT_163864	FA09DRAFT_359092	alpha-(1,4)-amylase	HISTO_AZ.Contig47.Fgenesh_Aspergillus.47.final_new		I7I48_00264	ACKS23_01931	ACKS0A_01922					1.0	1.303070777903	0.98617604848613	0.173270997702616	0.651693302350969	0.0979087893221839	0.28491050352719	1.9353397185093	1.27235149199058
ucsf_hc.01_1.G217B.00578		0.351554428013236	0.0340176428913394	0.566624514248154	0.952537146925897	0.00559462020227941	0.00210963205666934	2.22124805734309e-06	0.394880951967884	0.459133632595318	0.312362699391507	0.0739314068823855	0.00468687795371991	0.0069887949537135	0.000300654108877225	ucsf_hc.01_1.G217B.00578	ucsf_hc.01_1.G186AR.04987	ucsf_hc.01_1.H88.04569	ucsf_hc.01_1.H143.04541	ucsf_hc.01_1.G217B.00578	ucsf_hc.01_1.G186AR.04987	BDFG_08333	D8B26_002789	GQ26_0021100	Spsc_10688	OphioH327g4272	orf19.4885	FA14DRAFT_159886	FA09DRAFT_330048	mitochondrial phosphate carrier protein	HISTO_AZ.Contig47.fgenesh_plus.77.final_new		I7I48_00265	ACKS23_01932	ACKS0A_01923					1.0	-0.388037498770069	-1.51057129129628	-0.203553719088771	-0.0366935197299352	-0.649310574820815	-0.867475866568308	1.66292543424035	-0.266353576307402	0.482159512118505
ucsf_hc.01_1.G217B.00579		0.129196257708682	1	1	1	0.0366575592661412	1	1	1	1	1	1	1	1	1	ucsf_hc.01_1.G217B.00579				ucsf_hc.01_1.G217B.00579										hypothetical protein			I7I48_00266	ACKS23_01933	ACKS0A_01924					1.0	-1.03601050845348				-1.21951090621712
ucsf_hc.01_1.G217B.00580		0.011198439271569	0.504619500715582	0.023459593893292	0.663777239619263	0.0143026981298658	0.0104955012230638	9.84186675945725e-07	0.00149558920645942	1	1	1	1	1	1	ucsf_hc.01_1.G217B.00580	ucsf_hc.01_1.G186AR.04989	ucsf_hc.01_1.H88.04572	ucsf_hc.01_1.H143.04543	ucsf_hc.01_1.G217B.00580	ucsf_hc.01_1.G186AR.04989	BDFG_08336	D8B26_002791							hypothetical protein	HISTO_AZ.Contig47-snap.121.final_new		I7I48_00267	ACKS23_01934	ACKS0A_01925					1.0	-0.78096072139251	0.424533129162761	-0.700621183619576	-0.130901481770787	0.545913987079875	-0.864091886218714	2.65197191779125	1.25595716850165
ucsf_hc.01_1.G217B.00581		0.0192406268022275	0.0900660928898084	0.00179961575383819	0.000562298331005819	0.041073204212227	0.521814328539246	0.047605981411743	1	0.0121449200002659	0.717120888267889	0.00774468261547943	0.294062581754938	0.2629589607016	0.000723942620516029	ucsf_hc.01_1.G217B.00581	ucsf_hc.01_1.G186AR.04990	ucsf_hc.01_1.H88.04573	ucsf_hc.01_1.H143.04545	ucsf_hc.01_1.G217B.00581	ucsf_hc.01_1.G186AR.04990	BDFG_08338		GQ26_0021280	Spsc_16669	OphioH327g0669	orf19.2284	FA14DRAFT_160102	FA09DRAFT_298276	flavoprotein oxygenase	HISTO_AZ.Contig47.eannot.1650.final_new		I7I48_00268	ACKS23_01935	ACKS0A_01926					1.0	0.737165293014648	1.06256178997319	1.44867785115163	2.45796781563153	-0.415208229564195	0.0971184065094661	-0.258434540575686		1.33126348394517
ucsf_hc.01_1.G217B.00582		0.0615398727574295	1	1	1	1	1	1	1	1	1	1	1	1	1	ucsf_hc.01_1.G217B.00582														hypothetical protein			I7I48_00269	ACKS23_01936	ACKS0A_01927					1.0	1.80066131800071
ucsf_hc.01_1.G217B.00583		0.0415454536708588	1	1	1	0.100732157101047	1	1	1	1	1	1	1	1	1	ucsf_hc.01_1.G217B.00583				ucsf_hc.01_1.G217B.00583										hypothetical protein			I7I48_00270	ACKS23_01937	ACKS0A_01928					1.0	1.38309060346844				0.640283023238262
ucsf_hc.01_1.G217B.00584	PAP1	0.147179994184346	0.836216075676042	0.743008396637451	0.0722101078802732	0.0393184461408772	0.0281660177588897	7.97709521902519e-05	1	0.0739090037844295	8.63001915688919e-05	0.643008169043756	0.0156359226836406	0.974565697825517	0.000231907871222718	ucsf_hc.01_1.G217B.00584	ucsf_hc.01_1.G186AR.04994	ucsf_hc.01_1.H88.04576	ucsf_hc.01_1.H143.04549	ucsf_hc.01_1.G217B.00584	ucsf_hc.01_1.G186AR.04994	BDFG_08340		GQ26_0021230	Spsc_09449	OphioH327g0868	orf19.3197	FA14DRAFT_189893	FA09DRAFT_363689	poly(A) polymerase Pap	HISTO_AZ.Contig47.eannot.1597.final_new		I7I48_00271	ACKS23_01938	ACKS0A_01929					1.0	0.369197039936024	-0.0980837804733241	0.0712340941593812	0.561007772126104	-0.415497535624079	-0.6223182793994	-0.570790135571841		-0.488070573530595
ucsf_hc.01_1.G217B.00585		0.498851756152302	0.388516920552419	0.265154060230226	0.0257276472274498	0.960144315080661	0.000834058771209581	5.95253725587676e-07	0.100257274539057	0.138926259539944	1	1	1	1	1	ucsf_hc.01_1.G217B.00585	ucsf_hc.01_1.G186AR.04995	ucsf_hc.01_1.H88.04577	ucsf_hc.01_1.H143.04550	ucsf_hc.01_1.G217B.00585	ucsf_hc.01_1.G186AR.04995	BDFG_08342	D8B26_005627	GQ26_0021110						fatty-acid amide hydrolase	HISTO_AZ.Contig47.eannot.1652.final_new		I7I48_00272	ACKS23_01939	ACKS0A_01930					1.0	0.186581628062672	-0.418438333857488	0.396688875613431	-1.02078799471973	-0.0112444585779619	-1.51978099963595	-2.09106671190319	0.718109184946501	-0.588388778191472
ucsf_hc.01_1.G217B.00586	NDH1	0.00702847947036127	0.18165190043339	0.0313929409486741	0.326625308937162	0.0209391678948583	0.000139592106197141	0.000700869710687317	2.54659590556771e-08	0.000278856199086953	1	1	1	0.00277227639518592	1	ucsf_hc.01_1.G217B.00586	ucsf_hc.01_1.G186AR.04996	ucsf_hc.01_1.H88.04578	ucsf_hc.01_1.H143.04551	ucsf_hc.01_1.G217B.00586	ucsf_hc.01_1.G186AR.04996	BDFG_08343	D8B26_002743	GQ26_0021300				FA14DRAFT_122918		external NADH-ubiquinone oxidoreductase	HISTO_AZ.Contig47.eannot.1654.final_new		I7I48_00273	ACKS23_01940	ACKS0A_01931					1.0	-1.27590192455885	-1.60070080204977	-1.28562347187948	0.616947126770889	-0.524891451824544	-3.73908994604061	-0.746090153668393	1.6079210685849	3.65807954686771
ucsf_hc.01_1.G217B.00587	NIT62	0.33414295389384	0.493905972680419	0.496126973940919	0.814688992726701	0.000524154068891961	0.000316285751411371	7.96898503165524e-06	0.00351093411403472	1	1	1	1	1	1	ucsf_hc.01_1.G217B.00587	ucsf_hc.01_1.G186AR.04998	ucsf_hc.01_1.H88.04580	ucsf_hc.01_1.H143.04553	ucsf_hc.01_1.G217B.00587	ucsf_hc.01_1.G186AR.04998	BDFG_05501	D8B26_000796							nitrositive-stress induced transcript	HISTO_AZ.Contig47.Fgenesh_histo.41.final_new		I7I48_00274	ACKS23_01941	ACKS0A_01932					1.0	0.28865440777237	-0.248450334943048	0.318249352491159	-0.0920694721240052	-1.32403659544208	-2.39825618603187	-1.40718221186344	-0.812064507119366
ucsf_hc.01_1.G217B.00588		0.0831067880609596	0.265544901753186	0.146449335967661	1	0.49963283899908	0.134532063959992	1	1	1	1	1	1	1	1	ucsf_hc.01_1.G217B.00588	ucsf_hc.01_1.G186AR.04999	ucsf_hc.01_1.H88.04582		ucsf_hc.01_1.G217B.00588	ucsf_hc.01_1.G186AR.04999									hypothetical protein			I7I48_00275	ACKS23_01942	ACKS0A_01933					1.0	-0.562744080297406	-1.17574029969987	-0.356430685848419		0.144332492762246	-0.509046040960019
ucsf_hc.01_1.G217B.00589		0.00125832919868617	0.233547868807758	0.00389505198750523	0.00237930601695666	0.00553073345259093	0.0814034246905837	0.00804569822547995	1	1	1	1	1	1	1	ucsf_hc.01_1.G217B.00589	ucsf_hc.01_1.G186AR.05000	ucsf_hc.01_1.H88.04581	ucsf_hc.01_1.H143.04554	ucsf_hc.01_1.G217B.00589	ucsf_hc.01_1.G186AR.05000	BDFG_08344								alpha-crystallin domain-containing protein	HISTO_AZ.Contig47.Fgenesh_Neurospora.32.final_new		I7I48_00276	ACKS23_01943	ACKS0A_01934					1.0	-2.75215883605531	-3.60320179279958	-3.7366077048359	-5.66349429010608	-1.44173620875658	-1.68275713483785	-1.48029169494133
ucsf_hc.01_1.G217B.00590		0.0183101034133392	0.260655479881461	0.0689331054612766	0.189461073179474	0.00876677448583287	0.795703071931385	1.79550323423378e-06	1.32827836779744e-09	1	0.209233093938546	0.00674418607296031	1	1	1	ucsf_hc.01_1.G217B.00590	ucsf_hc.01_1.G186AR.05001	ucsf_hc.01_1.H88.04583	ucsf_hc.01_1.H143.04555	ucsf_hc.01_1.G217B.00590	ucsf_hc.01_1.G186AR.05001	BDFG_08345	D8B26_002762		Spsc_14839	OphioH327g1380				exo-beta-1,3-glucanase Exg0	HISTO_AZ.Contig47.fgenesh_plus.39.final_new		I7I48_00277	ACKS23_01944	ACKS0A_01935					1.0	-0.762673747594951	0.607920355011859	0.698782817881215	-0.427269133683453	0.599816685942089	-0.0424338259182093	-1.79787189773035	-1.98034460266321
ucsf_hc.01_1.G217B.00591		0.00125397054152911	0.828980739543798	0.00147350843713095	0.0341101132866753	6.27353719724266e-06	0.0130849861204457	0.000180881771360578	0.688395228977552	8.04481656645813e-05	0.000369927173559718	0.102861972283263	0.00612638350625477	1	1	ucsf_hc.01_1.G217B.00591	ucsf_hc.01_1.G186AR.05003	ucsf_hc.01_1.H88.04586	ucsf_hc.01_1.H143.04559	ucsf_hc.01_1.G217B.00591	ucsf_hc.01_1.G186AR.05003	BDFG_08347	D8B26_002763	GQ26_0460520	Spsc_02164	OphioH327g1171	orf19.1180			aminotransferase	HISTO_AZ.Contig47.eannot.1656.final_new		I7I48_00278	ACKS23_01945	ACKS0A_01936					1.0	-1.34233664578411	-0.0972211662485059	-1.59725907400339	0.883310463163481	-2.04249304256407	-0.578356157212125	1.03910729662453	-0.170747171372257	-4.0649684925878
ucsf_hc.01_1.G217B.00592		7.19074390024067e-05	1	1	1	0.00275031029446482	1	1	1	1	1	1	1	1	1	ucsf_hc.01_1.G217B.00592				ucsf_hc.01_1.G217B.00592										hypothetical protein	HISTO_AZ.Contig47.eannot.1664.final_new		I7I48_00279	ACKS23_01946	ACKS0A_01937					1.0	3.88268849015872				1.14025877156894
ucsf_hc.01_1.G217B.00593		0.0150751327835646	1	1	1	1	1	1	1	1	1	1	1	1	1	ucsf_hc.01_1.G217B.00593														hypothetical protein			I7I48_00280	ACKS23_01947	ACKS0A_01938					1.0	2.37588104896447
ucsf_hc.01_1.G217B.00594		1	1	1	1	0.364400436570842	1	1	1	1	1	1	1	1	1					ucsf_hc.01_1.G217B.00594										hypothetical protein			I7I48_00281	ACKS23_01948	ACKS0A_01939					1.0					0.506203018538016
ucsf_hc.01_1.G217B.00595		0.0325970682655834	1	1	1	0.000970703699955903	1	1	1	1	1	1	1	1	1	ucsf_hc.01_1.G217B.00595				ucsf_hc.01_1.G217B.00595										hypothetical protein			I7I48_00282	ACKS23_01949	ACKS0A_01940					1.0	-1.31533576976218				-1.93965499202591
ucsf_hc.01_1.G217B.00596		0.407489134622249	0.0197118533071545	9.289690006603e-05	0.000907828195208097	0.0587996393578431	0.393553008077994	1.84484340462419e-05	0.294775236027828	0.000346464533288289	1.54300980245693e-05	0.113789059158611	1	1	1	ucsf_hc.01_1.G217B.00596	ucsf_hc.01_1.G186AR.05007	ucsf_hc.01_1.H88.04588	ucsf_hc.01_1.H143.04564	ucsf_hc.01_1.G217B.00596	ucsf_hc.01_1.G186AR.05007	BDFG_08349	D8B26_002765	GQ26_0460600	Spsc_11877	OphioH327g2869				hypothetical protein	HISTO_AZ.Contig47.eannot.1601.final_new		I7I48_00283	ACKS23_01950	ACKS0A_01941					1.0	-0.257458444356312	-2.42355447072086	-3.23965584142819	-2.45137483385636	0.408368423152917	0.130057613415622	1.23065969853426	-0.762798892987304	-2.34893716015338
ucsf_hc.01_1.G217B.00597		0.000922616218344096	1	1	1	1	1	1	1	1	1	1	1	1	1	ucsf_hc.01_1.G217B.00597														hypothetical protein			I7I48_00284	ACKS23_01951	ACKS0A_01942					1.0	-4.41610422749299
ucsf_hc.01_1.G217B.00598		0.00246411244824001	1	1	1	1	1	1	1	1	1	1	1	1	1	ucsf_hc.01_1.G217B.00598														hypothetical protein			I7I48_00285	ACKS23_01952	ACKS0A_01943					1.0	-3.12324410574672
ucsf_hc.01_1.G217B.00600		0.001945210243285	1	1	1	0.0330372340389093	1	1	1	1	1	1	1	1	1	ucsf_hc.01_1.G217B.00600				ucsf_hc.01_1.G217B.00600										hypothetical protein	HISTO_AZ.Contig47.Fgenesh_histo.61.final_new		I7I48_00287	ACKS23_01954	ACKS0A_01945					1.0	3.71200947112566				1.18524131771476
ucsf_hc.01_1.G217B.00601		0.0113964273171993	0.935831732418615	0.00610445366983438	7.20436083056112e-05	0.933848484390759	0.204686094401231	1.92043513656346e-06	0.352791572156306	1	1	1	1	1	1	ucsf_hc.01_1.G217B.00601	ucsf_hc.01_1.G186AR.05009	ucsf_hc.01_1.H88.04591	ucsf_hc.01_1.H143.04568	ucsf_hc.01_1.G217B.00601	ucsf_hc.01_1.G186AR.05009	BDFG_08350	D8B26_001523							GPI anchored protein	HISTO_AZ.Contig47.Fgenesh_Aspergillus.78.final_new		I7I48_00288	ACKS23_01955	ACKS0A_01946					1.0	0.901161699632599	-0.0612654554987024	-3.4139568927026	-5.40980952032488	-0.0163849714548263	0.252861056820512	2.6865709084248	0.486831454230741
ucsf_hc.01_1.G217B.00602		0.00026661511453755	0.0253855162771625	0.000211745932029027	0.00241729604656749	0.0179986244248036	0.000301903525079748	1.46780167698906e-05	0.103407193370296	0.0016323255257304	0.44049462801029	0.614147356805384	1	1	1	ucsf_hc.01_1.G217B.00602	ucsf_hc.01_1.G186AR.05011	ucsf_hc.01_1.H88.04592	ucsf_hc.01_1.H143.04569	ucsf_hc.01_1.G217B.00602	ucsf_hc.01_1.G186AR.05011	BDFG_08351	D8B26_002767	GQ26_0790040	Spsc_04529	OphioH327g2300				DUF455 domain-containing protein	HISTO_AZ.Contig47.Fgenesh_Aspergillus.79.final_new		I7I48_00289	ACKS23_01956	ACKS0A_01947					1.0	-2.47329462831964	-3.24385714879575	-3.43513650527739	-4.57727638375077	-0.717338135822446	-1.78674931599933	-1.01021326496025	0.602172835825506	3.03823179547388
ucsf_hc.01_1.G217B.00603		0.122810478313052	0.249782936881112	0.640431840312509	0.889407065448485	0.0251972057097597	0.0219869343834752	2.18112910038681e-05	0.781712784523109	0.00429540289001751	0.050325936345472	0.00871272813949136	0.383544795647536	6.60602301567356e-06	1.18494173020609e-07	ucsf_hc.01_1.G217B.00603	ucsf_hc.01_1.G186AR.05012	ucsf_hc.01_1.H88.04593	ucsf_hc.01_1.H143.04570	ucsf_hc.01_1.G217B.00603	ucsf_hc.01_1.G186AR.05012	BDFG_08352	D8B26_002768	GQ26_0460400	Spsc_12399	OphioH327g6068	orf19.3874	FA14DRAFT_119361	FA09DRAFT_328078	cation diffusion facilitator	HISTO_AZ.Contig47.eannot.1665.final_new		I7I48_00290	ACKS23_01957	ACKS0A_01948					1.0	0.416847956515428	-0.658012907174305	-0.0965367107081709	-0.0379729473368284	0.424326025883927	-0.500312424018714	-1.60113435109456	-0.105472719122337	-1.37158291160485
ucsf_hc.01_1.G217B.00604		0.000152603411276943	1	1	1	0.000507367410835881	1	1	1	1	0.0202656009419783	1	1	1	1	ucsf_hc.01_1.G217B.00604				ucsf_hc.01_1.G217B.00604					Spsc_00059					hypothetical protein	HISTO_AZ.Contig47.Fgenesh_Aspergillus.91.final_new		I7I48_00291	ACKS23_01958	ACKS0A_01949					1.0	-1.95762672897415				-1.20182922953253
ucsf_hc.01_1.G217B.00605		0.0101993476383001	0.0858626861074118	0.0134781168783381	0.305117131321863	1.4021552026898e-06	0.000164146821948414	1	1	1	1	1	1	1	1	ucsf_hc.01_1.G217B.00605	ucsf_hc.01_1.G186AR.05014	ucsf_hc.01_1.H88.04595	ucsf_hc.01_1.H143.04573	ucsf_hc.01_1.G217B.00605	ucsf_hc.01_1.G186AR.05014									hypothetical protein	HISTO_AZ.Contig47.Fgenesh_histo.66.final_new		I7I48_00292	ACKS23_01959	ACKS0A_01950					1.0	-1.15391838404491	0.802244359368636	-1.05357910722511	-0.369542439293084	-2.55956070493383	-1.96781681524196
ucsf_hc.01_1.G217B.00606		0.00181086693192231	0.0320200661936826	0.309882742813247	0.0819124381913493	4.4088556890667e-05	0.0410851121493659	4.5162806065058e-06	0.0115989837620791	1	1	1	1	1	1	ucsf_hc.01_1.G217B.00606	ucsf_hc.01_1.G186AR.05015	ucsf_hc.01_1.H88.04597	ucsf_hc.01_1.H143.04575	ucsf_hc.01_1.G217B.00606	ucsf_hc.01_1.G186AR.05015	BDFG_09242	D8B26_002770							GAT domain-containing protein	HISTO_AZ.Contig47.fgenesh_plus.43.final_new		I7I48_00293	ACKS23_01960	ACKS0A_01951					1.0	1.24437978490531	-1.6577528018546	0.388213840148786	1.01415812344034	1.26001931576869	0.682112370380415	-1.7186313422769	-0.801076037255496
ucsf_hc.01_1.G217B.00607		0.0016671849981071	0.0791916508941594	0.130645768470104	0.428493239160329	0.0277080242984535	0.94737907800405	1	1	1	1	1	1	1	1	ucsf_hc.01_1.G217B.00607	ucsf_hc.01_1.G186AR.05016	ucsf_hc.01_1.H88.04598	ucsf_hc.01_1.H143.04576	ucsf_hc.01_1.G217B.00607	ucsf_hc.01_1.G186AR.05016									GAT domain-containing protein			I7I48_00294	ACKS23_01961	ACKS0A_01952					1.0	1.68108075123038	-1.49563468141395	0.886763117210386	0.512784788870365	0.796402950575877	0.028420569425252
ucsf_hc.01_1.G217B.00608		0.823682139116012	0.216060691322503	0.00271918049266314	0.00115800078704864	0.590553229366315	0.00844841831450154	0.0814620980453636	8.11922795032927e-05	0.000292376503458317	1	0.208057470968497	1	1	1	ucsf_hc.01_1.G217B.00608	ucsf_hc.01_1.G186AR.05018	ucsf_hc.01_1.H88.04599	ucsf_hc.01_1.H143.04577	ucsf_hc.01_1.G217B.00608	ucsf_hc.01_1.G186AR.05018	BDFG_09241	D8B26_002771	GQ26_0460330		OphioH327g3135				metalloreductase	HISTO_AZ.Contig47.Fgenesh_histo.78.final_new		I7I48_00295	ACKS23_01962	ACKS0A_01953					1.0	0.0917251546614897	-1.99095248577137	-1.55358113151197	-2.41118965631855	0.168078059831641	1.40744910155377	0.142290795755977	1.56955393243813	-2.67458952464431
ucsf_hc.01_1.G217B.00609		0.732744842488979	1	1	1	0.391899477464351	1	1	1	1	1	1	1	1	1	ucsf_hc.01_1.G217B.00609				ucsf_hc.01_1.G217B.00609										hypothetical protein			I7I48_00296	ACKS23_01963	ACKS0A_01954					1.0	-0.248955965445647				0.461755895090047
ucsf_hc.01_1.G217B.00610		0.305735792947644	0.103728567942239	0.407831638268156	0.0355537941444312	4.34669972313342e-05	0.000918157778710761	0.0163546784086557	2.51970940192209e-08	0.0206596516927678	0.00025304080383105	0.799695337432591	0.00231797434454874	9.8576823247421e-06	1	ucsf_hc.01_1.G217B.00610	ucsf_hc.01_1.G186AR.05021	ucsf_hc.01_1.H88.04600	ucsf_hc.01_1.H143.04578	ucsf_hc.01_1.G217B.00610	ucsf_hc.01_1.G186AR.05021	BDFG_09326	D8B26_002772	GQ26_0460340	Spsc_02478	OphioH327g7670	orf19.5763	FA14DRAFT_162153		2-deoxy-D-gluconate 3-dehydrogenase	HISTO_AZ.Contig47.genewise.114.final_new		I7I48_00297	ACKS23_01964	ACKS0A_01955					1.0	0.276223172885337	-0.757161643257087	-0.25189445041659	0.793479318237607	-1.44151804893459	-1.12440210810006	-0.403680112193598	1.72278679098432	1.60254573461976
ucsf_hc.01_1.G217B.00611		0.00285612628587329	1	1	1	0.0224562291588318	1	1	1	1	1	1	1	1	1	ucsf_hc.01_1.G217B.00611				ucsf_hc.01_1.G217B.00611										hypothetical protein			I7I48_00298	ACKS23_01965	ACKS0A_01956					1.0	2.88231633332048				1.35246025994943
ucsf_hc.01_1.G217B.00612		0.974544974361413	0.0772014641907316	0.00694543277374284	0.0678526884449297	0.00841631651421985	0.00530356187179657	1	1	1	1	1	1	1	1	ucsf_hc.01_1.G217B.00612	ucsf_hc.01_1.G186AR.05023	ucsf_hc.01_1.H88.04602	ucsf_hc.01_1.H143.04580	ucsf_hc.01_1.G217B.00612	ucsf_hc.01_1.G186AR.05023									hypothetical protein			I7I48_00299	ACKS23_01966	ACKS0A_01957					1.0	0.0144943247006317	-2.6326089386546	-1.63306979793473	-1.02234161939927	0.793702502443899	-1.79885745974695
ucsf_hc.01_1.G217B.00613		0.0923041100547611	1	1	1	0.0155200344855591	1	1	1	1	1	1	1	1	1	ucsf_hc.01_1.G217B.00613				ucsf_hc.01_1.G217B.00613										hypothetical protein			I7I48_00300	ACKS23_01967	ACKS0A_01958					1.0	0.991693033548632				-0.899365232475273
ucsf_hc.01_1.G217B.00614		0.0131389675388862	1	1	1	0.615241895990036	1	1	1	1	1	1	1	1	6.75043793745865e-05	ucsf_hc.01_1.G217B.00614				ucsf_hc.01_1.G217B.00614									FA09DRAFT_325406	hypothetical protein			I7I48_00301	ACKS23_01968	ACKS0A_01959					1.0	1.70661880782705				0.271331797880393
ucsf_hc.01_1.G217B.00615		0.000943678228844144	0.0508355477637278	0.0240092420692513	1	0.0263037770488788	0.123173134722613	1	1	0.279755436045779	0.0848739088442016	1	1	1	1	ucsf_hc.01_1.G217B.00615	ucsf_hc.01_1.G186AR.05025	ucsf_hc.01_1.H88.04604		ucsf_hc.01_1.G217B.00615	ucsf_hc.01_1.G186AR.05025			GQ26_0170470	Spsc_12655					hypothetical protein			I7I48_00302	ACKS23_01969	ACKS0A_01960					1.0	-3.10085110962871	-5.17385195673439	-2.03794413101511		-1.12934751185913	-0.843543142487589			0.334162124510256
ucsf_hc.01_1.G217B.00616		0.859277425184293	0.0503507659944823	0.00438947644600525	0.00175360107138241	0.167817319769395	0.396528696428865	9.60479679881103e-06	3.36336784497411e-08	0.314910227091134	0.0400124836233413	0.369633592980191	1	1	1	ucsf_hc.01_1.G217B.00616	ucsf_hc.01_1.G186AR.05027	ucsf_hc.01_1.H88.04605	ucsf_hc.01_1.H143.04582	ucsf_hc.01_1.G217B.00616	ucsf_hc.01_1.G186AR.05027	BDFG_01010	D8B26_002774	GQ26_0460350	Spsc_02475	OphioH327g7672				C6 zinc finger domain-containing protein	HISTO_AZ.Contig47.Fgenesh_histo.82.final_new		I7I48_00303	ACKS23_01970	ACKS0A_01961					1.0	0.0644597612643842	-1.54068129107517	-1.68681427087017	-2.43163347083657	-0.338938947128438	-0.156739114954831	-2.00625598043894	2.30320005489334	0.355093422949537
ucsf_hc.01_1.G217B.00617		0.336010522318413	0.0223139941908438	0.00116029799082938	0.00880344369111881	0.000401767893623629	0.002328060915396	0.000513655266059351	5.8490696982262e-10	0.121981220128491	1	0.89486862875796	1	1	0.00532233790152231	ucsf_hc.01_1.G217B.00617	ucsf_hc.01_1.G186AR.05028	ucsf_hc.01_1.H88.04606	ucsf_hc.01_1.H143.04583	ucsf_hc.01_1.G217B.00617	ucsf_hc.01_1.G186AR.05028	BDFG_01009	D8B26_002775	GQ26_0460360		OphioH327g7668			FA09DRAFT_325255	3-ketoacyl-acyl carrier protein reductase	HISTO_AZ.Contig47.Fgenesh_histo.83.final_new		I7I48_00304	ACKS23_01971	ACKS0A_01962					1.0	-0.270588389248339	-2.20630740571102	-1.54404990009493	-1.26641314092949	-1.19208733998584	-1.42380416683811	-0.488404368542168	1.83833783658422	0.941730719041992
ucsf_hc.01_1.G217B.00618		2.7028926147248e-05	0.116016536530582	0.00159063297442188	0.00055815711978611	1.33668175437936e-06	0.000702899389349696	0.231213054734113	0.000135386107712003	0.16337880097415	0.174512112458141	0.880419297630943	1	0.000127295106083679	0.0065827235232374	ucsf_hc.01_1.G217B.00618	ucsf_hc.01_1.G186AR.05029	ucsf_hc.01_1.H88.04607	ucsf_hc.01_1.H143.04584	ucsf_hc.01_1.G217B.00618	ucsf_hc.01_1.G186AR.05029	BDFG_01008	D8B26_002776	GQ26_0460370	Spsc_02479	OphioH327g7669		FA14DRAFT_165615	FA09DRAFT_331503	xylitol dehydrogenase	HISTO_AZ.Contig47.Fgenesh_histo.84.final_new		I7I48_00305	ACKS23_01972	ACKS0A_01963					1.0	-3.69749221032073	-4.92069848631546	-3.33117265699325	-2.98844946235476	-4.08561270874126	-3.24719009401797	0.127575684461096	1.23695137131995	1.04515478782249
ucsf_hc.01_1.G217B.00619		0.800405167230026	1	0.0318748836115058	0.0124889658223104	0.235698495260278	1	1	1	1	1	1	1	1	1	ucsf_hc.01_1.G217B.00619		ucsf_hc.01_1.H88.04608	ucsf_hc.01_1.H143.04585	ucsf_hc.01_1.G217B.00619										hypothetical protein			I7I48_00306	ACKS23_01973	ACKS0A_01964					1.0	0.155617370947224		1.56876536624848	2.02645893808062	-0.464741408128902
ucsf_hc.01_1.G217B.00620		0.000267022389560015	1	1	1	3.11304285185362e-06	1	0.0132522431917435	1	0.886687907471516	0.00254468943412526	0.00900332182875205	1	1	1	ucsf_hc.01_1.G217B.00620				ucsf_hc.01_1.G217B.00620		BDFG_01007		GQ26_0460380	Spsc_02477	OphioH327g7671				hydroxyacid dehydrogenase, mycelia-enriched transcript	HISTO_AZ.Contig47.fgenesh_plus.50.final_new		I7I48_00307	ACKS23_01974	ACKS0A_01965					1.0	-4.98106298614179				-4.49982534791367		0.284006668086572		0.0571732081519958
ucsf_hc.01_1.G217B.00621	RPL17	0.0029961985129677	1	1	1	1.31063237134408e-06	1	5.20900034888754e-06	0.977426916839579	1	1.64925703462831e-05	0.104280146367163	0.0343822032292063	2.60436534701543e-06	0.736070155612195	ucsf_hc.01_1.G217B.00621				ucsf_hc.01_1.G217B.00621		BDFG_01006	D8B26_002780		Spsc_15777	OphioH327g5740	orf19.4490	FA14DRAFT_130652	FA09DRAFT_316993	60S ribosomal protein L17	HISTO_AZ.Contig47.eannot.1615.final_new		I7I48_00308	ACKS23_01975	ACKS0A_01966					1.0	-1.20735728706162				-2.28238932832462		1.16762945828896	0.00946661769448376
ucsf_hc.01_1.G217B.00622		0.00493332585134589	1	1	1	0.223131581866194	1	1	1	1	1	1	1	1	1	ucsf_hc.01_1.G217B.00622				ucsf_hc.01_1.G217B.00622										hypothetical protein			I7I48_00309	ACKS23_01976	ACKS0A_01967					1.0	2.9995017785691				0.727109056390202
ucsf_hc.01_1.G217B.00623		0.00584740126307718	1	1	1	0.605357602269425	1	1	1	1	1	1	1	1	1	ucsf_hc.01_1.G217B.00623				ucsf_hc.01_1.G217B.00623										hypothetical protein			I7I48_00310	ACKS23_01977	ACKS0A_01968					1.0	3.30508475303761				-0.250819844862254
ucsf_hc.01_1.G217B.00624		0.0143460999450618	0.0565533621697124	1	1	0.900133129798029	0.160448024156833	1	1	1	1	1	1	1	1	ucsf_hc.01_1.G217B.00624	ucsf_hc.01_1.G186AR.05033			ucsf_hc.01_1.G217B.00624	ucsf_hc.01_1.G186AR.05033									hypothetical protein			I7I48_00311	ACKS23_01978	ACKS0A_01969					1.0	1.87469567585183	3.48152878583867			0.0706771248175841	0.550850620097966
ucsf_hc.01_1.G217B.00625		0.00703115602867192	0.855380011808877	0.887567186034984	0.0213098453238215	0.696292882192007	0.1675058316571	2.3657701327522e-06	1.03102548696389e-05	1	1	1	1	1	1	ucsf_hc.01_1.G217B.00625	ucsf_hc.01_1.G186AR.05034	ucsf_hc.01_1.H88.04615	ucsf_hc.01_1.H143.04592	ucsf_hc.01_1.G217B.00625	ucsf_hc.01_1.G186AR.05034	BDFG_01004	D8B26_005679							glycoside hydrolase	HISTO_AZ.Contig47.Fgenesh_Neurospora.77.final_new		I7I48_00312	ACKS23_01979	ACKS0A_01970					1.0	-1.53089249627855	0.11419845021038	-0.11487054758424	1.3713502619138	-0.155224789562833	0.606749588014342	-2.65169553073481	2.98331088927981
ucsf_hc.01_1.G217B.00626		0.119519496829045	1	1	1	0.412995509231085	1	1	1	1	1	1	1	1	1	ucsf_hc.01_1.G217B.00626				ucsf_hc.01_1.G217B.00626										hypothetical protein			I7I48_00313	ACKS23_01980	ACKS0A_01971					1.0	1.37810930242056				0.509118876170778
ucsf_hc.01_1.G217B.00627		0.291537196638415	0.241489606613991	0.801066343008348	0.451381515267294	0.00307135633925026	0.67895260583453	0.000187772247353058	0.000835242434607769	0.305788828074773	0.0137398865334187	0.813115943176906	0.0341403501746621	1	1	ucsf_hc.01_1.G217B.00627	ucsf_hc.01_1.G186AR.05035	ucsf_hc.01_1.H88.04616	ucsf_hc.01_1.H143.04593	ucsf_hc.01_1.G217B.00627	ucsf_hc.01_1.G186AR.05035	BDFG_01002	D8B26_002788	GQ26_0460320	Spsc_00727	OphioH327g3303	orf19.3135			UBX domain-containing protein	HISTO_AZ.Contig47.eannot.1669.final_new		I7I48_00314	ACKS23_01981	ACKS0A_01972					1.0	0.251235596874375	0.601567159954296	-0.05342515412101	-0.223470392496356	-0.626681714138368	0.05524340561219	0.641199570115361	0.790805622658661	-0.273676174076627
ucsf_hc.01_1.G217B.00628		3.50984187592941e-05	1	1	1	8.01459015656526e-06	1	2.47601141207495e-05	9.76877006147962e-06	1	1.53893352660269e-05	0.00879151576635446	1	0.000859839852277086	0.0725977646215443	ucsf_hc.01_1.G217B.00628				ucsf_hc.01_1.G217B.00628		BDFG_01003	D8B26_007754		Spsc_13694	OphioH327g1835		FA14DRAFT_159350	FA09DRAFT_328826	aldehyde reductase II	HISTO_AZ.Contig47-snap.146.final_new		I7I48_00315	ACKS23_01982	ACKS0A_01973					1.0	-3.66147421598995				-5.88912042405792		-1.06719552982821	-1.67209819263129
ucsf_hc.01_1.G217B.00629	PAN3	0.0552037109871977	0.928157463340667	0.430352763903598	0.103227929684338	0.0425356052387917	0.307155107092218	0.0260082559162706	0.089822034742037	0.101264663895374	1	0.404379784220677	0.0582179018613898	0.0864573382409235	0.00553474076732359	ucsf_hc.01_1.G217B.00629	ucsf_hc.01_1.G186AR.05036	ucsf_hc.01_1.H88.04617	ucsf_hc.01_1.H143.04596	ucsf_hc.01_1.G217B.00629	ucsf_hc.01_1.G186AR.05036	BDFG_01001	D8B26_005614	GQ26_0460310		OphioH327g3304	orf19.4010	FA14DRAFT_124590	FA09DRAFT_328447	PAB-dependent poly(A)-specific ribonuclease subunit pan3	HISTO_AZ.Contig47.Fgenesh_histo.111.final_new		I7I48_00316	ACKS23_01983	ACKS0A_01974					1.0	0.505648445975048	0.0447516483168364	0.166574754298453	0.566976467572056	0.361481929973981	0.141451571602086	-0.176264189494717	0.320021183614927	-0.51950729623013
ucsf_hc.01_1.G217B.00630	LSM7	0.145536711994917	0.0640250056407657	0.108344461205065	0.193466733331075	3.31563458287022e-05	0.0104214971248169	0.0311599221003848	0.00733227874805934	0.821525008370755	0.0143999465175387	0.0165098913120598	0.0244131602913659	2.67082116805184e-06	0.000243457010161857	ucsf_hc.01_1.G217B.00630	ucsf_hc.01_1.G186AR.05037	ucsf_hc.01_1.H88.04618	ucsf_hc.01_1.H143.04597	ucsf_hc.01_1.G217B.00630	ucsf_hc.01_1.G186AR.05037	BDFG_01000	D8B26_002786	GQ26_0460300	Spsc_00721	OphioH327g3305	orf19.2639.1	FA14DRAFT_176699	FA09DRAFT_342044	U6 snRNA-associated Sm-like protein LSm7	HISTO_AZ.Contig47.eannot.1670.final_new		I7I48_00317	ACKS23_01984	ACKS0A_01975					1.0	-0.495157383035695	-1.21322876921196	-0.481661828830676	-0.376970764633062	-1.41467042057018	-1.22863854551357	-0.178584661772713	0.859295205591807	-0.0666753660599717
ucsf_hc.01_1.G217B.00631		0.0314775465277934	0.0683663106552767	0.000123814035650642	0.0388841691400997	0.0113855542770075	0.028159438031383	0.276870207585819	1	1	1	0.000965664741361313	1	1	1	ucsf_hc.01_1.G217B.00631	ucsf_hc.01_1.G186AR.05039	ucsf_hc.01_1.H88.04619	ucsf_hc.01_1.H143.04599	ucsf_hc.01_1.G217B.00631	ucsf_hc.01_1.G186AR.05039	BDFG_00999				OphioH327g0258				AAA family ATPase	HISTO_AZ.Contig47.Fgenesh_Neurospora.82.final_new		I7I48_00318	ACKS23_01985	ACKS0A_01976					1.0	-0.690840320323227	-2.15350174523231	-3.08224682351073	-1.05670130872721	-0.544374891081231	1.30678414616554	-0.132012897253403
ucsf_hc.01_1.G217B.00633		0.0739564212391839	1	1	1	0.0301932767319865	1	1	1	1	1	1	1	1	1	ucsf_hc.01_1.G217B.00633				ucsf_hc.01_1.G217B.00633										hypothetical protein			I7I48_00320	ACKS23_01987	ACKS0A_01978					1.0	1.51661100351341				1.27826877406845
ucsf_hc.01_1.G217B.00634		0.00187960466721066	0.444914174189444	0.749573654635326	0.859104921443959	0.000128213032581636	0.157812339154314	1.37808341275987e-06	0.00190202463980272	0.4854230677637	1	1	1	1	1	ucsf_hc.01_1.G217B.00634	ucsf_hc.01_1.G186AR.05040	ucsf_hc.01_1.H88.04621	ucsf_hc.01_1.H143.04600	ucsf_hc.01_1.G217B.00634	ucsf_hc.01_1.G186AR.05040	BDFG_00995	D8B26_002784	GQ26_0460290						C6 finger domain-containing protein	HISTO_AZ.Contig47.Fgenesh_Aspergillus.128.final_new		I7I48_00321	ACKS23_01988	ACKS0A_01979					1.0	1.16854525393246	-0.294188778337407	-0.0821109328840599	0.063645942566577	1.07691310078451	0.560571839656275	-1.82972463330505	-1.48816821096196	0.213694780102522
ucsf_hc.01_1.G217B.00635		0.500209806129612	0.241829451325302	0.791868264068766	0.00238062251943792	0.443962923967925	0.9256863524474	2.71779673144292e-06	0.178121369980808	0.0204026329457705	1	0.172066753563249	0.0228537895912937	1	1	ucsf_hc.01_1.G217B.00635	ucsf_hc.01_1.G186AR.05043	ucsf_hc.01_1.H88.04622	ucsf_hc.01_1.H143.04601	ucsf_hc.01_1.G217B.00635	ucsf_hc.01_1.G186AR.05043	BDFG_00994	D8B26_002783	GQ26_0460280		OphioH327g3341	orf19.2282			6-chlorohydroxyquinol-1,2-dioxygenase	HISTO_AZ.Contig47.eannot.1623.final_new		I7I48_00322	ACKS23_01989	ACKS0A_01980					1.0	0.190338932911287	-0.854858615161374	-0.100400779218947	-1.96946462570469	-0.160932710466406	-0.0174870156943063	-1.29540320365943	-0.387232961394363	-1.62298981319278
ucsf_hc.01_1.G217B.00636		0.470246173553329	1	1	1	0.0269612782071967	1	1	1	1	1	1	1	1	1	ucsf_hc.01_1.G217B.00636				ucsf_hc.01_1.G217B.00636										hypothetical protein			I7I48_00323	ACKS23_01990	ACKS0A_01981					1.0	-0.498291098076893				-0.890006703749114
ucsf_hc.01_1.G217B.00637		0.156622932374846	1	1	1	0.124029992599262	1	0.000230064686837587	0.0125223081256056	1	1	1	1	1	1	ucsf_hc.01_1.G217B.00637				ucsf_hc.01_1.G217B.00637		BDFG_00993	D8B26_002782							hypothetical protein	HISTO_AZ.Contig47.fgenesh_plus.94.final_new		I7I48_00324	ACKS23_01991	ACKS0A_01982					1.0	0.568003092839441				0.281414968629062		-0.508196268703559	0.513390924161861
ucsf_hc.01_1.G217B.00638	COY1	0.0406504723657351	0.612171084210002	0.702796321268458	0.381998036810638	0.0550731714892631	0.00805880376130834	0.0109347204162817	0.935848865091032	0.0429729933073937	0.000320161660171427	0.716730712638757	0.074463906262276	1	0.000164343454949412	ucsf_hc.01_1.G217B.00638	ucsf_hc.01_1.G186AR.05047	ucsf_hc.01_1.H88.04625	ucsf_hc.01_1.H143.04605	ucsf_hc.01_1.G217B.00638	ucsf_hc.01_1.G186AR.05047	BDFG_00992	D8B26_002781	GQ26_0460260	Spsc_15668	OphioH327g5944	orf19.841		FA09DRAFT_327882	golgi membrane protein	HISTO_AZ.Contig47.Fgenesh_Aspergillus.156.final_new		I7I48_00325	ACKS23_01992	ACKS0A_01983					1.0	0.644197527602557	-0.251596134255125	0.0951249465182489	-0.250363695042049	0.377767868966039	0.61260851005061	0.257927655220501	-0.023131038601659	-0.692001824495872
ucsf_hc.01_1.G217B.00639		0.836526602535147	0.0468551221492639	0.0126872003633628	0.0235721761188683	0.0404577077972677	0.986706109854901	1.05351635234385e-05	0.000472598556171592	0.0221493185612493	2.40850687447073e-06	0.00319966516112347	1	1	1	ucsf_hc.01_1.G217B.00639	ucsf_hc.01_1.G186AR.05048	ucsf_hc.01_1.H88.04626	ucsf_hc.01_1.H143.04606	ucsf_hc.01_1.G217B.00639	ucsf_hc.01_1.G186AR.05048	BDFG_00991	D8B26_005613	GQ26_0460210	Spsc_15671	OphioH327g5943				malate dehydrogenase	HISTO_AZ.Contig47.eannot.1673.final_new		I7I48_00326	ACKS23_01993	ACKS0A_01984					1.0	-0.0888075485211308	-1.73177002220878	-4.45012261104716	-1.68695345912059	-1.04492158941606	-0.00705292178695194	-3.49051502956838	2.22887678916277	-1.6131387100438
ucsf_hc.01_1.G217B.00640		0.159850008365547	1	1	1	0.504545255835614	1	1	1	1	1	1	1	1	1	ucsf_hc.01_1.G217B.00640				ucsf_hc.01_1.G217B.00640										hypothetical protein			I7I48_00327	ACKS23_01994	ACKS0A_01985					1.0	0.870107172521269				0.324898747415249
ucsf_hc.01_1.G217B.00641		0.00180618052847542	1	1	1	0.274589019312562	1	1	1	1	1	1	1	1	1	ucsf_hc.01_1.G217B.00641				ucsf_hc.01_1.G217B.00641										hypothetical protein			I7I48_00328	ACKS23_01995	ACKS0A_01986					1.0	2.35218239668877				0.626815340177677
ucsf_hc.01_1.G217B.00642		0.84222748766832	1	1	1	1	1	1	1	1	1	1	1	1	1	ucsf_hc.01_1.G217B.00642														hypothetical protein			I7I48_00329	ACKS23_01996	ACKS0A_01987					1.0	-0.132516533242154
ucsf_hc.01_1.G217B.00643		0.293395007974045	1	1	1	1	1	1	1	1	1	1	1	1	1	ucsf_hc.01_1.G217B.00643														hypothetical protein			I7I48_00330	ACKS23_01997	ACKS0A_01988					1.0	0.450554397890289
ucsf_hc.01_1.G217B.00644		0.00156334131962004	1	0.418738289015322	0.000634287717385567	0.698674959659396	1	1.33958808641621e-06	1	0.638961174120951	1	0.147353377987679	1	1	0.00556231422069847	ucsf_hc.01_1.G217B.00644		ucsf_hc.01_1.H88.04627	ucsf_hc.01_1.H143.04608	ucsf_hc.01_1.G217B.00644		BDFG_00988		GQ26_0370980		OphioH327g3419			FA09DRAFT_285363	alpha-1,2 mannosyltransferase	HISTO_AZ.Contig47.Fgenesh_Aspergillus.160.final_new		I7I48_00331	ACKS23_01998	ACKS0A_01989					1.0	-1.63357063306454		0.323146835781095	-3.62025306739767	0.12010792462838		-3.20326650143405		0.197371905455477
ucsf_hc.01_1.G217B.00645		0.3761355291059	0.0299676901183527	0.858498026107044	1	0.00305780652047006	0.0114248636554365	1	1	1	1	1	1	1	1	ucsf_hc.01_1.G217B.00645	ucsf_hc.01_1.G186AR.05052	ucsf_hc.01_1.H88.04631		ucsf_hc.01_1.G217B.00645	ucsf_hc.01_1.G186AR.05052									hypothetical protein	HISTO_AZ.Contig47.Fgenesh_Neurospora.110.final_new		I7I48_00332	ACKS23_01999	ACKS0A_01990					1.0	0.312399263700858	2.00766904290955	0.0898713566723601		1.03685281588729	0.555025558949749
ucsf_hc.01_1.G217B.00646		0.0105538804060044	1	1	1	0.00274786759907118	1	1	1	1	1	1	1	1	1	ucsf_hc.01_1.G217B.00646				ucsf_hc.01_1.G217B.00646										hypothetical protein			I7I48_00333	ACKS23_02000	ACKS0A_01991					1.0	-1.53513914843237				-1.1180813700138
ucsf_hc.01_1.G217B.00647	NOP1	0.0153130502728193	0.275728372127879	0.0560417026405172	0.0124582456288912	9.58740683180965e-05	0.0104955012230638	7.62471546379844e-05	0.0130784745476639	0.119464740707222	0.00483132794148366	0.528056596078573	0.0153242099305877	0.0538311279539696	0.014772101061811	ucsf_hc.01_1.G217B.00647	ucsf_hc.01_1.G186AR.05054	ucsf_hc.01_1.H88.04633	ucsf_hc.01_1.H143.04610	ucsf_hc.01_1.G217B.00647	ucsf_hc.01_1.G186AR.05054	BDFG_00985	D8B26_005612	GQ26_0460220	Spsc_04107	OphioH327g5739	orf19.3138	FA14DRAFT_132419	FA09DRAFT_86687	fibrillarin	HISTO_AZ.Contig47.eannot.1628.final_new		I7I48_00334	ACKS23_02001	ACKS0A_01992					1.0	-0.951974865913876	-0.912176099014339	-0.681961455014616	-1.29059325308294	-1.31324427866096	-0.589258495924108	0.674368058814388	-0.490694959414736	0.495645141463035
ucsf_hc.01_1.G217B.00648		0.317489215662623	0.502399315975345	0.028602575088179	0.0508107620503531	0.18804766367726	0.00937025368577668	8.53589519888959e-05	8.36169903499042e-05	0.0049858507423135	1	0.118537003606642	1	0.130552086378799	1	ucsf_hc.01_1.G217B.00648	ucsf_hc.01_1.G186AR.05055	ucsf_hc.01_1.H88.04634	ucsf_hc.01_1.H143.04611	ucsf_hc.01_1.G217B.00648	ucsf_hc.01_1.G186AR.05055	BDFG_00984	D8B26_005611	GQ26_0460240		OphioH327g7436		FA14DRAFT_191828		nucleoside-diphosphate-sugar epimerase	HISTO_AZ.Contig47.Fgenesh_histo.153.final_new		I7I48_00335	ACKS23_02002	ACKS0A_01993					1.0	0.349929746608916	0.434574370696031	0.864001760531045	-0.78812294750603	0.370644738920095	-0.802627470230329	-0.635476826567922	1.59220628478344	1.8059230380463
ucsf_hc.01_1.G217B.00649		0.0666814757217692	0.921352722927497	0.0695385217748301	0.704890549507764	0.00457903810447642	0.519309283638714	0.00011318772310925	8.59787650026024e-06	0.261847109772602	0.0112755823628807	0.788112152017048	0.00403674926970675	0.0405132807226202	0.000375507483743189	ucsf_hc.01_1.G217B.00649	ucsf_hc.01_1.G186AR.05057	ucsf_hc.01_1.H88.04635	ucsf_hc.01_1.H143.04612	ucsf_hc.01_1.G217B.00649	ucsf_hc.01_1.G186AR.05057	BDFG_00980	D8B26_005610	GQ26_0460250	Spsc_16506	OphioH327g6571	orf19.3026	FA14DRAFT_162344	FA09DRAFT_345595	mitochondrial processing peptidase subunit	HISTO_AZ.Contig47.eannot.1635.final_new	near LTR block	I7I48_00336	ACKS23_02003	ACKS0A_01994					1.0	0.470109148149786	0.0772425029283692	0.421939435284832	0.101161619627893	-0.702531612089136	0.0977426922031155	0.671849710448193	-1.25197145038031	0.596873015253676
ucsf_hc.01_1.G217B.00650	RED1	0.468713756062691	1	1	1	0.227885012596983	1	6.84976075227025e-05	0.369607885200489	0.220659377918689	3.57743812075435e-05	0.000470985919480928	0.027697684379924	1.72747711985446e-05	0.00042694912227519	ucsf_hc.01_1.G217B.00650				ucsf_hc.01_1.G217B.00650		BDFG_00979	D8B26_005608	GQ26_0460190	Spsc_15514	OphioH327g8565	orf19.3544	FA14DRAFT_162471	FA09DRAFT_334811	reductase RED1	HISTO_AZ.Contig47-snap.160.final_new	near LTR block	I7I48_00337	ACKS23_02004	ACKS0A_01995					1.0	0.372274050855283				0.526027160045463		0.760835595518871	0.322354599384269	0.467692378809407
ucsf_hc.01_1.G217B.00651		0.343028321850234	1	1	1	0.0147349507604633	1	1	1	1	1	1	1	1	1	ucsf_hc.01_1.G217B.00651				ucsf_hc.01_1.G217B.00651										hypothetical protein		near LTR block	I7I48_00338	ACKS23_02005	ACKS0A_01996					1.0	-0.421884718585928				-0.950665513231831
ucsf_hc.01_1.G217B.00652		0.564696449831625	0.289472621240529	0.0719667758148149	0.11810036803401	2.67664580075775e-05	0.0062372968688618	0.00420093537537213	4.36602101318231e-12	1	0.486497334202765	0.177836148552846	0.00662206530416551	0.0858955964188348	5.68776445428193e-07	ucsf_hc.01_1.G217B.00652	ucsf_hc.01_1.G186AR.05060	ucsf_hc.01_1.H88.04640	ucsf_hc.01_1.H143.04615	ucsf_hc.01_1.G217B.00652	ucsf_hc.01_1.G186AR.05060	BDFG_00978	D8B26_005607		Spsc_14350	OphioH327g1996	orf19.4468	FA14DRAFT_169617	FA09DRAFT_299873	succinate dehydrogenase cytochrome b small subunit	HISTO_AZ.Contig47.eannot.1637.final_new	near LTR block	I7I48_00339	ACKS23_02006	ACKS0A_01997					1.0	0.156282252448729	0.66353539143824	0.58782842966408	-0.426393866499907	-1.33222173623871	-0.592045279843717	-0.299497024179361	-2.10450939997925
ucsf_hc.01_1.G217B.00653		0.0291578335863183	1	1	1	0.013326514066415	1	1	1	1	1	1	1	1	1	ucsf_hc.01_1.G217B.00653				ucsf_hc.01_1.G217B.00653										hypothetical protein		near LTR block	I7I48_00340	ACKS23_02007	ACKS0A_01998					1.0	-1.68369802934163				-1.16594122640107
ucsf_hc.01_1.G217B.00654		0.0222388497340996	1	1	1	0.045457480659897	1	1	1	1	1	1	1	5.86821929807393e-06	0.0292061718139209	ucsf_hc.01_1.G217B.00654				ucsf_hc.01_1.G217B.00654								FA14DRAFT_12844	FA09DRAFT_171443	hypothetical protein		near LTR block	I7I48_00341	ACKS23_02008	ACKS0A_01999					1.0	-0.978391720946625				0.49436953917202
ucsf_hc.01_1.G217B.00655		0.826051806713639	0.3063849457117	0.760722953049603	0.31237017776635	0.214654877197813	0.810404634838893	8.65946775727271e-06	0.018193506372062	0.789473185548081	0.00026943720767025	0.0626473948977872	1	0.00191823212705041	1	ucsf_hc.01_1.G217B.00655	ucsf_hc.01_1.G186AR.05062	ucsf_hc.01_1.H88.04642	ucsf_hc.01_1.H143.04617	ucsf_hc.01_1.G217B.00655	ucsf_hc.01_1.G186AR.05062	BDFG_00975	D8B26_005604	GQ26_0460160	Spsc_03365	OphioH327g1891		FA14DRAFT_4524		hypothetical protein	HISTO_AZ.Contig47-snap.163.final_new	near LTR block	I7I48_00342	ACKS23_02009	ACKS0A_02000					1.0	0.0559961441020693	0.49954524083883	0.0855919170455843	0.298848215149602	-0.231954851155344	0.0382668156373267	0.987981259015586	0.759399498874936	0.109283219853466
ucsf_hc.01_1.G217B.00656		0.575993805436906	0.600219065683166	0.32893604938033	0.477514621715267	0.00436713059573333	0.893295497475708	0.0570255373246094	0.0288108427896659	1	1	1	1	1	1	ucsf_hc.01_1.G217B.00656	ucsf_hc.01_1.G186AR.05064	ucsf_hc.01_1.H88.04643	ucsf_hc.01_1.H143.04620	ucsf_hc.01_1.G217B.00656	ucsf_hc.01_1.G186AR.05064	BDFG_00974	D8B26_005603							hypothetical protein	HISTO_AZ.Contig47.Fgenesh_histo.192.final_new	near LTR block	I7I48_00343	ACKS23_02010	ACKS0A_02001					1.0	0.20354662528319	-0.432007077740691	-0.448743955731034	-0.308133321927424	0.930656235949932	0.0700252104153996	-0.297993520444339	-0.836497993813297
ucsf_hc.01_1.G217B.00657		0.530484869663695	0.252899013185347	0.971531538005937	0.0583908269974109	0.000490462541818753	0.000412777421856829	1	1	1	1	1	1	1	1	ucsf_hc.01_1.G217B.00657	ucsf_hc.01_1.G186AR.05066	ucsf_hc.01_1.H88.04648	ucsf_hc.01_1.H143.04624	ucsf_hc.01_1.G217B.00657	ucsf_hc.01_1.G186AR.05066									hypothetical protein		near LTR block	I7I48_00344	ACKS23_02011	ACKS0A_02002					1.0	0.207033791114972	-1.43432100930117	0.0166238745189076	-1.0734309213543	-1.41939049514683	3.593624766838
ucsf_hc.01_1.G217B.00658		0.00440864234811885	1	1	1	4.13884734004405e-07	1	1	1	1	1	1	1	1	1	ucsf_hc.01_1.G217B.00658				ucsf_hc.01_1.G217B.00658										hypothetical protein		near LTR block	I7I48_00345	ACKS23_02012	ACKS0A_02003					1.0	-1.74553397970577				-2.93652196258951
ucsf_hc.01_1.G217B.00659		0.040459031075312	0.149803492890538	0.0561785314993007	0.00182006434346966	2.15163145416678e-07	0.305552767930956	1	1	1	1	1	1	1	1	ucsf_hc.01_1.G217B.00659	ucsf_hc.01_1.G186AR.05069	ucsf_hc.01_1.H88.04650	ucsf_hc.01_1.H143.04626	ucsf_hc.01_1.G217B.00659	ucsf_hc.01_1.G186AR.05069									hypothetical protein	HISTO_AZ.Contig47-snap.165.final_new	near LTR block	I7I48_00346	ACKS23_02013	ACKS0A_02004					1.0	-1.08901776585026	-4.00464230223403	1.45376159566019	2.5266077286869	-5.82096870426448	-0.487750363163538
ucsf_hc.01_1.G217B.00660		0.000150981066896469	0.630824688992469	0.0150187468693331	0.00800893322855037	1.54277489939777e-07	0.723228359787407	1.87813588081807e-05	1	1	1	1	1	1	1	ucsf_hc.01_1.G217B.00660	ucsf_hc.01_1.G186AR.05068	ucsf_hc.01_1.H88.04651	ucsf_hc.01_1.H143.04627	ucsf_hc.01_1.G217B.00660	ucsf_hc.01_1.G186AR.05068	BDFG_00972								DUF3328 superfamily domain-containing protein, mycelia-enriched transcript	HISTO_AZ.Contig47.Fgenesh_Aspergillus.207.final_new	near LTR block	I7I48_00347	ACKS23_02014	ACKS0A_02005					1.0	-2.4497560776167	0.351776616221734	1.28864705434008	1.55585982934516	-6.19953896275109	-0.0928285943857121	-1.57111143462755
ucsf_hc.01_1.G217B.00661		0.00870873430392807	1	1	1	0.492419009188411	1	0.0106609782404283	7.43860692273696e-16	5.82442162524238e-05	1	0.946225305606206	1	0.0114017179871122	3.90130032609381e-05	ucsf_hc.01_1.G217B.00661				ucsf_hc.01_1.G217B.00661		BDFG_00971	D8B26_002881	GQ26_0110590		OphioH327g3025		FA14DRAFT_150787	FA09DRAFT_321720	mannosyl-oligosaccharide alpha-1,2-mannosidase precursor	HISTO_AZ.Contig47.eannot.1688.final_new	near LTR block	I7I48_00348	ACKS23_02015	ACKS0A_02006					1.0	1.29781825816723				0.217430931973889		-0.499465301955146	3.01591219393822	-3.58315210119958
ucsf_hc.01_1.G217B.00662		0.0714920880953639	1	1	1	1	1	1	1	1	1	1	1	1	1	ucsf_hc.01_1.G217B.00662														hypothetical protein		near LTR block	I7I48_00349	ACKS23_02016	ACKS0A_02007					1.0	1.42114540468695
ucsf_hc.01_1.G217B.00663	GST1	0.000421047814198463	0.0517438582678599	0.00527621486416991	7.26780081463942e-05	5.98419887191982e-06	0.00183792656216377	0.000118565866431258	1	0.952611924172847	0.0221177981896986	0.712706258060072	0.0199554950316954	0.00390245858329476	2.23084871967532e-06	ucsf_hc.01_1.G217B.00663	ucsf_hc.01_1.G186AR.05073	ucsf_hc.01_1.H88.04653	ucsf_hc.01_1.H143.04629	ucsf_hc.01_1.G217B.00663	ucsf_hc.01_1.G186AR.05073	BDFG_00968		GQ26_0131930	Spsc_01242	OphioH327g5759	orf19.155	FA14DRAFT_161998	FA09DRAFT_338127	glutathione transferase	HISTO_AZ.Contig47.eannot.1689.final_new	near LTR block	I7I48_00350	ACKS23_02017	ACKS0A_02008					1.0	-1.80910981274143	-4.14079217928443	-4.37531396842157	-7.41677562242104	-2.4393424787985	-2.24152256133387	-1.06027009372158		0.0404546576102245
ucsf_hc.01_1.G217B.00664		0.000321738293024105	0.0180996959656014	0.0482088132890232	0.00842395882478142	0.0350224647847832	0.00979614178764679	4.35443083668721e-06	6.18080185536754e-11	0.98262058095952	0.000409083898814021	0.301658401965862	0.0577362851778179	0.000104530352898964	0.000328659529583294	ucsf_hc.01_1.G217B.00664	ucsf_hc.01_1.G186AR.05074	ucsf_hc.01_1.H88.04654	ucsf_hc.01_1.H143.04630	ucsf_hc.01_1.G217B.00664	ucsf_hc.01_1.G186AR.05074	BDFG_00967	D8B26_002880	GQ26_0110580	Spsc_14039	OphioH327g2075	orf19.5639	FA14DRAFT_39255	FA09DRAFT_327823	histidinol dehydrogenase	HISTO_AZ.Contig47.eannot.1643.final_new	near LTR block	I7I48_00351	ACKS23_02018	ACKS0A_02009					1.0	-1.55150115436527	-2.14415466433362	-0.573799080411947	-1.38278279101665	-0.401515620823322	0.570525369991058	1.30923070046585	1.97273629817063	-0.00643982706165946
ucsf_hc.01_1.G217B.00665		0.530665094069142	1	1	1	0.80793403576443	1	1.4339125385375e-06	1	1	1	0.487791486610754	1	0.100848207547372	0.000522199402498417	ucsf_hc.01_1.G217B.00665				ucsf_hc.01_1.G217B.00665		BDFG_00966				OphioH327g6149		FA14DRAFT_138920	FA09DRAFT_327827	amyloid beta-peptide binding protein, 3-hydroxyacyl-CoA dehydrogenase type-II	HISTO_AZ.Contig47.eannot.1645.final_new	near LTR block	I7I48_00352	ACKS23_02019	ACKS0A_02010					1.0	0.194332272713934				-0.078939386851677		-2.12749927487331
ucsf_hc.01_1.G217B.00666	UTP11	0.336971899629789	0.836196914492832	0.277829426653531	0.676506189151017	0.00564058967170344	0.204323050718063	0.00115427088576893	0.0646973042991098	0.00964352606830896	0.899188554245389	0.15276906749052	0.0174565057611039	8.65527966582532e-05	1	ucsf_hc.01_1.G217B.00666	ucsf_hc.01_1.G186AR.05076	ucsf_hc.01_1.H88.04656	ucsf_hc.01_1.H143.04631	ucsf_hc.01_1.G217B.00666	ucsf_hc.01_1.G186AR.05076	BDFG_00965	D8B26_002879	GQ26_0110570	Spsc_14682	OphioH327g2048	orf19.2386	FA14DRAFT_110852		U3 small nucleolar RNA-associated protein	HISTO_AZ.Contig47.eannot.1690.final_new	near LTR block	I7I48_00353	ACKS23_02020	ACKS0A_02011					1.0	-0.280002351861129	-0.185216136140694	-0.391027972338831	-0.123350019566543	-0.781576877480379	0.230843038563459	0.587980864811169	-0.836086932300386	1.0178567962661
ucsf_hc.01_1.G217B.00667	CMC1	0.10937299161692	0.761500124459994	0.432030732614359	0.251995308117259	0.00259094251805801	0.0246053633377303	0.001091551572532	0.182049764174536	0.0732274125622098	0.0100421562447159	0.295354246800134	1	5.58286263295614e-05	0.448813880431848	ucsf_hc.01_1.G217B.00667	ucsf_hc.01_1.G186AR.05077	ucsf_hc.01_1.H88.04657	ucsf_hc.01_1.H143.04632	ucsf_hc.01_1.G217B.00667	ucsf_hc.01_1.G186AR.05077	BDFG_00964	D8B26_002878	GQ26_0110560	Spsc_14675	OphioH327g2045		FA14DRAFT_116402	FA09DRAFT_330090	Cmc1 superfamily domain-containing protein	HISTO_AZ.Contig47.eannot.1646.final_new	near LTR block	I7I48_00354	ACKS23_02021	ACKS0A_02012					1.0	-0.557799574297983	-0.203597813997064	-0.300840995674514	0.382169292081787	-0.786958371193936	-0.583035180296672	0.611541568622989	0.48248405039048	0.687501767595293
ucsf_hc.01_1.G217B.00668	TAF9	0.984174925203385	0.845178203566617	0.384229347264448	0.018659396728995	0.0164499183495615	0.292230438304698	0.00266727612049132	0.106423113120909	0.360110019511841	1	1	0.0261498023631294	1	0.130843592524989	ucsf_hc.01_1.G217B.00668	ucsf_hc.01_1.G186AR.05079	ucsf_hc.01_1.H88.04659	ucsf_hc.01_1.H143.04634	ucsf_hc.01_1.G217B.00668	ucsf_hc.01_1.G186AR.05079	BDFG_00963	D8B26_002877	GQ26_0110550			orf19.1111		FA09DRAFT_317517	transcription initiation factor TFIID subunit 9	HISTO_AZ.Contig47.Fgenesh_Aspergillus.5.final_new	near LTR block	I7I48_00355	ACKS23_02022	ACKS0A_02013					1.0	0.00562393134153716	0.161894579273577	0.36811312559237	1.6197496618574	0.675073505036416	-0.247103455743221	0.456310694128721	0.490635843807242	-0.305793808640405
ucsf_hc.01_1.G217B.00669	SMP2	0.446567137135074	0.352529671312076	0.0509691306263578	0.0472755351176334	0.529636406465972	0.525973816342185	0.00436884187063631	0.445638297168119	0.714810750746196	1	0.82637237517121	0.515955207470659	1	1	ucsf_hc.01_1.G217B.00669	ucsf_hc.01_1.G186AR.05080	ucsf_hc.01_1.H88.04660	ucsf_hc.01_1.H143.04635	ucsf_hc.01_1.G217B.00669	ucsf_hc.01_1.G186AR.05080	BDFG_00962	D8B26_002824	GQ26_0110540		OphioH327g2043	orf19.1462			nuclear elongation and deformation protein	HISTO_AZ.Contig47.eannot.1692.final_new	near LTR block	I7I48_00356	ACKS23_02023	ACKS0A_02014					1.0	-0.178009509429549	-0.336406039446411	-0.450684882427272	-0.606439031872801	-0.108652873351151	0.09972690824815	-0.270383081787046	-1.36707686080556	0.125798969125977
ucsf_hc.01_1.G217B.00670		0.00595942992352764	1	1	1	0.00486303850593149	1	1	1	1	1	1	1	1	1	ucsf_hc.01_1.G217B.00670				ucsf_hc.01_1.G217B.00670										hypothetical protein		near LTR block	I7I48_00357	ACKS23_02024	ACKS0A_02015					1.0	2.59805649746524				1.9004592665677
ucsf_hc.01_1.G217B.00671		0.000187166587155164	1	1	1	1	1	1	1	1	1	1	1	1	1	ucsf_hc.01_1.G217B.00671														hypothetical protein		in LTR block	I7I48_00358	ACKS23_02025	ACKS0A_02016					1.0	4.07741140619909
ucsf_hc.01_1.G217B.00672		0.000217631104214116	1	1	1	2.95132418170703e-06	1	1	1	1	1	1	1	1	1	ucsf_hc.01_1.G217B.00672				ucsf_hc.01_1.G217B.00672										hypothetical protein		transposon	I7I48_00359	ACKS23_02026	ACKS0A_02017					1.0	6.38273989355771				6.96579148277287
ucsf_hc.01_1.G217B.00673		0.0444596756660226	1	1	1	1.90674323806842e-05	1	1	1	1	1	1	1	1	1	ucsf_hc.01_1.G217B.00673				ucsf_hc.01_1.G217B.00673										hypothetical protein		in LTR block	I7I48_00360	ACKS23_02027	ACKS0A_02018					1.0	1.74718360262321				2.69817154854999
ucsf_hc.01_1.G217B.00674		0.000155447429910684	1	1	1	4.01158466270534e-05	1	1	1	1	1	1	1	1	1	ucsf_hc.01_1.G217B.00674				ucsf_hc.01_1.G217B.00674										hypothetical protein		in LTR block	I7I48_00361	ACKS23_02028	ACKS0A_02019					1.0	4.04981538887488				4.17324268858014
ucsf_hc.01_1.G217B.00675		0.000588397828468606	1	1	1	2.04436929108141e-06	1	1	1	1	1	1	1	1	1	ucsf_hc.01_1.G217B.00675				ucsf_hc.01_1.G217B.00675										hypothetical protein		transposon	I7I48_00362	ACKS23_02029	ACKS0A_02020					1.0	3.99239037661758				5.77444703229802
ucsf_hc.01_1.G217B.00676		1	1	1	1	4.39252019179013e-05	1	1	1	1	1	1	1	1	1					ucsf_hc.01_1.G217B.00676										hypothetical protein		transposon	I7I48_00007	ACKS23_01674	ACKS0A_10650					1.0					7.77936595125603
ucsf_hc.01_1.G217B.00679		0.553357312781093	1	1	1	0.000790330742088143	1	1	1	1	1	1	1	1	1	ucsf_hc.01_1.G217B.00679				ucsf_hc.01_1.G217B.00679										hypothetical protein		near LTR block	I7I48_12179	ACKS23_11769	ACKS0A_12204					1.0	0.300701488974168				1.60254711843405
ucsf_hc.01_1.G217B.00681		0.00797473271506943	1	1	1	0.355388432277547	1	0.00357750848301026	0.312696655103735	1	1	1	1	1	1	ucsf_hc.01_1.G217B.00681				ucsf_hc.01_1.G217B.00681		BDFG_03010	D8B26_006760							hypothetical protein	HISTO_BI.Contig285-snap.3.final_new	near LTR block	I7I48_12177	ACKS23_11767	ACKS0A_12202					1.0	-1.22165001695855				0.269756563766299		-0.970847352790297	0.767759609077282
ucsf_hc.01_1.G217B.00682		0.000485072827048215	1	1	1	0.183465466825163	1	1	1	1	1	1	1	1	1	ucsf_hc.01_1.G217B.00682				ucsf_hc.01_1.G217B.00682										hypothetical protein	HISTO_BI.Contig285.Fgenesh_Neurospora.20.final_new	near LTR block	I7I48_12178	ACKS23_11768	ACKS0A_12203					1.0	-2.38580130859257				-0.723646162549126
ucsf_hc.01_1.G217B.00683		0.0306401649703269	1	1	1	0.76451811836427	1	1	1	1	1	1	1	1	1	ucsf_hc.01_1.G217B.00683				ucsf_hc.01_1.G217B.00683										hypothetical protein		near LTR block	I7I48_12176	ACKS23_11766	ACKS0A_12201					1.0	-1.56298182113531				-0.159114892848152
ucsf_hc.01_1.G217B.00684		0.000471804796973536	1	1	1	0.00624500751258875	1	1	1	1	1	1	1	1	1	ucsf_hc.01_1.G217B.00684				ucsf_hc.01_1.G217B.00684										hypothetical protein	HISTO_BI.Contig285.Fgenesh_histo.16.final_new	near LTR block	I7I48_12175	ACKS23_11765	ACKS0A_12200					1.0	-1.47383375159687				-0.617560246307711
ucsf_hc.01_1.G217B.00685		0.0315537906614329	1	0.0485368532836319	0.104073449487537	0.832174985327036	1	1.63439217463678e-05	0.00184286332891007	1	0.0063505457292944	0.0469849580380066	1	1	1	ucsf_hc.01_1.G217B.00685		ucsf_hc.01_1.H88.07122	ucsf_hc.01_1.H143.09113	ucsf_hc.01_1.G217B.00685		BDFG_06769	D8B26_000004		Spsc_06980	OphioH327g7282				hypothetical protein	HISTO_BI.Contig285.Fgenesh_histo.18.final_new	near LTR block	I7I48_12173	ACKS23_11763	ACKS0A_12198					1.0	-0.591231707387948		1.16396576048549	0.895447781301004	-0.0505294741509843		-1.96437661010427	0.971867879973839
ucsf_hc.01_1.G217B.00686		0.031679849090519	1	1	1	0.014532216309579	1	1	1	1	1	1	1	1	1	ucsf_hc.01_1.G217B.00686				ucsf_hc.01_1.G217B.00686										hypothetical protein	HISTO_BI.Contig285.Fgenesh_Neurospora.26.final_new	near LTR block	I7I48_12174	ACKS23_11764	ACKS0A_12199					1.0	-1.51235744663889				4.21386913969495
ucsf_hc.01_1.G217B.00687		0.697246038698347	1	1	1	0.0308009166068784	1	1	1	1	1	1	1	1	1	ucsf_hc.01_1.G217B.00687				ucsf_hc.01_1.G217B.00687										hypothetical protein	HISTO_BI.Contig285-snap.7.final_new	near LTR block	I7I48_12172	ACKS23_11762	ACKS0A_12197					1.0	0.145801599604374				0.653248496499154
ucsf_hc.01_1.G217B.00688		0.445854194741153	0.161280952740876	0.0220325904993819	0.0415284590422717	0.00429667525623103	0.0137274161528205	1	1	1	1	1	1	1	1	ucsf_hc.01_1.G217B.00688	ucsf_hc.01_1.G186AR.10533	ucsf_hc.01_1.H88.05640	ucsf_hc.01_1.H143.11998	ucsf_hc.01_1.G217B.00688	ucsf_hc.01_1.G186AR.10533									hypothetical protein		near LTR block	I7I48_12171	ACKS23_11761	ACKS0A_12196					1.0	0.195224365856076	0.771177080292822	0.733765733933746	-0.632620376444081	-0.601407976461768	0.839385140419044
ucsf_hc.01_1.G217B.00689		0.00100390808734867	1	0.00890187046091781	0.0187560997813134	1.37750220749936e-05	1	1	1	0.00138005961185022	1	1	1	1	1	ucsf_hc.01_1.G217B.00689		ucsf_hc.01_1.H88.05641	ucsf_hc.01_1.H143.11997	ucsf_hc.01_1.G217B.00689				GQ26_0040100						hypothetical protein	HISTO_BI.Contig285.eannot.1099.final_new	near LTR block	I7I48_12170	ACKS23_11760	ACKS0A_12195					1.0	-1.30726882244764		-1.2167030608263	0.793285162929142	-2.02324130388084				2.8848293953458
ucsf_hc.01_1.G217B.00690		0.587874724275178	1	1	1	0.016347181948021	1	1	1	1	1	1	1	1	1	ucsf_hc.01_1.G217B.00690				ucsf_hc.01_1.G217B.00690										hypothetical protein	HISTO_BI.Contig285.eannot.1116.final_new	near LTR block	I7I48_12169	ACKS23_11759	ACKS0A_12194					1.0	-0.361793617246091				1.4023154061546
ucsf_hc.01_1.G217B.00691		1	1	1	1	0.0052129810646609	1	1	1	1	1	1	1	1	1					ucsf_hc.01_1.G217B.00691										hypothetical protein		near LTR block	I7I48_12168	ACKS23_11758	ACKS0A_12193					1.0					1.83036259917029
ucsf_hc.01_1.G217B.00692		0.420280579990803	1	1	1	0.00505875346196432	1	1	1	1	1	1	1	1	1	ucsf_hc.01_1.G217B.00692				ucsf_hc.01_1.G217B.00692										hypothetical protein		near LTR block	I7I48_12166	ACKS23_11756	ACKS0A_12191					1.0	-0.545478918755437				1.80590510434255
ucsf_hc.01_1.G217B.00693		0.0450609222540613	1	1	1	1	1	1	1	1	1	1	1	1	1	ucsf_hc.01_1.G217B.00693														hypothetical protein		near LTR block	I7I48_12167	ACKS23_11757	ACKS0A_12192					1.0	1.56050390466432
ucsf_hc.01_1.G217B.00694		0.150214322190173	1	1	1	0.449393162494339	1	5.6801217004459e-05	1	1	1	1	1	0.38930679849344	1	ucsf_hc.01_1.G217B.00694				ucsf_hc.01_1.G217B.00694		BDFG_08229						FA14DRAFT_153677		protein kinase domain-containing protein	HISTO_BI.Contig285.Fgenesh_histo.27.final_new	near LTR block	I7I48_12165	ACKS23_11755	ACKS0A_12190					1.0	0.626377890317465				0.243586365197567		1.03630082375115
ucsf_hc.01_1.G217B.00696		0.374284627653221	1	1	1	1	1	1	1	1	1	1	1	1	1	ucsf_hc.01_1.G217B.00696														hypothetical protein		near LTR block	I7I48_12163	ACKS23_11753	ACKS0A_12188					1.0	-0.744894940775876
ucsf_hc.01_1.G217B.00697		0.165399627567205	1	1	1	0.943991876280412	1	1	1	1	1	1	1	1	1	ucsf_hc.01_1.G217B.00697				ucsf_hc.01_1.G217B.00697										hypothetical protein		near LTR block	I7I48_12162	ACKS23_11752	ACKS0A_12187					1.0	0.843169455640373				-0.0361530896993629
ucsf_hc.01_1.G217B.00698		0.128193716978608	0.677021718084358	0.175342843666742	0.364229245375431	0.0848992504468086	0.0299538424209328	5.12213294821377e-05	0.133182589696152	0.211391716081472	1	1	1	1	1	ucsf_hc.01_1.G217B.00698	ucsf_hc.01_1.G186AR.08666	ucsf_hc.01_1.H88.03699	ucsf_hc.01_1.H143.10187	ucsf_hc.01_1.G217B.00698	ucsf_hc.01_1.G186AR.08666	BDFG_06334	D8B26_003025	GQ26_0102450						hypothetical protein	HISTO_BI.Contig285.Fgenesh_Aspergillus.43.final_new	near LTR block	I7I48_12161	ACKS23_11751	ACKS0A_12186					1.0	0.518943631920383	-0.518616253827723	0.459916466009902	0.323350653863547	0.328002782547851	-0.469581155546778	-1.51612943720834	-0.505536382925095	-0.354238044691508
ucsf_hc.01_1.G217B.00699	SDS3	0.0379207507697597	0.53755585780015	0.0980904891056524	0.322042137206984	0.00350986227025496	0.0541643502303619	0.00150967464359497	0.180316481685566	0.0335523874088732	0.00152524652050539	0.156694992927538	1	1	1	ucsf_hc.01_1.G217B.00699	ucsf_hc.01_1.G186AR.08665	ucsf_hc.01_1.H88.03698	ucsf_hc.01_1.H143.10186	ucsf_hc.01_1.G217B.00699	ucsf_hc.01_1.G186AR.08665	BDFG_06335	D8B26_003024	GQ26_0102440	Spsc_04810	OphioH327g7604				deacetylase complex subunit Sds3	HISTO_BI.Contig285.eannot.1117.final_new	near LTR block	I7I48_12160	ACKS23_11750	ACKS0A_12185					1.0	0.571345379172715	0.260515272228027	-0.357473965875018	0.259653004492357	0.724239643663217	0.300493331496902	-0.366291569567436	0.552827449702745	-0.601979156929899
ucsf_hc.01_1.G217B.00700		0.0291079875976955	0.0346357610915945	0.00330099289945789	0.00282574552232273	0.222548096798668	0.000110965733480309	3.06778915725605e-07	0.986375315613722	0.00590443679010517	0.103548861445396	0.00174778855019108	1	1	0.520559370675475	ucsf_hc.01_1.G217B.00700	ucsf_hc.01_1.G186AR.08664	ucsf_hc.01_1.H88.03697	ucsf_hc.01_1.H143.10185	ucsf_hc.01_1.G217B.00700	ucsf_hc.01_1.G186AR.08664	BDFG_06336	D8B26_003020	GQ26_0102430	Spsc_04807	OphioH327g7603			FA09DRAFT_27459	methyltransferase	HISTO_BI.Contig285-snap.13.final_new	near LTR block	I7I48_12159	ACKS23_11749	ACKS0A_12184					1.0	-1.30466585690293	-1.78999302457342	-1.6033523686497	-1.51810063996016	-0.451556961595624	-3.71922992479406	-4.12409240229965	0.00930017198191724	-1.55587859257464
ucsf_hc.01_1.G217B.00701		0.164657997013637	0.714920198931862	0.466905996824002	0.00298112022393445	0.0348334018198363	0.126739864036306	4.16174433425049e-05	1	0.0485530435106882	1	1	1	1	1	ucsf_hc.01_1.G217B.00701	ucsf_hc.01_1.G186AR.08663	ucsf_hc.01_1.H88.03696	ucsf_hc.01_1.H143.10184	ucsf_hc.01_1.G217B.00701	ucsf_hc.01_1.G186AR.08663	BDFG_06337		GQ26_0102410						extracellular serine-threonine rich protein	HISTO_BI.Contig285.Fgenesh_histo.25.final_new	near LTR block	I7I48_12158	ACKS23_11748	ACKS0A_12183					1.0	-0.558366639351082	-0.719784792824866	-0.484587067116061	2.14514152346566	-0.833518698142	0.458086344493441	1.11109627053789		-1.80309519261786
ucsf_hc.01_1.G217B.00702		0.000880000906137115	0.0381538113998819	0.754159383437475	0.00878986195302809	0.00276602424319017	0.0134074410936808	1	0.538851053955969	0.118823876218864	0.591794451033305	0.0187742337611605	1	1	1	ucsf_hc.01_1.G217B.00702	ucsf_hc.01_1.G186AR.08662	ucsf_hc.01_1.H88.03695	ucsf_hc.01_1.H143.10181	ucsf_hc.01_1.G217B.00702	ucsf_hc.01_1.G186AR.08662		D8B26_001704	GQ26_0020310	Spsc_05095	OphioH327g0386				hypothetical protein	HISTO_BI.Contig285.Fgenesh_Aspergillus.5.final_new	near LTR block	I7I48_12157	ACKS23_11747	ACKS0A_12182	Ryp1_ChIP				1.0	1.60296000968718	-2.24441929298722	-0.249326577033294	-1.81884510385604	1.129119935549	-1.54270617692951		-0.248256895563329	1.02948820132088
ucsf_hc.01_1.G217B.00703		0.0570717837587616	1	1	1	0.81564836354923	1	1	1	1	1	1	1	1	1	ucsf_hc.01_1.G217B.00703				ucsf_hc.01_1.G217B.00703										hypothetical protein		near LTR block	I7I48_12156	ACKS23_11746	ACKS0A_12181					1.0	1.17576435344173				0.124612085356278
ucsf_hc.01_1.G217B.00704		0.00449334405940553	1	1	1	1	1	1	1	1	1	1	1	1	1	ucsf_hc.01_1.G217B.00704														hypothetical protein		near LTR block	I7I48_12155	ACKS23_11745	ACKS0A_12180					1.0	4.14376692781921
ucsf_hc.01_1.G217B.00706		0.483373796174239	0.264922239542594	0.00089573144341016	0.000525895930350311	3.60206915784297e-05	0.198862989903562	0.224904756334179	0.608724367902582	0.718807511033115	1	1	1	1	1	ucsf_hc.01_1.G217B.00706	ucsf_hc.01_1.G186AR.08655	ucsf_hc.01_1.H88.03691	ucsf_hc.01_1.H143.10177	ucsf_hc.01_1.G217B.00706	ucsf_hc.01_1.G186AR.08655	BDFG_06339	D8B26_003018	GQ26_0102390						hypothetical protein	HISTO_BI.Contig285.fgenesh_plus.15.final_new		I7I48_12153	ACKS23_11743	ACKS0A_12178	Ryp1_ChIP	Ryp2_ChIP	Ryp3_ChIP		1.0	-0.182758464708118	-0.824592091183313	-1.36417200458399	-2.23833246219868	1.21763983352927	0.323064950572234	0.0919592912667913	0.180114243489668	0.138855825227642
ucsf_hc.01_1.G217B.00707		0.145703786063562	0.338685845979262	1	1	0.00320573187188116	1	1	1	1	1	1	1	1	1	ucsf_hc.01_1.G217B.00707	ucsf_hc.01_1.G186AR.08654			ucsf_hc.01_1.G217B.00707										hypothetical protein			I7I48_12152	ACKS23_11742	ACKS0A_12177					1.0	1.1645245812216	-0.669532417891474			1.78368569829899
ucsf_hc.01_1.G217B.00708		0.11603880700451	0.0452016049553608	0.00698945714151857	0.00171053377130929	4.25130165762415e-07	0.00798633519424638	0.0103874301732444	0.958944993362075	0.000302353933335257	1	1	1	1	1	ucsf_hc.01_1.G217B.00708	ucsf_hc.01_1.G186AR.08653	ucsf_hc.01_1.H88.03689	ucsf_hc.01_1.H143.10176	ucsf_hc.01_1.G217B.00708	ucsf_hc.01_1.G186AR.08653	BDFG_06341	D8B26_003017	GQ26_0102370						hypothetical protein	HISTO_BI.Contig285.Fgenesh_histo.36.final_new		I7I48_12151	ACKS23_11741	ACKS0A_12176	Ryp1_ChIP	Ryp2_ChIP	Ryp3_ChIP		1.0	0.843173377006582	-2.15080291318646	-1.17558688770856	-2.17599284195786	2.67576758771375	2.11074220137904	-0.515893751850668	-0.0566459898960177	-2.44853994259678
ucsf_hc.01_1.G217B.00709		0.0115664337452529	1	1	1	0.00121863453684829	1	1	1	1	1	1	1	1	1	ucsf_hc.01_1.G217B.00709				ucsf_hc.01_1.G217B.00709										hypothetical protein			I7I48_12150	ACKS23_11740	ACKS0A_12175					1.0	2.35733922568308				1.82862924537455
ucsf_hc.01_1.G217B.00710		0.000842176103599459	0.013833119093739	0.00021850685119158	0.000124701220007584	4.84692468622866e-06	0.000171550946084554	5.90358639254948e-07	0.000242645867369273	0.00440131652310256	4.80571137792829e-05	0.0548044749460894	1	1	1	ucsf_hc.01_1.G217B.00710	ucsf_hc.01_1.G186AR.08651	ucsf_hc.01_1.H88.03686	ucsf_hc.01_1.H143.10174	ucsf_hc.01_1.G217B.00710	ucsf_hc.01_1.G186AR.08651	BDFG_06343	D8B26_003016	GQ26_0102360	Spsc_02591	OphioH327g1273				hypothetical protein	HISTO_BI.Contig285.eannot.1102.final_new		I7I48_12149	ACKS23_11739	ACKS0A_12174	Ryp1_ChIP	Ryp2_ChIP	Ryp3_ChIP		1.0	-2.20791746341392	-4.74435698721589	-3.8371748262399	-3.79716837691108	-2.36774806558234	-2.06197488182804	-2.31426513269598	-0.840865467072529	-2.43025369833061
ucsf_hc.01_1.G217B.00711		0.00855780701701013	1	1	1	0.0131375381020274	1	0.00197715330933455	0.000320877586699847	0.221078661484613	0.000224440974467894	0.095507273961044	0.055776418625115	0.0027392427793432	0.226992607933449	ucsf_hc.01_1.G217B.00711				ucsf_hc.01_1.G217B.00711		BDFG_06345	D8B26_003014	GQ26_0073010	Spsc_02592	OphioH327g1272	orf19.3259	FA14DRAFT_129236	FA09DRAFT_313403	signal peptidase I, signal sequence processing protein SEC11	HISTO_BI.Contig285.eannot.1104.final_new		I7I48_12148	ACKS23_11738	ACKS0A_12173					1.0	0.937501444822432				-0.51689731160894		0.370353839607725	-1.00814382110579	-0.470296374199488
ucsf_hc.01_1.G217B.00713		0.000768778532464474	0.17456328227853	0.844937689193518	0.285904238855856	7.86197754694125e-05	0.221494937339032	0.373924931506928	0.00156108142115743	0.591769819554825	0.696571344906457	0.0618698674332992	1	1	0.0414178787814836	ucsf_hc.01_1.G217B.00713	ucsf_hc.01_1.G186AR.08648	ucsf_hc.01_1.H88.03682	ucsf_hc.01_1.H143.10171	ucsf_hc.01_1.G217B.00713	ucsf_hc.01_1.G186AR.08648	BDFG_06346	D8B26_003013	GQ26_0073000	Spsc_02630	OphioH327g1258			FA09DRAFT_328459	ubiquitin-conjugating enzyme	HISTO_BI.Contig285.eannot.1103.final_new		I7I48_12146	ACKS23_11736	ACKS0A_12171					1.0	1.59087891002446	-1.36120602307347	-0.0567172546403576	-0.383883930843381	-1.23497116114708	0.270341665854662	-0.0829983058216293	0.826243337558006	0.176837429991203
ucsf_hc.01_1.G217B.00714		0.0142517953156884	0.0180996959656014	0.845027457978356	0.374887388935454	0.000220411290772415	0.530512643897969	3.50430673363311e-05	1	1	1	1	1	1	1	ucsf_hc.01_1.G217B.00714	ucsf_hc.01_1.G186AR.08647	ucsf_hc.01_1.H88.03681	ucsf_hc.01_1.H143.10169	ucsf_hc.01_1.G217B.00714	ucsf_hc.01_1.G186AR.08647	BDFG_06756								protein kinase	HISTO_BI.Contig285.Fgenesh_histo.5.final_new		I7I48_12144	ACKS23_11734	ACKS0A_12169					1.0	-0.964251497417052	-4.31004593964891	-0.0665565404095281	0.35917660343023	-1.60960820241437	-0.114383411722129	-1.85539335529596
ucsf_hc.01_1.G217B.00715		1	1	1	1	0.00177672303641577	1	1	1	1	1	1	1	1	1					ucsf_hc.01_1.G217B.00715										hypothetical protein			I7I48_12145	ACKS23_11735	ACKS0A_12170					1.0					-2.46665099610228
ucsf_hc.01_1.G217B.00716		0.270456631129309	1	1	1	0.901076787902538	1	1	1	1	1	1	1	0.312557661021659	1	ucsf_hc.01_1.G217B.00716				ucsf_hc.01_1.G217B.00716								FA14DRAFT_162662		hypothetical protein			I7I48_12143	ACKS23_11733	ACKS0A_12168					1.0	-0.675248462639905				0.066210999867014
ucsf_hc.01_1.G217B.00717	GYP3	0.0920122042953766	0.566008581324802	0.0780909378233985	0.372831853727792	0.000207725587194125	0.343785122991798	0.0128134484549217	0.139279179517377	0.0219655445239624	0.00902087568085824	0.0520425630241678	0.0021122379111043	1	1	ucsf_hc.01_1.G217B.00717	ucsf_hc.01_1.G186AR.08645	ucsf_hc.01_1.H88.03679	ucsf_hc.01_1.H143.10167	ucsf_hc.01_1.G217B.00717	ucsf_hc.01_1.G186AR.08645	BDFG_06347	D8B26_003012	GQ26_0072990	Spsc_02621	OphioH327g1262	orf19.578			GTPase activating protein gyp3	HISTO_BI.Contig285.eannot.1106.final_new	near LTR block	I7I48_12142	ACKS23_11732	ACKS0A_12167					1.0	-0.500375643622847	-0.333047614669947	-0.47777743357833	-0.293520453322989	-1.02633825862426	0.184784139239063	-0.256810926400322	0.557415318561561	-0.835294700042461
ucsf_hc.01_1.G217B.00718		0.0461841428681374	0.871260594985592	0.000350375696541754	0.0431240831315448	0.520797127869589	0.0239858398949378	1	1	1	1	1	1	1	1	ucsf_hc.01_1.G217B.00718	ucsf_hc.01_1.G186AR.08644	ucsf_hc.01_1.H88.03678	ucsf_hc.01_1.H143.10166	ucsf_hc.01_1.G217B.00718	ucsf_hc.01_1.G186AR.08644									no significant blast hit	HISTO_BI.Contig285.eannot.1123.final_new	near LTR block	I7I48_12141	ACKS23_11731	ACKS0A_12166	Ryp1_ChIP		Ryp3_ChIP	Ryp4_ChIP	1.0	0.791803593713177	0.190790755498314	2.95719477550771	0.953030578035661	-0.144693418204045	-0.596993145681343
ucsf_hc.01_1.G217B.00719		0.315254144422421	1	1	1	0.760689964211981	1	1	1	1	1	1	1	1	1	ucsf_hc.01_1.G217B.00719				ucsf_hc.01_1.G217B.00719										hypothetical protein		near LTR block	I7I48_12140	ACKS23_11730	ACKS0A_12165					1.0	0.676011754555208				-0.124523764723486
ucsf_hc.01_1.G217B.00720		0.0202911658833738	0.439702750987072	0.00654723407131436	0.938494926494933	0.540184820277196	0.00338016555178667	0.000741899937415791	1	0.000711973142159735	0.296257679570236	0.00571068460331047	0.0549935433182139	5.10039219933808e-06	1	ucsf_hc.01_1.G217B.00720	ucsf_hc.01_1.G186AR.08641	ucsf_hc.01_1.H88.03676	ucsf_hc.01_1.H143.10164	ucsf_hc.01_1.G217B.00720	ucsf_hc.01_1.G186AR.08641	BDFG_06348		GQ26_0060280	Spsc_09849	OphioH327g0860	orf19.1415	FA14DRAFT_30082		ferric-chelate reductase	HISTO_BI.Contig285.Fgenesh_Aspergillus.37.final_new	near LTR block	I7I48_12139	ACKS23_11729	ACKS0A_12164	Ryp1_ChIP		Ryp3_ChIP	Ryp4_ChIP	1.0	0.773038862304009	0.538904238541038	1.1734916232426	-0.021263038638784	0.117380435355768	-1.05995733013277	0.51281765269375		-2.34874206354445
ucsf_hc.01_1.G217B.00721		0.176766094263569	0.41376984371836	0.019489650142647	0.0203922250850112	0.280812757217974	0.0389626794692795	1	1	0.259084796904777	1	0.0796793018634897	1	1	1	ucsf_hc.01_1.G217B.00721	ucsf_hc.01_1.G186AR.08640	ucsf_hc.01_1.H88.03675	ucsf_hc.01_1.H143.10162	ucsf_hc.01_1.G217B.00721	ucsf_hc.01_1.G186AR.08640			GQ26_0060290		OphioH327g5758				branchpoint-bridging protein		near LTR block	I7I48_12138	ACKS23_11728	ACKS0A_12163					1.0	0.333524720414456	0.387214727728863	0.762259437295257	1.14887189133986	-0.188685108142408	0.418201362321793			0.382945825760212
ucsf_hc.01_1.G217B.00722		0.445849338303483	0.077207679781128	0.0451951538269814	0.0696170427250755	0.16384584666404	0.850159211175179	2.39923537692735e-05	0.000191023482276802	0.753174102108937	0.0293496130052339	0.398069970874547	0.305344967147057	0.000415905343270244	0.248935204814798	ucsf_hc.01_1.G217B.00722	ucsf_hc.01_1.G186AR.08639	ucsf_hc.01_1.H88.03674	ucsf_hc.01_1.H143.10161	ucsf_hc.01_1.G217B.00722	ucsf_hc.01_1.G186AR.08639	BDFG_06350	D8B26_003266	GQ26_0060300	Spsc_12009	OphioH327g0342	orf19.2898	FA14DRAFT_120626	FA09DRAFT_312429	anion exchange family protein	HISTO_BI.Contig285.genewise.13.final_new	near LTR block	I7I48_12137	ACKS23_11727	ACKS0A_12162					1.0	-0.258793722427478	-0.960906072869509	-0.656269570154281	-0.777595936154195	-0.463064228025145	-0.0346329562019854	0.838367439506109	-1.27845115003108	0.166623330640367
ucsf_hc.01_1.G217B.00723		0.897457585156836	1	1	1	0.0102896143126188	1	1	1	1	1	1	1	1	1	ucsf_hc.01_1.G217B.00723				ucsf_hc.01_1.G217B.00723										hypothetical protein		near LTR block	I7I48_12136	ACKS23_11726	ACKS0A_12161					1.0	-0.0855984281664693				-2.8311982612559
ucsf_hc.01_1.G217B.00724		0.045660434115795	0.558903574955374	0.112134339442004	0.431011375653378	0.183524736537492	0.0300922990979729	3.74199483932038e-05	0.024483721693064	0.000814987499047059	0.136975052025598	0.917299762273992	0.00176823086346061	0.816258408652636	0.0870391064508601	ucsf_hc.01_1.G217B.00724	ucsf_hc.01_1.G186AR.08636	ucsf_hc.01_1.H88.03673	ucsf_hc.01_1.H143.10160	ucsf_hc.01_1.G217B.00724	ucsf_hc.01_1.G186AR.08636	BDFG_06351	D8B26_003267	GQ26_0060210	Spsc_09364	OphioH327g0911	orf19.6652	FA14DRAFT_160680	FA09DRAFT_311527	ATP-dependent RNA helicase DBP8	HISTO_BI.Contig285.eannot.1110.final_new	near LTR block	I7I48_12135	ACKS23_11725	ACKS0A_12160					1.0	0.599479436832913	-0.277499735778354	0.366306612579615	0.208026613211589	-0.314967648497912	-0.547370099014082	0.819670904921839	-0.877821927521415	1.78571192543953
ucsf_hc.01_1.G217B.00725		0.00322179348096898	1	1	1	0.149022588062178	1	1	1	1	1	1	1	1	1	ucsf_hc.01_1.G217B.00725				ucsf_hc.01_1.G217B.00725										hypothetical protein		near LTR block	I7I48_12134	ACKS23_11724	ACKS0A_12159					1.0	-2.81963350956027				-1.7415154150886
ucsf_hc.01_1.G217B.00726		0.797019994564192	0.206450859114539	0.658055317472598	1	0.912311974993213	0.461132813735405	1	1	1	1	1	1	1	1	ucsf_hc.01_1.G217B.00726	ucsf_hc.01_1.G186AR.08635	ucsf_hc.01_1.H88.03672		ucsf_hc.01_1.G217B.00726	ucsf_hc.01_1.G186AR.08635									hypothetical protein	HISTO_BI.Contig285.Fgenesh_histo.12.final_new	near LTR block	I7I48_12133	ACKS23_11723	ACKS0A_12158					1.0	0.15096612821578	0.886228691169104	0.241584787758976		-0.0838656152664307	-0.399992482630197
ucsf_hc.01_1.G217B.00727		0.661834824910421	0.790216350505328	0.00508520694842339	0.00642092749692253	0.00401637444853855	0.00379029371780769	2.24827518440538e-06	0.00195312798022506	0.0398033961509123	1	1	1	1	1	ucsf_hc.01_1.G217B.00727	ucsf_hc.01_1.G186AR.08634	ucsf_hc.01_1.H88.03671	ucsf_hc.01_1.H143.10156	ucsf_hc.01_1.G217B.00727	ucsf_hc.01_1.G186AR.08634	BDFG_06354	D8B26_003270	GQ26_0060200						hypothetical protein	HISTO_BI.Contig285.Fgenesh_histo.26.final_new	near LTR block	I7I48_12132	ACKS23_11722	ACKS0A_12157					1.0	-0.133935620471139	0.23694058027644	0.945986313690955	1.31475522034482	0.732052720659355	1.20266107781811	2.60586199724418	-0.886592367813794	-0.889792150565394
ucsf_hc.01_1.G217B.00728	GUS1	0.00120060502689734	0.0503566819999542	0.104996603945589	0.00551986884337025	2.88268201952819e-05	0.140144052522871	5.88720784727664e-06	0.758768328162835	0.425869182188236	0.242562276343712	0.214570791549001	0.0138812211181161	1.45344503009802e-05	0.193330601353995	ucsf_hc.01_1.G217B.00728	ucsf_hc.01_1.G186AR.08633	ucsf_hc.01_1.H88.03670	ucsf_hc.01_1.H143.10155	ucsf_hc.01_1.G217B.00728	ucsf_hc.01_1.G186AR.08633	BDFG_06355	D8B26_003271	GQ26_0360990	Spsc_04740	OphioH327g7420	orf19.7057	FA14DRAFT_171123	FA09DRAFT_323030	glutamyl-tRNA synthetase	HISTO_BI.Contig285.eannot.1111.final_new	near LTR block	I7I48_12131	ACKS23_11721	ACKS0A_12156					1.0	-1.16666278010575	-1.21040789829551	-0.410382283498177	-1.20603992324896	-1.61541669623391	0.285360244128309	1.02878699790974	0.0743919469044778	-0.217847233685454
ucsf_hc.01_1.G217B.00729		0.00536536724469515	0.388643201244561	1	0.0363893776832769	0.325471667224159	0.00207672719157974	1	1	1	1	1	1	1	1	ucsf_hc.01_1.G217B.00729	ucsf_hc.01_1.G186AR.08632		ucsf_hc.01_1.H143.10154	ucsf_hc.01_1.G217B.00729	ucsf_hc.01_1.G186AR.08632									hypothetical protein		near LTR block	I7I48_12130	ACKS23_11720	ACKS0A_12155					1.0	-1.34888213545266	-0.457409815814373		0.925325548031769	0.359558615501099	-1.86599505799081
ucsf_hc.01_1.G217B.00730		0.000116618516673729	0.608270242595534	0.530918465320996	0.0165906694013449	0.000183680281006395	0.00049400082443729	7.2935803720671e-06	0.347355429240599	0.129241800553249	0.085482422168271	0.678085887214769	1	0.461619877968711	0.13883992545925	ucsf_hc.01_1.G217B.00730	ucsf_hc.01_1.G186AR.08631	ucsf_hc.01_1.H88.03668	ucsf_hc.01_1.H143.10153	ucsf_hc.01_1.G217B.00730	ucsf_hc.01_1.G186AR.08631	BDFG_06356	D8B26_003272	GQ26_0060190	Spsc_15651	OphioH327g6045		FA14DRAFT_105799	FA09DRAFT_331933	glutaminase	HISTO_BI.Contig285.eannot.1112.final_new	near LTR block	I7I48_12129	ACKS23_11719	ACKS0A_12154					1.0	2.01641454428703	0.377960025196327	0.138045193912181	-1.20817245392087	0.987219718008146	1.30215110836459	-1.18424455323406	-0.284294990941317	-0.457753557496998
ucsf_hc.01_1.G217B.00731	STM1	0.0274681409136588	0.454481430479046	0.0323075660797681	0.0175775246583089	8.46435305021445e-07	0.260024018274764	1.07999934456569e-05	1.39512242653551e-05	0.513626084209073	4.92410567996717e-06	0.17660954513169	1	1	1	ucsf_hc.01_1.G217B.00731	ucsf_hc.01_1.G186AR.08630	ucsf_hc.01_1.H88.03667	ucsf_hc.01_1.H143.10151	ucsf_hc.01_1.G217B.00731	ucsf_hc.01_1.G186AR.08630	BDFG_06357	D8B26_003274	GQ26_0060180	Spsc_06016	OphioH327g1093				elicitor protein	HISTO_BI.Contig285-snap.31.final_new	near LTR block	I7I48_12128	ACKS23_11718	ACKS0A_12153					1.0	-0.641431667637948	-0.612189565596177	-0.640181955090504	-0.798220971391009	-3.0163361535676	-0.187542315937728	1.50682760254499	-1.97778537486861	-0.275300827354148
ucsf_hc.01_1.G217B.00732	MEA1	6.00434816725798e-05	0.0469804710442892	0.00233866801950488	0.00743234913218124	4.93366736803569e-06	0.00193666973482247	5.96240849885578e-06	6.85499822748017e-12	0.00036460934487838	4.83796870299116e-07	0.734741014798335	1	1	1	ucsf_hc.01_1.G217B.00732	ucsf_hc.01_1.G186AR.08629	ucsf_hc.01_1.H88.03666	ucsf_hc.01_1.H143.10150	ucsf_hc.01_1.G217B.00732	ucsf_hc.01_1.G186AR.08629	BDFG_06358	D8B26_003275	GQ26_0060170	Spsc_06012	OphioH327g1091				MeaB protein	HISTO_BI.Contig285.Fgenesh_histo.35.final_new	near LTR block	I7I48_12127	ACKS23_11717	ACKS0A_12152	Ryp1_ChIP				1.0	2.60042250699846	1.58718941760837	2.04763376110136	1.65974791198311	1.65817767800484	0.844427100879619	-1.03211784359082	2.42268658249346	2.11560212912219
ucsf_hc.01_1.G217B.00733		0.0224859991275977	1	1	1	1	1	1	1	1	1	1	1	1	1	ucsf_hc.01_1.G217B.00733														hypothetical protein		near LTR block	I7I48_12126	ACKS23_11716	ACKS0A_12151					1.0	1.88417005903568
ucsf_hc.01_1.G217B.00734		0.0198818008019065	1	1	1	1	1	1	1	1	1	1	1	1	1	ucsf_hc.01_1.G217B.00734														hypothetical protein		near LTR block	I7I48_12125	ACKS23_11715	ACKS0A_12150					1.0	-2.08852870249991
ucsf_hc.01_1.G217B.00736		0.00737274238804276	0.943741889698031	0.342145102833222	0.0143820890796835	0.00291192121098618	1	1	1	1	1	1	1	1	1	ucsf_hc.01_1.G217B.00736	ucsf_hc.01_1.G186AR.08626	ucsf_hc.01_1.H88.03664	ucsf_hc.01_1.H143.10148	ucsf_hc.01_1.G217B.00736										hypothetical protein		near LTR block	I7I48_12123	ACKS23_11713	ACKS0A_12148					1.0	1.76558126966575	-0.0634270555714984	0.625810410310148	2.82431136974404	1.6733578892631
ucsf_hc.01_1.G217B.00737	PEX19	0.279906552226979	1	1	1	0.0756562314728306	1	0.277586548793933	0.306097019464023	1	1	0.382728506482735	1	0.100848207547372	1	ucsf_hc.01_1.G217B.00737				ucsf_hc.01_1.G217B.00737		BDFG_06359	D8B26_003277			OphioH327g3944		FA14DRAFT_163628		peroxisomal membrane protein recepto, peroxin 19	HISTO_BI.Contig285.Fgenesh_histo.38.final_new	near LTR block	I7I48_12122	ACKS23_11712	ACKS0A_12147	Ryp1_ChIP				1.0	0.308593120038693				-0.389524431359422		0.0724742195390267	-0.352219903299046
ucsf_hc.01_1.G217B.00738		0.356278916891197	0.577757347153381	0.00626922113839166	0.831692853294601	0.000141634177386217	0.0365474010939955	1.30013289085728e-05	0.654657591606053	0.216950873208075	1	1	1	1	1	ucsf_hc.01_1.G217B.00738	ucsf_hc.01_1.G186AR.08622	ucsf_hc.01_1.H88.03661	ucsf_hc.01_1.H143.10144	ucsf_hc.01_1.G217B.00738	ucsf_hc.01_1.G186AR.08622	BDFG_06360	D8B26_003278	GQ26_0060150						hypothetical protein	HISTO_BI.Contig285.Fgenesh_Aspergillus.10.final_new	near LTR block	I7I48_12121	ACKS23_11711	ACKS0A_12146					1.0	0.263032371667789	0.312796295684031	1.06000832974718	-0.0701905675685239	1.17642848854203	0.636894235693742	1.66013607020888	0.181428714128681	0.531117429939833
ucsf_hc.01_1.G217B.00739		1	1	1	1	0.616201425178647	1	1	1	1	1	1	1	1	1					ucsf_hc.01_1.G217B.00739										hypothetical protein	HISTO_BI.Contig285.eannot.1124.final_new	near LTR block	I7I48_12120	ACKS23_11710	ACKS0A_12145					1.0					0.300707345760068
ucsf_hc.01_1.G217B.00740		0.0224269423207403	0.0688301735673369	0.0201118448757161	0.192120542038902	0.0180769147941736	0.016773858014533	1	1	1	1	1	1	1	1	ucsf_hc.01_1.G217B.00740	ucsf_hc.01_1.G186AR.08620	ucsf_hc.01_1.H88.03659	ucsf_hc.01_1.H143.10142	ucsf_hc.01_1.G217B.00740	ucsf_hc.01_1.G186AR.08620									hypothetical protein	HISTO_BI.Contig285-snap.35.final_new	near LTR block	I7I48_12119	ACKS23_11709	ACKS0A_12144					1.0	-1.27759779820114	1.65383715831097	0.682748134701979	0.353219654035969	1.0516362613514	0.660594126192527
ucsf_hc.01_1.G217B.00741		1	1	1	1	0.000717064072682327	1	1	1	1	1	1	1	1	1					ucsf_hc.01_1.G217B.00741										hypothetical protein	HISTO_BI.Contig285.eannot.1125.final_new	near LTR block	I7I48_12118	ACKS23_11708	ACKS0A_12143					1.0					3.67157269392483
ucsf_hc.01_1.G217B.00742		0.00386369959304088	1	1	1	0.00098635319483	1	1	1	1	1	1	1	1	1	ucsf_hc.01_1.G217B.00742				ucsf_hc.01_1.G217B.00742										hypothetical protein		in LTR block	I7I48_12117	ACKS23_11707	ACKS0A_12142					1.0	2.68682881239268				2.90008144393125
ucsf_hc.01_1.G217B.00743		0.0100080298417622	1	1	1	0.000811457449946792	1	1	1	1	1	1	1	1	1	ucsf_hc.01_1.G217B.00743				ucsf_hc.01_1.G217B.00743										hypothetical protein		in LTR block	I7I48_12116	ACKS23_11706	ACKS0A_12141					1.0	3.69512042848803				4.05763868056308
ucsf_hc.01_1.G217B.00744		0.00419835510908943	1	1	1	2.67829460000101e-06	1	1	1	1	1	1	1	1	1	ucsf_hc.01_1.G217B.00744				ucsf_hc.01_1.G217B.00744										hypothetical protein		transposon	I7I48_10272	ACKS23_04072	ACKS0A_10297					1.0	4.05458284259503				5.96274569352829
ucsf_hc.01_1.G217B.00746		0.00576353615305803	1	1	1	0.00243537998347786	1	1	1	1	1	1	1	1	1	ucsf_hc.01_1.G217B.00746				ucsf_hc.01_1.G217B.00746										hypothetical protein		in LTR block	I7I48_10274	ACKS23_04074	ACKS0A_10299					1.0	3.48590291605912				2.21870360630583
ucsf_hc.01_1.G217B.00747		1	1	1	1	4.2269178341227e-07	1	1	1	1	1	1	1	1	1					ucsf_hc.01_1.G217B.00747										hypothetical protein		in LTR block	I7I48_10275	ACKS23_04075	ACKS0A_10300					1.0					8.18273343992703
ucsf_hc.01_1.G217B.00748		0.00233455711966294	1	1	1	1	1	1	1	1	1	1	1	1	1	ucsf_hc.01_1.G217B.00748														hypothetical protein		in LTR block	I7I48_10276	ACKS23_04076	ACKS0A_10301					1.0	3.37025082450758
ucsf_hc.01_1.G217B.00749		0.00283451184076586	1	1	1	1.56600292601309e-06	1	1	1	1	1	1	1	1	1	ucsf_hc.01_1.G217B.00749				ucsf_hc.01_1.G217B.00749										hypothetical protein		in LTR block	I7I48_10277	ACKS23_04077	ACKS0A_10302					1.0	4.18700835003865				6.35672652403189
ucsf_hc.01_1.G217B.00750		0.00260951142561723	0.0281446897570205	0.0180187471490647	0.000330495207486431	9.11864601836027e-07	0.00029119577659988	1	1	1	1	1	1	1	1	ucsf_hc.01_1.G217B.00750	ucsf_hc.01_1.G186AR.11195	ucsf_hc.01_1.H88.10805	ucsf_hc.01_1.H143.08082	ucsf_hc.01_1.G217B.00750	ucsf_hc.01_1.G186AR.11195									hypothetical protein	HISTO_BM.Contig14-snap.1.final_new	in LTR block	I7I48_10278	ACKS23_04078	ACKS0A_10303					1.0	3.95991588252928	7.35678869646113	2.6202167446198	10.7787620309366	7.02254411177872	7.17533219269828
ucsf_hc.01_1.G217B.00751		0.00319844454934358	1	1	1	1	1	1	1	1	1	1	1	1	1	ucsf_hc.01_1.G217B.00751														hypothetical protein		in LTR block	I7I48_10279	ACKS23_04079	ACKS0A_10304					1.0	4.13857294673807
ucsf_hc.01_1.G217B.00752		0.0292142333268185	1	1	1	1	1	1	1	1	1	1	1	1	1	ucsf_hc.01_1.G217B.00752														hypothetical protein		in LTR block	I7I48_10280	ACKS23_04080	ACKS0A_10305					1.0	2.17805644816521
ucsf_hc.01_1.G217B.00753		0.00904437269589315	1	1	1	1	1	1	1	1	1	1	1	1	1	ucsf_hc.01_1.G217B.00753														hypothetical protein		in LTR block	I7I48_10281	ACKS23_04081	ACKS0A_10306					1.0	3.88416922300246
ucsf_hc.01_1.G217B.00754		0.00315219066973826	1	1	1	1	1	1	1	1	1	1	1	1	1	ucsf_hc.01_1.G217B.00754														hypothetical protein		in LTR block	I7I48_10282	ACKS23_04082	ACKS0A_10307					1.0	3.96428790082678
ucsf_hc.01_1.G217B.00755		0.207549889905544	0.784343432102753	0.0956995887768626	0.501085915946416	0.00182932091249423	0.0428576233330032	0.000241579203358955	0.163281925500746	1	1	1	0.437604351259978	1	1	ucsf_hc.01_1.G217B.00755	ucsf_hc.01_1.G186AR.10016	ucsf_hc.01_1.H88.08583	ucsf_hc.01_1.H143.11781	ucsf_hc.01_1.G217B.00755	ucsf_hc.01_1.G186AR.10016	BDFG_07382	D8B26_005976				orf19.74			exocyst complex component Sec5	HISTO_BP.Contig457.eannot.1716.final_new	near LTR block	I7I48_03887	ACKS23_05138	ACKS0A_03927					1.0	-0.470790439399868	-0.0932608392555947	-0.481765999901109	0.236807645613919	0.953189437624006	0.318566644727849	0.511703173950205	0.294151896124255
ucsf_hc.01_1.G217B.00756	IDH2	0.128828672332093	0.129205517310013	0.0380587578382539	0.824951496436714	5.29191812914085e-05	0.216789367041951	3.31050286517609e-06	0.00820903011749533	0.162293276770366	1.95246093927173e-05	0.642125668251182	0.00683305113006135	0.00773276863013596	0.00159006638409466	ucsf_hc.01_1.G217B.00756	ucsf_hc.01_1.G186AR.10017	ucsf_hc.01_1.H88.08584	ucsf_hc.01_1.H143.11782	ucsf_hc.01_1.G217B.00756	ucsf_hc.01_1.G186AR.10017	BDFG_07383	D8B26_005975	GQ26_0640050	Spsc_04480	OphioH327g2321	orf19.5791	FA14DRAFT_40902	FA09DRAFT_311460	isocitrate dehydrogenase	HISTO_BP.Contig457.eannot.1652.final_new	near LTR block	I7I48_03888	ACKS23_05139	ACKS0A_03928					1.0	0.411386560832878	0.94292807307134	0.582113778047582	0.0620423003115969	-1.63526164780775	0.181113141622554	1.21359677978542	0.657302103207268	-0.608088375355827
ucsf_hc.01_1.G217B.00757		0.0135480004017043	0.153453474101676	0.0175754604875776	0.00442098657698145	0.316767924136274	0.0240842870023643	8.4302371215843e-05	0.927703594969511	0.561062098908915	1	0.526464098431744	1	1	1	ucsf_hc.01_1.G217B.00757	ucsf_hc.01_1.G186AR.10018	ucsf_hc.01_1.H88.08585	ucsf_hc.01_1.H143.11783	ucsf_hc.01_1.G217B.00757	ucsf_hc.01_1.G186AR.10018	BDFG_07384	D8B26_005974	GQ26_0640060		OphioH327g8240				CT20 family protein	HISTO_BP.Contig457.eannot.1719.final_new	near LTR block	I7I48_03889	ACKS23_05140	ACKS0A_03929					1.0	0.780256075601156	0.687309984935361	0.681143186457845	1.26151688255528	0.212538405331626	0.723869398879752	-2.0559159846709	0.043486094130313	0.211984297349382
ucsf_hc.01_1.G217B.00758	GCP6	0.221959186184849	0.292631514445427	0.0305982057673887	0.026433253349222	0.00064037691268257	0.000377918772359791	0.000109488797935375	0.476259490262311	0.814120836715874	0.0385341677248045	0.963421722299499	1	0.0208908529059849	0.00413680610259373	ucsf_hc.01_1.G217B.00758	ucsf_hc.01_1.G186AR.10019	ucsf_hc.01_1.H88.08586	ucsf_hc.01_1.H143.11784	ucsf_hc.01_1.G217B.00758	ucsf_hc.01_1.G186AR.10019	BDFG_07385	D8B26_005973	GQ26_0640070	Spsc_15216	OphioH327g8241		FA14DRAFT_159187	FA09DRAFT_330018	gamma-tubulin complex component GCP6	HISTO_BP.Contig457.eannot.1653.final_new	near LTR block	I7I48_03890	ACKS23_05141	ACKS0A_03930					1.0	0.369875759844231	0.415910371022217	0.611722411585787	0.870132382286463	1.01298565976494	1.62282016426471	1.07642219884769	-0.181221521037157	-0.0935903293132956
ucsf_hc.01_1.G217B.00759		0.0545763238360574	0.77204362111282	0.260528284816633	0.172983734758737	0.0198009897148562	0.0358181777898771	0.0015411750802518	0.053129993633407	0.0151877533345142	0.984238705157852	0.721763383085625	1	1	0.0713820999510514	ucsf_hc.01_1.G217B.00759	ucsf_hc.01_1.G186AR.10020	ucsf_hc.01_1.H88.08587	ucsf_hc.01_1.H143.11785	ucsf_hc.01_1.G217B.00759	ucsf_hc.01_1.G186AR.10020	BDFG_07386	D8B26_005972	GQ26_0640030	Spsc_11469	OphioH327g2135			FA09DRAFT_329055	hypothetical protein	HISTO_BP.Contig457.fgenesh_plus.84.final_new	near LTR block	I7I48_03891	ACKS23_05142	ACKS0A_03931					1.0	-0.592550119837683	-0.120578637439765	-0.312927319901036	-0.606752437376869	-0.656573799799505	-0.506659521380373	-0.658270633831459	-0.934942285212961	1.22795325933868
ucsf_hc.01_1.G217B.00760		0.272018216364798	0.753806107151004	0.0543434226598985	0.0315818552344126	0.00762673512834745	0.0336922191779597	1.14167368381851e-05	0.969207858395957	0.295416401562202	0.218318362165421	0.0695387427382788	1	1	1	ucsf_hc.01_1.G217B.00760	ucsf_hc.01_1.G186AR.10021	ucsf_hc.01_1.H88.08588	ucsf_hc.01_1.H143.11786	ucsf_hc.01_1.G217B.00760	ucsf_hc.01_1.G186AR.10021	BDFG_07387	D8B26_005971	GQ26_0640020	Spsc_11468	OphioH327g2137				hypothetical protein	HISTO_BP.Contig457.Fgenesh_histo.51.final_new	near LTR block	I7I48_03892	ACKS23_05143	ACKS0A_03932					1.0	0.311836472003091	-0.164230288859697	-0.469506229162163	-0.777844369687792	0.572323532457693	0.380959494723683	-0.862797528074656	-0.0238010728567133	-0.287758096494835
ucsf_hc.01_1.G217B.00761	SRV2	0.797612411017542	0.806540156556165	0.436133722506017	0.387970013313683	0.0362798475817037	0.0404894613193341	0.000187772247353058	0.171305032024718	0.883069886911602	1	0.145917738678722	0.281675017852294	4.28998701760355e-05	0.0289102716422281	ucsf_hc.01_1.G217B.00761	ucsf_hc.01_1.G186AR.10022	ucsf_hc.01_1.H88.08589	ucsf_hc.01_1.H143.11787	ucsf_hc.01_1.G217B.00761	ucsf_hc.01_1.G186AR.10022	BDFG_07524	D8B26_005970	GQ26_0640010		OphioH327g4147	orf19.505	FA14DRAFT_160534	FA09DRAFT_328621	adenylyl cyclase-associated protein	HISTO_BP.Contig457.Fgenesh_histo.54.final_new	near LTR block	I7I48_03893	ACKS23_05144	ACKS0A_03933					1.0	0.0692960030594643	-0.13009629430833	0.174968347616393	-0.281216106507198	-0.430222693726397	1.55949148133133	0.486376399708328	-0.310330747245741	0.0526612161893842
ucsf_hc.01_1.G217B.00762		0.0580076040349847	0.507061156149242	0.393350159546703	0.138532451270042	8.24058253198366e-05	0.837893810033718	0.237752593130211	0.022968253058365	0.195375128456622	0.000139829680871403	0.0922180569998068	0.150242809193139	0.0265035113801302	0.779546116073028	ucsf_hc.01_1.G217B.00762	ucsf_hc.01_1.G186AR.10023	ucsf_hc.01_1.H88.08590	ucsf_hc.01_1.H143.11788	ucsf_hc.01_1.G217B.00762	ucsf_hc.01_1.G186AR.10023	BDFG_07525	D8B26_005969	GQ26_0800100	Spsc_07611	OphioH327g4146	orf19.4548	FA14DRAFT_161782	FA09DRAFT_361422	MAK32 protein	HISTO_BP.Contig457.Fgenesh_histo.57.final_new	near LTR block	I7I48_03894	ACKS23_05145	ACKS0A_03934					1.0	-0.64505476397093	-0.378025533359003	-0.308781165678387	-0.544338901520359	-2.10486216294403	-0.0385636594474423	0.173606673763865	0.731642217874838	0.605861151509403
ucsf_hc.01_1.G217B.00763		0.0358822715980029	0.629927708666713	0.0628184921210997	0.0704546270282469	3.24632694266658e-06	0.00473566348988246	0.00119609983138456	0.0814752529065518	0.80704658427812	0.0737091441480018	0.0146651913990149	0.941078016640851	0.0184829627042923	2.26053997830258e-05	ucsf_hc.01_1.G217B.00763	ucsf_hc.01_1.G186AR.10024	ucsf_hc.01_1.H88.08591	ucsf_hc.01_1.H143.11789	ucsf_hc.01_1.G217B.00763	ucsf_hc.01_1.G186AR.10024	BDFG_07526	D8B26_005968	GQ26_0800090	Spsc_08563	OphioH327g1367	orf19.1914	FA14DRAFT_54019	FA09DRAFT_336415	hypothetical protein	HISTO_BP.Contig457.eannot.1724.final_new	near LTR block	I7I48_03895	ACKS23_05146	ACKS0A_03935	Ryp1_ChIP				1.0	-0.592270750932521	0.274875204820618	0.511043745784407	0.677724578417663	-2.14574175816205	-0.673634628617822	0.347780904851792	-0.310661092761537	0.0820536828034539
ucsf_hc.01_1.G217B.00764	MRPL3	0.955656836145675	0.961859449887132	0.430993193935485	0.35987317555089	0.00147401786646096	0.0802203360235497	1.91307566374163e-05	0.316395358603124	0.0269266445012196	1	0.212258664437871	0.00126799884197333	1	4.91105396705834e-05	ucsf_hc.01_1.G217B.00764	ucsf_hc.01_1.G186AR.10025	ucsf_hc.01_1.H88.08592	ucsf_hc.01_1.H143.11790	ucsf_hc.01_1.G217B.00764	ucsf_hc.01_1.G186AR.10025	BDFG_07527	D8B26_005967	GQ26_0800080		OphioH327g1366	orf19.5064		FA09DRAFT_331305	60S ribosomal protein L3	HISTO_BP.Contig457-snap.9.final_new	near LTR block	I7I48_03896	ACKS23_05147	ACKS0A_03936					1.0	0.0180715576796908	0.0345540371362523	-0.206461888090483	-0.308498659953221	-0.90184497538032	-0.325245543811782	0.984490743105867	-0.284055857583271	0.713648054703813
ucsf_hc.01_1.G217B.00765		1.60979434229705e-05	0.0345103323085157	0.00156853747432173	0.00314393136446464	7.14457774321361e-06	0.00018694662111734	0.0109458630678877	5.05740850878169e-07	0.0464016343507209	0.301485523290472	0.170704809572578	1	1	1	ucsf_hc.01_1.G217B.00765	ucsf_hc.01_1.G186AR.10026	ucsf_hc.01_1.H88.08593	ucsf_hc.01_1.H143.11791	ucsf_hc.01_1.G217B.00765	ucsf_hc.01_1.G186AR.10026	BDFG_07528	D8B26_005965	GQ26_0800070	Spsc_11477	OphioH327g2091				PBSP domain-containing protein	HISTO_BP.Contig457-snap.10.final_new	near LTR block	I7I48_03897	ACKS23_05148	ACKS0A_03937	Ryp1_ChIP				1.0	-3.96036284380178	-3.13312568048559	-2.26300397366819	-1.80249886320891	-3.17140286942723	-3.30981745775991	0.258031343051359	1.72628745668142	0.735649309339445
ucsf_hc.01_1.G217B.00766		0.813747639679006	0.87529776019658	0.0212120139993172	0.571663211589182	0.0714516118844623	0.0607172985076577	0.00111472087401275	0.0938834912898661	0.166803363890758	0.0726721333651782	0.0492814004531106	0.304918140309526	1	0.64808450752192	ucsf_hc.01_1.G217B.00766	ucsf_hc.01_1.G186AR.10027	ucsf_hc.01_1.H88.08594	ucsf_hc.01_1.H143.11792	ucsf_hc.01_1.G217B.00766	ucsf_hc.01_1.G186AR.10027	BDFG_07529	D8B26_005964	GQ26_0800060	Spsc_11474	OphioH327g2133	orf19.4435		FA09DRAFT_296633	HEAT repeat protein	HISTO_BP.Contig457.Fgenesh_Aspergillus.144.final_new		I7I48_03898	ACKS23_05149	ACKS0A_03938	Ryp1_ChIP				1.0	0.0612131477345113	-0.0558070180617518	0.605094941065613	0.158337846254819	0.363400271292263	-0.355973915114748	0.481123471984079	0.453732062415142	0.400222283331117
ucsf_hc.01_1.G217B.00768		0.269836529254934	0.213555167814172	0.00813257136233307	0.425798046586904	0.0779595826909406	0.195126256909327	0.0012184871104776	1	0.00965984432831581	1	0.149659263990648	1	1	1	ucsf_hc.01_1.G217B.00768	ucsf_hc.01_1.G186AR.10032	ucsf_hc.01_1.H88.08597	ucsf_hc.01_1.H143.11794	ucsf_hc.01_1.G217B.00768	ucsf_hc.01_1.G186AR.10032	BDFG_07532		GQ26_0800050		OphioH327g2134				chimerin	HISTO_BP.Contig457.genewise.45.final_new		I7I48_03900	ACKS23_05151	ACKS0A_03940					1.0	-0.323120729452809	0.737974324139515	0.866159847211702	-0.214085118614611	0.303853530001846	0.198238396187938	0.401553085749568		-0.840414143370685
ucsf_hc.01_1.G217B.00769	ASK1	0.00551087943696524	0.675139020165965	0.501091894605959	0.34779132342855	0.000554251495397536	0.165210450249057	0.00123005386707764	0.26646685736244	0.0585655782908461	1	0.0546422935687471	1	1	1	ucsf_hc.01_1.G217B.00769	ucsf_hc.01_1.G186AR.10033	ucsf_hc.01_1.H88.08598	ucsf_hc.01_1.H143.11795	ucsf_hc.01_1.G217B.00769	ucsf_hc.01_1.G186AR.10033	BDFG_07533	D8B26_005959	GQ26_0800040		OphioH327g8247				DASH complex subunit ask1	HISTO_BP.Contig457.eannot.1726.final_new		I7I48_03901	ACKS23_05152	ACKS0A_03941					1.0	1.03417538114555	0.1685017775831	0.161385270214471	0.27398159979017	0.896015886902322	0.2997004575729	0.497972560520833	-0.27104357844533	0.708622633352364
ucsf_hc.01_1.G217B.00770		0.217671597004481	0.0283150195621429	0.00289018297149317	0.0331795373221642	0.479214039181644	0.401738389497996	5.62450405762599e-05	0.622025454950972	0.967571672748684	1	1	1	1	1	ucsf_hc.01_1.G217B.00770	ucsf_hc.01_1.G186AR.10034	ucsf_hc.01_1.H88.08599	ucsf_hc.01_1.H143.11796	ucsf_hc.01_1.G217B.00770	ucsf_hc.01_1.G186AR.10034	BDFG_07390	D8B26_005958	GQ26_0800030						hypothetical protein	HISTO_BP.Contig457-snap.14.final_new		I7I48_03902	ACKS23_05153	ACKS0A_03942					1.0	0.408954056256485	-1.59940464208301	-1.15271477925875	-0.826076223395757	-0.135487312976454	-0.311546291082763	-0.584056829014979	-0.150732027047595	0.0178293202615745
ucsf_hc.01_1.G217B.00771	MNN4	0.711554069396679	0.111609649530704	0.0292279198207286	0.00462211658922851	0.113254319728256	0.000301296747160312	0.000561865306475317	4.43709496634459e-05	0.000683739348356749	9.78938550557899e-06	0.188273540982981	0.00366095960621283	1	1	ucsf_hc.01_1.G217B.00771	ucsf_hc.01_1.G186AR.10036	ucsf_hc.01_1.H88.08601	ucsf_hc.01_1.H143.11798	ucsf_hc.01_1.G217B.00771	ucsf_hc.01_1.G186AR.10036	BDFG_09383	D8B26_005957	GQ26_0800010	Spsc_06526	OphioH327g0036	orf19.2881			mannosylphosphate transferase	HISTO_BP.Contig457.eannot.1660.final_new		I7I48_03903	ACKS23_05154	ACKS0A_03943					1.0	-0.108219395458093	-0.843633448881166	-0.764140870606791	-1.71197734037321	-0.34072444944437	-1.57370630317786	0.394132798242001	-1.41367198934315	-2.82509359715192
ucsf_hc.01_1.G217B.00772	NIT2	0.567845549737175	1	1	1	0.042827604311502	1	4.21353097380792e-05	0.52733687777191	0.967299919229862	0.866941269725425	0.29400112027536	1	0.00442634224056735	0.00252500737282576	ucsf_hc.01_1.G217B.00772				ucsf_hc.01_1.G217B.00772		BDFG_08843	D8B26_005956	GQ26_0330950	Spsc_06527	OphioH327g0035		FA14DRAFT_167653	FA09DRAFT_328214	ubiquitin/metalloprotease fusion protein, nitrosative stress-induced transcript	HISTO_BP.Contig457.Fgenesh_Aspergillus.152.final_new		I7I48_03904	ACKS23_05155	ACKS0A_03944					1.0	0.241899070036292				-1.39388750991113		-0.768551162818957	-0.233077127410676	0.0151547428763266
ucsf_hc.01_1.G217B.00773		0.875980167570049	0.745917292518546	0.0275525041369735	0.00271706601267465	0.0611520527222497	0.698019603226187	1.57109706457479e-07	0.0139296635357205	1	0.228550120025734	1	1	1	1	ucsf_hc.01_1.G217B.00773	ucsf_hc.01_1.G186AR.10038	ucsf_hc.01_1.H88.08603	ucsf_hc.01_1.H143.11800	ucsf_hc.01_1.G217B.00773	ucsf_hc.01_1.G186AR.10038	BDFG_08844	D8B26_005955		Spsc_08110					3-ketoacyl-CoA thiolase	HISTO_BP.Contig457.eannot.1727.final_new		I7I48_03905	ACKS23_05156	ACKS0A_03945	Ryp1_ChIP	Ryp2_ChIP	Ryp3_ChIP		1.0	0.0823521826999283	0.213440855262308	-1.1549049648019	-2.69679078951267	0.816454233368557	0.0962806705411743	-5.91649166435547	-0.84597303431371
ucsf_hc.01_1.G217B.00774		0.00244080513435624	0.462980161546729	0.600807732799482	0.00419697577628438	0.252000324267458	0.00376477965966469	1.24043800835656e-05	0.773455971797886	1	1	1	0.00579062754693589	1	1	ucsf_hc.01_1.G217B.00774	ucsf_hc.01_1.G186AR.10039	ucsf_hc.01_1.H88.08604	ucsf_hc.01_1.H143.11801	ucsf_hc.01_1.G217B.00774	ucsf_hc.01_1.G186AR.10039	BDFG_08845	D8B26_001212				orf19.1654			WD domain-containing protein	HISTO_BP.Contig457-snap.17.final_new		I7I48_03906	ACKS23_05157	ACKS0A_03946					1.0	-1.16809743125275	-0.273376447903044	0.126927619006141	1.62164496473934	0.206147039514311	0.725931128914935	-1.57687194184437	0.127483596321291
ucsf_hc.01_1.G217B.00775	SSY1	5.92019088294212e-06	0.0206149254648456	0.000114573740403661	0.00143483879646399	2.26872651021137e-07	0.0029410367283778	3.18893993794303e-05	9.66435065532906e-05	1	1	1	1	1	1	ucsf_hc.01_1.G217B.00775	ucsf_hc.01_1.G186AR.10041	ucsf_hc.01_1.H88.08605	ucsf_hc.01_1.H143.11804	ucsf_hc.01_1.G217B.00775	ucsf_hc.01_1.G186AR.10041	BDFG_08846	D8B26_001211							proline-specific permease	HISTO_BP.Contig457.Fgenesh_histo.177.final_new		I7I48_03907	ACKS23_05158	ACKS0A_03947	Ryp1_ChIP	Ryp2_ChIP	Ryp3_ChIP		1.0	-3.78760781724663	-3.7366167288592	-3.71280370254452	-2.61080009514652	-4.16249385529586	-1.22007814457792	-1.26836639711241	-1.1445357900932
ucsf_hc.01_1.G217B.00776		3.69942210637637e-05	1	1	1	2.34537554439749e-05	1	1	1	1	1	1	1	1	1	ucsf_hc.01_1.G217B.00776				ucsf_hc.01_1.G217B.00776										hypothetical protein			I7I48_03908	ACKS23_05159	ACKS0A_03948					1.0	-3.70787527173398				-2.1767577729761
ucsf_hc.01_1.G217B.00777		0.164905569245419	1	1	1	0.00148156721417715	1	1	1	1	1	1	1	1	1	ucsf_hc.01_1.G217B.00777				ucsf_hc.01_1.G217B.00777										hypothetical protein			I7I48_03909	ACKS23_05160	ACKS0A_03949					1.0	-0.810463460892812				-2.74228387899387
ucsf_hc.01_1.G217B.00778		0.698160047145398	0.276716012279347	0.0663785648334552	0.0184101951579614	0.0794387423327542	0.635136127663438	0.0102327401242674	0.866354710344422	0.135175246976212	9.03137853543759e-05	0.00437050280265102	1	1	1	ucsf_hc.01_1.G217B.00778	ucsf_hc.01_1.G186AR.10046	ucsf_hc.01_1.H88.08609	ucsf_hc.01_1.H143.11808	ucsf_hc.01_1.G217B.00778	ucsf_hc.01_1.G186AR.10046	BDFG_09004	D8B26_005953	GQ26_0330920	Spsc_15193	OphioH327g8225				chitin synthase	HISTO_BP.Contig457.Fgenesh_histo.204.final_new		I7I48_03910	ACKS23_05161	ACKS0A_03950					1.0	-0.113106521548273	-0.653194178180304	-0.50268492448672	-0.910216016545758	-0.394181555986947	-0.0670063743425793	-0.314095367897247	-0.0766015755412406	0.671284059742769
ucsf_hc.01_1.G217B.00779		0.0427002818527769	0.187988372946115	0.0119018861013239	0.03043418744754	8.4561126010739e-05	0.321532566873848	6.28158655491895e-05	0.0477434245993995	0.0837071205472761	1	0.409809486678409	1	1	1	ucsf_hc.01_1.G217B.00779	ucsf_hc.01_1.G186AR.10047	ucsf_hc.01_1.H88.08610	ucsf_hc.01_1.H143.11809	ucsf_hc.01_1.G217B.00779	ucsf_hc.01_1.G186AR.10047	BDFG_09003	D8B26_005952	GQ26_0330910		OphioH327g2712				RNA-binding La domain-containing protein	HISTO_BP.Contig457.Fgenesh_Aspergillus.187.final_new		I7I48_03911	ACKS23_05162	ACKS0A_03951					1.0	-0.527230643023922	-0.780481737561701	-0.771999110733422	-0.753837722969915	-1.07972723930663	-0.159863775338102	0.781074392075736	-0.374461779381755	0.476752063783044
ucsf_hc.01_1.G217B.00780		0.0129911344347795	0.456102535049039	0.404658413255334	0.293821381774432	0.195637732930487	0.000473221092880186	5.26519278767838e-06	0.725573954194512	0.339649180523554	0.00152859017725108	0.00456934176569202	1	1	6.99021221897104e-05	ucsf_hc.01_1.G217B.00780	ucsf_hc.01_1.G186AR.10048	ucsf_hc.01_1.H88.08611	ucsf_hc.01_1.H143.11810	ucsf_hc.01_1.G217B.00780	ucsf_hc.01_1.G186AR.10048	BDFG_09002	D8B26_005951	GQ26_0130530	Spsc_05732	OphioH327g0254			FA09DRAFT_358567	FAD dependent oxidoreductase	HISTO_BP.Contig457.eannot.1778.final_new		I7I48_03912	ACKS23_05163	ACKS0A_03952					1.0	-0.855488568041991	-1.01107040104908	0.243756549217721	-0.392542523710076	-0.299622881608033	1.33204810180566	-2.47563195838703	-0.138574759724372	0.597887899200167
ucsf_hc.01_1.G217B.00781		0.296496958175052	1	1	1	0.139423712521527	1	1	1	1	1	1	1	1	1	ucsf_hc.01_1.G217B.00781				ucsf_hc.01_1.G217B.00781										hypothetical protein			I7I48_03913	ACKS23_05164	ACKS0A_03953					1.0	-0.500466675125755				1.15554732849455
ucsf_hc.01_1.G217B.00782		0.206433551409426	1	1	1	0.580657334181216	1	1	1	1	1	1	1	1	1	ucsf_hc.01_1.G217B.00782				ucsf_hc.01_1.G217B.00782										hypothetical protein	HISTO_BP.Contig457.Fgenesh_histo.208.final_new		I7I48_03914	ACKS23_05165	ACKS0A_03954					1.0	-0.85672258469199				0.328051822600153
ucsf_hc.01_1.G217B.00783		0.0292119456476258	1	1	1	1	1	1	1	1	1	1	1	1	1	ucsf_hc.01_1.G217B.00783														hypothetical protein			I7I48_03915	ACKS23_05166	ACKS0A_03955					1.0	-1.79809214320415
ucsf_hc.01_1.G217B.00784		0.0864513706574843	1	1	1	0.840302032664309	1	1	1	1	1	1	1	1	1	ucsf_hc.01_1.G217B.00784				ucsf_hc.01_1.G217B.00784										hypothetical protein			I7I48_03916	ACKS23_05167	ACKS0A_03956					1.0	-1.15241074825465				0.132564408499825
ucsf_hc.01_1.G217B.00785		0.413092780190518	0.757396835932082	0.454079214473155	0.0456828197187782	0.195700468831217	0.0600423690138311	5.94084306039442e-06	1	1	1	1	1	1	0.0135183663286441	ucsf_hc.01_1.G217B.00785	ucsf_hc.01_1.G186AR.10054	ucsf_hc.01_1.H88.08614	ucsf_hc.01_1.H143.11813	ucsf_hc.01_1.G217B.00785	ucsf_hc.01_1.G186AR.10054	BDFG_09001							FA09DRAFT_308127	MFS multidrug transporter	HISTO_BP.Contig457.Fgenesh_histo.209.final_new		I7I48_03917	ACKS23_05168	ACKS0A_03957					1.0	-0.341334436489373	0.188073628845483	-0.340803395541464	-1.14491806029088	0.465444914664477	0.505894685826056	-3.1161223847864
ucsf_hc.01_1.G217B.00786		0.0487280788384764	0.0417123464128335	0.0404138494855417	0.0178151888571612	0.134076224785082	0.0454142281361052	2.50685014916521e-05	1.65617676230411e-13	0.0145619401156247	0.000119938346155255	0.551943419623064	0.411200970180647	1	7.31219034587849e-07	ucsf_hc.01_1.G217B.00786	ucsf_hc.01_1.G186AR.10056	ucsf_hc.01_1.H88.08616	ucsf_hc.01_1.H143.11814	ucsf_hc.01_1.G217B.00786	ucsf_hc.01_1.G186AR.10056	BDFG_08999	D8B26_006698	GQ26_0141440	Spsc_15583	OphioH327g1318	orf19.3986		FA09DRAFT_361458	fungal specific transcription factor domain-containing protein	HISTO_BP.Contig457.eannot.1750.final_new		I7I48_03918	ACKS23_05169	ACKS0A_03958					1.0	-0.587206754277322	1.59302655243948	0.643639550973226	0.847202424199238	-0.276397856180282	0.323514494456092	1.09715889014793	2.24823741230328	-0.756308604032819
ucsf_hc.01_1.G217B.00787	ROX3	0.0009379793247283	0.0496245519584469	0.00717232694363623	0.0141742514654374	2.22487910370536e-05	0.384360942621473	3.00820966287874e-05	0.896471314295303	0.127687320463126	1	0.239663975702021	1	1	1	ucsf_hc.01_1.G217B.00787	ucsf_hc.01_1.G186AR.10058	ucsf_hc.01_1.H88.08617	ucsf_hc.01_1.H143.11815	ucsf_hc.01_1.G217B.00787	ucsf_hc.01_1.G186AR.10058	BDFG_06203	D8B26_006699	GQ26_0141480		OphioH327g0337				rox3 family protein	HISTO_BP.Contig457.Fgenesh_histo.211.final_new		I7I48_03919	ACKS23_05170	ACKS0A_03959					1.0	1.26758826148126	1.19906803195817	0.822800940106885	0.867016388888343	1.37920172157724	0.115707899093415	-0.707748504001906	-0.0320955223938251	-0.395281741752368
ucsf_hc.01_1.G217B.00788		0.00135304059512008	0.0517438582678599	0.0604272270464545	0.198542929775903	1.13109811145682e-05	0.952577370944132	2.28476955637761e-05	0.0344130795427711	0.0218027060115167	2.82311131269979e-05	0.88713202443787	0.00278945904179471	1.19377062375627e-06	0.0760905722293323	ucsf_hc.01_1.G217B.00788	ucsf_hc.01_1.G186AR.10062	ucsf_hc.01_1.H88.08618	ucsf_hc.01_1.H143.11816	ucsf_hc.01_1.G217B.00788	ucsf_hc.01_1.G186AR.10062	BDFG_06205	D8B26_008139	GQ26_0082600	Spsc_06535	OphioH327g0029	orf19.4233	FA14DRAFT_161272	FA09DRAFT_339337	threonine synthase	HISTO_BP.Contig457.eannot.1780.final_new		I7I48_03920	ACKS23_05171	ACKS0A_03960	Ryp1_ChIP				1.0	-1.27168676995442	-1.1166428599689	-0.673276807329096	-0.633218835329142	-1.51746018720501	0.0118219667195198	0.722705864470782	0.439700098429768	0.919492243185365
ucsf_hc.01_1.G217B.00789		0.104629111587672	0.0461469633534517	0.000638118537896776	1	9.01686664136986e-08	6.34780053290292e-05	5.85537813320188e-07	0.402271080870262	0.00144639062289927	1	1	1	1	1	ucsf_hc.01_1.G217B.00789	ucsf_hc.01_1.G186AR.10060	ucsf_hc.01_1.H88.08619		ucsf_hc.01_1.G217B.00789	ucsf_hc.01_1.G186AR.10060	BDFG_06204	D8B26_006700	GQ26_0141490						HAD-superfamily hydrolase	HISTO_BP.Contig457-snap.26.final_new		I7I48_03921	ACKS23_05172	ACKS0A_03961					1.0	1.35816691314653	-4.0517629109364	-3.05063479509768		10.9943908426388	5.86841566887044	4.83362972378937	0.557100075334133	-2.7963396327843
ucsf_hc.01_1.G217B.00790		0.00122040585895822	0.150948769807542	0.0474029500737193	0.0525453486438246	0.263549432132642	0.00311917088926884	3.79067890557439e-05	0.0372598620869336	0.0960014429317982	1	1	1	0.000181751890542251	1	ucsf_hc.01_1.G217B.00790	ucsf_hc.01_1.G186AR.10065	ucsf_hc.01_1.H88.08620	ucsf_hc.01_1.H143.11817	ucsf_hc.01_1.G217B.00790	ucsf_hc.01_1.G186AR.10065	BDFG_06206	D8B26_006701	GQ26_0141500				FA14DRAFT_160968		glutamyl-tRNA synthetase	HISTO_BP.Contig457.Fgenesh_Neurospora.181.final_new		I7I48_03922	ACKS23_05173	ACKS0A_03962					1.0	-1.37048349827455	-0.642307997594716	-0.797688280184502	-1.31465236179223	0.3285235637226	-1.05593915686667	1.29981413657983	0.653337930864066	-0.707708492546248
ucsf_hc.01_1.G217B.00791	CCC1	0.00012388684009377	0.0223131114757321	0.000884470673844165	0.681524401509661	0.000170097167121466	0.0223705605320352	3.90622430314004e-05	8.81675720922015e-06	6.34046410400172e-05	0.0008671634210202	0.163313168662123	0.00781214891641294	0.392249979060962	0.612536330715852	ucsf_hc.01_1.G217B.00791	ucsf_hc.01_1.G186AR.10064	ucsf_hc.01_1.H88.08621	ucsf_hc.01_1.H143.11818	ucsf_hc.01_1.G217B.00791	ucsf_hc.01_1.G186AR.10064	BDFG_06207	D8B26_006702	GQ26_0141510	Spsc_10696	OphioH327g4269	orf19.6948	FA14DRAFT_191278	FA09DRAFT_284030	CCC1	HISTO_BP.Contig457.eannot.1783.final_new		I7I48_03923	ACKS23_05174	ACKS0A_03963	Ryp1_ChIP				1.0	3.47630641202839	2.92855347336926	3.12223970118234	-0.126318216681395	1.76564356395176	-0.99002376737594	-1.01347225122466	-3.03929842202643	-4.74616934697673
ucsf_hc.01_1.G217B.00792		0.00217867526110652	0.0291972257811631	0.00906182846807359	0.0272513451183828	2.48323379194575e-06	0.000113615664456476	3.75870263692638e-05	1	1	1	1	1	1	1	ucsf_hc.01_1.G217B.00792	ucsf_hc.01_1.G186AR.10066	ucsf_hc.01_1.H88.08622	ucsf_hc.01_1.H143.11819	ucsf_hc.01_1.G217B.00792	ucsf_hc.01_1.G186AR.10066	BDFG_06208								calcium transporter	HISTO_BP.Contig457.Fgenesh_Aspergillus.216.final_new		I7I48_03924	ACKS23_05175	ACKS0A_03964					1.0	-1.8237292831221	-3.68862527953294	-1.79292865088127	-1.28307317768739	-4.03378890457671	-3.63940412450309	-1.54706738668332
ucsf_hc.01_1.G217B.00793		0.00205832696214049	1	0.0366269678124396	0.812776669929348	0.234517692396825	1	1	1	1	1	1	1	1	1	ucsf_hc.01_1.G217B.00793		ucsf_hc.01_1.H88.08623	ucsf_hc.01_1.H143.11820	ucsf_hc.01_1.G217B.00793										hypothetical protein			I7I48_03925	ACKS23_05176	ACKS0A_03965					1.0	2.62329769517213		1.95171015211443	-0.153503470519077	-0.657665465291
ucsf_hc.01_1.G217B.00794		0.899240652476492	1	1	1	1	1	1	1	0.259084796904777	1	1	1	1	1	ucsf_hc.01_1.G217B.00794								GQ26_0072140						hypothetical protein			I7I48_03926	ACKS23_05177	ACKS0A_03966					1.0	-0.085510588941352								0.628885131487732
ucsf_hc.01_1.G217B.00795		0.718292464671752	0.974784915810398	0.653185634421041	0.98128473088162	0.00749378684141861	0.0473785330428942	0.000127653903956106	0.0227948982912788	1	1	1	1	1	1	ucsf_hc.01_1.G217B.00795	ucsf_hc.01_1.G186AR.10070	ucsf_hc.01_1.H88.08625	ucsf_hc.01_1.H143.11822	ucsf_hc.01_1.G217B.00795	ucsf_hc.01_1.G186AR.10070	BDFG_06209	D8B26_006705							hypothetical protein	HISTO_BP.Contig457.Fgenesh_histo.236.final_new		I7I48_03927	ACKS23_05178	ACKS0A_03967					1.0	0.101270686129512	-0.0139701687759999	-0.116697812407061	-0.00855498260589993	-0.629043960212733	0.384811502437496	0.651026533510393	-0.765632277352836
ucsf_hc.01_1.G217B.00796	VPS9	0.510921577043962	0.535023646917087	0.0413544061517293	0.0631811720813764	0.906872433794194	0.156116039706763	0.223112336474171	0.332665084876331	0.151309719062925	8.86704297043625e-05	0.765895043210084	1	0.994157731247215	1	ucsf_hc.01_1.G217B.00796	ucsf_hc.01_1.G186AR.10071	ucsf_hc.01_1.H88.08626	ucsf_hc.01_1.H143.11823	ucsf_hc.01_1.G217B.00796	ucsf_hc.01_1.G186AR.10071	BDFG_06210	D8B26_006706	GQ26_0141620	Spsc_01503	OphioH327g6365		FA14DRAFT_134594		vacuolar sorting-associated protein	HISTO_BP.Contig457.Fgenesh_Aspergillus.1.final_new		I7I48_03928	ACKS23_05179	ACKS0A_03968					1.0	-0.164201663049329	-0.306219751320735	-0.543636122074724	-0.561876820469067	0.021056725345642	-0.248570523750046	0.0841717279392666	0.190424722253598	0.386631725978047
ucsf_hc.01_1.G217B.00797		0.872936354621405	0.820832405669746	0.0481647756686052	0.352246074000746	0.00904991183103371	0.473315346641575	0.560608780211921	0.00122797355369039	0.0208888812874512	0.00013841824402408	0.476885703672284	0.021350745801281	0.312128875580175	0.000171640220414962	ucsf_hc.01_1.G217B.00797	ucsf_hc.01_1.G186AR.10072	ucsf_hc.01_1.H88.08627	ucsf_hc.01_1.H143.11825	ucsf_hc.01_1.G217B.00797	ucsf_hc.01_1.G186AR.10072	BDFG_06211	D8B26_006707	GQ26_0141630	Spsc_01559	OphioH327g6404	orf19.3626	FA14DRAFT_60069	FA09DRAFT_138617	cytoplasm protein	HISTO_BP.Contig457.eannot.1754.final_new		I7I48_03929	ACKS23_05180	ACKS0A_03969	Ryp1_ChIP				1.0	0.0474479612096053	0.11595511901421	0.72842210298054	0.292642008670128	-0.699566107031872	-0.144955547631662	-0.0683177272704771	0.895854702719423	0.960753139866179
ucsf_hc.01_1.G217B.00798		0.619195184431326	1	1	1	0.250839050358446	1	1	1	1	1	1	1	1	1	ucsf_hc.01_1.G217B.00798				ucsf_hc.01_1.G217B.00798										hypothetical protein			I7I48_03930	ACKS23_05181	ACKS0A_03970					1.0	-0.201339897116256				-0.460169952762806
ucsf_hc.01_1.G217B.00799		0.0269902660437901	0.284380995325747	0.0568985332870842	0.431113075503156	1.05522308903631e-05	0.420171766881557	2.45772415271386e-05	0.261977368755549	0.00170761530295034	0.0608156721007382	0.130644826542464	1	1	1	ucsf_hc.01_1.G217B.00799	ucsf_hc.01_1.G186AR.10075	ucsf_hc.01_1.H88.08630	ucsf_hc.01_1.H143.11828	ucsf_hc.01_1.G217B.00799	ucsf_hc.01_1.G186AR.10075	BDFG_06213	D8B26_001056	GQ26_0210140	Spsc_09779	OphioH327g0489				RING-8 finger domain-containing protein	HISTO_BP.Contig457.Fgenesh_histo.1.final_new		I7I48_03931	ACKS23_05182	ACKS0A_03971					1.0	0.725793496358966	0.562572874009096	0.54791258853683	-0.209322723838229	1.89064056179535	0.204460026342562	-0.846274800259979	-0.380274081291903	-1.3381969291867
ucsf_hc.01_1.G217B.00800		0.00742452427126347	0.880793038952825	0.0342193251986191	0.0899802821065566	0.0178501968728178	0.134420187531403	0.000368558810885777	0.000548113265682452	0.153610208542518	1	1	1	1	1	ucsf_hc.01_1.G217B.00800	ucsf_hc.01_1.G186AR.10076	ucsf_hc.01_1.H88.08631	ucsf_hc.01_1.H143.11829	ucsf_hc.01_1.G217B.00800	ucsf_hc.01_1.G186AR.10076	BDFG_06214	D8B26_001057	GQ26_0210150						hypothetical protein	HISTO_BP.Contig457.Fgenesh_Aspergillus.24.final_new		I7I48_03932	ACKS23_05183	ACKS0A_03972					1.0	0.835785772353772	0.060895273291651	0.550049084027767	0.550293671414581	0.488534300680397	-0.216952095097447	-0.446070604671347	-0.803557379902482	0.383169565918218
ucsf_hc.01_1.G217B.00801		3.13110924793398e-05	1	1	1	4.49534656594103e-06	1	1	1	1	1	1	1	1	1	ucsf_hc.01_1.G217B.00801				ucsf_hc.01_1.G217B.00801										hypothetical protein	HISTO_BP.Contig457.Fgenesh_histo.24.final_new		I7I48_03933	ACKS23_05184	ACKS0A_03973					1.0	4.25271872312551				3.10302137107782
ucsf_hc.01_1.G217B.00802		0.127316446076883	0.282581711216632	0.0072139144986751	0.571866669683793	0.661604031507797	0.0202140098718828	0.000546274059241194	2.18475909188988e-08	0.0160238982099412	1	0.0279174884884262	1	1	1	ucsf_hc.01_1.G217B.00802	ucsf_hc.01_1.G186AR.10081	ucsf_hc.01_1.H88.08638	ucsf_hc.01_1.H143.11833	ucsf_hc.01_1.G217B.00802	ucsf_hc.01_1.G186AR.10081	BDFG_06216	D8B26_001059	GQ26_0210160		OphioH327g6127				hypothetical protein	HISTO_BP.Contig457-snap.35.final_new		I7I48_03934	ACKS23_05185	ACKS0A_03974					1.0	0.426375963553513	0.379801266817487	0.833439444437253	0.157596649400418	0.0774158212246112	0.445550579506405	0.419724378830607	-0.840966779707787	0.861984191069939
[truncated: 11,093 more rows]
[truncated: 5 more columns]
