# Supplementary material for: Rapid gain and loss of a chromosome drives key morphology and virulence phenotypes in the fungal pathogen Histoplasma
Source: PLoS Biol. 2026 Jan 5;24(1):e3003224. doi: 10.1371/journal.pbio.3003224 (PMC12788632; doi:10.1371/journal.pbio.3003224)
Supplement: S7 Table — Excel-compatible tab-delimited text conforming to JavaTreeView extended CDT format. Identical to S6 Table, but restricted to genes up in HYF1 and aneuploid (green curves in Fig 7G). (TXT) [file pbio.3003224.s007.txt]

UNIQID	NAME	p(HcG217B_gilmore|Y/H)	p(HcG184AR_gilmore|Y/H)	p(HcH88_gilmore|Y/H)	p(HcH143_gilmore|Y/H)	p(HcG217B_edwards|Y/H)	p(HcG186AR_edwards|Y/H)	p(Bd|Y/H)	p(Cp|D2_spherule_Sil/D2_myc_Sil)	p(Tm|Y/H)	p(Ss|Y/H)	p(On-u|Y/H)	p(Ca|Y/H)	p(Mm|Y/H)	p(Tw|Y/H)	HcG217B_gilmore	HcG184AR_gilmore	HcH88_gilmore	HcH143_gilmore	HcG217B_edwards	HcG186AR_edwards	Bd	Cp	Tm	Ss	On-u	Ca	Mm	Tw	Description	HcG217B_pred	HcG217B_rc	HcG217B_acc	UCSF2_acc	UCSF3_acc	Ryp1_ChIP	Ryp2_ChIP	Ryp3_ChIP	Ryp4_ChIP	GWEIGHT	HcG217B_gilmore|Y/H	HcG184AR_gilmore|Y/H	HcH88_gilmore|Y/H	HcH143_gilmore|Y/H	HcG217B_edwards|Y/H	HcG186AR_edwards|Y/H	Bd|Y/H	Cp|D2_spherule_Sil/D2_myc_Sil	Tm|Y/H
ucsf_hc.01_1.G217B.11477	GLT1	0.847150116241099	0.0197118533071545	0.732909743623328	0.996014748867799	0.717087550344086	0.44065118486242	1.46792487505564e-05	0.0962734463918184	0.161486744166827	0.582848863429686	0.0858010195687823	0.636990523053997	0.000331573735242498	2.00671771967842e-05	ucsf_hc.01_1.G217B.11477	ucsf_hc.01_1.G186AR.03739	ucsf_hc.01_1.H88.09586	ucsf_hc.01_1.H143.05424	ucsf_hc.01_1.G217B.11477	ucsf_hc.01_1.G186AR.03739	BDFG_02763	D8B26_000869	GQ26_0160490	Spsc_09198	OphioH327g2271	orf19.6257	FA14DRAFT_188251	FA09DRAFT_361979	glutamate synthase	HISTO_ZW.Contig245.Fgenesh_histo.47.final_new		I7I48_04839	ACKS23_06090	ACKS0A_04880					1.0	-0.0552244346495545	-1.96387733871631	-0.083082873366207	-0.00216173299900468	-0.0843206990507639	-0.186271744172474	1.72147482529802	-0.492208789269415	-0.808590292393314
ucsf_hc.01_1.G217B.06745		0.0273208220724254	1	1	1	0.000275089221516182	1	8.54526796449952e-07	0.0635075356877557	0.00387155339566315	0.000602383847077666	0.298791143634311	1	1	0.0469265299585432	ucsf_hc.01_1.G217B.06745				ucsf_hc.01_1.G217B.06745		BDFG_02255	D8B26_003055	GQ26_0102760	Spsc_01573	OphioH327g2165			FA09DRAFT_332560	chromosome segregation ATPase family protein	HISTO_JG.Contig207.Fgenesh_histo.89.final_new		I7I48_05688	ACKS23_06933	ACKS0A_05738	Ryp1_ChIP	Ryp2_ChIP	Ryp3_ChIP		1.0	-1.7022901677207				1.4441868843293		4.16551534515574	-0.869409171366597	-1.28648913327065
ucsf_hc.01_1.G217B.08995		0.732494622077209	0.0561883648562628	0.00390314223986715	0.00266123066144339	0.0312679890448381	0.678649198651941	9.2902559772655e-06	0.392858243514051	0.0835473606974627	0.193251346749093	0.159968418864819	1	1	1	ucsf_hc.01_1.G217B.08995	ucsf_hc.01_1.G186AR.08702	ucsf_hc.01_1.H88.03726	ucsf_hc.01_1.H143.10216	ucsf_hc.01_1.G217B.08995	ucsf_hc.01_1.G186AR.08702	BDFG_03801	D8B26_002809	GQ26_0110030	Spsc_16091	OphioH327g5764				hypothetical protein	HISTO_ZL.Contig1131-snap.238.final_new		I7I48_01695	ACKS23_03395	ACKS0A_09625					1.0	-0.101566679164279	-2.14661671771861	-1.09444436292767	-1.8569004429189	0.473518444006691	0.0768138973118937	0.902584637213053	0.379756064942426	-0.500319166830681
ucsf_hc.01_1.G217B.02561		0.000250414964520152	0.993328354956383	0.50960966826652	0.677385953320211	8.76265447769285e-06	0.0983881293478952	0.00292923306602085	1	0.0528435209694554	1	1	1	0.235289102554677	6.75689529594033e-06	ucsf_hc.01_1.G217B.02561	ucsf_hc.01_1.G186AR.07503	ucsf_hc.01_1.H88.11956	ucsf_hc.01_1.H143.06869	ucsf_hc.01_1.G217B.02561	ucsf_hc.01_1.G186AR.07503	BDFG_05877		GQ26_0201600				FA14DRAFT_106239	FA09DRAFT_284339	specific RNA polymerase II transcription factor	HISTO_DM.Contig933.Fgenesh_histo.20.final_new		I7I48_07999	ACKS23_09244	ACKS0A_08049					1.0	-1.66764632827593	0.0127017720911802	-0.193817430504094	-0.143194138607172	-1.83120434429033	-0.330721544721969	-0.39531316353921		-0.776019965495122
ucsf_hc.01_1.G217B.02584		0.000157583660023143	0.0483105865316724	0.0955710300241386	0.00933904423170666	0.000341475696189885	0.00341680804153518	1	0.339362863364884	0.316398658796106	0.0111495430750165	1	1	1	1	ucsf_hc.01_1.G217B.02584	ucsf_hc.01_1.G186AR.07481	ucsf_hc.01_1.H88.11934	ucsf_hc.01_1.H143.06890	ucsf_hc.01_1.G217B.02584	ucsf_hc.01_1.G186AR.07481		D8B26_000550	GQ26_0170970	Spsc_05248					C2H2 finger domain-containing protein	HISTO_DM.Contig933.genewise.14.final_new		I7I48_07976	ACKS23_09221	ACKS0A_08026					1.0	-1.87821919223431	-1.53399996179751	-0.61705006106942	-1.2037863089835	-1.02957670886532	0.687475797013681		-0.289633880530492	-0.412881635896317
ucsf_hc.01_1.G217B.05993		2.80858835983986e-06	0.212175486186414	0.0018082413092159	0.000209956041992688	1.54277489939777e-07	0.00230738745273778	1.20479581868135e-06	1	1	1	1	1	1	1	ucsf_hc.01_1.G217B.05993	ucsf_hc.01_1.G186AR.09642	ucsf_hc.01_1.H88.01336	ucsf_hc.01_1.H143.01778	ucsf_hc.01_1.G217B.05993	ucsf_hc.01_1.G186AR.09642	BDFG_08120								hypothetical protein	HISTO_HS.Contig68.Fgenesh_histo.337.final_new		I7I48_07182	ACKS23_08427	ACKS0A_07232					1.0	-7.42114162095223	-3.4089281962432	-3.90267490715084	-3.8582045120059	-5.48859925520308	1.68312552285208	3.2389308186142
ucsf_hc.01_1.G217B.03024		8.74921258814549e-06	0.12174728171296	0.00124072490141203	0.00370483730941861	5.29023340930519e-06	0.538428615809518	9.887045991917e-06	4.39014327127819e-05	0.692537550498509	5.35798214889863e-05	0.000637067306963365	1	1	1	ucsf_hc.01_1.G217B.03024	ucsf_hc.01_1.G186AR.08505	ucsf_hc.01_1.H88.03558	ucsf_hc.01_1.H143.10027	ucsf_hc.01_1.G217B.03024	ucsf_hc.01_1.G186AR.08505	BDFG_01194	D8B26_006675	GQ26_0141330	Spsc_08672	OphioH327g2609				ADP-ribosylation factor	HISTO_DU.Contig190-snap.23.final_new		I7I48_12006	ACKS23_11596	ACKS0A_12031					1.0	-5.59587481344669	-1.17058726426683	-1.53309469927505	-2.08504441340486	-4.65765290932285	0.195659127213171	-1.38851696381145	1.92175425263419	-0.215492798649074
ucsf_hc.01_1.G217B.06917		7.81202245159184e-05	0.375448799059265	0.00202951905323999	6.14338979072022e-05	6.1470550619018e-07	0.115431009665516	1.38370159010868e-05	1	0.291399844099686	1	1	1	1	1	ucsf_hc.01_1.G217B.06917	ucsf_hc.01_1.G186AR.03104	ucsf_hc.01_1.H88.05912	ucsf_hc.01_1.H143.02425	ucsf_hc.01_1.G217B.06917	ucsf_hc.01_1.G186AR.03104	BDFG_05287		GQ26_0790030						glucose-methanol-choline oxidoreductase	HISTO_KF.Contig597.eannot.1477.final_new		I7I48_02582	ACKS23_10056	ACKS0A_08861					1.0	-6.57874585684382	-1.00861380473866	-3.35777739487809	-6.30336874453219	-5.52976665133365	0.562469482964293	-1.71544124629956		0.67916184297391
ucsf_hc.01_1.G217B.03763		0.00260608670961664	0.502152906941981	0.0414442343996294	0.408517109877937	0.79424338582283	0.120721543256021	0.0818554791184937	1	1	0.0354573794283571	1	1	1	1	ucsf_hc.01_1.G217B.03763	ucsf_hc.01_1.G186AR.00061	ucsf_hc.01_1.H88.02842	ucsf_hc.01_1.H143.08493	ucsf_hc.01_1.G217B.03763	ucsf_hc.01_1.G186AR.00061	BDFG_00299			Spsc_11608					hypothetical protein	HISTO_ER.Contig17.Fgenesh_histo.13.final_new	near LTR block	I7I48_09728	ACKS23_01502	ACKS0A_01501					1.0	-2.53809254713335	0.47351195876613	-1.62969344712828	-0.532685913816078	-0.160250061645645	-0.688661227929646	0.515888843328461
ucsf_hc.01_1.G217B.03764		0.000639517702234589	0.808800972452111	0.00316697754215369	0.00621432281362851	0.015441671501369	0.000254660276137331	1.85218483487768e-05	0.000505057614815678	0.0143507009155772	1	0.383940705719063	1	1	1	ucsf_hc.01_1.G217B.03764	ucsf_hc.01_1.G186AR.00062	ucsf_hc.01_1.H88.02840	ucsf_hc.01_1.H143.08492	ucsf_hc.01_1.G217B.03764	ucsf_hc.01_1.G186AR.00062	BDFG_00298	D8B26_006953	GQ26_0191820		OphioH327g4097				DUF895 domain-containing protein	HISTO_ER.Contig17.eannot.1311.final_new	near LTR block	I7I48_09727	ACKS23_01501	ACKS0A_01500					1.0	-3.40449228218475	-0.102336778945466	-2.22396127560886	-1.98931170737251	-0.626231670284905	-1.71098653130461	1.2652919169214	1.59293911876208	1.32973303392397
ucsf_hc.01_1.G217B.09513		4.34539801551324e-06	0.013833119093739	0.000509265804608143	0.000100075202560973	2.83443679320873e-07	0.000617872296159475	2.15635786860155e-06	8.55098256214892e-14	1	1	0.496603500670533	1	1	1	ucsf_hc.01_1.G217B.09513	ucsf_hc.01_1.G186AR.00295	ucsf_hc.01_1.H88.06592	ucsf_hc.01_1.H143.00209	ucsf_hc.01_1.G217B.09513	ucsf_hc.01_1.G186AR.00295	BDFG_00128	D8B26_004045			OphioH327g1046				DUF124 domain-containing protein	HISTO_ZL.Contig1161c.Fgenesh_histo.29.final_new		I7I48_09498	ACKS23_01272	ACKS0A_01271					1.0	-4.66496790793706	-3.80590772921518	-4.36397945652244	-4.26273631774675	-3.56999336426906	-1.9453488409668	-1.93551054660388	-4.36974500252957
ucsf_hc.01_1.G217B.04748		6.71828431460406e-06	0.0170895026722518	7.30467241841504e-05	0.000124701220007584	4.60605980744417e-07	0.000337627625509033	3.12932282185824e-07	1	1	1	1	1	1	1	ucsf_hc.01_1.G217B.04748	ucsf_hc.01_1.G186AR.11936	ucsf_hc.01_1.H88.11553	ucsf_hc.01_1.H143.10864	ucsf_hc.01_1.G217B.04748	ucsf_hc.01_1.G186AR.11936	BDFG_03177								MAPEG superfamily domain-containing protein	HISTO_GL.Contig285-snap.2.final_new		I7I48_11060	ACKS23_10649	ACKS0A_11083					1.0	-5.50213214557421	-3.4550212896385	-4.80053181279334	-5.5238457120388	-4.39024485972212	-2.18953838204294	-2.74478708144775
ucsf_hc.01_1.G217B.09523	CRP2	2.75752133594305e-06	0.013833119093739	5.85615029101638e-05	9.38933186605692e-05	1.00753170533705e-07	3.79544743868464e-05	1.05984676159811e-06	5.91931979795284e-11	0.000181315233652507	0.000780936732654384	0.791325063915293	1	0.00502530978596454	0.00220735786592707	ucsf_hc.01_1.G217B.09523	ucsf_hc.01_1.G186AR.00280	ucsf_hc.01_1.H88.06574	ucsf_hc.01_1.H143.00228	ucsf_hc.01_1.G217B.09523	ucsf_hc.01_1.G186AR.00280	BDFG_00139	D8B26_008172	GQ26_0082100	Spsc_15845	OphioH327g5336		FA14DRAFT_135147	FA09DRAFT_330930	glycine-rich RNA-binding protein	HISTO_ZL.Contig1161c.Fgenesh_Neurospora.76.final_new		I7I48_09508	ACKS23_01282	ACKS0A_01281	Ryp1_ChIP		Ryp3_ChIP		1.0	-7.1992776715608	-5.8958944008698	-6.51168368185644	-4.52799866472706	-4.84026704352706	-3.63956742113608	-1.73278956047663	-5.63769402736713	-3.38858307376556
ucsf_hc.01_1.G217B.04487		2.97564931558863e-06	0.0176376518846383	8.2400528874511e-05	0.000448754698872236	2.45534962883474e-07	0.000140128672772654	7.73807580244432e-06	1	1	1	1	1	1	1	ucsf_hc.01_1.G217B.04487	ucsf_hc.01_1.G186AR.05600	ucsf_hc.01_1.H88.05149	ucsf_hc.01_1.H143.03465	ucsf_hc.01_1.G217B.04487	ucsf_hc.01_1.G186AR.05600	BDFG_01714								oxidoreductase, zinc-binding dehydrogenase family, conidia-enriched transcript	HISTO_GI.Contig363.eannot.1183.final_new	near LTR block	I7I48_00836	ACKS23_02503	ACKS0A_02494					1.0	-6.08468084475397	-4.59200177212658	-6.30974094266134	-5.46459956047523	-5.63007490656391	-3.95787273689988	-1.11703884387392
ucsf_hc.01_1.G217B.03453		2.75752133594305e-06	0.0201000094774423	7.30467241841504e-05	0.000117528935133385	1.54277489939777e-07	0.000146940681716253	1	1	1	1	1	1	1	1	ucsf_hc.01_1.G217B.03453	ucsf_hc.01_1.G186AR.03495	ucsf_hc.01_1.H88.09358	ucsf_hc.01_1.H143.05674	ucsf_hc.01_1.G217B.03453	ucsf_hc.01_1.G186AR.03495									hypothetical protein	HISTO_EA.Contig33.eannot.1554.final_new		I7I48_04617	ACKS23_05868	ACKS0A_04658					1.0	-7.69123627096744	-5.17746080881905	-6.11769317034775	-6.25126180673922	-5.9151815113684	-3.22650516646857
ucsf_hc.01_1.G217B.09515	TYR1	2.17652870843384e-06	0.0176376518846383	5.85615029101638e-05	0.000150797658358748	9.01686664136986e-08	9.70021011676447e-05	1.10098934609552e-05	1	1	1	1	1	1	1	ucsf_hc.01_1.G217B.09515	ucsf_hc.01_1.G186AR.00292	ucsf_hc.01_1.H88.06590	ucsf_hc.01_1.H143.00212	ucsf_hc.01_1.G217B.09515	ucsf_hc.01_1.G186AR.00292	BDFG_00130								tyrosinase	HISTO_ZL.Contig1161c.eannot.1522.final_new		I7I48_09500	ACKS23_01274	ACKS0A_01273					1.0	-8.75054047202163	-5.16817164324589	-7.81797775876343	-7.05061825893719	-6.72411368730254	-3.0891677920855	-1.73108272641898
ucsf_hc.01_1.G217B.00775	SSY1	5.92019088294212e-06	0.0206149254648456	0.000114573740403661	0.00143483879646399	2.26872651021137e-07	0.0029410367283778	3.18893993794303e-05	9.66435065532906e-05	1	1	1	1	1	1	ucsf_hc.01_1.G217B.00775	ucsf_hc.01_1.G186AR.10041	ucsf_hc.01_1.H88.08605	ucsf_hc.01_1.H143.11804	ucsf_hc.01_1.G217B.00775	ucsf_hc.01_1.G186AR.10041	BDFG_08846	D8B26_001211							proline-specific permease	HISTO_BP.Contig457.Fgenesh_histo.177.final_new		I7I48_03907	ACKS23_05158	ACKS0A_03947	Ryp1_ChIP	Ryp2_ChIP	Ryp3_ChIP		1.0	-3.78760781724663	-3.7366167288592	-3.71280370254452	-2.61080009514652	-4.16249385529586	-1.22007814457792	-1.26836639711241	-1.1445357900932
ucsf_hc.01_1.G217B.07379		0.000238243802897082	0.0456648363880449	1	0.0415952008300409	6.04622214566506e-06	0.00284383094108717	1	1	1	1	1	1	0.00119829009630758	1	ucsf_hc.01_1.G217B.07379	ucsf_hc.01_1.G186AR.05217		ucsf_hc.01_1.H143.04774	ucsf_hc.01_1.G217B.07379	ucsf_hc.01_1.G186AR.05217							FA14DRAFT_71844		hypothetical protein			I7I48_00489	ACKS23_02156	ACKS0A_02147					1.0	-3.99816033391408	-2.69277719770972		-1.75553205134442	-3.55444203550443	-2.75023646298275
ucsf_hc.01_1.G217B.08336		7.95347366443311e-06	0.0822136406395602	0.00854563353614493	0.000742610526179492	5.44807338401496e-06	0.000164036251022623	0.00135502776989041	1	0.605887070451523	1	1	1	1	1	ucsf_hc.01_1.G217B.08336	ucsf_hc.01_1.G186AR.03993	ucsf_hc.01_1.H88.06198	ucsf_hc.01_1.H143.00612	ucsf_hc.01_1.G217B.08336	ucsf_hc.01_1.G186AR.03993	BDFG_07605		GQ26_0250960						SAM dependent methyltransferase	HISTO_ZE.Contig158.Fgenesh_Aspergillus.25.final_new	near LTR block	I7I48_02105	ACKS23_09579	ACKS0A_08385					1.0	-8.33703777171176	-7.07603250730888	-8.02043740691824	-3.7832142726487	-5.4075858142562	-4.01720447966746	-2.05981519623812		-0.296042089890987
ucsf_hc.01_1.G217B.03710		1.06483475467398e-05	0.0534617575650597	0.000521872483099664	0.00100220696689025	9.56468799607103e-06	0.000583698122357159	3.77742277471013e-07	0.000351618277482858	0.148434641948119	1	0.0307612853811227	1	1	1	ucsf_hc.01_1.G217B.03710	ucsf_hc.01_1.G186AR.00009	ucsf_hc.01_1.H88.02759	ucsf_hc.01_1.H143.08405	ucsf_hc.01_1.G217B.03710	ucsf_hc.01_1.G186AR.00009	BDFG_00343	D8B26_006926	GQ26_0240190		OphioH327g3100				WW domain-containing protein	HISTO_ER.Contig17.eannot.1267.final_new		I7I48_09781	ACKS23_01555	ACKS0A_01554			Ryp3_ChIP		1.0	-3.60356402662403	-1.4434071272841	-2.0266249489793	-1.77627546128342	-1.56648519976744	-1.52882145157017	-2.38722556543006	-1.3536444514157	-0.595158966322728
ucsf_hc.01_1.G217B.09522		0.000428461133586184	0.0517438582678599	0.0168939541410712	0.0128394361810445	0.00180321188347577	0.00167045490575929	0.000117912270058682	1	0.766703182393656	1	1	1	1	1	ucsf_hc.01_1.G217B.09522	ucsf_hc.01_1.G186AR.00281	ucsf_hc.01_1.H88.06576	ucsf_hc.01_1.H143.00226	ucsf_hc.01_1.G217B.09522	ucsf_hc.01_1.G186AR.00281	BDFG_00138		GQ26_0030540						hypothetical protein	HISTO_ZL.Contig1161c.Fgenesh_histo.38.final_new		I7I48_09507	ACKS23_01281	ACKS0A_01280					1.0	-2.10613042766826	-1.97493114961447	-1.09835177757104	-1.69354854244987	-1.53255134880932	-1.78135063795338	-1.1354927914788		-0.429954057278612
ucsf_hc.01_1.G217B.12135		1.23584298200828e-05	1	1	1	5.62957792467354e-06	1	2.89079701733281e-05	0.000543284118586822	0.150520342983848	1	1	1	1	1	ucsf_hc.01_1.G217B.12135				ucsf_hc.01_1.G217B.12135		BDFG_02657	D8B26_006711	GQ26_0141690						HMG box transcription factor, similar to mating type protein MAT1-2, not part of the MTL, mycelia-enriched	HISTO_ZZ.Contig127c.Fgenesh_histo.55.final_new		I7I48_11796	ACKS23_11386	ACKS0A_11821					1.0	-4.36682163721621				-2.96303317529756		-2.22608859755958	-2.8145479646583	-0.783628500060021
ucsf_hc.01_1.G217B.01759		2.86770040090499e-06	0.0925538470064326	6.89215759773932e-05	0.00462248609747848	2.74883419484307e-07	2.71453840865133e-05	1	1	1	1	1	1	1	4.45153711201701e-05	ucsf_hc.01_1.G217B.01759	ucsf_hc.01_1.G186AR.01413	ucsf_hc.01_1.H88.07642	ucsf_hc.01_1.H143.02924	ucsf_hc.01_1.G217B.01759	ucsf_hc.01_1.G186AR.01413								FA09DRAFT_329560	hypothetical protein	HISTO_DA.Contig93.Fgenesh_histo.114.final_new		I7I48_08405	ACKS23_00179	ACKS0A_00179			Ryp3_ChIP		1.0	-5.63939912936527	-4.80064262011091	-4.41279282044035	-5.80319794394962	-3.49186407465116	-5.08781130070597
ucsf_hc.01_1.G217B.05478		2.80858835983986e-06	0.233031984929819	0.000293417178529855	0.000266124252545833	3.66286475394135e-07	0.000532810907781369	6.84623191139949e-05	1.11113121293986e-06	0.00469888356136494	1	1	1	1	1	ucsf_hc.01_1.G217B.05478	ucsf_hc.01_1.G186AR.10977	ucsf_hc.01_1.H88.10571	ucsf_hc.01_1.H143.05146	ucsf_hc.01_1.G217B.05478	ucsf_hc.01_1.G186AR.10977	BDFG_05768	D8B26_005584	GQ26_0091140						methyltransferase	HISTO_GY.Contig460.Fgenesh_histo.105.final_new		I7I48_05108	ACKS23_06359	ACKS0A_05149	Ryp1_ChIP				1.0	-4.91211240365399	-0.992969498490507	-2.20792549081103	-3.33921364925018	-3.5860268695677	-1.37802238756351	-0.878831414167201	-4.50094658268651	1.92678965446836
ucsf_hc.01_1.G217B.07160	TYR3	2.6344002230013e-05	0.0858626861074118	0.0149772221292266	0.0079995433403498	1.31713183877181e-05	0.00136666783693955	4.32048825451488e-05	1	1	1	1	1	1	1	ucsf_hc.01_1.G217B.07160	ucsf_hc.01_1.G186AR.03259	ucsf_hc.01_1.H88.02611	ucsf_hc.01_1.H143.08245	ucsf_hc.01_1.G217B.07160	ucsf_hc.01_1.G186AR.03259	BDFG_08254								photo-regulated tyrosinase	HISTO_KF.Contig601.Fgenesh_histo.18.final_new		I7I48_02416	ACKS23_09890	ACKS0A_08696					1.0	-4.42481447525228	-1.20867959518241	-3.82719792449283	-2.59780955853444	-3.15908213801699	-1.314564464824	-0.949614629890106
ucsf_hc.01_1.G217B.03168		5.92019088294212e-06	1	1	1	1.0064594785014e-07	1	2.35868031012768e-07	1	1	1	1	1	1	1	ucsf_hc.01_1.G217B.03168				ucsf_hc.01_1.G217B.03168		BDFG_02711								hypothetical protein	HISTO_DU.Contig204.Fgenesh_histo.13.final_new	near LTR block	I7I48_11953	ACKS23_11543	ACKS0A_11978					1.0	-5.9201830773705				-5.18731470766873		-4.37408469600049
ucsf_hc.01_1.G217B.00522		0.000226529032095355	0.149423443722136	0.311235244828567	1	9.99802082105209e-06	1	1	1	1	1	1	1	1	1	ucsf_hc.01_1.G217B.00522	ucsf_hc.01_1.G186AR.04924	ucsf_hc.01_1.H88.04512		ucsf_hc.01_1.G217B.00522										hypothetical protein			I7I48_00209	ACKS23_01876	ACKS0A_01867					1.0	-5.04295131463228	-1.70800546991096	-1.47520823733325		-4.47205636387489
ucsf_hc.01_1.G217B.03163		2.82348245833317e-05	1	0.385857147405064	0.00315464364286624	2.67829460000101e-06	1	1	1	1	1	1	1	1	1	ucsf_hc.01_1.G217B.03163		ucsf_hc.01_1.H88.03502	ucsf_hc.01_1.H143.09961	ucsf_hc.01_1.G217B.03163										hypothetical protein		near LTR block	I7I48_11948	ACKS23_11538	ACKS0A_11973					1.0	-5.79559696644722		-0.530357404314034	-2.8814090892137	-3.50937239591341
ucsf_hc.01_1.G217B.09183		0.000728333748836346	1	1	1	1.17752138901401e-05	1	1	1	1	1	1	1	1	1	ucsf_hc.01_1.G217B.09183				ucsf_hc.01_1.G217B.09183										hypothetical protein	HISTO_ZL.Contig1161a.eannot.1155.final_new	in LTR block	I7I48_09168	ACKS23_00942	ACKS0A_00941					1.0	-2.80972548751068				-1.65954600535986
ucsf_hc.01_1.G217B.06183		4.82973985879267e-05	0.0442622450847903	0.0641965361993806	0.000996844342236466	9.27918566753953e-06	0.00340922679952513	1.68440577262639e-06	1	1	1	1	1	1	1	ucsf_hc.01_1.G217B.06183	ucsf_hc.01_1.G186AR.09852	ucsf_hc.01_1.H88.01544	ucsf_hc.01_1.H143.08119	ucsf_hc.01_1.G217B.06183	ucsf_hc.01_1.G186AR.09852	BDFG_02548								BKRF1 encodes EBNA-1 protein	HISTO_HS.Contig68.Fgenesh_histo.196.final_new		I7I48_06991	ACKS23_08236	ACKS0A_07041					1.0	-5.73492347436852	-2.51213130429004	-1.59329047598448	-2.81679363520773	-3.38600956714447	-1.43683696116181	-4.07982557028579
ucsf_hc.01_1.G217B.00589		0.00125832919868617	0.233547868807758	0.00389505198750523	0.00237930601695666	0.00553073345259093	0.0814034246905837	0.00804569822547995	1	1	1	1	1	1	1	ucsf_hc.01_1.G217B.00589	ucsf_hc.01_1.G186AR.05000	ucsf_hc.01_1.H88.04581	ucsf_hc.01_1.H143.04554	ucsf_hc.01_1.G217B.00589	ucsf_hc.01_1.G186AR.05000	BDFG_08344								alpha-crystallin domain-containing protein	HISTO_AZ.Contig47.Fgenesh_Neurospora.32.final_new		I7I48_00276	ACKS23_01943	ACKS0A_01934					1.0	-2.75215883605531	-3.60320179279958	-3.7366077048359	-5.66349429010608	-1.44173620875658	-1.68275713483785	-1.48029169494133
ucsf_hc.01_1.G217B.05446		9.51959076539096e-05	0.0283456551810881	0.000222047528912681	0.000209956041992688	0.000698140609291085	0.000687466561349078	1.13300296917886e-05	0.748224310492373	1	0.0630962831241865	0.378148681993454	1	1	1	ucsf_hc.01_1.G217B.05446	ucsf_hc.01_1.G186AR.11016	ucsf_hc.01_1.H88.10611	ucsf_hc.01_1.H143.05114	ucsf_hc.01_1.G217B.05446	ucsf_hc.01_1.G186AR.11016	BDFG_05784	D8B26_005814		Spsc_16831	OphioH327g7834				ubiquitin C-terminal hydrolase	HISTO_GY.Contig460.Fgenesh_histo.62.final_new		I7I48_05140	ACKS23_06391	ACKS0A_05181					1.0	-2.76138013223518	-2.80888058430058	-2.77286685954237	-3.40920137849618	-0.966791171539938	-1.71365124598736	-1.01069348642439	0.119771866866117
ucsf_hc.01_1.G217B.10501		1.94150496912191e-05	0.0399540861619195	6.89215759773932e-05	0.000133531873427316	1.07952372450151e-05	0.000552574267193007	1.45646359609991e-06	1	1	1	1	1	1	1	ucsf_hc.01_1.G217B.10501	ucsf_hc.01_1.G186AR.06659	ucsf_hc.01_1.H88.01853	ucsf_hc.01_1.H143.06520	ucsf_hc.01_1.G217B.10501	ucsf_hc.01_1.G186AR.06659	BDFG_07791								hypothetical protein	HISTO_ZT.Contig1141.Fgenesh_histo.19.final_new		I7I48_06691	ACKS23_07936	ACKS0A_06741					1.0	-4.77317849465789	-5.63131310922357	-6.46960084805837	-6.41360922622018	-4.55644520569023	-4.18881268889033	-2.30064139733023
ucsf_hc.01_1.G217B.02830		0.000247987187622154	0.0233065436103457	0.000151611977614312	0.00164626737003276	5.22213732209753e-06	0.000356501902054529	2.85908050579314e-05	1	1	1	0.0113959854081277	1	1	1	ucsf_hc.01_1.G217B.02830	ucsf_hc.01_1.G186AR.09060	ucsf_hc.01_1.H88.00755	ucsf_hc.01_1.H143.01181	ucsf_hc.01_1.G217B.02830	ucsf_hc.01_1.G186AR.09060	BDFG_04977				OphioH327g0153				GPI anchored protein	HISTO_DM.Contig936.Fgenesh_histo.29.final_new		I7I48_07728	ACKS23_08973	ACKS0A_07778					1.0	-3.44220922435675	-6.00212417226454	-6.0547591200433	-5.61694139481977	-4.15525205538573	-2.96677049910681	-2.64034375634566
ucsf_hc.01_1.G217B.07769		3.15190917114113e-06	0.013833119093739	5.85615029101638e-05	9.38933186605692e-05	1.79208098719755e-07	9.70021011676447e-05	3.03100569051304e-07	0.231448809919445	0.917558303799957	1.30705988818523e-05	0.677732541243084	1	1	1	ucsf_hc.01_1.G217B.07769	ucsf_hc.01_1.G186AR.04708	ucsf_hc.01_1.H88.08466	ucsf_hc.01_1.H143.11650	ucsf_hc.01_1.G217B.07769	ucsf_hc.01_1.G186AR.04708	BDFG_04916	D8B26_006038	GQ26_0560210	Spsc_12065	OphioH327g2777				ribosomal protein L24E	HISTO_LG.Contig392.Fgenesh_histo.100.final_new		I7I48_03768	ACKS23_05020	ACKS0A_03809					1.0	-4.69566251320021	-4.11789719059698	-5.24902727472028	-5.64871878726477	-3.59541118053104	-2.61892147944751	-2.76601417667198	-0.487951412148806	0.0806253879126295
ucsf_hc.01_1.G217B.04104	FBC1	2.86770040090499e-06	0.0181963311498306	0.000183974581411565	0.000161119528330375	0.0001303175514949	0.0203484809215833	3.05009199503377e-05	0.000254919906134499	6.48771847021886e-05	1	1	1	0.0208865554643915	0.63974201042424	ucsf_hc.01_1.G217B.04104	ucsf_hc.01_1.G186AR.00715	ucsf_hc.01_1.H88.06987	ucsf_hc.01_1.H143.08968	ucsf_hc.01_1.G217B.04104	ucsf_hc.01_1.G186AR.00715	BDFG_01460	D8B26_003963	GQ26_0630100				FA14DRAFT_109951	FA09DRAFT_298322	C2H2 zinc finger domain-containing protein	HISTO_FE.Contig19.eannot.1909.final_new		I7I48_09068	ACKS23_00842	ACKS0A_00841	Ryp1_ChIP		Ryp3_ChIP		1.0	-5.26967361421922	-6.12974296767341	-5.88725114119102	-4.94851548059349	-2.13106216079672	-3.12123987425495	-1.96765534362076	-2.4681102844535	-3.33394085956732
ucsf_hc.01_1.G217B.07543		0.000110666540404601	0.0988645026574453	0.000587688859025924	0.00420066759332505	0.0640884149217126	0.00191953495248603	1	1	1	1	1	1	0.0713182400917064	1	ucsf_hc.01_1.G217B.07543	ucsf_hc.01_1.G186AR.05390	ucsf_hc.01_1.H88.04974	ucsf_hc.01_1.H143.03271	ucsf_hc.01_1.G217B.07543	ucsf_hc.01_1.G186AR.05390							FA14DRAFT_64929		hypothetical protein	HISTO_LF.Contig359.Fgenesh_histo.23.final_new		I7I48_00654	ACKS23_02321	ACKS0A_02312					1.0	-2.10369312278725	-2.1815136207607	-2.25830109185124	-1.54673575234731	-0.541192337744365	-1.37278696631923
ucsf_hc.01_1.G217B.06076		4.07079549070746e-05	1	0.00247261173886212	0.0085405981244213	5.99044432127231e-05	1	0.0017000517166679	0.116863604059524	0.00782778987474802	1	1	1	1	1	ucsf_hc.01_1.G217B.06076		ucsf_hc.01_1.H88.01422	ucsf_hc.01_1.H143.01866	ucsf_hc.01_1.G217B.06076		BDFG_02450	D8B26_002491	GQ26_0150910						hypothetical protein	HISTO_HS.Contig68.Fgenesh_Aspergillus.102.final_new		I7I48_07098	ACKS23_08343	ACKS0A_07148					1.0	-4.73693661019643		-5.43518199960655	-4.1927066054888	-2.44332253469282		-2.19452973294756	-0.986177260669479	-1.29722654729375
ucsf_hc.01_1.G217B.00813		1.1413398202831e-05	0.013833119093739	9.27493944003129e-05	0.000161119528330375	4.5336430675831e-06	0.000161397415804493	9.76756522919827e-07	1	0.813128151433605	0.13582602854268	0.244538472270899	1	1	1	ucsf_hc.01_1.G217B.00813	ucsf_hc.01_1.G186AR.10093	ucsf_hc.01_1.H88.08651	ucsf_hc.01_1.H143.11845	ucsf_hc.01_1.G217B.00813	ucsf_hc.01_1.G186AR.10093	BDFG_06227		GQ26_0210260	Spsc_16824	OphioH327g0469				C6 finger domain-containing protein	HISTO_BP.Contig457.Fgenesh_Aspergillus.53.final_new		I7I48_03945	ACKS23_05196	ACKS0A_03985					1.0	-3.99624868262779	-4.95029945132745	-4.2344250368943	-4.27258610618163	-2.08745007372933	-2.94009353656766	-1.60762341822257		-0.0628635407361049
ucsf_hc.01_1.G217B.06184		0.000221878046659887	0.0328041724232523	0.000194412586027287	0.000964672515192003	0.000271589925924626	0.000316285751411371	6.96237361501372e-06	0.00215329961563432	0.169810052636668	0.512976947396899	0.181776880509836	1	1	1	ucsf_hc.01_1.G217B.06184	ucsf_hc.01_1.G186AR.09853	ucsf_hc.01_1.H88.01545	ucsf_hc.01_1.H143.08120	ucsf_hc.01_1.G217B.06184	ucsf_hc.01_1.G186AR.09853	BDFG_02550	D8B26_002227	GQ26_0151660	Spsc_05643	OphioH327g1412				C6 zinc finger domain-containing protein	HISTO_HS.Contig68.Fgenesh_histo.200.final_new		I7I48_06990	ACKS23_08235	ACKS0A_07040			Ryp3_ChIP		1.0	-2.53619080840102	-4.28358959750956	-3.97995487920682	-3.11234884578265	-1.29980649973635	-3.02679176569751	-2.89045335034743	-1.91531157968036	-0.421269610658175
ucsf_hc.01_1.G217B.10321	MS95	0.000380286562806457	0.116358554189413	7.30467241841504e-05	0.000279301765562516	2.4556568202896e-07	0.00852525833342157	0.00105312807308738	1.72496299465344e-08	0.961247852569912	1	1	0.000987847285461886	1	1	ucsf_hc.01_1.G217B.10321	ucsf_hc.01_1.G186AR.07288	ucsf_hc.01_1.H88.11759	ucsf_hc.01_1.H143.07083	ucsf_hc.01_1.G217B.10321	ucsf_hc.01_1.G186AR.07288	BDFG_04199	D8B26_002316	GQ26_0130940			orf19.4082			stress protein	HISTO_ZT.Contig1089.Fgenesh_histo.104.final_new		I7I48_06109	ACKS23_07354	ACKS0A_06159					1.0	-5.67721984774821	-4.28203901699664	-5.97305030725166	-5.60424084267572	-3.5190684262116	0.662988289187899	-1.24361875268937	-4.17191106125116	-0.0314066480510036
ucsf_hc.01_1.G217B.11151		1.09776673110139e-05	1	1	1	2.92982116063207e-06	1	1	1	1	1	1	1	1	0.000870868915233145	ucsf_hc.01_1.G217B.11151				ucsf_hc.01_1.G217B.11151									FA09DRAFT_345289	hypothetical protein	HISTO_ZU.Contig65.fgenesh_plus.149.final_new		I7I48_02861	ACKS23_12098	ACKS0A_02894					1.0	-7.91434263473923				-4.93420027433808
ucsf_hc.01_1.G217B.06228		1.93797430286745e-05	0.0611517989871336	0.000133970824633345	0.000231317247496074	0.00011840408321836	0.00156379988173718	3.06192492204624e-05	2.42507118665592e-05	0.633173629874488	3.89700495505528e-05	0.00598784048657319	1	1	1	ucsf_hc.01_1.G217B.06228	ucsf_hc.01_1.G186AR.09895	ucsf_hc.01_1.H88.01584	ucsf_hc.01_1.H143.08003	ucsf_hc.01_1.G217B.06228	ucsf_hc.01_1.G186AR.09895	BDFG_02578	D8B26_002215	GQ26_0152030	Spsc_12858	OphioH327g0166				nuclear migration protein	HISTO_HS.Contig68.eannot.1985.final_new		I7I48_06945	ACKS23_08190	ACKS0A_06995					1.0	-3.65457057887166	-3.57374864462618	-4.76988478038874	-3.99809035268702	-1.43284231022419	-1.27259632715131	-2.45807684258486	-3.1476693128487	-0.169166178989697
ucsf_hc.01_1.G217B.06349		8.65797728581197e-06	0.0181166072372429	0.000193169183666497	0.00500303931135657	1.82159848349952e-05	0.234838616849215	4.80768285967835e-07	1	1	1	1	1	1	1	ucsf_hc.01_1.G217B.06349	ucsf_hc.01_1.G186AR.01764	ucsf_hc.01_1.H88.00245	ucsf_hc.01_1.H143.05967	ucsf_hc.01_1.G217B.06349	ucsf_hc.01_1.G186AR.01764	BDFG_02225								alcohol oxidase	HISTO_JG.Contig206-snap.14.final_new		I7I48_05647	ACKS23_06892	ACKS0A_05697					1.0	-3.34838365939281	-3.64078213551201	-4.21652332764259	-2.87769445331607	-1.52122287081044	-0.290731933495259	-3.57588287114985
ucsf_hc.01_1.G217B.12180		4.36627389958753e-06	0.0676878207694386	6.06575787561166e-05	0.000122956756737849	4.60605980744417e-07	0.0165657302717986	0.00823044335887989	0.291540937102067	1	0.0165536012858238	0.0695845536839603	1	1	1	ucsf_hc.01_1.G217B.12180	ucsf_hc.01_1.G186AR.08369	ucsf_hc.01_1.H88.03424	ucsf_hc.01_1.H143.02020	ucsf_hc.01_1.G217B.12180	ucsf_hc.01_1.G186AR.08369	BDFG_02692	D8B26_005924		Spsc_04009	OphioH327g3741				SCP-like extracellular protein	HISTO_ZZ.Contig127c.eannot.1552.final_new		I7I48_11841	ACKS23_11431	ACKS0A_11866					1.0	-5.0358753605076	-4.38511514096095	-4.33221838643975	-4.78596271793387	-2.65891376095781	-0.706336253300663	-0.584484878483449	-0.750539985168218
ucsf_hc.01_1.G217B.00107		3.53828235701234e-05	0.0229514756664622	0.000516289868104216	0.000715175769521651	0.000538775542083681	0.00311943224833517	0.00097250142427552	1	1	1	1	1	1	1	ucsf_hc.01_1.G217B.00107	ucsf_hc.01_1.G186AR.02786	ucsf_hc.01_1.H88.04137	ucsf_hc.01_1.H143.09580	ucsf_hc.01_1.G217B.00107	ucsf_hc.01_1.G186AR.02786	BDFG_01605								cupin superfamily protein	HISTO_AL.Contig317.eannot.1457.final_new	near LTR block	I7I48_01300	ACKS23_03000	ACKS0A_09230					1.0	-7.96831641591331	-4.9757004717692	-4.40094695432744	-5.79273051637234	-2.33980986480521	-3.2256425993906	-0.756265887631244
ucsf_hc.01_1.G217B.10382		2.17652870843384e-06	0.0148363937589564	5.85615029101638e-05	6.14338979072022e-05	8.55842020486726e-08	0.00020916392476202	0.570212922594157	1	1	1	1	1	1	1	ucsf_hc.01_1.G217B.10382	ucsf_hc.01_1.G186AR.01980	ucsf_hc.01_1.H88.00444	ucsf_hc.01_1.H143.00851	ucsf_hc.01_1.G217B.10382	ucsf_hc.01_1.G186AR.01980	BDFG_01243								hypothetical protein	HISTO_ZT.Contig1128f.Fgenesh_histo.7.final_new		I7I48_05862	ACKS23_07107	ACKS0A_05912					1.0	-8.30888273140354	-6.59164725828651	-5.67936215268945	-8.67040298398149	-6.68300197526235	-3.10322226044529	0.0878551300438364
ucsf_hc.01_1.G217B.00086	PLD1	4.71302083573331e-06	0.0151566664115618	7.30467241841504e-05	0.000150202596801315	2.41634166966344e-07	0.00107980771708292	0.107781145372282	0.0157852395541025	0.0119767425111921	0.102280294312408	0.00800823389469551	1	0.000857571890066718	0.0831140636969372	ucsf_hc.01_1.G217B.00086	ucsf_hc.01_1.G186AR.02769	ucsf_hc.01_1.H88.04116	ucsf_hc.01_1.H143.09601	ucsf_hc.01_1.G217B.00086	ucsf_hc.01_1.G186AR.02769	BDFG_01591	D8B26_007859	GQ26_0390390	Spsc_14275	OphioH327g2700		FA14DRAFT_126425	FA09DRAFT_331635	phospholipase D Active site domain-containing protein	HISTO_AL.Contig317.Fgenesh_histo.177.final_new		I7I48_01320	ACKS23_03020	ACKS0A_09250	Ryp1_ChIP	Ryp2_ChIP	Ryp3_ChIP		1.0	-5.05661397324186	-5.0476343042258	-4.63788584496476	-5.80207700699095	-4.35140000770034	-1.32057515561266	-0.134275941861488	1.94681812334642	-1.16686012407594
ucsf_hc.01_1.G217B.03986		2.75752133594305e-06	0.0178009849645289	0.000281472837548981	0.000104613809839277	1.0064594785014e-07	0.000136911417538747	2.1292372838804e-06	0.849804346129905	1	1	1	1	1	0.00252940357537795	ucsf_hc.01_1.G217B.03986	ucsf_hc.01_1.G186AR.00860	ucsf_hc.01_1.H88.07112	ucsf_hc.01_1.H143.09103	ucsf_hc.01_1.G217B.03986	ucsf_hc.01_1.G186AR.00860	BDFG_07993	D8B26_008146						FA09DRAFT_291871	RNA binding protein	HISTO_FE.Contig19.eannot.1820.final_new		I7I48_08950	ACKS23_00724	ACKS0A_00723					1.0	-5.07205020918664	-3.67073001968317	-6.20613493026113	-5.18089292534028	-5.29970032786903	-4.87236677121876	-2.05465417740458	0.0751348402777641
ucsf_hc.01_1.G217B.02753	PLB1	3.05856859254898e-05	0.013833119093739	0.000132744066846507	7.76112131905249e-05	2.18657279305607e-07	8.43372686269482e-05	4.58903167303161e-07	0.94139550003056	6.58638603646438e-05	0.0312943909848253	0.0581086537512104	0.160445283948273	0.0300251031634844	0.0100206028068391	ucsf_hc.01_1.G217B.02753	ucsf_hc.01_1.G186AR.08916	ucsf_hc.01_1.H88.00690	ucsf_hc.01_1.H143.01115	ucsf_hc.01_1.G217B.02753	ucsf_hc.01_1.G186AR.08916	BDFG_05318	D8B26_004521	GQ26_0031260	Spsc_14055	OphioH327g2004.1	orf19.6594	FA14DRAFT_105877	FA09DRAFT_333280	lysophospholipase Plb1	HISTO_DM.Contig933.Fgenesh_histo.82.final_new		I7I48_07806	ACKS23_09051	ACKS0A_07856					1.0	-6.45303325250944	-4.37299436655215	-6.4836586505634	-7.42636087843419	-4.61940463091184	-2.43658837653798	-2.33269220354014	0.0446258159291126	-3.6415479723254
ucsf_hc.01_1.G217B.01887		1.93797430286745e-05	0.0369066552811796	0.000326023420695735	0.000142190048538356	6.00743389538664e-06	0.00206892063988878	0.00398255353739494	1	1	1	1	1	1	1	ucsf_hc.01_1.G217B.01887	ucsf_hc.01_1.G186AR.01569	ucsf_hc.01_1.H88.07779	ucsf_hc.01_1.H143.03054	ucsf_hc.01_1.G217B.01887	ucsf_hc.01_1.G186AR.01569	BDFG_00679								cytochrome P450	HISTO_DA.Contig93.Fgenesh_Aspergillus.83.final_new		I7I48_08276	ACKS23_00051	ACKS0A_00051					1.0	-5.28866494616149	-2.79079347431256	-6.15789265507721	-6.011503917724	-3.91670503464735	-2.89448337719462	-0.535055310716282
ucsf_hc.01_1.G217B.01826		6.48996080829237e-06	0.0181826637541432	9.25167030577584e-05	0.00011919158322603	6.63960244244858e-07	0.00241913296231468	2.36633195795434e-06	0.813313406136518	1	0.00210755914179328	0.00588201831432768	1	0.00802931244193997	1	ucsf_hc.01_1.G217B.01826	ucsf_hc.01_1.G186AR.01483	ucsf_hc.01_1.H88.07718	ucsf_hc.01_1.H143.02990	ucsf_hc.01_1.G217B.01826	ucsf_hc.01_1.G186AR.01483	BDFG_00644	D8B26_003751		Spsc_09510	OphioH327g0523		FA14DRAFT_162036		glutathione-dependent formaldehyde-activating protein	HISTO_DA.Contig93.Fgenesh_Aspergillus.197.final_new		I7I48_08337	ACKS23_00112	ACKS0A_00112					1.0	-5.28033955381088	-2.68771227639456	-6.4122230887796	-6.84457179670425	-4.70983863679783	-1.06189750143375	-3.63612054291168	0.101642814333124
ucsf_hc.01_1.G217B.09717	DOK1	0.000273156526498036	1	1	1	0.000531937511267392	1	0.000178591651503608	0.0625878240394657	0.902340654398224	1	1	1	1	1	ucsf_hc.01_1.G217B.09717				ucsf_hc.01_1.G217B.09717		BDFG_00282	D8B26_007901	GQ26_0201050						sensor histidine kinase/response regulator	HISTO_ZL.Contig1161d.Fgenesh_Neurospora.14.final_new	near LTR block	I7I48_09702	ACKS23_01476	ACKS0A_01475					1.0	-2.33581208235781				-1.73107279734064		-0.597982634165396	-0.55212421990294	0.0449076013584406
ucsf_hc.01_1.G217B.11788		9.83378636122415e-05	0.230146215601421	0.00193500215498342	0.000122777298097006	4.57079198590888e-05	0.0378890190744826	1	1	1	1	1	1	1	1	ucsf_hc.01_1.G217B.11788	ucsf_hc.01_1.G186AR.07948	ucsf_hc.01_1.H88.03023	ucsf_hc.01_1.H143.08686	ucsf_hc.01_1.G217B.11788	ucsf_hc.01_1.G186AR.07948									DUF3237 domain-containing protein	HISTO_ZZ.Contig127a.Fgenesh_histo.35.final_new	near LTR block	I7I48_11446	ACKS23_11036	ACKS0A_11471					1.0	-4.09269230901888	-3.05585925030274	-6.01183115291453	-10.3686006689478	-3.13419680424831	-0.758818540167864
ucsf_hc.01_1.G217B.04337		0.00233462901535534	0.0218719472177592	0.0313611132592085	0.00525361435091504	0.0766611690019295	0.000147267630442125	0.80418504804603	1	0.131170372567264	1	1	1	1	1	ucsf_hc.01_1.G217B.04337	ucsf_hc.01_1.G186AR.02351	ucsf_hc.01_1.H88.10257	ucsf_hc.01_1.H143.12496	ucsf_hc.01_1.G217B.04337	ucsf_hc.01_1.G186AR.02351	BDFG_02078		GQ26_0150060						toxin biosynthesis protein	HISTO_FX.Contig167.Fgenesh_histo.82.final_new	in LTR block	I7I48_12222	ACKS23_11812	ACKS0A_12249					1.0	-2.61691662373661	-4.65472065851503	-1.23799374845559	-2.00789322117056	-0.883482861545916	-3.26874361549543	0.0457650944623973		0.884384563384291
ucsf_hc.01_1.G217B.03608		0.00476338483140774	1	1	1	0.0985768787886934	1	1	1	1	1	1	1	1	1	ucsf_hc.01_1.G217B.03608				ucsf_hc.01_1.G217B.03608										hypothetical protein			I7I48_04772	ACKS23_06023	ACKS0A_04813					1.0	-1.93689039466754				-0.661023523624641
ucsf_hc.01_1.G217B.06140		8.99076948255594e-05	0.0201000094774423	0.000723995694516727	0.000787952753001514	0.00186968520935479	0.00666338407561445	3.19464759631282e-05	1.45075156943356e-06	1	1	1	1	1	1	ucsf_hc.01_1.G217B.06140	ucsf_hc.01_1.G186AR.09797	ucsf_hc.01_1.H88.01487	ucsf_hc.01_1.H143.01930	ucsf_hc.01_1.G217B.06140	ucsf_hc.01_1.G186AR.09797	BDFG_02514	D8B26_002259							hypothetical protein	HISTO_HS.Contig68-snap.184.final_new		I7I48_07034	ACKS23_08279	ACKS0A_07084					1.0	-2.82604404417388	-2.56746481214867	-3.10625254045725	-2.30432332912548	-1.59749101853415	-0.794844112366186	1.01195851333465	-1.73322394634353
ucsf_hc.01_1.G217B.09537		1.90153350050573e-05	0.0250973784701422	6.06575787561166e-05	0.000117528935133385	2.43362700117879e-06	0.000204915644392566	0.0789814238410072	7.24437730422091e-06	0.00171669008839489	1	0.0452623750205107	1	1	1	ucsf_hc.01_1.G217B.09537	ucsf_hc.01_1.G186AR.00263	ucsf_hc.01_1.H88.06556	ucsf_hc.01_1.H143.00246	ucsf_hc.01_1.G217B.09537	ucsf_hc.01_1.G186AR.00263	BDFG_00154	D8B26_004037	GQ26_0082000		OphioH327g0798				morphogenesis protein	HISTO_ZL.Contig1161c.Fgenesh_histo.47.final_new		I7I48_09522	ACKS23_01296	ACKS0A_01295	Ryp1_ChIP	Ryp2_ChIP	Ryp3_ChIP		1.0	-2.7749023497814	-3.538880345496	-3.8748913932053	-4.57128811778345	-2.89624429501144	-1.90928980883848	-0.245691850341565	-1.76663740862859	1.81584478464454
ucsf_hc.01_1.G217B.12145		6.36919332052775e-05	0.013833119093739	7.30467241841504e-05	0.000129231316382385	0.00740827199162552	0.000440539748586413	1	1	0.297674408882197	1	0.964778589597383	1	1	1	ucsf_hc.01_1.G217B.12145	ucsf_hc.01_1.G186AR.08312	ucsf_hc.01_1.H88.03380	ucsf_hc.01_1.H143.02065	ucsf_hc.01_1.G217B.12145	ucsf_hc.01_1.G186AR.08312			GQ26_0141760		OphioH327g5119				hypothetical protein			I7I48_11806	ACKS23_11396	ACKS0A_11831					1.0	-5.11337105498975	-5.32907694923823	-6.17567028715506	-5.25860058487173	-0.686114347284735	-3.30858365650971			0.403559847333092
ucsf_hc.01_1.G217B.09464		3.13110924793398e-05	0.013833119093739	6.06575787561166e-05	0.000223995714080191	0.0958550254148929	0.000196465443837475	8.87637520006245e-06	0.00523739606598252	1	0.000256796703145097	1	1	1	1	ucsf_hc.01_1.G217B.09464	ucsf_hc.01_1.G186AR.00345	ucsf_hc.01_1.H88.06638	ucsf_hc.01_1.H143.00157	ucsf_hc.01_1.G217B.09464	ucsf_hc.01_1.G186AR.00345	BDFG_00093	D8B26_004077		Spsc_14700					NIMA-interacting protein TinC	HISTO_ZL.Contig1161c.Fgenesh_histo.89.final_new		I7I48_09449	ACKS23_01223	ACKS0A_01222	Ryp1_ChIP				1.0	-4.6364298881146	-5.24447489190428	-6.27433845586019	-5.16061409670805	-0.416640591466351	-1.82634165693272	1.11435550282639	-1.02753827111892
ucsf_hc.01_1.G217B.10847	MS8	0.000522288880926267	0.0159551290238704	6.06575787561166e-05	4.81657647086138e-05	9.67236415359158e-06	3.72269316190349e-05	1	1	1	1	1	1	1	1	ucsf_hc.01_1.G217B.10847	ucsf_hc.01_1.G186AR.06826	ucsf_hc.01_1.H88.02006	ucsf_hc.01_1.H143.07523	ucsf_hc.01_1.G217B.10847	ucsf_hc.01_1.G186AR.06826									mitochondrial 37S ribosomal protein MRP4		near LTR block	I7I48_06530	ACKS23_07775	ACKS0A_06580					1.0	-4.31998874702981	-7.8891235897085	-11.0432428913362	-9.70530504338431	-2.34781089957896	-5.27338068671674
ucsf_hc.01_1.G217B.09455		0.000617075334632703	0.0631994535454219	0.000132744066846507	0.00127339351534841	3.42762648066706e-05	0.000379360259135103	2.02300595424665e-06	0.753786354497033	0.000395494135664741	7.2993363384989e-06	0.017615561077991	1	1	1	ucsf_hc.01_1.G217B.09455	ucsf_hc.01_1.G186AR.00355	ucsf_hc.01_1.H88.06650	ucsf_hc.01_1.H143.00143	ucsf_hc.01_1.G217B.09455	ucsf_hc.01_1.G186AR.00355	BDFG_00081	D8B26_004078	GQ26_0290870	Spsc_14313	OphioH327g6175				H+/Ca2+ exchanger	HISTO_ZL.Contig1161c.fgenesh_plus.23.final_new		I7I48_09440	ACKS23_01214	ACKS0A_01213	Ryp1_ChIP				1.0	-1.54380231282528	-3.32387474202963	-4.05600589754911	-3.6587670583426	-1.82800304394461	-1.93547326147666	1.53010502746868	0.107613017178038	-3.30146423983595
ucsf_hc.01_1.G217B.10413		0.0159656081460746	0.0178747860250494	0.000470005727403491	0.000142190048538356	0.0103821300270082	0.00191525368443045	1.00982395260069e-05	0.086693249862238	0.00672352307224361	1	1	1	1	1	ucsf_hc.01_1.G217B.10413	ucsf_hc.01_1.G186AR.01941	ucsf_hc.01_1.H88.00413	ucsf_hc.01_1.H143.00816	ucsf_hc.01_1.G217B.10413	ucsf_hc.01_1.G186AR.01941	BDFG_01273	D8B26_003324	GQ26_0240130						DnaJ domain-containing protein	HISTO_ZT.Contig1128f.Fgenesh_Aspergillus.19.final_new	near LTR block	I7I48_05830	ACKS23_07075	ACKS0A_05880					1.0	-0.939689336553845	-3.727105817042	-3.49326810948028	-4.42210731228507	-0.678597650647363	-2.21044390444037	-1.22303093834276	-1.37785562360613	-1.18705775465243
ucsf_hc.01_1.G217B.08783		0.338271900314008	0.0178009849645289	0.000353126431264506	0.000124701220007584	0.253337553866572	0.000262328057542638	2.34697752397915e-05	1	0.00335384031437517	0.0229417720990467	0.19443764761663	0.106572884936217	0.00319567386242925	0.00110922931719419	ucsf_hc.01_1.G217B.08783	ucsf_hc.01_1.G186AR.04482	ucsf_hc.01_1.H88.10052	ucsf_hc.01_1.H143.12707	ucsf_hc.01_1.G217B.08783	ucsf_hc.01_1.G186AR.04482	BDFG_02889		GQ26_0043140	Spsc_06952	OphioH327g6246	orf19.5392	FA14DRAFT_18387	FA09DRAFT_332695	DUF895 domain-containing protein	HISTO_ZL.Contig1131.Fgenesh_histo.79.final_new		I7I48_01909	ACKS23_03609	ACKS0A_09839					1.0	-0.23289427311255	-2.80785471189257	-2.79297316563727	-3.54080237062927	0.268850916185079	-1.67854323983198	-1.10498511801596		-1.56746423057796
ucsf_hc.01_1.G217B.01271		0.000197684093964105	0.0409456855677628	0.000377845064981672	0.00812750721748383	0.386739821178231	0.0151360956230098	2.09018672778488e-05	0.0413437650042284	1	1	1	1	1	1	ucsf_hc.01_1.G217B.01271	ucsf_hc.01_1.G186AR.10664	ucsf_hc.01_1.H88.09148	ucsf_hc.01_1.H143.04133	ucsf_hc.01_1.G217B.01271	ucsf_hc.01_1.G186AR.10664	BDFG_01850	D8B26_004966							von Willebrand domain-containing protein	HISTO_BP.Contig459.Fgenesh_histo.86.final_new		I7I48_04404	ACKS23_05655	ACKS0A_04444					1.0	-2.70359386195907	-2.22381296691807	-2.92738988904158	-1.14080969908174	-0.145937084251342	1.63552900267237	-1.01785316663013	-0.824741613998753
ucsf_hc.01_1.G217B.08338		0.000153815858464526	0.334617903045211	0.00208509947777923	0.000728224355515185	0.000455856380781443	0.0193746944841499	0.0136731465147258	1	1	1	1	1	1	1	ucsf_hc.01_1.G217B.08338	ucsf_hc.01_1.G186AR.03996	ucsf_hc.01_1.H88.06192	ucsf_hc.01_1.H143.00618	ucsf_hc.01_1.G217B.08338	ucsf_hc.01_1.G186AR.03996	BDFG_07607								GPI anchored protein	HISTO_ZE.Contig158.Fgenesh_histo.77.final_new	near LTR block	I7I48_02104	ACKS23_09578	ACKS0A_08384					1.0	-5.76914150919217	-2.60779532132768	-7.63313367986656	-6.31011081885812	-2.29932426600651	-1.17000892658999	0.413030138008185
ucsf_hc.01_1.G217B.09363	ESDC	2.22794037508233e-06	0.0224082048375991	5.85615029101638e-05	1	1.05809533360545e-07	0.00273501649139785	0.000733866279699504	3.35037255359534e-05	3.00945290993508e-05	0.0104775393609459	0.836326563525241	1	1	1	ucsf_hc.01_1.G217B.09363	ucsf_hc.01_1.G186AR.00446	ucsf_hc.01_1.H88.06728		ucsf_hc.01_1.G217B.09363	ucsf_hc.01_1.G186AR.00446	BDFG_07412	D8B26_004151	GQ26_0021630	Spsc_12977	OphioH327g0140				GTP-binding protein EsdC	HISTO_ZL.Contig1161b.eannot.1356.final_new		I7I48_09348	ACKS23_01122	ACKS0A_01121					1.0	-6.33869884361063	-4.01964331802521	-9.84441880875475		-3.80513996334199	-2.20042726989833	-0.929378785792855	-3.11587909723185	-6.52644481977537
ucsf_hc.01_1.G217B.11823		0.000181465568050189	0.0324113329115388	0.000112955035163598	0.000324494868334603	0.000757864173991352	0.276801334598395	0.310527659768669	1	0.000207796132859044	1	1	1	1	1	ucsf_hc.01_1.G217B.11823	ucsf_hc.01_1.G186AR.07977	ucsf_hc.01_1.H88.03053	ucsf_hc.01_1.H143.08711	ucsf_hc.01_1.G217B.11823	ucsf_hc.01_1.G186AR.07977	BDFG_07066		GQ26_0142430						adenosylhomocysteinase, UPF0261 domain-containing protein	HISTO_ZZ.Contig127a.eannot.1339.final_new	near LTR block	I7I48_11481	ACKS23_11071	ACKS0A_11506					1.0	-4.20525538197504	-4.4060467959862	-7.21759810239975	-2.64299325287302	-1.50312148618056	0.197445110427124	-0.102307890208372		-4.49850870649717
ucsf_hc.01_1.G217B.09521		9.6593519741245e-06	0.0250973784701422	0.00440821414783144	0.013619720839189	0.362267775417341	0.0408324626822804	0.000194894299345573	0.584291436015798	1	1	1	1	1	1	ucsf_hc.01_1.G217B.09521	ucsf_hc.01_1.G186AR.00283	ucsf_hc.01_1.H88.06584	ucsf_hc.01_1.H143.00218	ucsf_hc.01_1.G217B.09521	ucsf_hc.01_1.G186AR.00283	BDFG_00135	D8B26_004051							hypothetical protein	HISTO_ZL.Contig1161c.Fgenesh_histo.36.final_new		I7I48_09506	ACKS23_01280	ACKS0A_01279	Ryp1_ChIP		Ryp3_ChIP		1.0	-4.7199119496691	-3.83907004270591	-4.81726830882188	-2.21985072547871	-0.433061637070451	-1.16686823668414	-1.25012012617302	0.752961414181216
ucsf_hc.01_1.G217B.02456		0.00372654845357701	0.623395310019589	0.00987889265035942	0.0799529962674262	0.825317844571381	0.686891102478625	1	1	0.529103776919156	1	1	1	1	1	ucsf_hc.01_1.G217B.02456	ucsf_hc.01_1.G186AR.09431	ucsf_hc.01_1.H88.01131	ucsf_hc.01_1.H143.01567	ucsf_hc.01_1.G217B.02456	ucsf_hc.01_1.G186AR.09431			GQ26_0033350						integral membrane protein	HISTO_DM.Contig93.Fgenesh_histo.152.final_new		I7I48_07398	ACKS23_08643	ACKS0A_07448					1.0	-1.18998781541397	-0.417823873714616	-2.00608457496211	-0.810485996550732	0.0608811507991405	-0.152006833850072			-0.309447349380556
ucsf_hc.01_1.G217B.04953	SFG1	0.00182218769429061	0.0774312202489198	0.00157436184624751	0.00119788517303848	0.043064621493111	0.0861946257248286	1.90021408551928e-05	1	1	0.00411430248028874	0.417799471659621	1	1	1	ucsf_hc.01_1.G217B.04953	ucsf_hc.01_1.G186AR.11614	ucsf_hc.01_1.H88.11237	ucsf_hc.01_1.H143.10463	ucsf_hc.01_1.G217B.04953	ucsf_hc.01_1.G186AR.11614	BDFG_00034			Spsc_11774	OphioH327g2920				sfgA-like protein	HISTO_GL.Contig296.Fgenesh_histo.51.final_new	near LTR block	I7I48_10766	ACKS23_10356	ACKS0A_10789					1.0	-2.0890053466437	-1.32485782833124	-1.51042444567798	-3.56374156321296	0.671923892811802	0.332026733159939	-1.8095040041672
ucsf_hc.01_1.G217B.04967		0.145908271464064	0.199535058672503	0.00331096098413989	7.62728457642047e-05	0.393413176370637	0.0949564060857232	3.88379270788603e-06	1	1	1	1	1	1	1	ucsf_hc.01_1.G217B.04967	ucsf_hc.01_1.G186AR.11621	ucsf_hc.01_1.H88.11253	ucsf_hc.01_1.H143.10472	ucsf_hc.01_1.G217B.04967	ucsf_hc.01_1.G186AR.11621	BDFG_00030								hypothetical protein	HISTO_GL.Contig296.Fgenesh_Aspergillus.85.final_new	near LTR block	I7I48_10780	ACKS23_10370	ACKS0A_10803					1.0	-0.629945115879645	-1.78927343261903	-4.87135068694442	-6.65711847629342	0.258495540658562	0.768352652838179	-1.55704811114089
ucsf_hc.01_1.G217B.05252	MET17A	0.0147302793724633	0.262265107257929	0.00232227925214873	0.000122956756737849	0.692714527878647	0.920177107627318	0.000122273548869662	0.466383070250272	1	1	0.000382074675769603	0.00261035859167779	1	1	ucsf_hc.01_1.G217B.05252	ucsf_hc.01_1.G186AR.04532	ucsf_hc.01_1.H88.09670	ucsf_hc.01_1.H143.12056	ucsf_hc.01_1.G217B.05252	ucsf_hc.01_1.G186AR.04532	BDFG_08471	D8B26_006436			OphioH327g2214	orf19.5645			O-acetylhomoserine sulfhydrylase	HISTO_GX.Contig297.eannot.1458.final_new		I7I48_10203	ACKS23_04001	ACKS0A_10229					1.0	-1.47160385395961	-2.31222563489447	-4.59451456398945	-10.494397339863	-0.0724128127334698	-0.0234657885834109	0.982700203163052	0.636906716489722
ucsf_hc.01_1.G217B.00242		0.000288588886521241	0.051072385193223	0.000406303914255893	9.38933186605692e-05	0.291360328003733	0.0883374893855412	9.41859960641547e-05	1	0.308787825045498	1	1	1	1	1	ucsf_hc.01_1.G217B.00242	ucsf_hc.01_1.G186AR.02916	ucsf_hc.01_1.H88.04262	ucsf_hc.01_1.H143.09456	ucsf_hc.01_1.G217B.00242	ucsf_hc.01_1.G186AR.02916	BDFG_03341		GQ26_0290400						hypothetical protein	HISTO_AL.Contig317.eannot.1534.final_new		I7I48_01164	ACKS23_02864	ACKS0A_09094					1.0	-1.74687945960286	-1.23103383210609	-3.43064164440811	-4.39909061573153	-0.208713061866437	-0.277461734714531	-1.06441190519022		0.360150093223747
ucsf_hc.01_1.G217B.05712	SAY1	0.00227520845661091	1	1	0.000266124252545833	0.0673850638068293	1	3.22895456455102e-05	0.000327195043679926	0.645847248771856	1	1	0.321550833320135	1	1	ucsf_hc.01_1.G217B.05712			ucsf_hc.01_1.H143.08038	ucsf_hc.01_1.G217B.05712		BDFG_06825	D8B26_005701	GQ26_0021260			orf19.1917			alpha/beta hydrolase fold protein; lipase/thioesterase	HISTO_GY.Contig471.eannot.1340.final_new	near LTR block	I7I48_05298	ACKS23_06549	ACKS0A_05339					1.0	-2.28807837129868			-5.88929842777718	-0.651725882460089		-0.84568242127248	-1.57606710759933	0.186049152377756
ucsf_hc.01_1.G217B.01357		0.00460745324490459	1	1	1	0.181175854693682	1	1	1	1	1	1	1	1	1	ucsf_hc.01_1.G217B.01357				ucsf_hc.01_1.G217B.01357										polyketide synthase		near LTR block	I7I48_09832	ACKS23_01606	ACKS0A_01605					1.0	-2.3837247903871				-0.685192707395266
ucsf_hc.01_1.G217B.06145		0.000144603907330012	1	1	1	0.0115449028463949	1	1	1	1	1	1	1	1	1	ucsf_hc.01_1.G217B.06145				ucsf_hc.01_1.G217B.06145										hypothetical protein	HISTO_HS.Contig68.Fgenesh_histo.105.final_new		I7I48_07029	ACKS23_08274	ACKS0A_07079					1.0	-4.91374490269837				-1.34797452397011
ucsf_hc.01_1.G217B.03609		0.171341754755917	1	1	1	1	1	1	1	1	1	1	1	1	1	ucsf_hc.01_1.G217B.03609														hypothetical protein			I7I48_04773	ACKS23_06024	ACKS0A_04814					1.0	-1.17230647425258
ucsf_hc.01_1.G217B.00983		0.180417414133527	0.16525092271607	0.000157496861127865	0.000209956041992688	0.983290045095012	0.00424179943446449	0.000221140322955959	3.08834296567918e-15	1	6.27560587302499e-06	0.00709513829042779	0.0337137825633441	1	1	ucsf_hc.01_1.G217B.00983	ucsf_hc.01_1.G186AR.10265	ucsf_hc.01_1.H88.08818	ucsf_hc.01_1.H143.03814	ucsf_hc.01_1.G217B.00983	ucsf_hc.01_1.G186AR.10265	BDFG_08175	D8B26_002414		Spsc_15353	OphioH327g8168	orf19.4805			DUF221 domain-containing protein	HISTO_BP.Contig457.fgenesh_plus.83.final_new	near LTR block	I7I48_04117	ACKS23_05368	ACKS0A_04157					1.0	-0.560758842521269	-2.89603350278036	-3.46301886969713	-3.95284949756569	-0.00641429468440347	-1.58535283735868	-0.591122184273719	-3.93836420847835
ucsf_hc.01_1.G217B.10352		6.65351672871304e-06	0.0853878552804495	0.00112529774909682	0.000357882095305813	0.000135713068983106	0.285826557519294	1	1	0.895638066988768	0.000598505780897212	0.0665890455513338	1	1	1	ucsf_hc.01_1.G217B.10352	ucsf_hc.01_1.G186AR.07328	ucsf_hc.01_1.H88.11791	ucsf_hc.01_1.H143.07045	ucsf_hc.01_1.G217B.10352	ucsf_hc.01_1.G186AR.07328			GQ26_0062500	Spsc_05222	OphioH327g7218				cytochrome P450	HISTO_ZT.Contig1089.Fgenesh_histo.183.final_new		I7I48_06078	ACKS23_07323	ACKS0A_06128	Ryp1_ChIP		Ryp3_ChIP		1.0	-7.12924383478492	-4.90606606317654	-2.09099577328571	-3.86592542502135	-2.70007257892713	-0.737901986143591			-0.0943417987689639
ucsf_hc.01_1.G217B.06199		0.175076548834725	1	1	1	0.53650097896078	1	1	1	1	1	1	1	1	1	ucsf_hc.01_1.G217B.06199				ucsf_hc.01_1.G217B.06199										hypothetical protein			I7I48_06975	ACKS23_08220	ACKS0A_07025					1.0	-0.601163572050768				-0.225992124427333
ucsf_hc.01_1.G217B.12181		0.000132778355109395	1	1	1	0.00667027730680074	1	1	1	1	1	1	1	1	1	ucsf_hc.01_1.G217B.12181				ucsf_hc.01_1.G217B.12181										hypothetical protein	HISTO_ZZ.Contig127c.Fgenesh_histo.69.final_new		I7I48_11842	ACKS23_11432	ACKS0A_11867					1.0	-2.92162187336584				-1.11767292611039
ucsf_hc.01_1.G217B.11820		4.55876307694717e-05	0.0213488824572521	0.0121994901649877	0.00454663146585214	0.00315733418957256	0.376455331374198	2.83886597801343e-05	3.59054032117955e-05	1	1	1	1	1	1	ucsf_hc.01_1.G217B.11820	ucsf_hc.01_1.G186AR.07974	ucsf_hc.01_1.H88.03049	ucsf_hc.01_1.H143.08708	ucsf_hc.01_1.G217B.11820	ucsf_hc.01_1.G186AR.07974	BDFG_07068	D8B26_000973							hypothetical protein	HISTO_ZZ.Contig127a-snap.75.final_new	near LTR block	I7I48_11478	ACKS23_11068	ACKS0A_11503					1.0	-3.40536150305434	-3.77210477378201	-1.82140528774804	-2.96425837959093	-1.01117951087025	-0.354060811343939	-2.23150676215501	1.65587674904748
ucsf_hc.01_1.G217B.04952		0.000436405375009308	0.0682776364348393	0.173853318446721	0.00433706629351231	0.940268614213909	0.849120741005771	1	1	1	1	1	1	1	1	ucsf_hc.01_1.G217B.04952	ucsf_hc.01_1.G186AR.11613	ucsf_hc.01_1.H88.11236	ucsf_hc.01_1.H143.10462	ucsf_hc.01_1.G217B.04952	ucsf_hc.01_1.G186AR.11613									no significant blast hit	HISTO_GL.Contig296.Fgenesh_histo.107.final_new	near LTR block	I7I48_10765	ACKS23_10355	ACKS0A_10788					1.0	-2.81100397422731	-2.36249817515521	0.959491337064318	-2.59090032076423	0.0347395808249842	-0.0638792947055986
ucsf_hc.01_1.G217B.03837		0.000394202759897779	1	1	1	0.931011069857332	1	1	1	1	1	1	1	1	1	ucsf_hc.01_1.G217B.03837				ucsf_hc.01_1.G217B.03837										hypothetical protein			I7I48_08799	ACKS23_00573	ACKS0A_00572					1.0	-4.09002621196052				0.0446974824066082
ucsf_hc.01_1.G217B.07175		0.000103041454860251	1	1	1	0.386842332350634	1	1	1	1	1	1	1	1	1	ucsf_hc.01_1.G217B.07175				ucsf_hc.01_1.G217B.07175										no significant blast hit	HISTO_KF.Contig601.eannot.1328.final_new	near LTR block	I7I48_02431	ACKS23_09905	ACKS0A_08711					1.0	-3.57836332229367				-0.458317086647974
ucsf_hc.01_1.G217B.08729		8.131195810344e-05	0.04278303301531	0.00147350843713095	0.000239415720459037	0.42824025334589	0.00298656502079253	1.57109706457479e-07	6.35474635087944e-12	1	0.0604225051747137	1	1	1	1	ucsf_hc.01_1.G217B.08729	ucsf_hc.01_1.G186AR.04425	ucsf_hc.01_1.H88.09991	ucsf_hc.01_1.H143.12789	ucsf_hc.01_1.G217B.08729	ucsf_hc.01_1.G186AR.04425	BDFG_02854	D8B26_004181		Spsc_07341					hypothetical protein	HISTO_ZL.Contig1131.Fgenesh_Aspergillus.273.final_new		I7I48_01963	ACKS23_03663	ACKS0A_09893					1.0	-2.08417589416389	-3.63972148211421	-1.38865291308599	-3.07256990162846	-0.255715697020189	-2.27308477675431	-5.51163443963682	5.02056691423073
ucsf_hc.01_1.G217B.05983		0.00040231130121642	0.0178009849645289	0.00359818767792728	0.0129335178151756	0.00161078834647967	0.0102111860390178	1.73682575863761e-06	0.0353650640312396	0.498906882697334	5.40544134157971e-05	1	1	1	1	ucsf_hc.01_1.G217B.05983	ucsf_hc.01_1.G186AR.09632	ucsf_hc.01_1.H88.01326	ucsf_hc.01_1.H143.01767	ucsf_hc.01_1.G217B.05983	ucsf_hc.01_1.G186AR.09632	BDFG_08130	D8B26_005212	GQ26_0092330	Spsc_06366					annexin	HISTO_HS.Contig68.eannot.2008.final_new		I7I48_07192	ACKS23_08437	ACKS0A_07242	Ryp1_ChIP		Ryp3_ChIP		1.0	-1.79377568361297	-2.94013658696205	-0.979280019380147	-0.934876657033749	0.896443635324414	-0.572692416279386	-3.27274502495126	-0.852097986984444	-0.265470714838607
ucsf_hc.01_1.G217B.06931		0.0166685167501844	1	1	1	1	1	1	1	1	1	1	1	1	1	ucsf_hc.01_1.G217B.06931														hypothetical protein			I7I48_02596	ACKS23_10070	ACKS0A_08875					1.0	-2.04092270485437
ucsf_hc.01_1.G217B.07934		0.0179978523638838	0.035553862762467	0.00823744516174693	0.000618441600939412	0.00818997615837939	0.0192201465007201	5.78240984875464e-06	1.18765857250094e-07	1	1	1	1	1	1	ucsf_hc.01_1.G217B.07934	ucsf_hc.01_1.G186AR.12543	ucsf_hc.01_1.H88.08298	ucsf_hc.01_1.H143.11474	ucsf_hc.01_1.G217B.07934	ucsf_hc.01_1.G186AR.12543	BDFG_04506	D8B26_000064							hypothetical protein	HISTO_LG.Contig392.Fgenesh_histo.146.final_new		I7I48_03601	ACKS23_04853	ACKS0A_03642					1.0	-1.13333213859646	-4.1973866778833	-1.46035027076599	-2.92300688750003	-1.09757258764336	-1.04144732499672	-5.31025018459613	-1.95759520355417
ucsf_hc.01_1.G217B.07756		0.000354291410008358	0.0176376518846383	0.000193169183666497	0.00710872166746948	7.98768606942092e-05	0.000176073948307634	8.68815402947549e-07	0.00234034846462429	0.0012424941925812	1	1	1	1	1	ucsf_hc.01_1.G217B.07756	ucsf_hc.01_1.G186AR.04715	ucsf_hc.01_1.H88.08476	ucsf_hc.01_1.H143.11661	ucsf_hc.01_1.G217B.07756	ucsf_hc.01_1.G186AR.04715	BDFG_04913	D8B26_006037	GQ26_0560230						hypothetical protein	HISTO_LG.Contig392.Fgenesh_histo.94.final_new		I7I48_03781	ACKS23_05033	ACKS0A_03822					1.0	-2.14992467753203	-4.06993054064392	-2.55558799804546	-1.63548642947129	-1.3054997793026	-2.70085697154422	-2.9346684823824	-1.15151507435214	-3.02225724781789
ucsf_hc.01_1.G217B.06205	STU1	7.95347366443311e-06	0.013833119093739	5.85615029101638e-05	0.00311968535052186	2.72874755107818e-06	0.000620913282381915	3.03100569051304e-07	1.68638551379478e-07	0.000429103028695493	0.00034304226169553	0.0701083542491822	1	0.00352297950521094	1	ucsf_hc.01_1.G217B.06205	ucsf_hc.01_1.G186AR.09869	ucsf_hc.01_1.H88.01561	ucsf_hc.01_1.H143.08025	ucsf_hc.01_1.G217B.06205	ucsf_hc.01_1.G186AR.09869	BDFG_09449	D8B26_002234	GQ26_0151770	Spsc_03641	OphioH327g0977		FA14DRAFT_111966		cell pattern formation-associated protein	HISTO_HS.Contig68.Fgenesh_histo.222.final_new		I7I48_06969	ACKS23_08214	ACKS0A_07019					1.0	-3.36965245778281	-5.5916075883613	-4.67474176928846	-1.51100540904796	-1.98070103320034	-1.69442367633711	-3.32848549454992	-2.7249038955004	-3.28244731894732
ucsf_hc.01_1.G217B.05977		0.000457495574068712	0.060162485493481	0.000372525039788044	0.000266362266346931	1.00753170533705e-07	0.000544768245958992	0.0453237783874	0.790871199442821	1	1	1	1	1	1	ucsf_hc.01_1.G217B.05977	ucsf_hc.01_1.G186AR.09625	ucsf_hc.01_1.H88.01316	ucsf_hc.01_1.H143.01756	ucsf_hc.01_1.G217B.05977	ucsf_hc.01_1.G186AR.09625	BDFG_09431	D8B26_005218							hypothetical protein	HISTO_HS.Contig68.Fgenesh_Aspergillus.258.final_new		I7I48_07199	ACKS23_08444	ACKS0A_07249					1.0	-1.7239294023125	-1.53151311643614	-2.0718984011201	-2.56276886888559	-10.2567895579814	-1.24810011281982	-0.223817708369282	-0.175696860080485
ucsf_hc.01_1.G217B.01746		0.844134665675703	1	1	1	0.337536526367712	1	1	1	1	1	1	1	1	1	ucsf_hc.01_1.G217B.01746				ucsf_hc.01_1.G217B.01746										hypothetical protein			I7I48_08418	ACKS23_00192	ACKS0A_00192					1.0	-0.0971187693688178				-0.477542287190113
ucsf_hc.01_1.G217B.04029		0.983373647725697	1	1	1	1.35137856133069e-05	1	1	1	1	1	1	1	1	1	ucsf_hc.01_1.G217B.04029				ucsf_hc.01_1.G217B.04029										hypothetical protein			I7I48_08993	ACKS23_00767	ACKS0A_00766					1.0	-0.0160399093261256				-2.05834736479392
ucsf_hc.01_1.G217B.10841		0.558351584234459	1	1	1	0.00229071908121683	1	1	1	0.642913243929995	1	1	1	1	1	ucsf_hc.01_1.G217B.10841				ucsf_hc.01_1.G217B.10841				GQ26_0042040						hypothetical protein		near LTR block	I7I48_06537	ACKS23_07782	ACKS0A_06587					1.0	-0.278023059976146				-4.04882612974991				0.190617513949575
ucsf_hc.01_1.G217B.10412		0.0140322700003014	0.110006869160673	0.00299113077421528	0.0108703506690145	1	0.0351389577989304	1	1	1	1	1	1	1	1	ucsf_hc.01_1.G217B.10412	ucsf_hc.01_1.G186AR.01942	ucsf_hc.01_1.H88.00414	ucsf_hc.01_1.H143.00817		ucsf_hc.01_1.G186AR.01942									hypothetical protein		near LTR block	I7I48_05831	ACKS23_07076	ACKS0A_05881					1.0	-1.52446017801913	-1.66771010131055	-2.91788247742497	-2.15287455741045		-1.39539672720741
ucsf_hc.01_1.G217B.05085		0.504902187475926	0.230146215601421	0.809242785022195	0.192435913470708	0.061289943849757	0.961665157178047	0.0862258404243999	1	1	1	1	1	1	0.0584647052740492	ucsf_hc.01_1.G217B.05085	ucsf_hc.01_1.G186AR.11712	ucsf_hc.01_1.H88.11332	ucsf_hc.01_1.H143.10559	ucsf_hc.01_1.G217B.05085	ucsf_hc.01_1.G186AR.11712	BDFG_04366							FA09DRAFT_328104	amidase	HISTO_GL.Contig59.Fgenesh_histo.75.final_new		I7I48_10860	ACKS23_10449	ACKS0A_10883					1.0	0.264254656895857	-1.08307545727501	-0.14926777340078	-0.885491429522018	-0.729124172031505	0.0136468570441801	0.21742589386983
ucsf_hc.01_1.G217B.02299	NIT63	0.00757493693904687	0.0291888138390051	0.0561644178003363	0.010009806345225	5.29191812914085e-05	0.135980404616965	0.000130180370077299	1	1	1	0.258018889559009	1	1	1	ucsf_hc.01_1.G217B.02299	ucsf_hc.01_1.G186AR.09260	ucsf_hc.01_1.H88.00969	ucsf_hc.01_1.H143.01386	ucsf_hc.01_1.G217B.02299	ucsf_hc.01_1.G186AR.09260	BDFG_04424				OphioH327g1407				nitrositive-stress induced transcript	HISTO_DM.Contig93.Fgenesh_Aspergillus.153.final_new		I7I48_07557	ACKS23_08802	ACKS0A_07607					1.0	-0.846416451787437	-3.11293813393163	-0.620515169475755	-1.50723058525998	-1.40018396357962	-0.242114846301403	-0.556118096459987
ucsf_hc.01_1.G217B.01774	GAC1	0.018759148038173	0.0248343177386977	0.0036635622193584	0.0242926750199044	1.25858033036682e-06	0.811943010792004	0.167474585489125	0.000993939197994194	0.483401047370808	8.4608656096073e-07	0.00381043680984956	1	1	1	ucsf_hc.01_1.G217B.01774	ucsf_hc.01_1.G186AR.01428	ucsf_hc.01_1.H88.07659	ucsf_hc.01_1.H143.02936	ucsf_hc.01_1.G217B.01774	ucsf_hc.01_1.G186AR.01428	BDFG_00603	D8B26_000261	GQ26_0390040	Spsc_14173	OphioH327g1070				protein phosphatase regulatory subunit Gac1	HISTO_DA.Contig93.Fgenesh_Neurospora.21.final_new		I7I48_08391	ACKS23_00165	ACKS0A_00165					1.0	-0.803927898629237	-3.12535039568198	-1.52667276222338	-1.26002730739229	-2.54979414003835	-0.0719770785321225	0.274208642023149	1.14191863839917	0.2912088359845
ucsf_hc.01_1.G217B.02573		0.000922129615116245	1	1	1	5.33738640104874e-05	1	1	1	1	0.00992628950813138	1	1	1	1	ucsf_hc.01_1.G217B.02573				ucsf_hc.01_1.G217B.02573					Spsc_01374					hypothetical protein	HISTO_DM.Contig933.eannot.1557.final_new		I7I48_07987	ACKS23_09232	ACKS0A_08037					1.0	-1.88428514396378				-3.05569874547265
ucsf_hc.01_1.G217B.01197		0.0376161566711219	0.185590427390639	0.0105097587243824	0.000568333158474623	0.000210337380325402	0.0102346009743281	1.12795589830306e-06	0.0553848074020464	1	1	1	1	1	1	ucsf_hc.01_1.G217B.01197	ucsf_hc.01_1.G186AR.10526	ucsf_hc.01_1.H88.09072	ucsf_hc.01_1.H143.04056	ucsf_hc.01_1.G217B.01197	ucsf_hc.01_1.G186AR.10526	BDFG_02308	D8B26_005096							C6 transcription factor	HISTO_BP.Contig459.Fgenesh_histo.140.final_new		I7I48_04329	ACKS23_05580	ACKS0A_04369	Ryp1_ChIP				1.0	-0.771618718956851	-2.04792001325875	-1.26778085720805	-3.03351408743302	-1.27433717399279	-1.31864167227128	-4.18193496881945	1.01810208689838
ucsf_hc.01_1.G217B.05096		0.00075270700106617	0.0206447998728945	0.000328792050710358	0.000109323992720806	5.34244508398024e-07	0.000236528331770469	0.00109315079944151	0.413878441533991	0.836779208815692	1	0.0247079685409799	1	0.023427687465128	0.221879568955794	ucsf_hc.01_1.G217B.05096	ucsf_hc.01_1.G186AR.11724	ucsf_hc.01_1.H88.11342	ucsf_hc.01_1.H143.10572	ucsf_hc.01_1.G217B.05096	ucsf_hc.01_1.G186AR.11724	BDFG_04375	D8B26_001965	GQ26_0011200		OphioH327g0659		FA14DRAFT_168668	FA09DRAFT_334098	cAMP-dependent protein kinase	HISTO_GL.Contig59.Fgenesh_histo.1.final_new		I7I48_10871	ACKS23_10460	ACKS0A_10894					1.0	-1.33035541753615	-5.02281201786784	-3.71904102705737	-5.70375540812007	-2.61880812058927	-1.71222480449797	0.355590021483779	0.275844027228408	0.0558771449906557
ucsf_hc.01_1.G217B.02572	ELI1	3.00136655054404e-06	0.013833119093739	6.06575787561166e-05	4.81657647086138e-05	4.08008307023931e-06	1.50140826546318e-05	2.24413630767408e-05	0.0104400842386706	0.00153642542445395	1	1	1	1	1	ucsf_hc.01_1.G217B.02572	ucsf_hc.01_1.G186AR.07489	ucsf_hc.01_1.H88.11942	ucsf_hc.01_1.H143.06884	ucsf_hc.01_1.G217B.02572	ucsf_hc.01_1.G186AR.07489	BDFG_05886	D8B26_007114	GQ26_0201660						expression library immunization antigen 1	HISTO_DM.Contig933.eannot.1555.final_new		I7I48_07988	ACKS23_09233	ACKS0A_08038					1.0	-5.14798498523658	-7.13004397009798	-5.69234778073343	-8.10352327380459	-5.47204871876084	-7.633083242913	2.96773847865142	2.86426343031179	2.612930660909
ucsf_hc.01_1.G217B.01354	AMP1	0.000453777887380647	0.187848220250074	0.00494361966750429	0.000124701220007584	6.96677481323145e-07	0.133806623005246	1	1	1	1	1	1	1	1	ucsf_hc.01_1.G217B.01354	ucsf_hc.01_1.G186AR.06293	ucsf_hc.01_1.H88.02421	ucsf_hc.01_1.H143.07703	ucsf_hc.01_1.G217B.01354	ucsf_hc.01_1.G186AR.06293									phenylacetyl-CoA ligase	HISTO_BQ.Contig243.eannot.1085.final_new	near LTR block	I7I48_09835	ACKS23_01609	ACKS0A_01608					1.0	-2.92509166328482	-1.76738911018823	-1.92343728647089	-4.69268189998118	-2.96274556925985	-0.441498804984894
ucsf_hc.01_1.G217B.10839		0.00328022562978453	0.203008923894094	0.00386277469002324	1	8.16512385108168e-06	0.150639746001599	1	1	1	1	1	1	1	1	ucsf_hc.01_1.G217B.10839	ucsf_hc.01_1.G186AR.06817	ucsf_hc.01_1.H88.01998		ucsf_hc.01_1.G217B.10839	ucsf_hc.01_1.G186AR.06817									reticulon-4-interacting protein		near LTR block	I7I48_06538	ACKS23_07783	ACKS0A_06588					1.0	-2.51356344602632	-1.91822662968263	-2.15672465508324		-2.90756801479433	-0.816437808559231
ucsf_hc.01_1.G217B.02574		3.576124397018e-05	1	1	1	2.0589871595908e-07	1	1.08681959961079e-05	0.0144625266484396	0.00255935160683059	2.61844238173358e-05	0.480942756740195	0.000868963581441767	1	1	ucsf_hc.01_1.G217B.02574				ucsf_hc.01_1.G217B.02574		BDFG_05887	D8B26_007115	GQ26_0201650	Spsc_08605	OphioH327g4210	orf19.3646			low affinity copper transporter	HISTO_DM.Contig933.Fgenesh_histo.51.final_new		I7I48_07986	ACKS23_09231	ACKS0A_08036					1.0	-3.1327104708146				-4.20357578839854		1.83567123501704	2.16882927648556	1.67691722317904
ucsf_hc.01_1.G217B.09342		0.047496030780983	1	1	1	3.89556141749989e-06	1	1	1	1	1	1	1	1	1	ucsf_hc.01_1.G217B.09342				ucsf_hc.01_1.G217B.09342										hypothetical protein			I7I48_09327	ACKS23_01101	ACKS0A_01100					1.0	-1.40526104066639				-1.89948050205327
ucsf_hc.01_1.G217B.10838		0.0475724761118873	1	0.0211970704259064	0.00149882935357644	2.74356669232534e-06	1	1	1	1	1	1	1	1	1	ucsf_hc.01_1.G217B.10838		ucsf_hc.01_1.H88.01997	ucsf_hc.01_1.H143.07530	ucsf_hc.01_1.G217B.10838										hypothetical protein		near LTR block	I7I48_06539	ACKS23_07784	ACKS0A_06589					1.0	-1.37708429612079		-1.53993297129369	-3.43804682762774	-3.35683551333414
ucsf_hc.01_1.G217B.07424		0.304040780296743	1	1	1	0.00840890346826233	1	1.09432918830373e-06	0.085985495226668	1	1	1	1	1	1	ucsf_hc.01_1.G217B.07424				ucsf_hc.01_1.G217B.07424		BDFG_03276	D8B26_000260							hypothetical protein	HISTO_LF.Contig359-snap.99.final_new		I7I48_00534	ACKS23_02201	ACKS0A_02192					1.0	-0.434351266170609				-1.05814051452026		1.70316564475806	1.09840598761586
ucsf_hc.01_1.G217B.03752		0.000550087614186334	0.0291888138390051	0.0083629592452578	0.00490478690909667	5.56872942285464e-05	0.00113499664096161	1	1	1	1	0.834834746718174	1	1	1	ucsf_hc.01_1.G217B.03752	ucsf_hc.01_1.G186AR.00050	ucsf_hc.01_1.H88.02800	ucsf_hc.01_1.H143.08452	ucsf_hc.01_1.G217B.03752	ucsf_hc.01_1.G186AR.00050					OphioH327g5834				C6 zinc finger domain-containing protein			I7I48_09740	ACKS23_01514	ACKS0A_01513					1.0	-2.07839879539932	-2.33239760446341	-1.3693507591786	-2.81047337119582	-5.86068541979242	-2.19420687751743
ucsf_hc.01_1.G217B.09245		0.80877510824497	1	0.105345742526252	0.00947972437803238	0.539612371754506	1	1	1	1	1	1	1	1	1	ucsf_hc.01_1.G217B.09245		ucsf_hc.01_1.H88.06839	ucsf_hc.01_1.H143.08819	ucsf_hc.01_1.G217B.09245										carboxypeptidase	HISTO_ZL.Contig1161a.fgenesh_plus.1.final_new		I7I48_09230	ACKS23_01004	ACKS0A_01003					1.0	-0.12155691194332		0.668037963043231	1.65944532702318	-0.237732326532697
ucsf_hc.01_1.G217B.09815	BUD5	9.56517509424698e-06	0.217019599995241	0.230058787526641	0.186623023750657	0.683545375350637	0.000807285645078081	7.09996577236136e-06	0.00080913767130613	0.0236606082325489	0.194068687722134	0.0763613054439714	0.982698275649205	1	2.77343109752817e-06	ucsf_hc.01_1.G217B.09815	ucsf_hc.01_1.G186AR.06599	ucsf_hc.01_1.H88.01788	ucsf_hc.01_1.H143.06453	ucsf_hc.01_1.G217B.09815	ucsf_hc.01_1.G186AR.06599	BDFG_09252	D8B26_003585	GQ26_0013560	Spsc_06948	OphioH327g5962	orf19.1842		FA09DRAFT_212730	ras guanine-nucleotide exchange protein Cdc25p	HISTO_ZL.Contig1161e.eannot.1297.final_new		I7I48_06761	ACKS23_08006	ACKS0A_06811					1.0	-3.72939911122931	-1.28154775933441	-0.324668127072385	0.915727791896459	-0.107995085197792	-1.52646475436145	-1.68904900630517	-2.4932738574251	-0.934085479675512
ucsf_hc.01_1.G217B.09612		0.00010484214203716	0.0774312202489198	0.0289154321390167	0.00293433665107325	1	0.000789318166566779	0.000156801075057164	0.00859077462704217	0.109901985672459	1.42724207443887e-05	0.0110119003294595	0.0249780452071859	1	1	ucsf_hc.01_1.G217B.09612	ucsf_hc.01_1.G186AR.00245	ucsf_hc.01_1.H88.06478	ucsf_hc.01_1.H143.00324		ucsf_hc.01_1.G186AR.00245	BDFG_00211	D8B26_008229	GQ26_0081530	Spsc_11631	OphioH327g2743	orf19.3252			nitrogen regulatory protein OTam	HISTO_ZL.Contig1161c.fgenesh_plus.4.final_new		I7I48_09597	ACKS23_01371	ACKS0A_01370					1.0	-2.46368174812194	-2.89324174365087	0.908561767801594	1.94581433078119		-2.60020915271327	0.610075970791994	-1.20101796093176	0.539866491762095
ucsf_hc.01_1.G217B.07674		0.00872196854855859	1	1	1	0.939003249049672	1	1	1	1	1	1	1	1	1	ucsf_hc.01_1.G217B.07674				ucsf_hc.01_1.G217B.07674										hypothetical protein		transposon	I7I48_03862	ACKS23_05114	ACKS0A_03903					1.0	-2.51939615131977				-0.0676563407812865
ucsf_hc.01_1.G217B.00851	SSP120	0.00729881074187142	0.0246100485396418	0.000611766269962182	0.0164371891510343	0.000227019221549524	0.00311219005508457	0.000194220766379726	0.626174468859214	0.847648360821127	1	0.0306613735246214	0.206477839390683	0.94961324939528	1	ucsf_hc.01_1.G217B.00851	ucsf_hc.01_1.G186AR.10132	ucsf_hc.01_1.H88.08686	ucsf_hc.01_1.H143.11881	ucsf_hc.01_1.G217B.00851	ucsf_hc.01_1.G186AR.10132	BDFG_06254	D8B26_007570	GQ26_0010580		OphioH327g4441	orf19.3173	FA14DRAFT_173530		secretory pathway protein Ssp120	HISTO_BP.Contig457.eannot.1646.final_new		I7I48_03983	ACKS23_05234	ACKS0A_04023					1.0	-0.94714669833272	-3.25123388076584	-2.31537927510579	1.40681340069057	-1.3190558914285	-0.750991883570121	0.627506911208447	0.253461255658071	0.0835192660762969
ucsf_hc.01_1.G217B.00628		3.50984187592941e-05	1	1	1	8.01459015656526e-06	1	2.47601141207495e-05	9.76877006147962e-06	1	1.53893352660269e-05	0.00879151576635446	1	0.000859839852277086	0.0725977646215443	ucsf_hc.01_1.G217B.00628				ucsf_hc.01_1.G217B.00628		BDFG_01003	D8B26_007754		Spsc_13694	OphioH327g1835		FA14DRAFT_159350	FA09DRAFT_328826	aldehyde reductase II	HISTO_AZ.Contig47-snap.146.final_new		I7I48_00315	ACKS23_01982	ACKS0A_01973					1.0	-3.66147421598995				-5.88912042405792		-1.06719552982821	-1.67209819263129
ucsf_hc.01_1.G217B.05820		0.0135895199201986	0.23089962254816	0.505955653465523	1	2.33272012155021e-05	0.000110258433943028	1	1	1	1	1	1	1	1	ucsf_hc.01_1.G217B.05820	ucsf_hc.01_1.G186AR.09464	ucsf_hc.01_1.H88.01160		ucsf_hc.01_1.G217B.05820	ucsf_hc.01_1.G186AR.09464									hypothetical protein		near LTR block	I7I48_07357	ACKS23_08602	ACKS0A_07407					1.0	-1.30136628651575	-2.29905391476751	-0.219673638233131		-2.02571587528059	-5.34474563501017
ucsf_hc.01_1.G217B.11562	HOG2	5.09301996219464e-05	0.0452739373324197	0.341922515298918	0.0465374420159468	0.000446370478282144	0.000481276854926898	1	1	1	1	1	1	1	1	ucsf_hc.01_1.G217B.11562	ucsf_hc.01_1.G186AR.11351	ucsf_hc.01_1.H88.10948	ucsf_hc.01_1.H143.06220	ucsf_hc.01_1.G217B.11562	ucsf_hc.01_1.G186AR.11351									mitogen-activated protein kinase	HISTO_ZY.Contig518.Fgenesh_histo.47.final_new		I7I48_10456	ACKS23_04264	ACKS0A_10481					1.0	-3.05369848035474	-1.94248357651099	0.537214869208625	-1.47911742980413	-1.69676975152474	2.4388370587614
ucsf_hc.01_1.G217B.09005		0.00254149438284038	0.848603725302094	0.0968238211193295	0.0534200831729121	0.0001325609440025	0.0295776915590386	7.48205932141647e-07	0.017328657321268	0.004342782783017	0.0105048887456595	0.00618676984873741	1	0.00100502785417454	1	ucsf_hc.01_1.G217B.09005	ucsf_hc.01_1.G186AR.08714	ucsf_hc.01_1.H88.03734	ucsf_hc.01_1.H143.10225	ucsf_hc.01_1.G217B.09005	ucsf_hc.01_1.G186AR.08714	BDFG_03783	D8B26_002803	GQ26_0191730	Spsc_10646	OphioH327g4281		FA14DRAFT_70265		fungal specific transcription factor domain-containing protein	HISTO_ZL.Contig1131.genewise.200.final_new		I7I48_01685	ACKS23_03385	ACKS0A_09615	Ryp1_ChIP				1.0	-1.81328062062945	0.096865900014909	0.594045938264665	-1.27922946960916	-2.3176063441752	0.743215556696621	-2.42816430059185	-2.09219058914603	2.20260557100188
ucsf_hc.01_1.G217B.12277		0.000553414809395484	1	1	1	0.00546813359983152	1	1	1	1	1	1	1	1	1	ucsf_hc.01_1.G217B.12277				ucsf_hc.01_1.G217B.12277										hypothetical protein		near LTR block	I7I48_11336	ACKS23_10926	ACKS0A_11361					1.0	-4.27215226203583				-1.81282592805246
ucsf_hc.01_1.G217B.08957		0.00821041207452007	0.683877074870412	0.660532674960018	0.525183758191139	0.181971149925449	1	1	1	1	1	1	1	1	1	ucsf_hc.01_1.G217B.08957	ucsf_hc.01_1.G186AR.02310	ucsf_hc.01_1.H88.10222	ucsf_hc.01_1.H143.12533	ucsf_hc.01_1.G217B.08957										hypothetical protein		in LTR block	I7I48_01733	ACKS23_03433	ACKS0A_09663					1.0	-1.60841778167777	0.419037195676742	0.375494099069857	-0.418401967149824	-0.684023608556952
ucsf_hc.01_1.G217B.06999		0.000235952553884118	0.345105449291606	0.00759829994222027	0.0231677581888644	2.95132418170703e-06	0.00115446475186711	0.0068863334732692	1	1	1	1	1	1	1	ucsf_hc.01_1.G217B.06999	ucsf_hc.01_1.G186AR.03018	ucsf_hc.01_1.H88.02496	ucsf_hc.01_1.H143.07627	ucsf_hc.01_1.G217B.06999	ucsf_hc.01_1.G186AR.03018	BDFG_00733								TAM domain methyltransferase	HISTO_KF.Contig597.genewise.69.final_new	near LTR block	I7I48_02665	ACKS23_10139	ACKS0A_08944					1.0	-2.11083014604358	1.26859291218879	0.82997272320809	0.968245586431025	-1.89507043390097	1.85413608157837	0.312095552800353
ucsf_hc.01_1.G217B.08844		0.62461818173018	1	1	1	0.821980354736761	1	1.22852558912483e-06	1	1	1	1	0.000870296620714204	1	1	ucsf_hc.01_1.G217B.08844				ucsf_hc.01_1.G217B.08844		BDFG_02925					orf19.7531			hypothetical protein	HISTO_ZL.Contig1131.fgenesh_plus.142.final_new		I7I48_01849	ACKS23_03549	ACKS0A_09779					1.0	-0.190850330900005				-0.0598062856695671		-1.45850421567789
ucsf_hc.01_1.G217B.02761		6.64637228945824e-05	0.375201003496499	0.000212010927800835	0.000212459504699432	0.0128032318774356	0.0224298573990811	1	1	1	0.678371304487481	1	1	1	1	ucsf_hc.01_1.G217B.02761	ucsf_hc.01_1.G186AR.08909	ucsf_hc.01_1.H88.00698	ucsf_hc.01_1.H143.01124	ucsf_hc.01_1.G217B.02761	ucsf_hc.01_1.G186AR.08909				Spsc_12486					phosphotransferase enzyme family protein	HISTO_DM.Contig933.eannot.1645.final_new		I7I48_07798	ACKS23_09043	ACKS0A_07848					1.0	-3.56223554924671	-0.424445526955665	-6.0750677318968	-6.46872641476705	-0.917382278473366	0.801718607250251
ucsf_hc.01_1.G217B.00773		0.875980167570049	0.745917292518546	0.0275525041369735	0.00271706601267465	0.0611520527222497	0.698019603226187	1.57109706457479e-07	0.0139296635357205	1	0.228550120025734	1	1	1	1	ucsf_hc.01_1.G217B.00773	ucsf_hc.01_1.G186AR.10038	ucsf_hc.01_1.H88.08603	ucsf_hc.01_1.H143.11800	ucsf_hc.01_1.G217B.00773	ucsf_hc.01_1.G186AR.10038	BDFG_08844	D8B26_005955		Spsc_08110					3-ketoacyl-CoA thiolase	HISTO_BP.Contig457.eannot.1727.final_new		I7I48_03905	ACKS23_05156	ACKS0A_03945	Ryp1_ChIP	Ryp2_ChIP	Ryp3_ChIP		1.0	0.0823521826999283	0.213440855262308	-1.1549049648019	-2.69679078951267	0.816454233368557	0.0962806705411743	-5.91649166435547	-0.84597303431371
ucsf_hc.01_1.G217B.09347	DPP4	0.965078196270505	0.822589139553794	0.0497932990185628	0.0158145600231937	0.0786241375377902	0.381709141396775	5.33148605080298e-07	7.14486497106583e-07	1	1	1	1	1	0.256249639976201	ucsf_hc.01_1.G217B.09347	ucsf_hc.01_1.G186AR.00459	ucsf_hc.01_1.H88.06741	ucsf_hc.01_1.H143.08724	ucsf_hc.01_1.G217B.09347	ucsf_hc.01_1.G186AR.00459	BDFG_07406	D8B26_003798						FA09DRAFT_331106	extracellular dipeptidyl-peptidase Dpp4	HISTO_ZL.Contig1161b.Fgenesh_Aspergillus.84.final_new		I7I48_09332	ACKS23_01106	ACKS0A_01105					1.0	0.0159061158740617	-0.125000776545137	-0.893875085323294	-1.06677106780966	0.777642607825173	0.268490903181239	-5.25878599701296	-1.93886798835362
ucsf_hc.01_1.G217B.08730	USP107	0.770651513069304	0.547925972197178	0.820460577877286	0.126065336366264	0.29139975085994	0.000192618399934926	0.917693059590829	0.275894459218008	0.315907966293968	0.484339874859299	0.676749258481702	1	0.000164533932466424	0.499718975262184	ucsf_hc.01_1.G217B.08730	ucsf_hc.01_1.G186AR.04427	ucsf_hc.01_1.H88.09992	ucsf_hc.01_1.H143.12788	ucsf_hc.01_1.G217B.08730	ucsf_hc.01_1.G186AR.04427	BDFG_02855	D8B26_004174	GQ26_0042740	Spsc_10868	OphioH327g5441		FA14DRAFT_117799	FA09DRAFT_298852	U1 snRNP-associated protein Usp107	HISTO_ZL.Contig1131.Fgenesh_histo.321.final_new		I7I48_01962	ACKS23_03662	ACKS0A_09892					1.0	0.0906446847300639	0.274989019223386	0.0549749732516256	-0.474145262932649	0.260582808166921	1.73991691562957	0.00792544379260818	-0.240541306978092	-0.347582661915912
ucsf_hc.01_1.G217B.08530	CBP1	2.17652870843384e-06	0.013833119093739	5.85615029101638e-05	4.81657647086138e-05	8.55842020486726e-08	1.7640118412527e-05	1	1	1	1	1	1	1	1	ucsf_hc.01_1.G217B.08530	ucsf_hc.01_1.G186AR.11490	ucsf_hc.01_1.H88.12140	ucsf_hc.01_1.H143.00027	ucsf_hc.01_1.G217B.08530	ucsf_hc.01_1.G186AR.11490									calcium-binding protein	HISTO_ZL.Contig1117.eannot.1110.final_new	near LTR block	I7I48_08212	ACKS23_09457	ACKS0A_08263	Ryp1_ChIP	Ryp2_ChIP	Ryp3_ChIP	Ryp4_ChIP	1.0	6.77012339173962	8.76059551914941	9.50679458974916	9.00234095873682	11.3549112149255	9.74490844187683
ucsf_hc.01_1.G217B.11403		7.92478878421872e-05	0.0367375657688566	0.000201893015521733	0.0706430600787529	0.207236600619721	0.000204657728029617	1	1	1	1	0.364617340406803	1	0.426277369039194	9.3106542108377e-09	ucsf_hc.01_1.G217B.11403	ucsf_hc.01_1.G186AR.04270	ucsf_hc.01_1.H88.05862	ucsf_hc.01_1.H143.05001	ucsf_hc.01_1.G217B.11403	ucsf_hc.01_1.G186AR.04270					OphioH327g3983		FA14DRAFT_123348	FA09DRAFT_328524	zinc/iron transporter		near LTR block	I7I48_03115	ACKS23_12352	ACKS0A_03148					1.0	2.13347831091731	2.59713540554195	3.79720902259987	-0.582815431862287	0.472204795715402	2.5237629452289
ucsf_hc.01_1.G217B.12177		0.0038182871523918	1	0.000664121819034847	0.0487170328584848	0.884093538208477	1	1	1	1	0.105110533485828	1	1	1	1	ucsf_hc.01_1.G217B.12177		ucsf_hc.01_1.H88.03421	ucsf_hc.01_1.H143.02023	ucsf_hc.01_1.G217B.12177					Spsc_03911					hypothetical protein			I7I48_11838	ACKS23_11428	ACKS0A_11863					1.0	2.22556357215399		5.07419910020134	1.42624932375093	-0.070287187725836
ucsf_hc.01_1.G217B.05992		0.308652696044336	0.12064319805034	0.156439148943192	0.0188281959276077	0.0056689110369713	0.0199286036758018	1.42690745089322e-06	1.12739959402174e-07	0.00469152817532194	0.0257399450468783	0.487879387751242	1	1	1	ucsf_hc.01_1.G217B.05992	ucsf_hc.01_1.G186AR.09641	ucsf_hc.01_1.H88.01335	ucsf_hc.01_1.H143.01777	ucsf_hc.01_1.G217B.05992	ucsf_hc.01_1.G186AR.09641	BDFG_08121	D8B26_005202	GQ26_0092470	Spsc_04701	OphioH327g6101				succinate-semialdehyde dehydrogenase	HISTO_HS.Contig68.fgenesh_plus.82.final_new		I7I48_07183	ACKS23_08428	ACKS0A_07233					1.0	0.28900898205754	1.21058541911852	-0.386879419346388	1.20347945394486	-0.740277818412008	0.569359342841748	-2.13961247088891	-1.3691335890917	-1.78307143728311
ucsf_hc.01_1.G217B.09456		0.599960142287093	1	1	1	0.030689290993402	1	1	1	1	1	1	1	1	1	ucsf_hc.01_1.G217B.09456				ucsf_hc.01_1.G217B.09456										hypothetical protein			I7I48_09441	ACKS23_01215	ACKS0A_01214					1.0	0.582088188067596				-1.22851323773101
ucsf_hc.01_1.G217B.06200		0.512331733768291	1	1	1	1	1	1	1	1	1	1	1	1	1	ucsf_hc.01_1.G217B.06200														hypothetical protein			I7I48_06974	ACKS23_08219	ACKS0A_07024					1.0	0.488748417263304
ucsf_hc.01_1.G217B.10357	ERG24	0.160063623036631	0.800053656411241	0.123765726501481	0.0394591787373163	0.00209927947498608	0.00786682477973838	6.19464804319654e-05	6.5988794776168e-05	0.26217635027687	0.00336623296310173	0.537758808425867	0.0851362407274061	0.00689659053074846	0.158547904553551	ucsf_hc.01_1.G217B.10357	ucsf_hc.01_1.G186AR.02008	ucsf_hc.01_1.H88.00469	ucsf_hc.01_1.H143.00879	ucsf_hc.01_1.G217B.10357	ucsf_hc.01_1.G186AR.02008	BDFG_08040	D8B26_003363	GQ26_0061150	Spsc_14102	OphioH327g1431	orf19.1598	FA14DRAFT_78430	FA09DRAFT_327341	c-14 sterol reductase	HISTO_ZT.Contig1128f.eannot.1131.final_new		I7I48_05888	ACKS23_07133	ACKS0A_05938					1.0	0.550199812233621	-0.142581612901469	-0.355402956299489	-0.672395644276289	-0.770602422130499	-0.568292324736113	-0.57104994147225	-0.885403177970365	-0.458223348136114
ucsf_hc.01_1.G217B.08267		0.018929326552016	0.208621630729989	0.357265821656515	0.00799032647183681	0.301854708467861	0.98365805139964	6.68845299001622e-05	0.0201903475819329	1	2.00486685969882e-05	0.834987620054034	0.131307929504358	8.17514673502464e-06	0.381284326058221	ucsf_hc.01_1.G217B.08267	ucsf_hc.01_1.G186AR.03930	ucsf_hc.01_1.H88.06288	ucsf_hc.01_1.H143.00545	ucsf_hc.01_1.G217B.08267	ucsf_hc.01_1.G186AR.03930	BDFG_06623	D8B26_004622		Spsc_11686	OphioH327g2729	orf19.3732	FA14DRAFT_152627	FA09DRAFT_328712	C-4 methylsterol oxidase	HISTO_ZE.Contig158.Fgenesh_Neurospora.19.final_new		I7I48_02174	ACKS23_09648	ACKS0A_08454					1.0	1.0492750725573	-0.985848483371971	-0.190229771860512	-1.65194262358575	0.236710117763396	-0.00329494555669196	-1.3233278430818	1.01357027961672
ucsf_hc.01_1.G217B.08539		0.0715643115205725	1	1	1	0.296598988144821	1	1	1	1	1	1	1	1	1	ucsf_hc.01_1.G217B.08539				ucsf_hc.01_1.G217B.08539										hypothetical protein		transposon	I7I48_08221	ACKS23_09466	ACKS0A_08272					1.0	1.30979041239272				0.507565081835471
ucsf_hc.01_1.G217B.08362	CHO1	0.028080973730838	0.557302106365177	0.0197586524863784	0.000199535951610417	1.43818590955841e-06	0.00451080036965848	1.20479601376472e-05	1.23158593461886e-13	0.00327094709318237	0.00022023156805067	0.131665442851747	0.00421565708106339	1	0.421422473703768	ucsf_hc.01_1.G217B.08362	ucsf_hc.01_1.G186AR.04020	ucsf_hc.01_1.H88.06157	ucsf_hc.01_1.H143.00654	ucsf_hc.01_1.G217B.08362	ucsf_hc.01_1.G186AR.04020	BDFG_06981	D8B26_004564	GQ26_0261030	Spsc_15590	OphioH327g6643	orf19.1608		FA09DRAFT_334177	choline sulfatase	HISTO_ZE.Contig158.Fgenesh_histo.6.final_new		I7I48_02079	ACKS23_09553	ACKS0A_08359					1.0	1.7733197593158	-1.11975402373211	-2.05972393780476	-3.70549605283236	2.95607948355515	-0.814202649246675	-1.02019390573829	3.87062234691309	1.41606184263823
ucsf_hc.01_1.G217B.12155		0.719020128376798	1	1	1	0.545815499741519	1	1	1	1	1	1	1	1	1	ucsf_hc.01_1.G217B.12155				ucsf_hc.01_1.G217B.12155										hypothetical protein	HISTO_ZZ.Contig127c.Fgenesh_histo.82.final_new		I7I48_11816	ACKS23_11406	ACKS0A_11841	Ryp1_ChIP	Ryp2_ChIP	Ryp3_ChIP	Ryp4_ChIP	1.0	0.190116929809348				0.273866334048382
ucsf_hc.01_1.G217B.06850		0.0813762455661199	1	1	1	0.00133822369783385	1	1	1	1	1	1	1	1	1	ucsf_hc.01_1.G217B.06850				ucsf_hc.01_1.G217B.06850										hypothetical protein			I7I48_02514	ACKS23_09988	ACKS0A_08793					1.0	0.733780096445489				1.02840510404639
ucsf_hc.01_1.G217B.11845		0.249064589071273	0.164317085371679	0.00276677087969954	0.00433036446626375	0.11814985742342	1	1	1	1	1	1	1	1	1	ucsf_hc.01_1.G217B.11845	ucsf_hc.01_1.G186AR.07995	ucsf_hc.01_1.H88.03070	ucsf_hc.01_1.H143.07549	ucsf_hc.01_1.G217B.11845										hypothetical protein			I7I48_11503	ACKS23_11093	ACKS0A_11528					1.0	1.05698273613343	1.45755263846144	-2.87345753870932	-2.40012224515389	0.973574245624993
ucsf_hc.01_1.G217B.08845		0.00710870797188931	1	1	1	0.00727567022965054	1	1	1	1	1	1	1	1	1	ucsf_hc.01_1.G217B.08845				ucsf_hc.01_1.G217B.08845										hypothetical protein			I7I48_01848	ACKS23_03548	ACKS0A_09778					1.0	2.07656399955614				1.82829881438092
ucsf_hc.01_1.G217B.10424		0.000608089504504925	1	1	1	4.06392918611239e-05	1	1	1	1	1	1	1	1	1	ucsf_hc.01_1.G217B.10424				ucsf_hc.01_1.G217B.10424										hypothetical protein	HISTO_ZT.Contig1128f-snap.39.final_new	transposon	I7I48_05819	ACKS23_07064	ACKS0A_05869					1.0	4.42941585321267				3.44515718838503
ucsf_hc.01_1.G217B.10422		0.0215087933620324	1	1	1	0.00340150590243009	1	1	1	1	1	1	1	1	1	ucsf_hc.01_1.G217B.10422				ucsf_hc.01_1.G217B.10422										hypothetical protein		near LTR block	I7I48_05821	ACKS23_07066	ACKS0A_05871					1.0	2.98518518115997				1.734732559059
[truncated: 5 more columns]
