# Supplementary material for: Rapid gain and loss of a chromosome drives key morphology and virulence phenotypes in the fungal pathogen Histoplasma
Source: PLoS Biol. 2026 Jan 5;24(1):e3003224. doi: 10.1371/journal.pbio.3003224 (PMC12788632; doi:10.1371/journal.pbio.3003224)
Supplement: S8 Table — Excel-compatible tab-delimited text conforming to JavaTreeView extended CDT format. Columns are as in S3 Table (time course expression profiles), except that the count, p-value, and log2 ratio columns correspond to the HYF1 constitutive expression experiment. The estimated counts in this file are sufficient to recapitulate the LIMMA analysis. (TXT) [file pbio.3003224.s008.txt]

GID	UNIQID	NAME	EV_25A_S24_counts	EV_25B_S25_counts	EV_25C_S26_counts	EV_37A_S30_counts	EV_37B_S31_counts	EV_37C_S32_counts	HYF1_25A_S27_counts	HYF1_25B_S28_counts	HYF1_25C_S29_counts	HYF1_37A_S33_counts	HYF1_37B_S34_counts	HYF1_37C_S35_counts	p(HYF1.25/HYF1.37)	p(EV.25/EV.37)	p(HYF1.37/EV.37)	p(HYF1.25/EV.25)	Description	HcG217B_pred	HcG217B_rc	HcG217B_acc	UCSF2_acc	UCSF3_acc	Ryp1_ChIP	Ryp2_ChIP	Ryp3_ChIP	Ryp4_ChIP	CR	GWEIGHT	HYF1.25/HYF1.37	EV.25/EV.37	HYF1.37/EV.37	HYF1.25/EV.25
ucsf_hc.01_1.G217B.00001	ucsf_hc.01_1.G217B.00001		29.0	23.0	14.0	10.0	12.0	10.0	11.0	18.0	11.0	6.0	4.0	12.0	0.0379600531382198	0.0293379803706962	0.396669956406486	0.244977657850242	hypothetical protein		in LTR block	I7I48_02717	ACKS23_10788	ACKS0A_11222						1.0	1.10822148122661	1.00122353394545	-0.896763713433609	-0.789765766152456
ucsf_hc.01_1.G217B.00002	ucsf_hc.01_1.G217B.00002		48.0	33.0	70.0	31.0	24.0	9.0	61.0	82.0	77.0	21.0	47.0	72.0	0.0134533466786646	0.014994831973392	0.49863458735905	0.476287890517764	hypothetical protein		transposon	I7I48_10079	ACKS23_03877	ACKS0A_10105						1.0	1.01230922752547	1.30558908872771	0.739780649142067	0.446500787939822
ucsf_hc.01_1.G217B.00003	ucsf_hc.01_1.G217B.00003		0.0	6.0	3.0	4.0	19.0	5.0	0.0	6.0	0.0	10.0	2.0	15.0	0.0345710118241718	0.116152314998143	0.896802376221504	0.646110741958484	hypothetical protein		in LTR block	I7I48_06892	ACKS23_08137	ACKS0A_06942						1.0	-2.49141148432915	-1.78182973997685	-0.359686385757368	-1.06926813010967
ucsf_hc.01_1.G217B.00005	ucsf_hc.01_1.G217B.00005		6013.0	6515.0	6341.0	6149.0	6433.0	3721.0	6824.0	6664.0	6729.0	6725.0	6445.0	6795.0	0.0159886173512041	0.00173295585140524	0.83516900166957	0.849011880966659	C6 transcription factor	HISTO_AAD.Contig1.Fgenesh_histo.1.final_new	in LTR block	I7I48_03168	ACKS23_04420	ACKS0A_03209						1.0	0.206823368128577	0.285431702675889	0.0477568945820481	-0.0308514399652635
ucsf_hc.01_1.G217B.00006	ucsf_hc.01_1.G217B.00006		1836.0	1713.0	2260.0	1785.0	1661.0	1101.0	2189.0	2446.0	2102.0	1944.0	1636.0	1831.0	1.66250719646533e-06	3.32920003275694e-05	0.965946686003294	0.476486687147842	hypothetical protein	HISTO_AAD.Contig1.eannot.1030.final_new	in LTR block	I7I48_03167	ACKS23_04419	ACKS0A_03208						1.0	0.503985602976029	0.404810804518041	-0.0113086742563189	0.0878661242016694
ucsf_hc.01_1.G217B.00007	ucsf_hc.01_1.G217B.00007		6.0	5.0	0.0	13.0	8.0	7.0	5.0	13.0	0.0	12.0	16.0	12.0	0.0636494848257519	0.0741075187183293	0.921577930737417	0.88458777969291	hypothetical protein		in LTR block	I7I48_03166	ACKS23_04418	ACKS0A_03207						1.0	-1.76813465754629	-1.86189061922153	0.236413169725314	0.330169131400554
ucsf_hc.01_1.G217B.00008	ucsf_hc.01_1.G217B.00008		15.0	25.0	29.0	39.0	41.0	38.0	16.0	44.0	25.0	36.0	34.0	53.0	0.265924950677704	0.057686929720106	0.805327567575696	0.894151230821521	hypothetical protein		in LTR block	I7I48_03165	ACKS23_04417	ACKS0A_03206						1.0	-0.410429108255069	-0.740780676829603	-0.223668229586104	0.106683338988431
ucsf_hc.01_1.G217B.00009	ucsf_hc.01_1.G217B.00009		385.0	416.0	437.0	865.0	852.0	549.0	486.0	573.0	472.0	1041.0	909.0	1054.0	1.02684405139511e-08	2.15359264049842e-08	0.294253426541077	0.236012162087524	DUF821 domain-containing protein	HISTO_AAD.Contig1.eannot.1032.final_new	in LTR block	I7I48_03164	ACKS23_04416	ACKS0A_03205						1.0	-0.785388865154894	-0.814898488366086	0.14237664956807	0.171886272779262
ucsf_hc.01_1.G217B.00010	ucsf_hc.01_1.G217B.00010		318.0	327.0	398.0	493.0	541.0	358.0	278.0	377.0	284.0	379.0	401.0	477.0	0.078765400286231	0.0065452337759637	0.0274389559904726	0.179321663715812	hypothetical protein		in LTR block	I7I48_03163	ACKS23_04415	ACKS0A_03204						1.0	-0.231319492404292	-0.364318578408985	-0.421318845871415	-0.288319759866722
ucsf_hc.01_1.G217B.00011	ucsf_hc.01_1.G217B.00011		27.0	30.0	44.0	7.0	11.0	4.0	19.0	52.0	21.0	17.0	2.0	7.0	0.00117867023491105	0.000891620315198144	0.863619871257052	0.620847986198555	hypothetical protein		in LTR block	I7I48_03162	ACKS23_04414	ACKS0A_03203						1.0	2.20220982603451	2.20831674926807	-0.360464532615306	-0.366571455848871
ucsf_hc.01_1.G217B.00012	ucsf_hc.01_1.G217B.00012		16.0	22.0	20.0	55.0	67.0	44.0	24.0	40.0	28.0	62.0	51.0	64.0	0.00495929771252783	5.46386175510829e-05	0.757333746248815	0.315682044154083	hypothetical protein		in LTR block	I7I48_03161	ACKS23_04413	ACKS0A_03202						1.0	-0.765301701097811	-1.44585716483038	-0.172630534912698	0.507924928819869
ucsf_hc.01_1.G217B.00014	ucsf_hc.01_1.G217B.00014		27.0	25.0	20.0	98.0	125.0	87.0	12.0	32.0	16.0	93.0	78.0	89.0	4.42366475762716e-06	1.1860684308722e-06	0.139524043797204	0.452723534286297	hypothetical protein	HISTO_JG.Contig206.eannot.1591.final_new	in LTR block	I7I48_05373	ACKS23_06618	ACKS0A_05422						1.0	-2.00073549946126	-2.03622598223461	-0.51039159395464	-0.474901111181298
ucsf_hc.01_1.G217B.00015	ucsf_hc.01_1.G217B.00015		356.0	349.0	480.0	96.0	129.0	62.0	334.0	557.0	393.0	99.0	97.0	89.0	4.13121177910654e-09	2.19334075376725e-08	0.700473703874385	0.911782911006758	hypothetical protein		transposon	I7I48_10827	ACKS23_01673	ACKS0A_10850						1.0	2.33024790362571	2.10344360741694	-0.258656579589936	-0.0318522833811725
ucsf_hc.01_1.G217B.00017	ucsf_hc.01_1.G217B.00017		52.0	30.0	50.0	52.0	96.0	39.0	47.0	83.0	39.0	95.0	83.0	65.0	0.216150724193242	0.212569688998938	0.8536865068468	0.749596710027072	hypothetical protein		transposon	I7I48_05333	ACKS23_06585	ACKS0A_05379						1.0	-0.370254720942891	-0.420052593376988	0.153170410026509	0.202968282460607
ucsf_hc.01_1.G217B.00018	ucsf_hc.01_1.G217B.00018		45621.0	41680.0	50599.0	30597.0	28089.0	21502.0	47477.0	62607.0	41994.0	32638.0	29771.0	31073.0	1.16487051420069e-08	2.33982381603268e-08	0.828245644326282	0.966669213148685	60S ribosomal protein L28e	HISTO_AAN.Contig10.eannot.1027.final_new	in LTR block	I7I48_10072	ACKS23_03870	ACKS0A_10098						1.0	0.869046237448506	0.824227606019218	-0.0523308584971112	-0.00751222706782251
ucsf_hc.01_1.G217B.00019	ucsf_hc.01_1.G217B.00019		2850.0	2365.0	3025.0	3266.0	2832.0	2416.0	2811.0	3569.0	2624.0	3591.0	2850.0	3161.0	0.360126525595399	0.937569291566305	0.635304846185671	0.964033524407449	DUF2015 domain-containing protein	HISTO_AAN.Contig10.eannot.1031.final_new	in LTR block	I7I48_10071	ACKS23_03869	ACKS0A_10097						1.0	0.0890235319411099	-0.0084001305767476	-0.106179117717033	-0.00875545519917509
ucsf_hc.01_1.G217B.00020	ucsf_hc.01_1.G217B.00020		930.0	766.0	993.0	779.0	729.0	693.0	764.0	1223.0	743.0	987.0	696.0	697.0	0.0252604181414038	0.0406362732891761	0.686868395711816	0.625026393254608	hypothetical protein		in LTR block	I7I48_10070	ACKS23_03868	ACKS0A_10096						1.0	0.370824548912229	0.341544941318793	-0.162867313702089	-0.133587706108653
ucsf_hc.01_1.G217B.00022	ucsf_hc.01_1.G217B.00022		218.0	220.0	284.0	503.0	493.0	325.0	236.0	259.0	221.0	491.0	496.0	535.0	1.59107858789122e-07	7.22574151933976e-07	0.813976026475873	0.506164848207137	hypothetical protein		transposon	I7I48_10068	ACKS23_03866	ACKS0A_10094						1.0	-0.898028721742845	-0.820426031019779	-0.0622035133310708	-0.139806204054137
ucsf_hc.01_1.G217B.00024	ucsf_hc.01_1.G217B.00024		1226.0	926.0	1852.0	1576.0	1327.0	1049.0	1303.0	1709.0	1220.0	1500.0	1249.0	1502.0	0.288320041545583	0.898897332582082	0.686261289581157	0.972887793440758	hypothetical protein		transposon	I7I48_10064	ACKS23_03862	ACKS0A_10090						1.0	0.173397933605848	0.0232258231088922	-0.161801763081679	-0.0116296525847233
ucsf_hc.01_1.G217B.00025	ucsf_hc.01_1.G217B.00025		98.0	100.0	129.0	219.0	220.0	180.0	91.0	103.0	88.0	260.0	300.0	273.0	1.39882705049765e-07	3.75708065242093e-05	0.603292522175658	0.270585842027882	hypothetical protein		transposon	I7I48_10067	ACKS23_03865	ACKS0A_10093						1.0	-1.36478050038267	-0.867120730316805	0.157337721382639	-0.340322048683226
ucsf_hc.01_1.G217B.00026	ucsf_hc.01_1.G217B.00026		47.0	27.0	24.0	34.0	34.0	9.0	54.0	49.0	61.0	34.0	40.0	34.0	0.023435395408619	0.282200216180261	0.753659075246473	0.230030224452368	hypothetical protein	HISTO_AAN.Contig8.genewise.1.final_new	transposon	I7I48_10066	ACKS23_03864	ACKS0A_10092						1.0	0.774550174220238	0.44298986835416	0.321121871938067	0.652682177804145
ucsf_hc.01_1.G217B.00028	ucsf_hc.01_1.G217B.00028		32.0	19.0	22.0	13.0	15.0	5.0	13.0	15.0	19.0	10.0	5.0	10.0	0.0230514962960878	0.00712402941356003	0.551906536664493	0.218121335941074	hypothetical protein		in LTR block	I7I48_00017	ACKS23_01684	ACKS0A_12208						1.0	1.08341649474818	1.19353971490759	-0.632988330710541	-0.743111550869954
ucsf_hc.01_1.G217B.00029	ucsf_hc.01_1.G217B.00029		1451.0	1617.0	1390.0	3468.0	3532.0	2240.0	1660.0	1489.0	1675.0	4357.0	3797.0	3793.0	1.94018216184239e-09	1.33911413475659e-08	0.617424386643162	0.92306085133262	histone-lysine N-methyltransferase	HISTO_AAR.Contig2.Fgenesh_histo.1.final_new	near LTR block	I7I48_01078	ACKS23_02778	ACKS0A_02768						1.0	-1.12380205848098	-0.994119654229062	0.109932203644241	-0.0197502006076808
ucsf_hc.01_1.G217B.00030	ucsf_hc.01_1.G217B.00030		36.0	26.0	32.0	31.0	33.0	21.0	15.0	16.0	24.0	57.0	59.0	55.0	5.72502833514848e-05	0.529186863313898	0.0925503454639009	0.0664495310037951	hypothetical protein	HISTO_AAR.Contig2.Fgenesh_histo.2.final_new	near LTR block	I7I48_01077	ACKS23_02777	ACKS0A_02767						1.0	-1.46573501875917	0.187793719390247	0.728734460338528	-0.924794277810891
ucsf_hc.01_1.G217B.00031	ucsf_hc.01_1.G217B.00031		3.0	2.0	1.0	12.0	18.0	11.0	3.0	6.0	2.0	4.0	6.0	17.0	0.204054197966545	0.0010805039060444	0.259944268704008	0.663728936569352	hypothetical protein	HISTO_AAR.Contig2.Fgenesh_Neurospora.2.final_new	near LTR block	I7I48_01076	ACKS23_02776	ACKS0A_02766						1.0	-0.837659860224804	-2.52233229475126	-1.08177678641484	0.602895648111617
ucsf_hc.01_1.G217B.00032	ucsf_hc.01_1.G217B.00032		87.0	92.0	99.0	307.0	263.0	155.0	106.0	134.0	140.0	253.0	318.0	330.0	1.72576484718269e-05	5.92172321730611e-06	0.929956526135185	0.436663089990152	hypothetical protein		near LTR block	I7I48_01075	ACKS23_02775	ACKS0A_02765						1.0	-1.05352475324989	-1.31036353274676	0.0447823699985523	0.30162114949542
ucsf_hc.01_1.G217B.00034	ucsf_hc.01_1.G217B.00034		113.0	178.0	155.0	343.0	266.0	172.0	160.0	184.0	144.0	424.0	312.0	305.0	4.73342820427957e-05	0.000534684519110261	0.688474665654532	0.962525422890477	hypothetical protein	HISTO_ER.Contig17.Fgenesh_histo.30.final_new	in LTR block	I7I48_09712	ACKS23_01486	ACKS0A_01485						1.0	-0.895319201664202	-0.760114814438587	0.154702349823301	0.0194979625976868
ucsf_hc.01_1.G217B.00036	ucsf_hc.01_1.G217B.00036		59.0	61.0	88.0	419.0	463.0	362.0	59.0	103.0	53.0	318.0	296.0	293.0	2.5609159186882e-08	4.62409112697032e-10	0.000620514235666854	0.825877823127636	hypothetical protein		near LTR block	I7I48_01367	ACKS23_03067	ACKS0A_09297						1.0	-1.92407806571571	-2.53180073853545	-0.719034651450907	-0.111311978631173
ucsf_hc.01_1.G217B.00037	ucsf_hc.01_1.G217B.00037		2.0	5.0	0.0	33.0	45.0	31.0	3.0	2.0	1.0	15.0	24.0	19.0	0.000506527822048581	7.92322039270876e-06	0.0724341344437828	0.9171217444145	hypothetical protein	HISTO_LL.Contig1.eannot.1026.final_new	transposon	I7I48_08224	ACKS23_09469	ACKS0A_08275						1.0	-2.839350080915	-4.20706566303849	-1.18169664954526	0.186018932578236
ucsf_hc.01_1.G217B.00038	ucsf_hc.01_1.G217B.00038		10.0	8.0	13.0	15.0	24.0	19.0	7.0	11.0	9.0	22.0	16.0	18.0	0.0434704885044044	0.0471041358369667	0.750185197244862	0.688544577318183	SNF2 family N-terminal domain containing protein	HISTO_AE.Contig41f.Fgenesh_Aspergillus.2.final_new	in LTR block	I7I48_09900	ACKS23_09470	ACKS0A_08276					chr7	1.0	-0.83746203705068	-0.80098442690486	-0.284642194363117	-0.321119804508938
ucsf_hc.01_1.G217B.00039	ucsf_hc.01_1.G217B.00039		4953.0	4576.0	5463.0	4388.0	4433.0	2792.0	5531.0	6697.0	5377.0	4646.0	4224.0	4169.0	1.38357327538792e-08	1.69674370802552e-06	0.494403618207621	0.344890063407389	thioredoxin reductase	HISTO_AL.Contig313.eannot.1013.final_new	in LTR block	I7I48_01113	ACKS23_02813	ACKS0A_09043						1.0	0.615438456922231	0.428453813875624	-0.0902497160355766	0.0967349270110303
ucsf_hc.01_1.G217B.00040	ucsf_hc.01_1.G217B.00040		13662.0	11830.0	15522.0	25586.0	23109.0	18429.0	14652.0	22499.0	14219.0	27436.0	20941.0	23017.0	0.0134420147452212	1.48079044949727e-05	0.419793611048818	0.384741796366608	hypothetical protein	HISTO_AL.Contig317.eannot.1542.final_new	near LTR block	I7I48_01366	ACKS23_03066	ACKS0A_09296	Ryp1_ChIP					1.0	-0.311944947422905	-0.676198553382415	-0.196571117859522	0.167682488099988
ucsf_hc.01_1.G217B.00041	ucsf_hc.01_1.G217B.00041		64.0	78.0	79.0	113.0	150.0	65.0	71.0	75.0	67.0	186.0	159.0	150.0	2.45172375863062e-05	0.0201853171553759	0.259868099393598	0.632324406766058	hypothetical protein		near LTR block	I7I48_01365	ACKS23_03065	ACKS0A_09295						1.0	-1.02183805812149	-0.490406060363074	0.349636406974482	-0.181795590783935
ucsf_hc.01_1.G217B.00042	ucsf_hc.01_1.G217B.00042		84.0	93.0	71.0	66.0	90.0	57.0	97.0	122.0	109.0	100.0	119.0	99.0	0.218747554738302	0.227821177074094	0.485229016178646	0.405223082604187	hypothetical protein	HISTO_AL.Contig317.eannot.1493.final_new	near LTR block	I7I48_01364	ACKS23_03064	ACKS0A_09294	Ryp1_ChIP					1.0	0.236743500862272	0.270580171284095	0.310873911239351	0.277037240817527
ucsf_hc.01_1.G217B.00043	ucsf_hc.01_1.G217B.00043		93.0	86.0	123.0	211.0	228.0	150.0	110.0	106.0	101.0	245.0	236.0	202.0	7.9009057926379e-06	1.2989520023187e-05	0.887194120880621	0.874733065522114	hypothetical protein		near LTR block	I7I48_01363	ACKS23_03063	ACKS0A_09293						1.0	-0.914808852979704	-0.915698615037235	-0.0565317026005525	-0.0556419405430206
ucsf_hc.01_1.G217B.00044	ucsf_hc.01_1.G217B.00044	PDS5	7193.0	7414.0	7551.0	10086.0	10325.0	6579.0	7627.0	6671.0	7168.0	11638.0	10676.0	11319.0	2.05247762539772e-05	0.0119487076321612	0.791113474305845	0.179115298884468	sister chromatid cohesion protein pds5/bimD	HISTO_AL.Contig317.fgenesh_plus.31.final_new	near LTR block	I7I48_01362	ACKS23_03062	ACKS0A_09292	Ryp1_ChIP					1.0	-0.46013798000318	-0.222229555011256	0.0595417269359118	-0.178366698056013
ucsf_hc.01_1.G217B.00045	ucsf_hc.01_1.G217B.00045	SNF5	5587.0	5477.0	5677.0	6644.0	6565.0	4404.0	5864.0	4809.0	4994.0	7301.0	6480.0	6981.0	0.0145188156914903	0.868478128686218	0.922206608275485	0.0882519884664244	transcription factor Snf5p		near LTR block	I7I48_01361	ACKS23_03061	ACKS0A_09291						1.0	-0.221267276686883	-0.0156090852999125	-0.0263492490353379	-0.232007440422309
ucsf_hc.01_1.G217B.00046	ucsf_hc.01_1.G217B.00046		1087.0	1130.0	1173.0	585.0	605.0	437.0	1328.0	1549.0	1249.0	680.0	609.0	639.0	2.00404597634153e-12	3.69817668561117e-11	0.930989084222456	0.142695447848992	endonuclease/exonuclease/phosphatase		near LTR block	I7I48_01360	ACKS23_03060	ACKS0A_09290						1.0	1.2814552246773	1.1120137681445	-0.0218560085389292	0.147585447993869
ucsf_hc.01_1.G217B.00047	ucsf_hc.01_1.G217B.00047		11618.0	11597.0	12586.0	9369.0	9591.0	6614.0	13058.0	14508.0	12425.0	11167.0	9949.0	10542.0	1.5125992403451e-08	1.04104400117726e-08	0.784634142848557	0.805153562086752	curved DNA-binding protein	HISTO_AL.Contig317.eannot.1495.final_new	near LTR block	I7I48_01359	ACKS23_03059	ACKS0A_09289						1.0	0.523580701516849	0.536225618004611	0.0386910592260374	0.0260461427382754
ucsf_hc.01_1.G217B.00048	ucsf_hc.01_1.G217B.00048		4.0	9.0	10.0	49.0	59.0	31.0	4.0	11.0	6.0	52.0	52.0	54.0	2.23844820393838e-06	4.88257694770501e-06	0.925690373123748	0.79568264618384	hypothetical protein		near LTR block	I7I48_01358	ACKS23_03058	ACKS0A_09288						1.0	-2.73090161632875	-2.54301041708874	-0.0744802578052309	-0.262371457045239
ucsf_hc.01_1.G217B.00049	ucsf_hc.01_1.G217B.00049		348.0	332.0	297.0	497.0	459.0	310.0	321.0	250.0	281.0	553.0	545.0	571.0	6.73440692038566e-06	0.0209221180175739	0.624864834460761	0.140310635145274	hypothetical protein		near LTR block	I7I48_01357	ACKS23_03057	ACKS0A_09287						1.0	-0.796209606930697	-0.322058508242835	0.13450135255189	-0.339649746135973
ucsf_hc.01_1.G217B.00050	ucsf_hc.01_1.G217B.00050		534.0	630.0	709.0	718.0	635.0	484.0	643.0	682.0	502.0	695.0	719.0	751.0	0.579793314159445	0.499846832333674	0.931229564220918	0.350679545745022	PHD finger domain protein	HISTO_AL.Contig317.Fgenesh_histo.35.final_new	near LTR block	I7I48_01356	ACKS23_03056	ACKS0A_09286						1.0	-0.0616953296160903	0.0768514340391988	-0.0295958342703573	-0.168142597925646
ucsf_hc.01_1.G217B.00051	ucsf_hc.01_1.G217B.00051		4992.0	4793.0	4981.0	5159.0	5304.0	3743.0	5014.0	5288.0	4883.0	5794.0	5420.0	5831.0	0.739451525169032	0.0901760089639907	0.968077899397699	0.354112355799893	lectin family integral membrane protein	HISTO_AL.Contig317.genewise.76.final_new	near LTR block	I7I48_01355	ACKS23_03055	ACKS0A_09285						1.0	0.0212768264429721	0.105219969706832	-0.00778652269273028	-0.0917296659565903
ucsf_hc.01_1.G217B.00052	ucsf_hc.01_1.G217B.00052	ALG8	3754.0	3640.0	3143.0	3207.0	3535.0	2118.0	3738.0	3930.0	3400.0	3686.0	3706.0	3469.0	0.0227692553710024	0.00204698809191993	0.888954882789517	0.721551135728529	glucosyltransferase Alg8	HISTO_AL.Contig317.eannot.1496.final_new	near LTR block	I7I48_01354	ACKS23_03054	ACKS0A_09284						1.0	0.21320901489152	0.310852634778003	0.0386042001373257	-0.0590394197491575
ucsf_hc.01_1.G217B.00053	ucsf_hc.01_1.G217B.00053		208.0	201.0	249.0	205.0	227.0	160.0	222.0	227.0	227.0	231.0	235.0	255.0	0.462806698519688	0.125001596513567	0.968077899397699	0.680051833228404	hypothetical protein		near LTR block	I7I48_01353	ACKS23_03053	ACKS0A_09283						1.0	0.0938946331248216	0.205079322985913	0.0162279610972362	-0.0949567287638553
ucsf_hc.01_1.G217B.00054	ucsf_hc.01_1.G217B.00054		4043.0	4178.0	4462.0	4751.0	4574.0	3061.0	4472.0	4131.0	3903.0	5335.0	4654.0	5026.0	0.259671642335791	0.169418477013114	0.944255423975583	0.151370078823291	DDT domain-containing protein	HISTO_AL.Contig317.fgenesh_plus.34.final_new	near LTR block	I7I48_01352	ACKS23_03052	ACKS0A_09282						1.0	-0.0757417485281966	0.0925708930602429	0.0153998268989763	-0.152912814689463
ucsf_hc.01_1.G217B.00055	ucsf_hc.01_1.G217B.00055	LEU5	2298.0	2169.0	2225.0	3075.0	3100.0	2059.0	2485.0	2236.0	2012.0	3407.0	3028.0	3151.0	0.000154467132329872	0.00239978025972252	0.823025899928882	0.270585842027882	mitochondrial carrier protein	HISTO_AL.Contig317.Fgenesh_Neurospora.122.final_new	near LTR block	I7I48_01351	ACKS23_03051	ACKS0A_09281						1.0	-0.325946288278715	-0.242559950503271	-0.044734765508835	-0.128121103284279
ucsf_hc.01_1.G217B.00056	ucsf_hc.01_1.G217B.00056		195.0	158.0	200.0	144.0	117.0	89.0	220.0	234.0	206.0	179.0	128.0	146.0	3.44985607620373e-05	0.000135363422078821	0.811900097031979	0.58610194819622	hypothetical protein		near LTR block	I7I48_01350	ACKS23_03050	ACKS0A_09280						1.0	0.734278368106435	0.713835816401005	0.104836239325836	0.125278791031265
ucsf_hc.01_1.G217B.00057	ucsf_hc.01_1.G217B.00057		1561.0	1608.0	1365.0	1071.0	1023.0	666.0	1627.0	1641.0	1270.0	1033.0	1060.0	986.0	6.38212512023546e-07	5.63115300456622e-07	0.690556602161108	0.399280514874546	peroxin 12	HISTO_AL.Contig317.Fgenesh_histo.127.final_new	near LTR block	I7I48_01349	ACKS23_03049	ACKS0A_09279						1.0	0.741822590796144	0.769183004735163	-0.105686327034914	-0.133046740973933
ucsf_hc.01_1.G217B.00058	ucsf_hc.01_1.G217B.00058	PEX12	1792.0	1825.0	1861.0	2180.0	2350.0	1476.0	1844.0	1943.0	1673.0	2927.0	2464.0	2393.0	6.77788557559845e-05	0.271906877504323	0.400482644395151	0.190422761985825	peroxin 12, peroxisome biosynthesis protein		near LTR block	I7I48_01348	ACKS23_03048	ACKS0A_09278						1.0	-0.321123788744861	-0.0736387789301771	0.108527082229458	-0.138957927585226
ucsf_hc.01_1.G217B.00059	ucsf_hc.01_1.G217B.00059	NMD3	2622.0	2710.0	3074.0	3187.0	3263.0	2230.0	3051.0	3372.0	2884.0	3598.0	3147.0	3453.0	0.327087575546784	0.945488587509021	0.819451721391667	0.887877837717683	nonsense-mediated mRNA decay protein	HISTO_AL.Contig317-snap.13.final_new	near LTR block	I7I48_01347	ACKS23_03047	ACKS0A_09277						1.0	0.055121257935058	0.00427764190450919	-0.0355048429151053	0.0153387731154435
ucsf_hc.01_1.G217B.00060	ucsf_hc.01_1.G217B.00060		4457.0	4643.0	4532.0	6337.0	6367.0	4337.0	4798.0	5055.0	4487.0	7161.0	6435.0	7320.0	1.13371903432369e-05	0.000241164454308467	0.876393224257573	0.56317256962541	DUF1237 domain-containing protein	HISTO_AL.Contig317.eannot.1549.final_new	near LTR block	I7I48_01346	ACKS23_03046	ACKS0A_09276						1.0	-0.356032412013635	-0.267394919947671	0.0284593241674234	-0.06017816789854
ucsf_hc.01_1.G217B.00061	ucsf_hc.01_1.G217B.00061	CDC27	2121.0	1966.0	2351.0	2510.0	2378.0	1615.0	2330.0	2507.0	2178.0	2839.0	2504.0	2845.0	0.57020802341921	0.52418505372606	0.622375793235694	0.952608734566319	DUF1237 domain-containing protein	HISTO_AL.Contig317-snap.15.final_new		I7I48_01345	ACKS23_03045	ACKS0A_09275						1.0	-0.0352924909001127	0.0403514440359389	0.0685527670278026	-0.00709116790824904
ucsf_hc.01_1.G217B.00062	ucsf_hc.01_1.G217B.00062	RAD18	1561.0	1620.0	1712.0	2162.0	2200.0	1450.0	1815.0	2045.0	1689.0	2635.0	2092.0	2353.0	0.0100864418620214	0.00395188843384511	0.929923243828405	0.667462538753269	postreplication repair E3 ubiquitin-protein ligase rad18	HISTO_AL.Contig317-snap.16.final_new		I7I48_01344	ACKS23_03044	ACKS0A_09274						1.0	-0.162058289104512	-0.192080016068457	0.0165846125651479	0.0466063395290925
ucsf_hc.01_1.G217B.00063	ucsf_hc.01_1.G217B.00063		4180.0	4313.0	4187.0	4526.0	4976.0	3093.0	4685.0	4993.0	4341.0	5624.0	4905.0	5126.0	0.649141065268698	0.247516528792067	0.732432857630761	0.926710683686672	SNF7 family protein	HISTO_AL.Contig317.Fgenesh_histo.131.final_new		I7I48_01343	ACKS23_03043	ACKS0A_09273						1.0	0.0287578219031115	0.0712065545684366	0.0533401377998652	0.0108914051345401
ucsf_hc.01_1.G217B.00064	ucsf_hc.01_1.G217B.00064		39.0	21.0	36.0	50.0	59.0	38.0	37.0	45.0	46.0	53.0	55.0	37.0	0.94202456941851	0.0494640110530965	0.612514410635557	0.545025229598897	hypothetical protein			I7I48_01342	ACKS23_03042	ACKS0A_09272						1.0	0.021750674351572	-0.591972823849241	-0.304924231019911	0.308799267180902
ucsf_hc.01_1.G217B.00065	ucsf_hc.01_1.G217B.00065	TRS85	2121.0	2384.0	2295.0	2575.0	2738.0	1908.0	2622.0	2645.0	2370.0	3074.0	2785.0	2692.0	0.731062704275012	0.611490000825035	0.904800437304954	0.792937713781365	TRAPP complex subunit Trs85	HISTO_AL.Contig317-snap.18.final_new		I7I48_01341	ACKS23_03041	ACKS0A_09271						1.0	0.0250041955349927	-0.0372356918446819	-0.0265885829934991	0.0356513043861755
ucsf_hc.01_1.G217B.00066	ucsf_hc.01_1.G217B.00066		3259.0	3256.0	3544.0	3392.0	3531.0	2284.0	3682.0	4045.0	3321.0	4069.0	3561.0	3904.0	0.0228650964178492	0.00161209105335816	0.598947466533712	0.999545196776092	poly(A) polymerase	HISTO_AL.Contig317.Fgenesh_histo.133.final_new		I7I48_01340	ACKS23_03040	ACKS0A_09270						1.0	0.12332443925647	0.185233247916234	0.0619447463273159	3.59376675511669e-05
ucsf_hc.01_1.G217B.00067	ucsf_hc.01_1.G217B.00067	FIG4	1626.0	1528.0	1512.0	1754.0	1594.0	1110.0	1651.0	1592.0	1556.0	1823.0	1466.0	1675.0	0.0827968348891318	0.137746834917918	0.521122668881362	0.494075517243628	polyphosphoinositide phosphatase Fig4	HISTO_AL.Contig317-snap.21.final_new		I7I48_01339	ACKS23_03039	ACKS0A_09269						1.0	0.140935335201327	0.122410246396267	-0.110766063670425	-0.0922409748653656
ucsf_hc.01_1.G217B.00068	ucsf_hc.01_1.G217B.00068		1138.0	1168.0	1245.0	1910.0	1944.0	1372.0	1210.0	1208.0	1125.0	2370.0	2026.0	2247.0	1.82009130331338e-09	2.87382605118457e-07	0.567940635134474	0.202233893280268	hypothetical protein	HISTO_AL.Contig317.Fgenesh_histo.135.final_new		I7I48_01338	ACKS23_03038	ACKS0A_09268						1.0	-0.71905809885095	-0.505549601281022	0.0764801631176146	-0.137028334452314
ucsf_hc.01_1.G217B.00069	ucsf_hc.01_1.G217B.00069		181.0	228.0	275.0	305.0	304.0	190.0	260.0	352.0	253.0	379.0	342.0	394.0	0.151992310411891	0.211712940780117	0.408402312261453	0.35743615447748	class I alpha-mannosidase	HISTO_AL.Contig317.Fgenesh_histo.156.final_new		I7I48_01337	ACKS23_03037	ACKS0A_09267						1.0	-0.185712217158528	-0.182461759603633	0.215736628025071	0.212486170470176
ucsf_hc.01_1.G217B.00070	ucsf_hc.01_1.G217B.00070		63.0	84.0	62.0	106.0	95.0	81.0	96.0	97.0	85.0	117.0	93.0	135.0	0.565512337744215	0.0711349149648137	0.978238781950257	0.398926552128886	hypothetical protein			I7I48_01336	ACKS23_03036	ACKS0A_09266						1.0	-0.111915702091709	-0.389921890588511	0.015523589525217	0.29352977802202
ucsf_hc.01_1.G217B.00071	ucsf_hc.01_1.G217B.00071		1262.0	1163.0	1253.0	732.0	706.0	523.0	1701.0	1962.0	1638.0	843.0	777.0	1032.0	1.612699254985e-10	1.27515137763704e-08	0.441772893783491	0.0029596466127281	3-demethylubiquinone-9 3-methyltransferase	HISTO_AL.Contig317.eannot.1564.final_new		I7I48_01335	ACKS23_03035	ACKS0A_09265						1.0	1.19377127336666	0.960148345663292	0.158880754099316	0.392503681802685
ucsf_hc.01_1.G217B.00072	ucsf_hc.01_1.G217B.00072		2.0	9.0	11.0	18.0	11.0	9.0	8.0	6.0	3.0	19.0	15.0	25.0	0.007736069995573	0.112037818217982	0.770548154630711	0.814869915555034	hypothetical protein			I7I48_01334	ACKS23_03034	ACKS0A_09264						1.0	-1.57562799734191	-0.923534372920619	0.356279887296564	-0.295813737124728
ucsf_hc.01_1.G217B.00073	ucsf_hc.01_1.G217B.00073		1222.0	1348.0	1307.0	2476.0	2501.0	1536.0	1400.0	1365.0	1338.0	3153.0	2561.0	2522.0	1.17294525100688e-08	1.63253632668144e-07	0.694818154664587	0.75385417213871	eukaryotic translation initiation factor 2-alpha kinase	HISTO_AL.Contig317.Fgenesh_Aspergillus.162.final_new		I7I48_01333	ACKS23_03033	ACKS0A_09263						1.0	-0.813039183734978	-0.685742242369305	0.0761496593387019	-0.0511472820269709
ucsf_hc.01_1.G217B.00074	ucsf_hc.01_1.G217B.00074		2718.0	2602.0	2725.0	3082.0	3011.0	2052.0	2851.0	3387.0	2741.0	3350.0	3035.0	2949.0	0.0346692461330057	0.532791441593606	0.607537237712668	0.858527738786346	C6 zinc finger domain-containing protein	HISTO_AL.Contig317.eannot.1584.final_new		I7I48_01332	ACKS23_03032	ACKS0A_09262						1.0	0.128081207793713	0.0381131457916668	-0.0688953062321609	0.0210727557698851
ucsf_hc.01_1.G217B.00075	ucsf_hc.01_1.G217B.00075	TYR6	130.0	84.0	113.0	174.0	169.0	117.0	114.0	121.0	86.0	182.0	184.0	185.0	0.00131646612963378	0.0116000726837098	0.985930155359239	0.648414240039382	tyrosinase central domain-containing protein	HISTO_AL.Contig317-snap.27.final_new		I7I48_01331	ACKS23_03031	ACKS0A_09261						1.0	-0.595259694374445	-0.455734625557841	-0.00706262865298513	-0.146587697469589
ucsf_hc.01_1.G217B.00076	ucsf_hc.01_1.G217B.00076		4747.0	4749.0	5366.0	6512.0	6626.0	3958.0	5422.0	5075.0	4917.0	7232.0	6676.0	6807.0	0.00278699451948338	0.073118113688816	0.897579708696527	0.524824575106494	DNA polymerase delta catalytic subunit	HISTO_AL.Contig317.eannot.1566.final_new		I7I48_01330	ACKS23_03030	ACKS0A_09260						1.0	-0.238546476136247	-0.132323169650935	0.0288703786689162	-0.0773529278163965
ucsf_hc.01_1.G217B.00077	ucsf_hc.01_1.G217B.00077		1373.0	1577.0	1399.0	1586.0	1713.0	1080.0	1551.0	1449.0	1491.0	1967.0	1618.0	1664.0	0.698352988337101	0.64683556753711	0.985967281922778	0.592568220360585	hypothetical protein	HISTO_AL.Contig317.Fgenesh_histo.161.final_new		I7I48_01329	ACKS23_03029	ACKS0A_09259						1.0	-0.0366213286234167	0.0443810646200768	-0.00419911991788613	-0.0852015131613797
ucsf_hc.01_1.G217B.00078	ucsf_hc.01_1.G217B.00078		2877.0	2820.0	3085.0	2645.0	2662.0	1856.0	3053.0	3185.0	2739.0	3044.0	2640.0	2885.0	8.97832701675479e-05	3.27197324839598e-06	0.954940208048052	0.228027824632073	hypothetical protein	HISTO_AL.Contig317.Fgenesh_histo.162.final_new		I7I48_01328	ACKS23_03028	ACKS0A_09258						1.0	0.254422896425652	0.345981434486048	-0.0103745532801858	-0.101933091340582
ucsf_hc.01_1.G217B.00079	ucsf_hc.01_1.G217B.00079		1539.0	1647.0	1675.0	1864.0	2019.0	1336.0	1833.0	2070.0	1613.0	2270.0	2069.0	2082.0	0.566612438986017	0.457531157270364	0.851074971567808	0.689581277950974	hypothetical protein	HISTO_AL.Contig317.Fgenesh_histo.163.final_new		I7I48_01327	ACKS23_03027	ACKS0A_09257						1.0	-0.0362107361209008	-0.0482411309362529	0.0334451097599944	0.0454755045753465
ucsf_hc.01_1.G217B.00080	ucsf_hc.01_1.G217B.00080		913.0	900.0	982.0	1173.0	1134.0	734.0	1072.0	1110.0	969.0	1255.0	1065.0	1199.0	0.677440716094325	0.354802696745943	0.754733956195377	0.757468766818729	hypothetical protein			I7I48_01325	ACKS23_03025	ACKS0A_09255						1.0	0.0280176338639553	-0.0633781896896179	-0.052585652865055	0.0388101706885182
ucsf_hc.01_1.G217B.00082	ucsf_hc.01_1.G217B.00082		535.0	501.0	579.0	605.0	680.0	436.0	746.0	879.0	608.0	816.0	605.0	687.0	0.00799266385498128	0.743667941722264	0.944169800378471	0.0376548991115717	cyanate hydratase	HISTO_AL.Contig317.eannot.1587.final_new		I7I48_01324	ACKS23_03024	ACKS0A_09254						1.0	0.267396803160568	-0.0358473835497399	0.0229446910982745	0.326188877808582
ucsf_hc.01_1.G217B.00083	ucsf_hc.01_1.G217B.00083		13.0	14.0	25.0	16.0	16.0	15.0	22.0	34.0	24.0	21.0	15.0	19.0	0.03920158881432	0.697772459350456	0.968077899397699	0.356348367153993	hypothetical protein			I7I48_01323	ACKS23_03023	ACKS0A_09253						1.0	0.706319914411342	0.151367065344812	-0.0461664842619343	0.508786364804596
ucsf_hc.01_1.G217B.00084	ucsf_hc.01_1.G217B.00084		151.0	149.0	146.0	261.0	240.0	177.0	179.0	200.0	164.0	326.0	304.0	294.0	4.1165119853423e-05	0.000218584032177527	0.389514493112953	0.490766531206148	hypothetical protein	HISTO_AL.Contig317.Fgenesh_Aspergillus.181.final_new		I7I48_01322	ACKS23_03022	ACKS0A_09252						1.0	-0.578881014905173	-0.548085965176992	0.180512516676664	0.149717466948483
ucsf_hc.01_1.G217B.00085	ucsf_hc.01_1.G217B.00085		221.0	243.0	205.0	340.0	301.0	237.0	194.0	224.0	191.0	396.0	394.0	430.0	2.99397949111641e-06	0.0127765604359019	0.344758180995562	0.236676266948077	hypothetical protein	HISTO_AL.Contig317.Fgenesh_histo.165.final_new		I7I48_01321	ACKS23_03021	ACKS0A_09251	Ryp1_ChIP	Ryp2_ChIP	Ryp3_ChIP			1.0	-0.81292100831079	-0.341617926491926	0.208157920056575	-0.26314516176229
ucsf_hc.01_1.G217B.00086	ucsf_hc.01_1.G217B.00086	PLD1	357.0	401.0	449.0	468.0	490.0	276.0	566.0	548.0	571.0	620.0	577.0	550.0	0.203781850588576	0.833999225084595	0.217448363981322	0.0453901114214418	phospholipase D Active site domain-containing protein	HISTO_AL.Contig317.Fgenesh_histo.177.final_new		I7I48_01320	ACKS23_03020	ACKS0A_09250	Ryp1_ChIP	Ryp2_ChIP	Ryp3_ChIP			1.0	0.131821736131995	0.0265955826818365	0.242248490279173	0.347474643729332
ucsf_hc.01_1.G217B.00087	ucsf_hc.01_1.G217B.00087		527.0	547.0	575.0	511.0	473.0	313.0	630.0	619.0	596.0	643.0	566.0	703.0	0.137126448215415	0.000555356340604346	0.0711896002232681	0.883699314457426	hypothetical protein	HISTO_AL.Contig317.eannot.1568.final_new		I7I48_01319	ACKS23_03019	ACKS0A_09249	Ryp1_ChIP	Ryp2_ChIP	Ryp3_ChIP			1.0	0.137827411718646	0.403885403927226	0.293030652192886	0.0269726599843061
ucsf_hc.01_1.G217B.00088	ucsf_hc.01_1.G217B.00088		237.0	233.0	278.0	234.0	244.0	141.0	262.0	318.0	243.0	270.0	222.0	277.0	0.0177048474003564	0.0115631616520906	0.898340945139144	0.992310708122938	C-terminal Left-handed parallel beta-Helix (LbH) domain-containing protein	HISTO_AL.Contig317.Fgenesh_Aspergillus.3.final_new		I7I48_01318	ACKS23_03018	ACKS0A_09248						1.0	0.284900328364718	0.330612988700796	0.0483672018104215	0.00265454147434374
ucsf_hc.01_1.G217B.00089	ucsf_hc.01_1.G217B.00089	YBP2	2720.0	2611.0	2604.0	3049.0	2912.0	1877.0	3085.0	3008.0	2679.0	3150.0	2778.0	3087.0	0.0336127007091629	0.241384725140015	0.74553336176237	0.93578258530223	Kinetochor_Ybp2 superfamily protein	HISTO_AL.Contig317.Fgenesh_histo.181.final_new		I7I48_01317	ACKS23_03017	ACKS0A_09247						1.0	0.147701284790351	0.0806983277086184	-0.0563902385211152	0.0106127185606173
ucsf_hc.01_1.G217B.00090	ucsf_hc.01_1.G217B.00090		8322.0	7274.0	7565.0	8884.0	8872.0	6255.0	7208.0	7463.0	6965.0	8456.0	8112.0	8692.0	0.636200564108039	0.966998893723685	0.105937559638236	0.0439637145476131	DUF3317 superfamily protein	HISTO_AL.Contig317.Fgenesh_Aspergillus.15.final_new		I7I48_01316	ACKS23_03016	ACKS0A_09246						1.0	-0.0353420949120196	-0.00334402800980271	-0.195994291140371	-0.227992358042588
ucsf_hc.01_1.G217B.00091	ucsf_hc.01_1.G217B.00091		35.0	36.0	34.0	43.0	45.0	45.0	28.0	47.0	29.0	42.0	49.0	38.0	0.645765650659539	0.346886004202752	0.61768639987053	0.754728415080953	hypothetical protein			I7I48_01315	ACKS23_03015	ACKS0A_09245						1.0	-0.134232727574172	-0.26428591584254	-0.301995516376534	-0.171942328108167
ucsf_hc.01_1.G217B.00092	ucsf_hc.01_1.G217B.00092		5297.0	4899.0	5038.0	4463.0	4488.0	3034.0	5183.0	4695.0	4694.0	5073.0	4486.0	5074.0	0.0205827050488125	3.4071112503981e-05	0.927861995612584	0.10631424056163	DHHC zinc finger membrane protein	HISTO_AL.Contig317.eannot.1569.final_new		I7I48_01314	ACKS23_03014	ACKS0A_09244						1.0	0.183128984230437	0.401029157402284	0.0215992973140375	-0.19630087585781
ucsf_hc.01_1.G217B.00093	ucsf_hc.01_1.G217B.00093		194.0	189.0	198.0	81.0	55.0	73.0	205.0	233.0	196.0	96.0	112.0	113.0	2.54326972613796e-06	3.8922266380297e-07	0.37895581447374	0.97864938892547	lignin degradation protein			I7I48_01313	ACKS23_03013	ACKS0A_09243						1.0	1.1735615712622	1.5699018196815	0.387536904013468	-0.00880334440582686
ucsf_hc.01_1.G217B.00094	ucsf_hc.01_1.G217B.00094		305.0	258.0	249.0	118.0	97.0	59.0	287.0	298.0	232.0	103.0	95.0	97.0	8.82446103559694e-09	1.849462025983e-08	0.779920642197524	0.5803064463328	hypothetical protein			I7I48_01311	ACKS23_03011	ACKS0A_09241						1.0	1.64843050118709	1.62281209396927	-0.145652944993874	-0.120034537776059
ucsf_hc.01_1.G217B.00095	ucsf_hc.01_1.G217B.00095		67.0	68.0	105.0	83.0	104.0	72.0	59.0	79.0	50.0	99.0	88.0	69.0	0.280010112398349	0.761413970118965	0.537769962752645	0.212760652959685	hypothetical protein			I7I48_01312	ACKS23_03012	ACKS0A_09242						1.0	-0.254548494503873	-0.070858857682073	-0.288456569979065	-0.472146206800865
ucsf_hc.01_1.G217B.00096	ucsf_hc.01_1.G217B.00096		38.0	48.0	37.0	31.0	38.0	33.0	48.0	42.0	42.0	55.0	36.0	42.0	0.490232918534426	0.248147352522364	0.889222306420149	0.961989252938639	hypothetical protein			I7I48_01310	ACKS23_03010	ACKS0A_09240						1.0	0.181821892088875	0.323299934811804	0.116220716490631	-0.0252573262322982
ucsf_hc.01_1.G217B.00097	ucsf_hc.01_1.G217B.00097		24.0	33.0	20.0	15.0	35.0	25.0	33.0	28.0	30.0	19.0	19.0	27.0	0.0865112844653572	0.71028860086614	0.694826923107269	0.860298958981343	hypothetical protein			I7I48_01309	ACKS23_03009	ACKS0A_09239						1.0	0.675096703731515	0.153258634200719	-0.389370037844379	0.132468031686416
ucsf_hc.01_1.G217B.00098	ucsf_hc.01_1.G217B.00098	PFA3	2138.0	2021.0	2038.0	2223.0	2246.0	1445.0	2258.0	2359.0	2026.0	2136.0	2094.0	2114.0	0.000598723129004387	0.05726915623187	0.15218451679468	0.784342940546481	palmitoyltransferase pfa3	HISTO_AL.Contig317.eannot.1570.final_new	near LTR block	I7I48_01308	ACKS23_03008	ACKS0A_09238						1.0	0.251922797911253	0.126091095649767	-0.159465285342926	-0.03363358308144
ucsf_hc.01_1.G217B.00099	ucsf_hc.01_1.G217B.00099	TFC3	1625.0	1647.0	1434.0	2310.0	2406.0	1531.0	1639.0	1423.0	1418.0	2862.0	2372.0	2671.0	1.84421141659698e-06	0.00104010647041299	0.748270277095454	0.189184382845905	TFIIIC transcription initiation factor complex subunits Tfc3	HISTO_AL.Contig317.Fgenesh_histo.14.final_new	near LTR block	I7I48_01307	ACKS23_03007	ACKS0A_09237						1.0	-0.633627515917714	-0.353790638257158	0.0754974455550563	-0.2043394321055
ucsf_hc.01_1.G217B.00100	ucsf_hc.01_1.G217B.00100		416.0	313.0	402.0	421.0	436.0	260.0	383.0	574.0	364.0	442.0	392.0	401.0	0.0470719537906263	0.632012851350692	0.73424009282172	0.748282676549498	hypothetical protein	HISTO_AL.Contig317.eannot.1574.final_new	near LTR block	I7I48_01306	ACKS23_03006	ACKS0A_09236						1.0	0.265022155162391	0.0683538295652357	-0.116684516935496	0.0799838086616598
ucsf_hc.01_1.G217B.00101	ucsf_hc.01_1.G217B.00101		5719.0	5971.0	6004.0	9182.0	8795.0	5664.0	5929.0	5587.0	5771.0	9762.0	9531.0	9853.0	8.88758424781459e-07	0.000196073373720527	0.828486683448057	0.187651732999724	hypothetical protein	HISTO_AL.Contig317.Fgenesh_histo.16.final_new	near LTR block	I7I48_01305	ACKS23_03005	ACKS0A_09235						1.0	-0.565503667865277	-0.352260283100237	0.0485249005770836	-0.164718484187957
ucsf_hc.01_1.G217B.00102	ucsf_hc.01_1.G217B.00102		41.0	43.0	54.0	145.0	125.0	95.0	44.0	54.0	36.0	129.0	107.0	115.0	6.37239517408919e-06	1.4377851299952e-06	0.2449970400346	0.66626019675086	hypothetical protein		near LTR block	I7I48_01304	ACKS23_03004	ACKS0A_09234						1.0	-1.19984337688787	-1.34152480371292	-0.319398422894658	-0.177716996069606
ucsf_hc.01_1.G217B.00103	ucsf_hc.01_1.G217B.00103		2990.0	3048.0	3156.0	2664.0	2690.0	1798.0	3149.0	4422.0	3105.0	3188.0	2758.0	2867.0	1.21590797765845e-05	3.12030709507757e-05	0.879367932109101	0.634367068846997	hypothetical protein	HISTO_AL.Contig317.eannot.1452.final_new	near LTR block	I7I48_01303	ACKS23_03003	ACKS0A_09233						1.0	0.447347025484847	0.418412978806813	0.0355307464119345	0.064464793089968
ucsf_hc.01_1.G217B.00104	ucsf_hc.01_1.G217B.00104		121.0	101.0	110.0	238.0	208.0	180.0	126.0	148.0	146.0	270.0	216.0	243.0	0.000329558045522652	2.54949663880223e-05	0.918520722367786	0.475343812183507	hypothetical protein		near LTR block	I7I48_01302	ACKS23_03002	ACKS0A_09232						1.0	-0.610835934087338	-0.856616022692249	-0.0435601147611502	0.202219973843761
ucsf_hc.01_1.G217B.00105	ucsf_hc.01_1.G217B.00105		8041.0	8220.0	8473.0	5846.0	5772.0	4158.0	8706.0	7958.0	7655.0	7249.0	6131.0	7114.0	7.42087242666631e-06	1.83243258961415e-08	0.496148507207529	0.179635508520606	translation initiation factor 4B	HISTO_AL.Contig317.Fgenesh_Aspergillus.23.final_new	near LTR block	I7I48_01301	ACKS23_03001	ACKS0A_09231						1.0	0.437387426308553	0.697788608114507	0.103027857430847	-0.157373324375107
ucsf_hc.01_1.G217B.00106	ucsf_hc.01_1.G217B.00106		687.0	664.0	699.0	641.0	699.0	437.0	745.0	866.0	733.0	817.0	727.0	882.0	0.0848058465614896	0.00476968281864492	0.223295302292887	0.693889189627813	hypothetical protein		near LTR block	I7I48_01299	ACKS23_02999	ACKS0A_09229						1.0	0.138915246038095	0.263212027890085	0.182563511633577	0.0582667297815869
ucsf_hc.01_1.G217B.00107	ucsf_hc.01_1.G217B.00107		0.0	2.0	3.0	5.0	3.0	2.0	10.0	32.0	18.0	5.0	5.0	11.0	0.00907167716480905	0.210954629409143	0.732835437324547	0.00457891821135091	cupin superfamily protein	HISTO_AL.Contig317.eannot.1457.final_new	near LTR block	I7I48_01300	ACKS23_03000	ACKS0A_09230						1.0	1.59979318555949	-1.13204797823426	0.649335719209845	3.38117688300359
ucsf_hc.01_1.G217B.00108	ucsf_hc.01_1.G217B.00108		4.0	8.0	4.0	46.0	48.0	21.0	5.0	6.0	6.0	94.0	92.0	100.0	1.69067197590509e-08	3.991977420372e-06	0.0034049930482747	0.988813344576377	hypothetical protein		near LTR block	I7I48_01298	ACKS23_02998	ACKS0A_09228						1.0	-3.77518822838585	-2.7278052082582	1.06357351060037	0.0161904904727197
ucsf_hc.01_1.G217B.00109	ucsf_hc.01_1.G217B.00109		9.0	11.0	10.0	24.0	28.0	11.0	10.0	11.0	12.0	35.0	15.0	25.0	0.0279151442168593	0.029599802989085	0.968077899397699	0.996330289610086	hypothetical protein		near LTR block	I7I48_01297	ACKS23_02997	ACKS0A_09227						1.0	-0.90740366549547	-0.944995067189656	-0.0426406321263813	-0.00504923043219518
ucsf_hc.01_1.G217B.00110	ucsf_hc.01_1.G217B.00110		380.0	400.0	378.0	604.0	684.0	363.0	405.0	472.0	358.0	689.0	604.0	640.0	0.000129306746250022	0.000289023620814465	0.928615910813416	0.844775211608299	hypothetical protein	HISTO_AL.Contig317-snap.44.final_new	near LTR block	I7I48_01296	ACKS23_02996	ACKS0A_09226						1.0	-0.461910277123901	-0.446417533469444	-0.0267487928603432	-0.0422415365147999
ucsf_hc.01_1.G217B.00111	ucsf_hc.01_1.G217B.00111		5798.0	5617.0	5682.0	6182.0	6130.0	4287.0	5732.0	5017.0	5524.0	6827.0	6208.0	6786.0	0.269114721211983	0.277858833642524	0.966036925786639	0.140695934937796	hypothetical protein	HISTO_AL.Contig317-snap.45.final_new	near LTR block	I7I48_01295	ACKS23_02995	ACKS0A_09225						1.0	-0.0966834880791101	0.0950164458162739	-0.0126182642806301	-0.204318198176014
ucsf_hc.01_1.G217B.00112	ucsf_hc.01_1.G217B.00112	SED5	2572.0	2581.0	2602.0	2936.0	3066.0	1894.0	2773.0	2696.0	2558.0	3297.0	2926.0	3013.0	0.837994491617383	0.584858284712166	0.864951333953098	0.439886798447963	syntaxin	HISTO_AL.Contig317.eannot.1576.final_new	near LTR block	I7I48_01294	ACKS23_02994	ACKS0A_09224						1.0	-0.0140486489072815	0.0370223022023213	-0.0321026806658882	-0.083173631775491
ucsf_hc.01_1.G217B.00113	ucsf_hc.01_1.G217B.00113		98.0	82.0	127.0	241.0	209.0	172.0	124.0	176.0	127.0	235.0	244.0	283.0	0.00057292632547586	3.53916331708469e-05	0.96473483382781	0.273671663531478	hypothetical protein		near LTR block	I7I48_01293	ACKS23_02993	ACKS0A_09223						1.0	-0.649712671364851	-0.972927614408511	0.0231023420934835	0.346317285137143
ucsf_hc.01_1.G217B.00114	ucsf_hc.01_1.G217B.00114		80.0	100.0	123.0	224.0	174.0	130.0	98.0	98.0	116.0	191.0	180.0	206.0	0.000701512131190122	0.0005651309260561	0.754439639440431	0.827292391847321	RTA1 domain-containing protein	HISTO_AL.Contig317.Fgenesh_histo.44.final_new	near LTR block	I7I48_01291	ACKS23_02991	ACKS0A_09221						1.0	-0.708587389954424	-0.750105491397593	-0.130001170484213	-0.0884830690410436
ucsf_hc.01_1.G217B.00115	ucsf_hc.01_1.G217B.00115		681.0	607.0	724.0	1234.0	1223.0	907.0	807.0	873.0	679.0	1479.0	1177.0	1205.0	3.07932481303456e-06	1.68445106412134e-07	0.693369132734967	0.529144644002334	hypothetical protein		near LTR block	I7I48_01292	ACKS23_02992	ACKS0A_09222						1.0	-0.522226046194517	-0.690756350777232	-0.0738442531548031	0.0946860514279111
ucsf_hc.01_1.G217B.00116	ucsf_hc.01_1.G217B.00116		272.0	310.0	373.0	21014.0	20643.0	13312.0	430.0	492.0	427.0	21496.0	18861.0	19145.0	4.1424787848275e-20	5.20139125096261e-20	0.238876441929005	0.0282859316601258	reverse transcriptase-domain containing protein, Ty1/Copia family of RNase HI	HISTO_AL.Contig317.Fgenesh_histo.45.final_new	transposon	I7I48_01288	ACKS23_02988	ACKS0A_09218						1.0	-5.27489657383077	-5.79018509022804	-0.143988641776906	0.371299874620374
ucsf_hc.01_1.G217B.00117	ucsf_hc.01_1.G217B.00117		15.0	27.0	40.0	7.0	3.0	0.0	29.0	30.0	22.0	8.0	2.0	3.0	0.000223897205580349	0.000160318676013163	0.852795453321473	0.944746282192024	hypothetical protein		transposon	I7I48_01290	ACKS23_02990	ACKS0A_09220						1.0	2.86820088458651	3.40411919456415	0.475254164373283	-0.0606641456043603
ucsf_hc.01_1.G217B.00119	ucsf_hc.01_1.G217B.00119	RIM9	1778.0	1851.0	1755.0	2555.0	2541.0	1691.0	2028.0	1717.0	1697.0	2825.0	2507.0	2693.0	0.000171933633290461	0.00296524223427904	0.932273605469202	0.385571371423009	pH-response regulator protein palI/rim-9	HISTO_AL.Contig317.Fgenesh_histo.46.final_new	near LTR block	I7I48_01287	ACKS23_02987	ACKS0A_09217						1.0	-0.377718189646917	-0.277747282162191	-0.0220481951894058	-0.122019102674131
ucsf_hc.01_1.G217B.00120	ucsf_hc.01_1.G217B.00120		273.0	277.0	319.0	342.0	295.0	232.0	347.0	389.0	379.0	441.0	382.0	395.0	0.592593283411548	0.639953431252126	0.259868099393598	0.204795965059597	hypothetical protein	HISTO_AL.Contig317.Fgenesh_histo.48.final_new	near LTR block	I7I48_01286	ACKS23_02986	ACKS0A_09216						1.0	0.0565606837745816	0.0563477741763361	0.223246887494903	0.223459797093149
ucsf_hc.01_1.G217B.00121	ucsf_hc.01_1.G217B.00121		322.0	318.0	396.0	464.0	455.0	300.0	390.0	456.0	359.0	582.0	464.0	482.0	0.105649671687143	0.0781234383214825	0.824806171859746	0.628798248438703	HerA helicase domain-containing protein	HISTO_AL.Contig317.Fgenesh_histo.47.final_new	near LTR block	I7I48_01285	ACKS23_02985	ACKS0A_09215						1.0	-0.15449755053431	-0.182020980472551	0.0583203443464297	0.0858437742846707
ucsf_hc.01_1.G217B.00122	ucsf_hc.01_1.G217B.00122		65.0	27.0	41.0	54.0	59.0	36.0	68.0	70.0	44.0	71.0	70.0	36.0	0.390494956484844	0.596458353380183	0.93759399281887	0.498766522708601	hypothetical protein		near LTR block	I7I48_01284	ACKS23_02984	ACKS0A_09214						1.0	0.273844398548235	-0.192948359119901	-0.0818204884517718	0.384972269216364
ucsf_hc.01_1.G217B.00123	ucsf_hc.01_1.G217B.00123		28.0	14.0	27.0	11.0	3.0	3.0	30.0	30.0	28.0	17.0	8.0	7.0	0.000827063214723144	0.000610224069766135	0.59450413617624	0.695020089095085	hypothetical protein	HISTO_AL.Contig317.Fgenesh_histo.49.final_new	near LTR block	I7I48_01282	ACKS23_02982	ACKS0A_09212						1.0	1.69499309319753	2.13727260605462	0.70776878057352	0.26548926771643
ucsf_hc.01_1.G217B.00125	ucsf_hc.01_1.G217B.00125		3800.0	3346.0	3169.0	2472.0	2811.0	1893.0	3442.0	3644.0	3227.0	3075.0	2673.0	2382.0	1.40554299373222e-05	7.62667201390493e-06	0.688474665654532	0.400970090937149	DUF3433 superfamily domain-containing protein	HISTO_AL.Contig317.Fgenesh_histo.50.final_new	near LTR block	I7I48_01281	ACKS23_02981	ACKS0A_09211	Ryp1_ChIP		Ryp3_ChIP			1.0	0.536946723929295	0.572320579394916	-0.0941439656839087	-0.12951782114953
ucsf_hc.01_1.G217B.00126	ucsf_hc.01_1.G217B.00126	PSP	580.0	569.0	631.0	785.0	804.0	464.0	794.0	799.0	672.0	885.0	672.0	867.0	0.308640542968658	0.148720911334138	0.932896403837626	0.169263175434774	parasitic phase-specific protein PSP-1	HISTO_AL.Contig317.Fgenesh_Neurospora.66.final_new	near LTR block	I7I48_01280	ACKS23_02980	ACKS0A_09210						1.0	0.093550743870253	-0.143114052872946	-0.024581264907976	0.212083531835223
ucsf_hc.01_1.G217B.00127	ucsf_hc.01_1.G217B.00127		4.0	14.0	16.0	4.0	2.0	6.0	6.0	13.0	16.0	6.0	4.0	6.0	0.0802419541582808	0.0490963570937993	0.917073641149029	0.99753639985706	hypothetical protein		near LTR block	I7I48_01279	ACKS23_02979	ACKS0A_09209						1.0	1.15122458919322	1.4112325127154	0.2549370051742	-0.00507091834797824
ucsf_hc.01_1.G217B.00128	ucsf_hc.01_1.G217B.00128		10893.0	10016.0	10913.0	12931.0	12500.0	9033.0	11113.0	11319.0	10063.0	13913.0	12072.0	13534.0	0.135855224691442	0.288409283630513	0.588920730608433	0.303946925845766	RNA-binding protein	HISTO_AL.Contig317.Fgenesh_histo.64.final_new	near LTR block	I7I48_01278	ACKS23_02978	ACKS0A_09208						1.0	-0.0933177041267825	-0.0663088680775061	-0.0750634122779452	-0.102072248327222
ucsf_hc.01_1.G217B.00129	ucsf_hc.01_1.G217B.00129		33.0	23.0	42.0	37.0	65.0	14.0	23.0	37.0	31.0	55.0	31.0	38.0	0.524274401799213	0.865502525578038	0.966703531024624	0.761066407695335	hypothetical protein		near LTR block	I7I48_01277	ACKS23_02977	ACKS0A_09207						1.0	-0.248121829368422	-0.0726599185479243	-0.0528569294547572	-0.228318840275255
ucsf_hc.01_1.G217B.00130	ucsf_hc.01_1.G217B.00130		1285.0	1449.0	1642.0	1034.0	1006.0	716.0	1839.0	2024.0	1816.0	1197.0	1074.0	1249.0	1.73546874778909e-09	7.17750319890211e-08	0.677060400138514	0.0370927257317013	K+ channel protein	HISTO_AL.Contig317.Fgenesh_histo.65.final_new	near LTR block	I7I48_01276	ACKS23_02976	ACKS0A_09206						1.0	0.878344336117196	0.715289104191393	0.0849805506573951	0.248035782583198
ucsf_hc.01_1.G217B.00131	ucsf_hc.01_1.G217B.00131	SCO1	2205.0	2137.0	2520.0	2608.0	2521.0	1826.0	2510.0	3075.0	2477.0	3268.0	2528.0	2859.0	0.216309536793526	0.691910223415161	0.835686065878691	0.395349333483758	mitochondrial metallochaperone Sco1	HISTO_AL.Contig317.eannot.1467.final_new	near LTR block	I7I48_01275	ACKS23_02975	ACKS0A_09205						1.0	0.0860136088434738	0.0292317014808043	0.040291003193647	0.0970729105563164
ucsf_hc.01_1.G217B.00132	ucsf_hc.01_1.G217B.00132		2805.0	2804.0	2963.0	3353.0	3341.0	2197.0	2889.0	2793.0	2599.0	3707.0	3313.0	3499.0	0.0120883231544762	0.930118467223185	0.919068418399313	0.0514227207349996	F0F1 ATP synthase subunit B' and SMC domain-containing protein	HISTO_AL.Contig317.Fgenesh_Aspergillus.72.final_new	near LTR block	I7I48_01274	ACKS23_02974	ACKS0A_09204						1.0	-0.157553154212556	0.00579430851800478	-0.0195337952326815	-0.182881257963242
ucsf_hc.01_1.G217B.00133	ucsf_hc.01_1.G217B.00133		194.0	148.0	145.0	208.0	265.0	148.0	142.0	171.0	144.0	269.0	243.0	248.0	0.00122317599207623	0.0569876530189313	0.93759399281887	0.433133428349581	hypothetical protein		near LTR block	I7I48_01273	ACKS23_02973	ACKS0A_09203						1.0	-0.547232803231907	-0.301186179325284	0.0346940409304368	-0.211352582976186
ucsf_hc.01_1.G217B.00134	ucsf_hc.01_1.G217B.00134		813.0	722.0	799.0	372.0	320.0	256.0	875.0	925.0	790.0	417.0	397.0	409.0	6.62609324817156e-11	8.35403494094919e-11	0.683048023525476	0.909652317958355	essential protein Yae1	HISTO_AL.Contig317.Fgenesh_histo.68.final_new	near LTR block	I7I48_01272	ACKS23_02972	ACKS0A_09202						1.0	1.26783276741777	1.35502250682558	0.104199936046154	0.0170101966383402
ucsf_hc.01_1.G217B.00135	ucsf_hc.01_1.G217B.00135		50.0	68.0	46.0	72.0	95.0	44.0	76.0	111.0	97.0	78.0	75.0	120.0	0.274190571405259	0.281452731181365	0.915098552094043	0.12635487531911	protein kinase	HISTO_AL.Contig317.Fgenesh_Aspergillus.84.final_new	near LTR block	I7I48_01271	ACKS23_02971	ACKS0A_09201						1.0	0.263582369595023	-0.313117782866174	0.0891280200597409	0.665828172520937
ucsf_hc.01_1.G217B.00136	ucsf_hc.01_1.G217B.00136		18.0	17.0	22.0	21.0	14.0	14.0	31.0	28.0	17.0	24.0	28.0	31.0	0.899546179241602	0.448013861776562	0.501392487305994	0.689008072873849	hypothetical protein	HISTO_AL.Contig317.Fgenesh_histo.71.final_new	near LTR block	I7I48_01270	ACKS23_02970	ACKS0A_09200						1.0	0.0420769198334504	0.282876398619968	0.485150673518022	0.244351194731504
ucsf_hc.01_1.G217B.00137	ucsf_hc.01_1.G217B.00137		529.0	552.0	712.0	641.0	648.0	432.0	616.0	685.0	559.0	735.0	632.0	673.0	0.559875725656062	0.254225612457616	0.946062639260315	0.644268903236812	pantothenate transporter	HISTO_AL.Contig317.eannot.1472.final_new	near LTR block	I7I48_01269	ACKS23_02969	ACKS0A_09199						1.0	0.0527805811483919	0.105908840102407	-0.0202967780173307	-0.0734250369713454
ucsf_hc.01_1.G217B.00138	ucsf_hc.01_1.G217B.00138		101.0	107.0	119.0	155.0	141.0	96.0	122.0	106.0	126.0	162.0	156.0	188.0	0.0432110274252127	0.242566873642985	0.82417063925651	0.926411739165434	hypothetical protein		near LTR block	I7I48_01268	ACKS23_02968	ACKS0A_09198						1.0	-0.335004085229054	-0.204502588472275	0.0987140526682655	-0.0317874440885131
ucsf_hc.01_1.G217B.00139	ucsf_hc.01_1.G217B.00139		10.0	5.0	6.0	10.0	6.0	8.0	9.0	14.0	6.0	14.0	10.0	10.0	0.870613376509968	0.786979965016491	0.855490215004727	0.73543127513742	hypothetical protein		near LTR block	I7I48_01267	ACKS23_02967	ACKS0A_09197						1.0	-0.0774019918556479	-0.144164710517974	0.23931483294225	0.306077551604576
ucsf_hc.01_1.G217B.00140	ucsf_hc.01_1.G217B.00140		108.0	84.0	87.0	27.0	31.0	26.0	70.0	88.0	70.0	55.0	33.0	47.0	0.000453167492898604	1.59113076125412e-06	0.51491717089023	0.185349002576972	hypothetical protein		near LTR block	I7I48_01266	ACKS23_02966	ACKS0A_09196						1.0	0.952834901595401	1.76622006070971	0.397601314491143	-0.415783844623169
ucsf_hc.01_1.G217B.00141	ucsf_hc.01_1.G217B.00141		2126.0	1976.0	2162.0	938.0	818.0	657.0	1634.0	2191.0	1520.0	835.0	762.0	946.0	5.7295533319768e-10	9.25114665502561e-11	0.373572932476314	0.00801584873710804	fatty-acid amide hydrolase	HISTO_AL.Contig317.eannot.1586.final_new	near LTR block	I7I48_01265	ACKS23_02965	ACKS0A_09195						1.0	1.24977937133336	1.43101894654557	-0.193926050142924	-0.375165625355137
ucsf_hc.01_1.G217B.00142	ucsf_hc.01_1.G217B.00142	SRP1	12036.0	12515.0	13334.0	10895.0	10117.0	7567.0	13216.0	10777.0	12541.0	12362.0	10520.0	11265.0	0.00805704734478978	0.000174639312033512	0.960311230149786	0.249856612125992	importin alpha subunit	HISTO_AL.Contig317.eannot.1479.final_new	near LTR block	I7I48_01264	ACKS23_02964	ACKS0A_09194						1.0	0.285036575554045	0.454151507034164	-0.0173347811262818	-0.1864497126064
ucsf_hc.01_1.G217B.00143	ucsf_hc.01_1.G217B.00143		1790.0	1963.0	2029.0	2474.0	2633.0	1641.0	2250.0	2242.0	1975.0	2936.0	2817.0	2869.0	0.00162102160878501	0.0191239056550371	0.492447208118098	0.825826146159668	telomere-binding alpha subunit central domain-containing protein	HISTO_AL.Contig317.Fgenesh_histo.86.final_new		I7I48_01263	ACKS23_02963	ACKS0A_09193						1.0	-0.229605443847739	-0.163897275095241	0.0945149177736457	0.0288067490211477
ucsf_hc.01_1.G217B.00144	ucsf_hc.01_1.G217B.00144		2406.0	2568.0	2583.0	2371.0	2397.0	1584.0	2686.0	3013.0	2476.0	2933.0	2464.0	2762.0	0.00255071116665701	3.35323899046471e-05	0.408402312261453	0.845747427939731	C-x8-C-x5-C-x3-H zinc finger protein	HISTO_AL.Contig317.Fgenesh_histo.87.final_new		I7I48_01262	ACKS23_02962	ACKS0A_09192						1.0	0.189638359533729	0.307047905396725	0.0954085904430872	-0.0220009554199079
ucsf_hc.01_1.G217B.00145	ucsf_hc.01_1.G217B.00145		6464.0	5243.0	6008.0	4497.0	4377.0	3115.0	6027.0	7422.0	5793.0	5331.0	4718.0	4694.0	4.29531397631356e-07	1.6709253455257e-07	0.906175490744019	0.911433090247091	signal sequence receptor alpha chain	HISTO_AL.Contig317.eannot.1454.final_new		I7I48_01261	ACKS23_02961	ACKS0A_09191						1.0	0.565543049806333	0.60973476477908	0.0280171782494136	-0.0161745367233328
ucsf_hc.01_1.G217B.00146	ucsf_hc.01_1.G217B.00146	HNT3	1785.0	1616.0	1849.0	1484.0	1378.0	938.0	1987.0	2273.0	1855.0	1612.0	1431.0	1410.0	7.67721058589848e-09	2.1182879161033e-07	0.8536865068468	0.400485178361909	histidine triad nucleotide-binding protein	HISTO_AL.Contig317.eannot.1483.final_new		I7I48_01260	ACKS23_02960	ACKS0A_09190						1.0	0.643053776602348	0.522561410385703	-0.0349852870022422	0.0855070792144028
ucsf_hc.01_1.G217B.00147	ucsf_hc.01_1.G217B.00147		3056.0	3345.0	3123.0	3337.0	3677.0	2253.0	3400.0	3238.0	3107.0	4152.0	3636.0	3914.0	0.318289758053578	0.183687919875239	0.6640919969415	0.423060442785286	ATP-dependent RNA helicase DHX8	HISTO_AL.Contig317.fgenesh_plus.3.final_new		I7I48_01259	ACKS23_02959	ACKS0A_09189						1.0	-0.0752412324882066	0.100934754716779	0.0775029292969265	-0.0986730579080595
ucsf_hc.01_1.G217B.00148	ucsf_hc.01_1.G217B.00148	CDC13	2756.0	2630.0	2665.0	4404.0	4492.0	3385.0	2477.0	2687.0	2506.0	5288.0	4540.0	4813.0	3.50598872818825e-09	1.47956473079917e-07	0.910280477039857	0.0625046174725052	G2/mitotic-specific cyclin cdc13	HISTO_AL.Contig317.Fgenesh_Neurospora.100.final_new		I7I48_01258	ACKS23_02958	ACKS0A_09188						1.0	-0.743352588836227	-0.565409803012849	-0.0247658258189629	-0.202708611642341
ucsf_hc.01_1.G217B.00149	ucsf_hc.01_1.G217B.00149		75.0	71.0	106.0	47.0	49.0	31.0	159.0	143.0	129.0	36.0	38.0	27.0	1.56105360016583e-08	0.000251094358174895	0.226837873011661	0.0214168514689557	hypothetical protein			I7I48_01257	ACKS23_02957	ACKS0A_09187						1.0	2.275533074617	1.02048151046206	-0.607460177208497	0.647591386946445
ucsf_hc.01_1.G217B.00150	ucsf_hc.01_1.G217B.00150		38.0	40.0	55.0	74.0	57.0	45.0	47.0	64.0	45.0	90.0	80.0	60.0	0.123266680403169	0.172340594232103	0.865244926629364	0.846025962215419	hypothetical protein			I7I48_01256	ACKS23_02956	ACKS0A_09186						1.0	-0.359441061596578	-0.348807735000579	0.109766726995938	0.0991334003999398
ucsf_hc.01_1.G217B.00151	ucsf_hc.01_1.G217B.00151		2051.0	2201.0	2325.0	2317.0	2254.0	1414.0	2430.0	1979.0	2415.0	2382.0	2104.0	2163.0	0.0477812616926726	0.0744820513207775	0.690556602161108	0.648551967886921	C6 finger domain-containing protein	HISTO_AL.Contig317.eannot.1456.final_new		I7I48_01255	ACKS23_02955	ACKS0A_09185						1.0	0.217801614761817	0.198087396470744	-0.105927522167002	-0.0862133038759296
ucsf_hc.01_1.G217B.00152	ucsf_hc.01_1.G217B.00152		346.0	387.0	306.0	422.0	403.0	301.0	391.0	319.0	364.0	490.0	390.0	503.0	0.196437415999531	0.640115998348815	0.958192048985819	0.754785416981787	hypothetical protein			I7I48_01254	ACKS23_02954	ACKS0A_09184						1.0	-0.184688915009277	-0.0722023049105953	0.0251227249889818	-0.0873638851096996
ucsf_hc.01_1.G217B.00153	ucsf_hc.01_1.G217B.00153	RPC4	885.0	808.0	926.0	906.0	934.0	664.0	917.0	915.0	816.0	1103.0	963.0	1040.0	0.536921372655225	0.110272852733617	0.825595876686633	0.306922528258789	DNA-directed RNA polymerase III RPC4	HISTO_AL.Contig317.Fgenesh_Neurospora.102.final_new		I7I48_01253	ACKS23_02953	ACKS0A_09183						1.0	-0.0439545320028989	0.117183844159973	0.0433841675741293	-0.117754208588742
ucsf_hc.01_1.G217B.00154	ucsf_hc.01_1.G217B.00154		63.0	60.0	75.0	72.0	90.0	50.0	63.0	59.0	69.0	107.0	66.0	61.0	0.736523123563437	0.884129239492122	0.810974888138343	0.644268903236812	hypothetical protein			I7I48_01252	ACKS23_02952	ACKS0A_09182						1.0	-0.0818888720369615	-0.0376329148673276	-0.150109631451254	-0.194365588620888
ucsf_hc.01_1.G217B.00155	ucsf_hc.01_1.G217B.00155		89.0	72.0	98.0	170.0	157.0	130.0	99.0	112.0	98.0	207.0	125.0	146.0	0.0256171803860661	0.000547165088883771	0.539164548440187	0.741891097357594	hypothetical protein			I7I48_01251	ACKS23_02951	ACKS0A_09181						1.0	-0.41982364312136	-0.765533696599512	-0.219892344572933	0.125817708905218
ucsf_hc.01_1.G217B.00157	ucsf_hc.01_1.G217B.00157		13.0	19.0	16.0	34.0	29.0	16.0	12.0	11.0	11.0	18.0	29.0	42.0	0.0152316491622767	0.110834025798187	0.868752557618443	0.428252134981531	hypothetical protein			I7I48_01249	ACKS23_02949	ACKS0A_09179						1.0	-1.07258567392744	-0.644657032746147	-0.171362106593001	-0.599290747774291
ucsf_hc.01_1.G217B.00159	ucsf_hc.01_1.G217B.00159		323.0	299.0	417.0	419.0	442.0	378.0	434.0	526.0	409.0	512.0	438.0	389.0	0.0871639480512758	0.140318742025392	0.593591928779392	0.20990106427375	hypothetical protein	HISTO_AL.Contig317.eannot.1460.final_new		I7I48_01247	ACKS23_02947	ACKS0A_09177	Ryp1_ChIP		Ryp3_ChIP			1.0	0.221972121730299	-0.204488371455224	-0.156114501471556	0.270345991713967
ucsf_hc.01_1.G217B.00160	ucsf_hc.01_1.G217B.00160		2980.0	3125.0	2906.0	2837.0	2578.0	2075.0	3300.0	3388.0	3006.0	3402.0	2585.0	3019.0	0.00126377457806441	0.000998680534507718	0.95947021818168	0.868434775532912	chromosome condensation protein	HISTO_AL.Contig317.fgenesh_plus.28.final_new		I7I48_01246	ACKS23_02946	ACKS0A_09176						1.0	0.300728175846036	0.313546856876413	-0.0145950169945976	-0.0274136980249748
ucsf_hc.01_1.G217B.00161	ucsf_hc.01_1.G217B.00161		2495.0	2331.0	2708.0	1036.0	1207.0	711.0	2906.0	3184.0	2581.0	1253.0	1072.0	1184.0	1.33330967662614e-13	5.56660564943293e-13	0.96336345183595	0.515568766623166	uracil phosphoribosyltransferase	HISTO_AL.Contig317.eannot.1462.final_new		I7I48_01245	ACKS23_02945	ACKS0A_09175	Ryp1_ChIP		Ryp3_ChIP			1.0	1.48992045492587	1.40974910927646	-0.0117741321867948	0.068397213462613
ucsf_hc.01_1.G217B.00162	ucsf_hc.01_1.G217B.00162		24.0	14.0	15.0	15.0	12.0	8.0	19.0	29.0	15.0	16.0	13.0	24.0	0.243138750091648	0.151372858344728	0.801623122969636	0.872975967563167	hypothetical protein	HISTO_AL.Contig317.Fgenesh_histo.116.final_new		I7I48_01244	ACKS23_02944	ACKS0A_09174						1.0	0.438375685652557	0.60178307145511	0.282003409437228	0.118596023634676
ucsf_hc.01_1.G217B.00163	ucsf_hc.01_1.G217B.00163		5.0	2.0	4.0	15.0	15.0	13.0	7.0	8.0	4.0	11.0	15.0	14.0	0.062546700621511	0.000992165222496397	0.680307089094613	0.501665347151029	hypothetical protein			I7I48_01243	ACKS23_02943	ACKS0A_09173						1.0	-0.848471768944028	-1.84572526250689	-0.383080511394219	0.614172982168641
ucsf_hc.01_1.G217B.00164	ucsf_hc.01_1.G217B.00164		18.0	16.0	15.0	16.0	18.0	11.0	21.0	31.0	36.0	25.0	28.0	28.0	0.375966182858	0.663174102337174	0.419793611048818	0.218783115816439	hypothetical protein			I7I48_01242	ACKS23_02942	ACKS0A_09172						1.0	0.269029901058722	0.17047667948735	0.55861826888494	0.657171490456313
ucsf_hc.01_1.G217B.00165	ucsf_hc.01_1.G217B.00165	CDC25	4641.0	4801.0	4688.0	4846.0	4608.0	3295.0	5125.0	4515.0	4808.0	5494.0	4984.0	5562.0	0.671708998374968	0.0232726407823128	0.778131812943376	0.476486687147842	cell division control protein	HISTO_AL.Contig317.eannot.1489.final_new		I7I48_01241	ACKS23_02941	ACKS0A_09171						1.0	0.0374278017262819	0.201110865892994	0.0627770195151518	-0.10090604465156
ucsf_hc.01_1.G217B.00166	ucsf_hc.01_1.G217B.00166		29.0	21.0	20.0	11.0	15.0	12.0	17.0	34.0	25.0	21.0	16.0	21.0	0.134785535317212	0.0244854302672521	0.73959324349815	0.951608231250796	hypothetical protein			I7I48_01240	ACKS23_02940	ACKS0A_09170						1.0	0.528567311074192	0.903599474472952	0.334754407245744	-0.0402777561530168
ucsf_hc.01_1.G217B.00167	ucsf_hc.01_1.G217B.00167		31.0	22.0	21.0	32.0	16.0	15.0	20.0	30.0	18.0	27.0	22.0	37.0	0.710580838023878	0.396652827508776	0.835840970751525	0.707622909394654	hypothetical protein	HISTO_AL.Contig317.Fgenesh_Aspergillus.137.final_new		I7I48_01239	ACKS23_02939	ACKS0A_09169						1.0	-0.136944417984675	0.320286892018937	0.208429264555271	-0.248802045448341
ucsf_hc.01_1.G217B.00168	ucsf_hc.01_1.G217B.00168		38.0	37.0	36.0	46.0	67.0	22.0	59.0	33.0	34.0	52.0	38.0	41.0	0.812557502171351	0.622669295636736	0.751348789484701	0.987986898371219	hypothetical protein			I7I48_01238	ACKS23_02938	ACKS0A_09168						1.0	0.0782156723160778	-0.164257201383914	-0.252996919716985	-0.0105240460169934
ucsf_hc.01_1.G217B.00169	ucsf_hc.01_1.G217B.00169		32.0	52.0	38.0	62.0	102.0	43.0	28.0	53.0	43.0	73.0	63.0	62.0	0.082465998655746	0.0254892095276431	0.636530823789753	0.854456211054537	hypothetical protein	HISTO_AL.Contig317-snap.78.final_new		I7I48_01237	ACKS23_02937	ACKS0A_09167						1.0	-0.522276037833671	-0.691282638726711	-0.28823673105213	-0.11923013015909
ucsf_hc.01_1.G217B.00170	ucsf_hc.01_1.G217B.00170		101.0	117.0	96.0	138.0	201.0	114.0	161.0	155.0	146.0	214.0	249.0	252.0	0.0130255235565027	0.0260614631050791	0.172249510637208	0.178692032717836	hypothetical protein	HISTO_AL.Contig317.Fgenesh_histo.139.final_new		I7I48_01236	ACKS23_02936	ACKS0A_09166						1.0	-0.435262324771394	-0.462643860556967	0.4003181030974	0.427699638882973
ucsf_hc.01_1.G217B.00171	ucsf_hc.01_1.G217B.00171		40.0	25.0	35.0	57.0	62.0	53.0	32.0	34.0	31.0	84.0	67.0	73.0	0.000355727481742554	0.00653908267847257	0.835584561967156	0.771301186276431	hypothetical protein	HISTO_AL.Contig317.Fgenesh_Neurospora.129.final_new		I7I48_01235	ACKS23_02935	ACKS0A_09165						1.0	-1.00735350527396	-0.733119859081786	0.119683092774511	-0.154550553417662
ucsf_hc.01_1.G217B.00172	ucsf_hc.01_1.G217B.00172		14.0	17.0	14.0	54.0	69.0	34.0	20.0	26.0	18.0	94.0	82.0	91.0	6.10493709369914e-07	1.23176528210467e-05	0.125711050511655	0.52404545933541	hypothetical protein			I7I48_01234	ACKS23_02934	ACKS0A_09164						1.0	-1.85602601512634	-1.70787647687446	0.509497462760138	0.361347924508257
ucsf_hc.01_1.G217B.00173	ucsf_hc.01_1.G217B.00173		21.0	24.0	16.0	57.0	82.0	47.0	27.0	23.0	29.0	54.0	67.0	82.0	0.000983481581539343	0.000144935031862758	0.826485570440293	0.734429105990763	hypothetical protein	HISTO_AL.Contig317.Fgenesh_histo.141.final_new		I7I48_01233	ACKS23_02933	ACKS0A_09163						1.0	-1.14729637332406	-1.53955560576147	-0.151705023806406	0.240554208631005
ucsf_hc.01_1.G217B.00174	ucsf_hc.01_1.G217B.00174		10.0	7.0	15.0	56.0	41.0	38.0	14.0	11.0	12.0	83.0	85.0	107.0	2.70418585027666e-07	3.40922382327091e-05	0.0439508798318832	0.902854219639468	hypothetical protein			I7I48_01232	ACKS23_02932	ACKS0A_09162						1.0	-2.65757567485306	-2.01036460039034	0.755724171339129	0.108513096876416
ucsf_hc.01_1.G217B.00175	ucsf_hc.01_1.G217B.00175		29.0	47.0	46.0	159.0	154.0	88.0	45.0	62.0	48.0	190.0	186.0	153.0	5.18798281694631e-07	1.11274926079024e-06	0.747747680413231	0.62976951870847	hypothetical protein	HISTO_AL.Contig317-snap.79.final_new		I7I48_01231	ACKS23_02931	ACKS0A_09161						1.0	-1.57491730785211	-1.6727422709583	0.133543918140123	0.231368881246316
ucsf_hc.01_1.G217B.00176	ucsf_hc.01_1.G217B.00176		24.0	20.0	26.0	55.0	68.0	38.0	42.0	39.0	42.0	68.0	77.0	68.0	0.0108139867028575	0.00037553456527989	0.812375932662156	0.140695934937796	hypothetical protein			I7I48_01230	ACKS23_02930	ACKS0A_09160						1.0	-0.598230639759892	-1.12686053031732	0.135833783168926	0.66446367372635
ucsf_hc.01_1.G217B.00177	ucsf_hc.01_1.G217B.00177		32.0	45.0	57.0	33.0	55.0	25.0	54.0	64.0	46.0	45.0	48.0	55.0	0.19635792313107	0.301064125938129	0.8536865068468	0.707160443656053	hypothetical protein			I7I48_01229	ACKS23_02929	ACKS0A_09159						1.0	0.337486220991363	0.304660756233334	0.149884986803742	0.182710451561772
ucsf_hc.01_1.G217B.00178	ucsf_hc.01_1.G217B.00178		8.0	18.0	23.0	24.0	19.0	17.0	27.0	29.0	18.0	10.0	15.0	27.0	0.075178095522399	0.472026631764613	0.55306591072291	0.460154333984656	hypothetical protein			I7I48_01228	ACKS23_02928	ACKS0A_09158						1.0	0.791129441392107	-0.336836839621697	-0.583868474432635	0.544097806581169
ucsf_hc.01_1.G217B.00179	ucsf_hc.01_1.G217B.00179		50.0	33.0	47.0	42.0	29.0	31.0	45.0	63.0	34.0	63.0	57.0	60.0	0.486845626759968	0.165421862507044	0.248559654343142	0.979454449769093	hypothetical protein			I7I48_01227	ACKS23_02927	ACKS0A_09157						1.0	-0.178211918813502	0.405149597439573	0.568375291167198	-0.014986225085876
ucsf_hc.01_1.G217B.00180	ucsf_hc.01_1.G217B.00180		20.0	34.0	20.0	42.0	35.0	32.0	22.0	18.0	22.0	46.0	42.0	35.0	0.0176783157353038	0.0916824616114276	0.918275210749827	0.563668473972777	hypothetical protein			I7I48_01226	ACKS23_02926	ACKS0A_09156						1.0	-0.792306535688164	-0.539814449692999	-0.0932236334628935	-0.345715719458058
ucsf_hc.01_1.G217B.00181	ucsf_hc.01_1.G217B.00181		761.0	809.0	1157.0	1385.0	1314.0	881.0	999.0	931.0	927.0	1477.0	1272.0	1488.0	0.00185647279433905	0.00436112507809907	0.953316888286954	0.833487669682838	C2H2 finger domain-containing protein	HISTO_AL.Contig317.eannot.1464.final_new		I7I48_01225	ACKS23_02925	ACKS0A_09155						1.0	-0.382340898890232	-0.355136767561875	-0.0216725731675158	-0.0488767044958722
ucsf_hc.01_1.G217B.00182	ucsf_hc.01_1.G217B.00182		68.0	91.0	76.0	148.0	125.0	83.0	71.0	84.0	80.0	173.0	155.0	156.0	5.94191811337847e-05	0.00533990929041299	0.597937244323731	0.728826722014124	hypothetical protein	HISTO_AL.Contig317.Fgenesh_histo.148.final_new		I7I48_01224	ACKS23_02924	ACKS0A_09154						1.0	-0.855330745193273	-0.546733943781758	0.183153662446706	-0.125443138964809
ucsf_hc.01_1.G217B.00183	ucsf_hc.01_1.G217B.00183		654.0	607.0	577.0	225.0	229.0	144.0	644.0	682.0	624.0	215.0	256.0	228.0	1.15949691624241e-10	2.78667704615896e-10	0.91925489643388	0.811213018867616	FAD binding domain-containing protein	HISTO_AL.Contig317.Fgenesh_histo.90.final_new		I7I48_01223	ACKS23_02923	ACKS0A_09153						1.0	1.67348606519593	1.67067721852766	-0.0481409963928794	-0.0453321497246089
ucsf_hc.01_1.G217B.00184	ucsf_hc.01_1.G217B.00184		374.0	355.0	419.0	204.0	209.0	162.0	469.0	510.0	451.0	237.0	193.0	250.0	1.22758662760722e-09	4.37335721437586e-08	0.946971971616015	0.228046038896916	FAD binding domain-containing protein			I7I48_01222	ACKS23_02922	ACKS0A_09152						1.0	1.26219941199724	1.05022941864299	-0.0284031700187004	0.183566823335546
ucsf_hc.01_1.G217B.00185	ucsf_hc.01_1.G217B.00185		360.0	364.0	392.0	467.0	418.0	242.0	419.0	413.0	419.0	468.0	437.0	467.0	0.64788383910756	0.655540684154726	0.930120102647526	0.899158211365614	integral membrane protein	HISTO_AL.Contig317.Fgenesh_histo.94.final_new		I7I48_01221	ACKS23_02921	ACKS0A_09151						1.0	0.0507685843396457	0.0533518974394043	0.0304939330802787	0.0279106199805201
ucsf_hc.01_1.G217B.00186	ucsf_hc.01_1.G217B.00186	CSN5	1476.0	1452.0	1632.0	1506.0	1620.0	1052.0	1691.0	1843.0	1439.0	1566.0	1471.0	1575.0	0.000120567484927832	0.00818455938839165	0.311381666618166	0.925681253329621	COP9 signalosome complex subunit	HISTO_AL.Contig317.Fgenesh_histo.96.final_new		I7I48_01220	ACKS23_02920	ACKS0A_09150						1.0	0.291629885729711	0.181434662290975	-0.121595739599861	-0.0114005161611246
ucsf_hc.01_1.G217B.00187	ucsf_hc.01_1.G217B.00187	ASE1	8379.0	7091.0	7474.0	8437.0	8119.0	6569.0	7203.0	6942.0	6842.0	9880.0	8441.0	8703.0	0.0593064789594809	0.803033536704511	0.81055950737619	0.0688151573745576	microtubule associated protein	HISTO_AL.Contig317.Fgenesh_histo.97.final_new		I7I48_01219	ACKS23_02919	ACKS0A_09149						1.0	-0.172949032849292	0.0241282521146609	-0.0595633048604611	-0.256640589824414
ucsf_hc.01_1.G217B.00188	ucsf_hc.01_1.G217B.00188		2003.0	2210.0	2207.0	2059.0	1953.0	1316.0	2306.0	2463.0	2072.0	2289.0	2017.0	2176.0	0.000245494390684272	3.63817262273452e-05	0.919937339439429	0.705695171443099	glutamyl-tRNA synthetase	HISTO_AL.Contig317.eannot.1491.final_new		I7I48_01218	ACKS23_02918	ACKS0A_09148						1.0	0.263877988369773	0.325714581582281	0.0198785007265112	-0.0419580924859959
ucsf_hc.01_1.G217B.00189	ucsf_hc.01_1.G217B.00189	MAS5	2265.0	2227.0	2448.0	1498.0	1421.0	1083.0	2453.0	2819.0	2253.0	1958.0	1614.0	1774.0	2.68605990067848e-09	2.28336872629818e-10	0.204610130818012	0.87029955194888	mitochondrial import protein MAS5	HISTO_AL.Contig317.Fgenesh_Neurospora.87.final_new		I7I48_01217	ACKS23_02917	ACKS0A_09147						1.0	0.678886681783127	0.845490040789628	0.146927305120698	-0.019676053885803
ucsf_hc.01_1.G217B.00190	ucsf_hc.01_1.G217B.00190		1008.0	1035.0	1189.0	1900.0	2069.0	1314.0	1269.0	1765.0	1200.0	2238.0	1845.0	1842.0	0.00175564396950303	1.15100336374024e-06	0.607008158116465	0.109318716211364	thioesterase	HISTO_AL.Contig317.eannot.1504.final_new		I7I48_01216	ACKS23_02916	ACKS0A_09146						1.0	-0.308656054591957	-0.653182242259887	-0.101344322712538	0.243181864955393
ucsf_hc.01_1.G217B.00191	ucsf_hc.01_1.G217B.00191	RIB2	1645.0	1457.0	1757.0	1811.0	1996.0	1208.0	1751.0	1857.0	1675.0	2085.0	1893.0	1783.0	0.373886516468094	0.874576121248624	0.739038089209199	0.946083663222055	DRAP deaminase	HISTO_AL.Contig317.Fgenesh_histo.101.final_new		I7I48_01215	ACKS23_02915	ACKS0A_09145						1.0	0.0638529402509374	0.0125828110548012	-0.0609675954935121	-0.00969746629737589
ucsf_hc.01_1.G217B.00192	ucsf_hc.01_1.G217B.00192	STL1	28.0	18.0	22.0	4.0	11.0	5.0	36.0	34.0	42.0	4.0	3.0	9.0	5.50128616652631e-06	0.000919744081439774	0.689362055804046	0.287607909916478	monosaccharide transporter	HISTO_AL.Contig317.Fgenesh_Aspergillus.99.final_new		I7I48_01214	ACKS23_02914	ACKS0A_09144						1.0	3.0009349466998	1.83380736391221	-0.587266025000668	0.579861557786925
ucsf_hc.01_1.G217B.00193	ucsf_hc.01_1.G217B.00193		16.0	15.0	19.0	6.0	3.0	3.0	37.0	32.0	43.0	2.0	4.0	5.0	8.99248533382957e-07	0.000532962707438307	0.804605789331583	0.0603810344679302	hypothetical protein			I7I48_01213	ACKS23_02913	ACKS0A_09143						1.0	3.43214769389086	2.03172070223376	-0.414226772736519	0.98620021892058
ucsf_hc.01_1.G217B.00194	ucsf_hc.01_1.G217B.00194		24936.0	22618.0	25917.0	20722.0	20751.0	14914.0	25780.0	33629.0	23830.0	24046.0	21623.0	23075.0	8.26269228318437e-06	1.33218254472886e-05	0.958937847246419	0.819851046052198	60S ribosomal protein L32	HISTO_AL.Contig317.eannot.1508.final_new		I7I48_01212	ACKS23_02912	ACKS0A_09142	Ryp1_ChIP	Ryp2_ChIP	Ryp3_ChIP			1.0	0.448164943380837	0.427555523935283	0.0131382190577281	0.0337476385032822
ucsf_hc.01_1.G217B.00195	ucsf_hc.01_1.G217B.00195		673.0	705.0	771.0	655.0	683.0	460.0	767.0	824.0	692.0	798.0	648.0	762.0	0.00351307594225297	0.000565314496651538	0.909405892424646	0.739015460112038	heme-binding peroxidase	HISTO_AL.Contig317.Fgenesh_Aspergillus.102.final_new		I7I48_01211	ACKS23_02911	ACKS0A_09141						1.0	0.23640080052331	0.310935337468063	0.0282309203193973	-0.0463036166253552
ucsf_hc.01_1.G217B.00196	ucsf_hc.01_1.G217B.00196		2527.0	2315.0	2452.0	2719.0	2795.0	2119.0	2468.0	2684.0	2163.0	3245.0	2842.0	2771.0	0.199336977244096	0.787655841562827	0.72390137948212	0.238743517531888	Sec2p superfamily domain-containing protein	HISTO_AL.Contig317.Fgenesh_histo.120.final_new		I7I48_01210	ACKS23_02910	ACKS0A_09140	Ryp1_ChIP	Ryp2_ChIP	Ryp3_ChIP			1.0	-0.0900538992951798	-0.0202205907217898	-0.0619531499852677	-0.131786458558658
ucsf_hc.01_1.G217B.00197	ucsf_hc.01_1.G217B.00197		246.0	279.0	202.0	332.0	340.0	211.0	263.0	277.0	261.0	409.0	334.0	332.0	0.0830164070331323	0.0946043094428656	0.968077899397699	0.933860286778598	integral membrane protein	HISTO_AL.Contig317.Fgenesh_histo.121.final_new		I7I48_01209	ACKS23_02909	ACKS0A_09139						1.0	-0.235299766790694	-0.241454329405355	0.0171898992487751	0.0233444618634362
ucsf_hc.01_1.G217B.00198	ucsf_hc.01_1.G217B.00198		99.0	87.0	109.0	64.0	84.0	46.0	141.0	125.0	108.0	71.0	77.0	60.0	2.32772913798508e-05	0.00287199546414152	0.77049869363832	0.487286319465764	hypothetical protein			I7I48_01208	ACKS23_02908	ACKS0A_09138						1.0	1.03193577798459	0.663899002018039	-0.165157927184004	0.202878848782546
ucsf_hc.01_1.G217B.00199	ucsf_hc.01_1.G217B.00199	RAD16	1753.0	1692.0	1768.0	2877.0	2854.0	1717.0	2474.0	2391.0	2400.0	3141.0	2793.0	3018.0	0.126028020769274	9.14346863619684e-06	0.959317785197146	0.00342945647560033	DNA repair protein RAD16	HISTO_AL.Contig317.fgenesh_plus.47.final_new		I7I48_01207	ACKS23_02907	ACKS0A_09137						1.0	-0.113064231796079	-0.446434247102666	0.0128325491422761	0.346202564448864
ucsf_hc.01_1.G217B.00200	ucsf_hc.01_1.G217B.00200	RAD7	1114.0	1163.0	1122.0	1324.0	1459.0	842.0	1426.0	1494.0	1261.0	1498.0	1380.0	1289.0	0.0154018017615883	0.716355237752293	0.776522715336285	0.184183127817741	DNA repair protein Rad7	HISTO_AL.Contig317.Fgenesh_histo.123.final_new		I7I48_01206	ACKS23_02906	ACKS0A_09136	Ryp1_ChIP	Ryp2_ChIP	Ryp3_ChIP			1.0	0.192117147968035	-0.0303646258291081	-0.0577453908580585	0.164736382939084
ucsf_hc.01_1.G217B.00201	ucsf_hc.01_1.G217B.00201		56.0	53.0	50.0	145.0	135.0	76.0	75.0	71.0	53.0	111.0	93.0	109.0	0.017056895594989	1.95534114590542e-05	0.112442961630763	0.631903124609101	hypothetical protein	HISTO_AL.Contig317.Fgenesh_histo.124.final_new		I7I48_01205	ACKS23_02905	ACKS0A_09135						1.0	-0.470666834572108	-1.09399174805471	-0.44143248934759	0.181892424135009
ucsf_hc.01_1.G217B.00202	ucsf_hc.01_1.G217B.00202		118.0	92.0	86.0	182.0	171.0	132.0	111.0	109.0	114.0	168.0	207.0	196.0	0.00326149209666618	0.00167896181577008	0.936679675825438	0.897954625939298	hypothetical protein			I7I48_01204	ACKS23_02904	ACKS0A_09134						1.0	-0.577449752354858	-0.671235536125164	-0.0417908309489499	0.0519949528213557
ucsf_hc.01_1.G217B.00203	ucsf_hc.01_1.G217B.00203		650.0	614.0	809.0	361.0	331.0	238.0	683.0	799.0	614.0	355.0	332.0	380.0	2.07931528799928e-09	2.21833805850564e-09	0.835840970751525	0.443669483114276	hypothetical protein			I7I48_01203	ACKS23_02903	ACKS0A_09133						1.0	1.15861801538361	1.20461329709496	-0.0682319335438808	-0.114227215255224
ucsf_hc.01_1.G217B.00204	ucsf_hc.01_1.G217B.00204		107.0	107.0	123.0	233.0	170.0	113.0	146.0	156.0	140.0	167.0	158.0	177.0	0.978738818642164	0.00333618644535695	0.320831074155332	0.354112355799893	hypothetical protein	HISTO_AL.Contig317-snap.95.final_new		I7I48_01202	ACKS23_02902	ACKS0A_09132						1.0	0.00444166845180449	-0.536828004722611	-0.285015715298331	0.256253957876084
ucsf_hc.01_1.G217B.00205	ucsf_hc.01_1.G217B.00205		253.0	340.0	256.0	179.0	204.0	121.0	310.0	255.0	259.0	186.0	178.0	231.0	0.000877824156002856	0.000232648723685227	0.960344418321872	0.535367340827202	hypothetical protein			I7I48_01201	ACKS23_02901	ACKS0A_09131						1.0	0.655812687631481	0.791258673913508	-0.0329152198528826	-0.168361206134909
ucsf_hc.01_1.G217B.00206	ucsf_hc.01_1.G217B.00206		127.0	157.0	159.0	104.0	86.0	41.0	146.0	119.0	131.0	67.0	78.0	86.0	0.000247081939383008	0.00014434313254472	0.690356489529971	0.32825995777445	hypothetical protein			I7I48_01200	ACKS23_02900	ACKS0A_09130						1.0	0.961358980264215	1.01870002479295	-0.243183600263823	-0.300524644792561
ucsf_hc.01_1.G217B.00207	ucsf_hc.01_1.G217B.00207		72.0	63.0	103.0	94.0	71.0	57.0	72.0	101.0	70.0	86.0	55.0	89.0	0.234907890763053	0.556357430595011	0.697602532966457	0.842065311395592	hypothetical protein	HISTO_AL.Contig317.Fgenesh_histo.143.final_new		I7I48_01199	ACKS23_02899	ACKS0A_09129						1.0	0.278372014609485	0.142985278433921	-0.226564292106777	-0.0911775559312136
ucsf_hc.01_1.G217B.00208	ucsf_hc.01_1.G217B.00208		52.0	49.0	49.0	91.0	79.0	68.0	50.0	54.0	49.0	105.0	71.0	76.0	0.017990519069112	0.00793531113143173	0.671712539064269	0.816406961826935	hypothetical protein			I7I48_01198	ACKS23_02898	ACKS0A_09128						1.0	-0.516174963840854	-0.602247279721034	-0.190850956912722	-0.104778641032542
ucsf_hc.01_1.G217B.00209	ucsf_hc.01_1.G217B.00209		8680.0	8688.0	8853.0	7036.0	7183.0	4847.0	9241.0	7917.0	7975.0	7778.0	7272.0	8024.0	0.000857964759745457	4.18414366638113e-06	0.968361989086727	0.136417184746272	hypothetical protein	HISTO_AL.Contig317.Fgenesh_histo.145.final_new		I7I48_01197	ACKS23_02897	ACKS0A_09127						1.0	0.309370864683778	0.51468924212486	0.00952222578669382	-0.195796151654388
ucsf_hc.01_1.G217B.00210	ucsf_hc.01_1.G217B.00210		16.0	13.0	21.0	8.0	10.0	2.0	22.0	11.0	22.0	5.0	2.0	3.0	0.000407730172919787	0.0114367085108613	0.428345852262394	0.933411533634279	hypothetical protein			I7I48_01196	ACKS23_02896	ACKS0A_09126						1.0	2.45520162512397	1.44081221856734	-1.08520891507875	-0.0708195085221213
ucsf_hc.01_1.G217B.00211	ucsf_hc.01_1.G217B.00211		51.0	64.0	62.0	20.0	27.0	9.0	86.0	80.0	79.0	14.0	24.0	19.0	4.54445181876289e-07	2.79299301513081e-05	0.835584561967156	0.353668522023963	hypothetical protein	HISTO_AL.Contig317.Fgenesh_histo.147.final_new		I7I48_01195	ACKS23_02895	ACKS0A_09125						1.0	2.3026894822169	1.74376475231671	-0.224336278398731	0.334588451501455
ucsf_hc.01_1.G217B.00212	ucsf_hc.01_1.G217B.00212		275.0	287.0	206.0	112.0	105.0	50.0	329.0	236.0	242.0	95.0	87.0	85.0	6.11032426258637e-07	3.30472722645396e-06	0.743231465829147	0.863801182160969	hypothetical protein			I7I48_01194	ACKS23_02894	ACKS0A_09124						1.0	1.75600576899911	1.5759124562113	-0.242205696904257	-0.0621123841164537
ucsf_hc.01_1.G217B.00213	ucsf_hc.01_1.G217B.00213	RPB11	3115.0	3110.0	3748.0	3519.0	3604.0	2627.0	3658.0	4284.0	3154.0	4089.0	3557.0	3405.0	0.0168620719514933	0.324867666710468	0.564236205247767	0.909239206428092	polymerase II polypeptide J	HISTO_AL.Contig317.eannot.1482.final_new		I7I48_01193	ACKS23_02893	ACKS0A_09123						1.0	0.186973320297638	0.0749097085880539	-0.0955514145220677	0.0165121971875166
ucsf_hc.01_1.G217B.00214	ucsf_hc.01_1.G217B.00214	PAN1	10720.0	10692.0	10570.0	11716.0	11175.0	7627.0	11304.0	9585.0	9985.0	13498.0	10809.0	12613.0	0.468847796797194	0.163482481192182	0.979465106166876	0.192948196954809	actin cytoskeleton-regulatory complex protein PAN1	HISTO_AL.Contig317.genewise.28.final_new		I7I48_01192	ACKS23_02892	ACKS0A_09122						1.0	-0.0661342326168644	0.125904968524212	0.00671430575971854	-0.185324895381358
ucsf_hc.01_1.G217B.00215	ucsf_hc.01_1.G217B.00215		1998.0	1841.0	1897.0	2523.0	2302.0	1601.0	2130.0	1911.0	1836.0	2706.0	2453.0	2438.0	0.023487257183058	0.18665145968843	0.931598796145068	0.451564958391611	sodium/calcium exchanger protein	HISTO_AL.Contig317.Fgenesh_histo.150.final_new		I7I48_01191	ACKS23_02891	ACKS0A_09121						1.0	-0.185130499563347	-0.1065410681954	-0.021265049272337	-0.0998544806402837
ucsf_hc.01_1.G217B.00216	ucsf_hc.01_1.G217B.00216		2335.0	2328.0	2326.0	2108.0	2135.0	1514.0	2596.0	2605.0	2299.0	2463.0	2253.0	2252.0	9.50375986537142e-05	3.20828188641685e-05	0.971782482359167	0.784333391993114	hypothetical protein	HISTO_AL.Contig317.Fgenesh_histo.151.final_new		I7I48_01190	ACKS23_02890	ACKS0A_09120						1.0	0.292731013537447	0.331681036126235	0.00665442917899206	-0.0322955934097964
ucsf_hc.01_1.G217B.00217	ucsf_hc.01_1.G217B.00217	CND2	5699.0	5665.0	5790.0	5610.0	5430.0	3848.0	5715.0	5826.0	5380.0	6705.0	5713.0	6456.0	0.593899206261455	0.000313304912222019	0.598947466533712	0.117652960721826	condensin complex component cnd2	HISTO_AL.Contig317.eannot.1487.final_new		I7I48_01189	ACKS23_02889	ACKS0A_09119						1.0	0.0332535993956249	0.256865498688789	0.0716120593507243	-0.15199983994244
ucsf_hc.01_1.G217B.00218	ucsf_hc.01_1.G217B.00218		734.0	851.0	752.0	824.0	858.0	589.0	872.0	785.0	883.0	961.0	861.0	906.0	0.468035462484424	0.411499739138659	0.994138558737759	0.93999974653406	MARVEL domain-containing protein	HISTO_AL.Contig317.Fgenesh_histo.153.final_new		I7I48_01188	ACKS23_02888	ACKS0A_09118						1.0	0.0767680730785694	0.0909335462653544	-0.00174078558525625	-0.0159062587720413
ucsf_hc.01_1.G217B.00219	ucsf_hc.01_1.G217B.00219		84.0	106.0	76.0	79.0	120.0	46.0	76.0	54.0	78.0	114.0	91.0	122.0	0.0636878160311812	0.464704804399152	0.778752450072163	0.245018919908582	hypothetical protein			I7I48_01187	ACKS23_02887	ACKS0A_09117						1.0	-0.491583473340975	0.196963643761324	0.186239409283594	-0.502307707818705
ucsf_hc.01_1.G217B.00220	ucsf_hc.01_1.G217B.00220		27.0	28.0	24.0	21.0	16.0	18.0	34.0	30.0	35.0	18.0	24.0	23.0	0.0155193905586772	0.0892908795735902	0.977666387664806	0.744634159863093	hypothetical protein			I7I48_01186	ACKS23_02886	ACKS0A_09116						1.0	0.789052778794269	0.578668279827805	-0.0292701432299022	0.181114355736562
ucsf_hc.01_1.G217B.00221	ucsf_hc.01_1.G217B.00221		360.0	312.0	371.0	316.0	337.0	217.0	387.0	473.0	383.0	348.0	334.0	373.0	0.000279681124427575	0.0060257521082967	0.970560994006019	0.472911892179563	hypothetical protein	HISTO_AL.Contig317.Fgenesh_histo.155.final_new		I7I48_01185	ACKS23_02885	ACKS0A_09115						1.0	0.422088694063834	0.314983791790311	0.0115259271089609	0.118630829382484
ucsf_hc.01_1.G217B.00222	ucsf_hc.01_1.G217B.00222	URA6	2122.0	1959.0	2479.0	2733.0	2737.0	1894.0	2283.0	2424.0	2011.0	3311.0	2912.0	2915.0	0.000523733513807437	0.0725422846034393	0.806808988968523	0.36918507915155	uridylate kinase	HISTO_AL.Contig317.eannot.1502.final_new		I7I48_01184	ACKS23_02884	ACKS0A_09114						1.0	-0.257444959073496	-0.119171164919383	0.0429494958456766	-0.0953242983084364
ucsf_hc.01_1.G217B.00223	ucsf_hc.01_1.G217B.00223		3075.0	2901.0	3367.0	2624.0	2759.0	1767.0	3264.0	3412.0	2851.0	3193.0	2820.0	2755.0	3.89479894199745e-05	5.81796666103636e-07	0.857282276408864	0.266629583654424	PCI domain-containing protein	HISTO_AL.Contig317.eannot.1528.final_new		I7I48_01183	ACKS23_02883	ACKS0A_09113						1.0	0.306545402043731	0.442186035861379	0.0305699303242326	-0.105070703493415
ucsf_hc.01_1.G217B.00224	ucsf_hc.01_1.G217B.00224		24246.0	19392.0	21846.0	17607.0	18357.0	12611.0	20348.0	23704.0	18447.0	20282.0	18995.0	19137.0	0.00143205221511879	5.826656081199e-06	0.989704272116503	0.107106829733395	hypothetical protein	HISTO_AL.Contig317.eannot.1530.final_new		I7I48_01182	ACKS23_02882	ACKS0A_09112						1.0	0.277614547600939	0.476458678732135	-0.0024881770691163	-0.201332308200312
ucsf_hc.01_1.G217B.00225	ucsf_hc.01_1.G217B.00225		596.0	649.0	588.0	538.0	531.0	421.0	617.0	621.0	624.0	598.0	499.0	566.0	0.00193235791018951	0.00234162528201272	0.665042643321911	0.510097495853499	protein kinase	HISTO_AL.Contig317-snap.106.final_new		I7I48_01181	ACKS23_02881	ACKS0A_09111						1.0	0.348537003611931	0.349935021733418	-0.108953199377448	-0.110351217498935
ucsf_hc.01_1.G217B.00226	ucsf_hc.01_1.G217B.00226		530.0	545.0	576.0	456.0	375.0	290.0	518.0	549.0	482.0	416.0	400.0	430.0	3.47196253808097e-05	3.84344986432036e-06	0.648999094688634	0.120649873599385	thioesterase	HISTO_AL.Contig317.Fgenesh_histo.171.final_new		I7I48_01180	ACKS23_02880	ACKS0A_09110						1.0	0.50070729336414	0.617769956887809	-0.108819840475865	-0.225882503999534
ucsf_hc.01_1.G217B.00227	ucsf_hc.01_1.G217B.00227	TPS3	2535.0	2353.0	2486.0	2030.0	1961.0	1463.0	2456.0	2374.0	2312.0	2271.0	2173.0	2196.0	0.000430270500145549	2.09052888429798e-06	0.953316888286954	0.117803590188751	trehalose phosphate synthase	HISTO_AL.Contig317.eannot.1531.final_new		I7I48_01179	ACKS23_02879	ACKS0A_09109						1.0	0.292187611069174	0.485443103139121	0.0147686188806215	-0.178486873189326
ucsf_hc.01_1.G217B.00228	ucsf_hc.01_1.G217B.00228		564.0	557.0	541.0	1036.0	988.0	680.0	552.0	670.0	557.0	1228.0	966.0	1089.0	8.55646743280517e-08	3.99327480137561e-07	0.96400118497	0.83651790165601	stk19 superfamily domain-containing protein, conidia-enriched transcript	HISTO_AL.Contig317.eannot.1503.final_new		I7I48_01177	ACKS23_02877	ACKS0A_09107						1.0	-0.695885982930944	-0.647137550600703	0.0119288240108828	-0.0368196083193588
ucsf_hc.01_1.G217B.00230	ucsf_hc.01_1.G217B.00230		191.0	165.0	231.0	853.0	837.0	524.0	198.0	210.0	234.0	932.0	810.0	810.0	3.2291926274639e-11	4.6051271116445e-11	0.815205161827836	0.98443502973175	FluG domain-containing protein			I7I48_01176	ACKS23_02876	ACKS0A_09106						1.0	-1.81072266819728	-1.86180739124661	-0.0573772248195752	-0.00629250177024021
ucsf_hc.01_1.G217B.00231	ucsf_hc.01_1.G217B.00231		125.0	119.0	171.0	482.0	447.0	327.0	162.0	191.0	130.0	428.0	406.0	454.0	2.74240091697506e-08	2.46160189598102e-09	0.219284824990852	0.769650550761278	FluG domain protein, 2nd best blastp hit to FluG			I7I48_01175	ACKS23_02875	ACKS0A_09105						1.0	-1.23155959154442	-1.55155310754534	-0.230246726066862	0.0897467899340558
ucsf_hc.01_1.G217B.00232	ucsf_hc.01_1.G217B.00232		721.0	703.0	733.0	1023.0	1075.0	720.0	803.0	964.0	847.0	1267.0	955.0	1093.0	0.0580907411136278	0.000629084040203762	0.874163766256082	0.301331183958559	hypothetical protein	HISTO_AL.Contig317.Fgenesh_Aspergillus.168.final_new		I7I48_01174	ACKS23_02874	ACKS0A_09104						1.0	-0.153004919941043	-0.330618793528989	-0.0365734076162791	0.141040465971668
ucsf_hc.01_1.G217B.00233	ucsf_hc.01_1.G217B.00233		120.0	133.0	113.0	121.0	119.0	80.0	146.0	179.0	113.0	146.0	99.0	140.0	0.0345529783148886	0.194833824167809	0.981435644358265	0.706207254846155	hypothetical protein			I7I48_01173	ACKS23_02873	ACKS0A_09103						1.0	0.372626713917051	0.241760677294085	-0.0120731932756564	0.118792843347309
ucsf_hc.01_1.G217B.00234	ucsf_hc.01_1.G217B.00234		12.0	13.0	16.0	28.0	44.0	18.0	14.0	22.0	8.0	27.0	17.0	33.0	0.118809429270413	0.0156380376521739	0.511932653932948	0.899000375406901	hypothetical protein	HISTO_AL.Contig317.Fgenesh_histo.6.final_new		I7I48_01172	ACKS23_02872	ACKS0A_09102						1.0	-0.641588163184203	-1.01596686740595	-0.4868151740396	-0.112436469817853
ucsf_hc.01_1.G217B.00235	ucsf_hc.01_1.G217B.00235		559.0	478.0	604.0	710.0	593.0	466.0	565.0	800.0	553.0	703.0	577.0	687.0	0.216946252962567	0.662901411370532	0.690556602161108	0.695523033780241	hypothetical protein	HISTO_AL.Contig317.Fgenesh_histo.7.final_new		I7I48_01171	ACKS23_02871	ACKS0A_09101						1.0	0.140239083150789	-0.0537778705080214	-0.11132360161432	0.0826933520444904
ucsf_hc.01_1.G217B.00236	ucsf_hc.01_1.G217B.00236		16.0	24.0	15.0	17.0	27.0	14.0	16.0	31.0	18.0	18.0	22.0	21.0	0.511966940536599	0.943800509290617	0.869606540653143	0.897951455907026	hypothetical protein			I7I48_01170	ACKS23_02870	ACKS0A_09100						1.0	0.242111259946252	-0.0295430686233915	-0.177380616344535	0.0942737122251092
ucsf_hc.01_1.G217B.00237	ucsf_hc.01_1.G217B.00237		85.0	115.0	103.0	123.0	124.0	84.0	123.0	138.0	101.0	155.0	108.0	146.0	0.923185495870709	0.654707547002004	0.960344418321872	0.682840606471528	hypothetical protein			I7I48_01169	ACKS23_02869	ACKS0A_09099						1.0	0.0171156786084015	-0.0837852972206583	0.0288281580012419	0.129729133830302
ucsf_hc.01_1.G217B.00238	ucsf_hc.01_1.G217B.00238		11.0	9.0	22.0	91.0	71.0	38.0	30.0	22.0	28.0	97.0	73.0	81.0	6.49811190028125e-05	8.46152964738153e-06	0.908480627744101	0.206242502389403	methyltransferase domain-containing protein	HISTO_AL.Contig317.Fgenesh_Aspergillus.171.final_new		I7I48_01168	ACKS23_02868	ACKS0A_09098						1.0	-1.46399181383927	-2.21741954517327	0.0854552287690649	0.838882960103073
ucsf_hc.01_1.G217B.00239	ucsf_hc.01_1.G217B.00239		1726.0	1746.0	1809.0	1882.0	2292.0	1305.0	1905.0	2074.0	1699.0	2147.0	1972.0	1957.0	0.230331576947089	0.868185435261852	0.492467339883057	0.828958836077084	SRPBCC superfamily domain-containing protein, DUF3074 domain	HISTO_AL.Contig317.Fgenesh_Aspergillus.172.final_new		I7I48_01167	ACKS23_02867	ACKS0A_09097						1.0	0.0872414690318442	0.013355044359848	-0.104898546542362	-0.0310121218703658
ucsf_hc.01_1.G217B.00240	ucsf_hc.01_1.G217B.00240	NSD3	1657.0	1659.0	1747.0	1839.0	1901.0	1225.0	1747.0	1746.0	1572.0	2057.0	1903.0	1882.0	0.759505323984324	0.166229175095934	0.874679511896928	0.174434508931091	C2H2 zinc finger domain-containing protein	HISTO_AL.Contig317.Fgenesh_histo.10.final_new		I7I48_01166	ACKS23_02866	ACKS0A_09096						1.0	-0.0193437201265976	0.0858224013532984	-0.0281586730256107	-0.133324794505507
ucsf_hc.01_1.G217B.00241	ucsf_hc.01_1.G217B.00241		55.0	47.0	81.0	94.0	60.0	52.0	91.0	90.0	63.0	76.0	95.0	74.0	0.441099716875259	0.677446831835072	0.993109937096472	0.490567238154895	hypothetical protein			I7I48_01165	ACKS23_02865	ACKS0A_09095						1.0	0.185710630465615	-0.115158336984969	-0.00517651952037435	0.29569244793021
ucsf_hc.01_1.G217B.00242	ucsf_hc.01_1.G217B.00242		218.0	163.0	223.0	271.0	240.0	165.0	244.0	238.0	258.0	337.0	293.0	386.0	0.0587400101826605	0.481804984536104	0.213655468152538	0.536124052750486	hypothetical protein	HISTO_AL.Contig317.eannot.1534.final_new		I7I48_01164	ACKS23_02864	ACKS0A_09094						1.0	-0.269046444949202	-0.113975274596926	0.317467286410154	0.162396116057878
ucsf_hc.01_1.G217B.00243	ucsf_hc.01_1.G217B.00243		13.0	20.0	17.0	20.0	25.0	9.0	13.0	17.0	9.0	39.0	35.0	21.0	0.010878221813484	0.957285867094359	0.4851744786292	0.498766522708601	hypothetical protein			I7I48_01163	ACKS23_02863	ACKS0A_09093						1.0	-1.04934140299489	-0.0245471880233874	0.537848177598656	-0.486946037372847
ucsf_hc.01_1.G217B.00244	ucsf_hc.01_1.G217B.00244		8.0	18.0	14.0	25.0	24.0	17.0	13.0	28.0	14.0	29.0	43.0	51.0	0.0148712202688116	0.112117424174299	0.435985228714236	0.708015369923305	SAP domain-containing protein			I7I48_01162	ACKS23_02862	ACKS0A_09092						1.0	-0.970685776200567	-0.719074705797907	0.568146255175533	0.316535184772873
ucsf_hc.01_1.G217B.00245	ucsf_hc.01_1.G217B.00245		24.0	28.0	21.0	44.0	63.0	25.0	21.0	29.0	16.0	56.0	45.0	40.0	0.00681512750838696	0.0188318963104785	0.852795453321473	0.64108471055525	hypothetical protein			I7I48_01161	ACKS23_02861	ACKS0A_09091						1.0	-0.906718824090385	-0.763357921257779	-0.142722054068794	-0.286082956901401
ucsf_hc.01_1.G217B.00246	ucsf_hc.01_1.G217B.00246		83.0	99.0	90.0	81.0	102.0	59.0	52.0	81.0	78.0	93.0	108.0	109.0	0.0801008040362168	0.299690210300037	0.88963353630709	0.142500440638197	SAP domain-containing protein	HISTO_AL.Contig317-snap.118.final_new		I7I48_01160	ACKS23_02860	ACKS0A_09090						1.0	-0.384073798226914	0.22475935389605	0.0884760099870119	-0.520357142135953
ucsf_hc.01_1.G217B.00247	ucsf_hc.01_1.G217B.00247		156.0	155.0	145.0	218.0	188.0	144.0	202.0	195.0	173.0	245.0	227.0	220.0	0.458550509835232	0.123629870914239	0.852795453321473	0.400653187320158	hypothetical protein	HISTO_AL.Contig317.Fgenesh_histo.13.final_new		I7I48_01159	ACKS23_02859	ACKS0A_09089						1.0	-0.094145806418747	-0.214478005793149	0.0674124369926505	0.187744636367052
ucsf_hc.01_1.G217B.00248	ucsf_hc.01_1.G217B.00248		639.0	558.0	618.0	517.0	508.0	369.0	634.0	565.0	616.0	666.0	559.0	635.0	0.154098988748776	0.000513682430422544	0.513088042409262	0.409375646280365	SWIM zinc finger family protein	HISTO_AL.Contig317.Fgenesh_histo.24.final_new		I7I48_01158	ACKS23_02858	ACKS0A_09088						1.0	0.146002962092531	0.432753499642437	0.148304834267397	-0.138445703282509
ucsf_hc.01_1.G217B.00249	ucsf_hc.01_1.G217B.00249		172.0	194.0	226.0	196.0	242.0	143.0	219.0	242.0	202.0	222.0	253.0	232.0	0.467462718094244	0.581447195928612	0.968077899397699	0.901005648123322	alcohol dehydrogenase II	HISTO_AL.Contig317-snap.120.final_new		I7I48_01157	ACKS23_02857	ACKS0A_09087						1.0	0.0998441262098373	0.0824458526358569	0.0169582608997034	0.0343565344736838
ucsf_hc.01_1.G217B.00250	ucsf_hc.01_1.G217B.00250		7.0	3.0	4.0	7.0	8.0	9.0	12.0	11.0	11.0	17.0	13.0	15.0	0.613077420488122	0.162173410447556	0.467214959994647	0.141295537742135	no significant blast hit	HISTO_AL.Contig317.Fgenesh_histo.28.final_new		I7I48_01156	ACKS23_02856	ACKS0A_09086						1.0	-0.202773271349622	-0.70952297092431	0.626296444317771	1.13304614389246
ucsf_hc.01_1.G217B.00251	ucsf_hc.01_1.G217B.00251		682.0	679.0	811.0	718.0	692.0	475.0	911.0	952.0	890.0	981.0	859.0	1041.0	0.123035100294285	0.00695624434140943	0.0106485280148803	0.114575650594889	hypothetical protein			I7I48_01154	ACKS23_02854	ACKS0A_09084						1.0	0.123583265010366	0.257292067141116	0.343904310873014	0.210195508742263
ucsf_hc.01_1.G217B.00252	ucsf_hc.01_1.G217B.00252		63.0	52.0	61.0	333.0	232.0	263.0	63.0	80.0	59.0	291.0	276.0	382.0	2.84078490583858e-07	3.06317600254652e-07	0.919068418399313	0.924122338165053	cytochrome P450 monooxygenase	HISTO_AL.Contig317.eannot.1536.final_new		I7I48_01155	ACKS23_02855	ACKS0A_09085						1.0	-2.02614867576907	-2.14616522225174	-0.0574653191434753	0.0625512273391904
ucsf_hc.01_1.G217B.00253	ucsf_hc.01_1.G217B.00253		3214.0	3015.0	3016.0	3454.0	3157.0	2550.0	2932.0	2801.0	2670.0	3789.0	3327.0	3828.0	0.0242574914103741	0.490162538315224	0.93832377342881	0.0376548991115717	serine/threonine-protein kinase	HISTO_AL.Contig317.eannot.1538.final_new		I7I48_01153	ACKS23_02853	ACKS0A_09083						1.0	-0.191991601032107	0.0581396535841643	-0.0201946286913239	-0.270325883307596
ucsf_hc.01_1.G217B.00254	ucsf_hc.01_1.G217B.00254		172.0	154.0	230.0	152.0	151.0	132.0	197.0	287.0	205.0	205.0	202.0	201.0	0.0269061676757054	0.0278383411332725	0.553577420260262	0.506604824506868	hypothetical protein			I7I48_01152	ACKS23_02852	ACKS0A_09082						1.0	0.355583628694327	0.399130767613918	0.220770074787897	0.177222935868307
ucsf_hc.01_1.G217B.00255	ucsf_hc.01_1.G217B.00255		3564.0	3285.0	3716.0	2542.0	2508.0	1885.0	3486.0	3412.0	3254.0	2846.0	2371.0	2972.0	2.54949582150184e-06	1.06048683108446e-07	0.868828206956828	0.12635487531911	UBX domain-containing protein Ubx2	HISTO_AL.Contig317.eannot.1539.final_new		I7I48_01151	ACKS23_02851	ACKS0A_09081						1.0	0.503569272777569	0.654106058133327	-0.0376147398686992	-0.188151525224457
ucsf_hc.01_1.G217B.00256	ucsf_hc.01_1.G217B.00256		87.0	87.0	131.0	460.0	410.0	387.0	99.0	72.0	97.0	596.0	594.0	582.0	5.0820484006456e-10	1.35092131345513e-08	0.35250428295192	0.440287495695375	hypothetical protein			I7I48_01150	ACKS23_02850	ACKS0A_09080						1.0	-2.56003950357798	-1.99654545846071	0.234847924545001	-0.328646120572266
ucsf_hc.01_1.G217B.00257	ucsf_hc.01_1.G217B.00257	CDC6	3534.0	3792.0	4027.0	4843.0	4733.0	2721.0	4158.0	3780.0	3636.0	5210.0	4638.0	5045.0	0.0399643570582401	0.669384180214811	0.892225924015557	0.451865801765848	cell division cycle protein	HISTO_AL.Contig317.Fgenesh_histo.36.final_new		I7I48_01149	ACKS23_02849	ACKS0A_09079						1.0	-0.176403693055139	-0.0373177666155264	0.0349487028620867	-0.104137223577526
ucsf_hc.01_1.G217B.00258	ucsf_hc.01_1.G217B.00258		3331.0	3357.0	3602.0	2963.0	3090.0	1961.0	3766.0	4118.0	3308.0	3135.0	2926.0	3383.0	1.42573885435097e-06	2.20159845124998e-06	0.898012815944784	0.9004403128244	benzoate 4-monooxygenase cytochrome P450	HISTO_AL.Contig317.eannot.1541.final_new		I7I48_01148	ACKS23_02848	ACKS0A_09078						1.0	0.429658570997748	0.420119344038112	-0.0249259060955422	-0.015386679135907
ucsf_hc.01_1.G217B.00259	ucsf_hc.01_1.G217B.00259		866.0	897.0	996.0	1609.0	1492.0	1123.0	1053.0	1204.0	933.0	1836.0	1725.0	1898.0	1.19482333711466e-07	4.62121351894716e-07	0.474910451437516	0.577054227150965	TAM domain methyltransferase	HISTO_AL.Contig317.Fgenesh_Aspergillus.11.final_new		I7I48_01147	ACKS23_02847	ACKS0A_09077						1.0	-0.591074275393195	-0.562556279920008	0.102266677831167	0.07374868235798
ucsf_hc.01_1.G217B.00260	ucsf_hc.01_1.G217B.00260		3282.0	3030.0	3557.0	3024.0	2846.0	1989.0	3460.0	3270.0	3101.0	3192.0	2845.0	3202.0	0.000464151660183388	1.9981017456154e-05	0.874679511896928	0.213764892882779	RhoGAP and Fes/CIP4 domain-containing protein	HISTO_AL.Contig317.Fgenesh_Aspergillus.12.final_new		I7I48_01146	ACKS23_02846	ACKS0A_09076						1.0	0.277931889295894	0.381677749526924	-0.0321797213232138	-0.135925581554243
ucsf_hc.01_1.G217B.00261	ucsf_hc.01_1.G217B.00261		755.0	770.0	766.0	367.0	385.0	283.0	854.0	823.0	754.0	492.0	382.0	463.0	1.73777989713776e-09	7.64651482186089e-10	0.709373646298838	0.750890727414399	GNAT family acetyltransferase	HISTO_AL.Contig317.Fgenesh_histo.54.final_new		I7I48_01145	ACKS23_02845	ACKS0A_09075						1.0	1.05070342250981	1.19949146545528	0.0994268891271539	-0.0493611538183147
ucsf_hc.01_1.G217B.00262	ucsf_hc.01_1.G217B.00262		26.0	38.0	49.0	20.0	24.0	24.0	47.0	61.0	53.0	27.0	29.0	17.0	0.000334362614911138	0.0324521372972769	0.871028401952506	0.388175204078037	hypothetical protein			I7I48_01144	ACKS23_02844	ACKS0A_09074						1.0	1.34419052215718	0.761767244352739	-0.177558368011522	0.404864909792916
ucsf_hc.01_1.G217B.00263	ucsf_hc.01_1.G217B.00263		1649.0	1621.0	1718.0	1839.0	1932.0	1256.0	1705.0	1818.0	1725.0	2205.0	2023.0	2010.0	0.319697142013907	0.483930002932934	0.770723823221426	0.577990764159136	lysergyl peptide synthetase LpsB, NRPS-like enzyme	HISTO_AL.Contig317.Fgenesh_Neurospora.10.final_new		I7I48_01143	ACKS23_02843	ACKS0A_09073						1.0	-0.0621020251771744	0.0453948842375054	0.0474451439162529	-0.0600517654984269
ucsf_hc.01_1.G217B.00264	ucsf_hc.01_1.G217B.00264		12.0	8.0	8.0	32.0	14.0	17.0	7.0	6.0	7.0	24.0	14.0	18.0	0.0144991342583614	0.026664773242746	0.694696503019028	0.51581803871633	hypothetical protein		near LTR block	I7I48_01142	ACKS23_02842	ACKS0A_09072						1.0	-1.21903487932235	-1.01658845848844	-0.36954396873139	-0.571990389565297
ucsf_hc.01_1.G217B.00265	ucsf_hc.01_1.G217B.00265		80.0	97.0	101.0	59.0	64.0	37.0	133.0	153.0	142.0	88.0	68.0	63.0	2.06055976280302e-06	0.000382981684610705	0.741453235876484	0.0548423692883684	3-dehydroshikimate dehydratase	HISTO_AL.Contig317-snap.131.final_new	near LTR block	I7I48_01141	ACKS23_02841	ACKS0A_09071						1.0	1.15530252057109	0.844328650804853	0.178365836332962	0.489339706099202
ucsf_hc.01_1.G217B.00266	ucsf_hc.01_1.G217B.00266		15.0	15.0	13.0	9.0	8.0	5.0	4.0	10.0	13.0	7.0	12.0	10.0	0.973222140271879	0.0470197602703296	0.96584579513177	0.218676188256679	hypothetical protein		near LTR block	I7I48_01140	ACKS23_02840	ACKS0A_09070						1.0	-0.0176039900137877	0.977373694623304	0.0755637879912379	-0.919413896645853
ucsf_hc.01_1.G217B.00268	ucsf_hc.01_1.G217B.00268		10.0	20.0	16.0	17.0	11.0	7.0	28.0	6.0	21.0	6.0	21.0	11.0	0.346624003028151	0.521786534113588	0.879396729127484	0.91944208990951	hypothetical protein		near LTR block	I7I48_01138	ACKS23_02838	ACKS0A_09068						1.0	0.60679118910309	0.42315521316497	-0.302993598970575	-0.119357623032455
ucsf_hc.01_1.G217B.00269	ucsf_hc.01_1.G217B.00269		27.0	28.0	48.0	27.0	29.0	14.0	59.0	62.0	52.0	27.0	38.0	32.0	0.000750289232371684	0.0769422952511962	0.832297160406265	0.131401687879588	hypothetical protein		near LTR block	I7I48_01137	ACKS23_02837	ACKS0A_09067						1.0	1.03354088340521	0.57989089676643	0.192006153674368	0.645656140313154
ucsf_hc.01_1.G217B.00270	ucsf_hc.01_1.G217B.00270	GAP1	187.0	258.0	250.0	220.0	223.0	146.0	219.0	275.0	247.0	268.0	244.0	195.0	0.0906173129032191	0.0852159511149265	0.978481521156795	0.91142318105005	general amino-acid permease GAP1	HISTO_AL.Contig317.Fgenesh_histo.57.final_new	near LTR block	I7I48_01136	ACKS23_02836	ACKS0A_09066						1.0	0.260114926674577	0.280111395253154	-0.0127680197951685	-0.0327644883737452
ucsf_hc.01_1.G217B.00271	ucsf_hc.01_1.G217B.00271		800.0	729.0	920.0	904.0	918.0	660.0	803.0	1018.0	724.0	1062.0	946.0	1070.0	0.270946467063035	0.74646759727004	0.863619871257052	0.588567919437763	hypothetical protein	HISTO_AL.Contig317-snap.133.final_new	near LTR block	I7I48_01135	ACKS23_02835	ACKS0A_09065						1.0	-0.0942279635482279	0.0301927950117964	0.0424758285674187	-0.0819449299926056
ucsf_hc.01_1.G217B.00272	ucsf_hc.01_1.G217B.00272	LSM5	3726.0	3074.0	4052.0	3658.0	3158.0	2500.0	3957.0	5693.0	3797.0	3565.0	3089.0	3432.0	1.91777168058431e-05	0.0179918308197679	0.477076564095958	0.340199255223392	small nuclear ribonucleoprotein LSm5	HISTO_AL.Contig317.eannot.1552.final_new	near LTR block	I7I48_01134	ACKS23_02834	ACKS0A_09064						1.0	0.580128591641476	0.26174030056327	-0.156613909660649	0.161774381417557
ucsf_hc.01_1.G217B.00273	ucsf_hc.01_1.G217B.00273		2656.0	2695.0	2599.0	3430.0	3360.0	2361.0	2683.0	2473.0	2427.0	4041.0	3332.0	3732.0	8.38144196473811e-05	0.0509255698167344	0.969832304193309	0.0901333308954072	3'-5' exonuclease/helicase	HISTO_AL.Contig317.eannot.1520.final_new	near LTR block	I7I48_01133	ACKS23_02833	ACKS0A_09063						1.0	-0.360307101666593	-0.150237551712888	0.00831204968854315	-0.201757500265161
ucsf_hc.01_1.G217B.00274	ucsf_hc.01_1.G217B.00274	PEX10	1297.0	1246.0	1313.0	1128.0	1051.0	814.0	1399.0	1453.0	1257.0	1244.0	1079.0	1038.0	2.28408594993932e-06	1.61767152856675e-05	0.530281680288634	0.749541337534037	peroxin 10	HISTO_AL.Contig317-snap.135.final_new	near LTR block	I7I48_01132	ACKS23_02832	ACKS0A_09062						1.0	0.478363610005018	0.41859978349328	-0.102299069479267	-0.0425352429675296
ucsf_hc.01_1.G217B.00275	ucsf_hc.01_1.G217B.00275	ERD1	3919.0	3700.0	4045.0	3874.0	3953.0	2677.0	4204.0	4583.0	3855.0	4243.0	3823.0	4003.0	6.79120531399812e-05	0.000569888260182032	0.558902994272974	0.859296744035874	ER retention protein	HISTO_AL.Contig317.fgenesh_plus.51.final_new	near LTR block	I7I48_01131	ACKS23_02831	ACKS0A_09061						1.0	0.252485164581884	0.204849910258303	-0.0658427038320086	-0.0182074495084272
ucsf_hc.01_1.G217B.00276	ucsf_hc.01_1.G217B.00276		5143.0	4920.0	5685.0	7319.0	6034.0	4537.0	5237.0	5299.0	4848.0	7731.0	5986.0	6906.0	0.00719450160220686	0.112999871357753	0.757734406997487	0.192466706373695	hypothetical protein	HISTO_AL.Contig317.Fgenesh_Aspergillus.42.final_new	near LTR block	I7I48_01130	ACKS23_02830	ACKS0A_09060						1.0	-0.227495517943487	-0.127103338244996	-0.0631539315182597	-0.163546111216751
ucsf_hc.01_1.G217B.00277	ucsf_hc.01_1.G217B.00277		1341.0	1312.0	1501.0	1412.0	1470.0	1036.0	1571.0	1571.0	1430.0	1533.0	1422.0	1460.0	0.00102465214508513	0.0443226090887967	0.487509871458502	0.96467136193094	vacuolar ATP synthase subunit S1	HISTO_AL.Contig317.Fgenesh_Neurospora.32.final_new	near LTR block	I7I48_01129	ACKS23_02829	ACKS0A_09059						1.0	0.236720156877094	0.135899100230129	-0.0951054881792119	0.00571556846775234
ucsf_hc.01_1.G217B.00278	ucsf_hc.01_1.G217B.00278		8030.0	8420.0	8072.0	6073.0	6249.0	3962.0	9434.0	9385.0	8778.0	7022.0	6634.0	6971.0	4.24223497717775e-08	1.54300553580917e-08	0.569657624877111	0.764235817418388	sphingolipid C9-methyltransferase	HISTO_AL.Contig317.eannot.1556.final_new	near LTR block	I7I48_01128	ACKS23_02828	ACKS0A_09058						1.0	0.607816336579641	0.653120078308804	0.0837849038724139	0.0384811621432508
ucsf_hc.01_1.G217B.00279	ucsf_hc.01_1.G217B.00279		9423.0	7819.0	8504.0	8932.0	9008.0	7127.0	8465.0	9748.0	7756.0	10692.0	9449.0	10252.0	0.602766323624568	0.378099317702832	0.981715227744718	0.356516912332384	hypothetical protein	HISTO_AL.Contig317.Fgenesh_histo.75.final_new	near LTR block	I7I48_01127	ACKS23_02827	ACKS0A_09057						1.0	-0.0439055760479405	0.0729612562403972	-0.00508895051678593	-0.121955782805124
ucsf_hc.01_1.G217B.00280	ucsf_hc.01_1.G217B.00280		8104.0	7137.0	9361.0	7894.0	8043.0	5507.0	8847.0	11920.0	8249.0	9549.0	8205.0	8924.0	0.00203796494309793	0.00766381100355049	0.85084059142713	0.503881217980384	tropomyosin	HISTO_AL.Contig317.eannot.1523.final_new	near LTR block	I7I48_01126	ACKS23_02826	ACKS0A_09056						1.0	0.292026087768541	0.242072440485322	0.0457569411566334	0.0957105884398519
ucsf_hc.01_1.G217B.00281	ucsf_hc.01_1.G217B.00281		657.0	670.0	810.0	794.0	734.0	549.0	787.0	914.0	708.0	923.0	790.0	885.0	0.347026175715514	0.282076505400356	0.799801798017907	0.804136736035184	hypothetical protein	HISTO_AL.Contig317.eannot.1559.final_new	near LTR block	I7I48_01125	ACKS23_02825	ACKS0A_09055						1.0	0.0757672847144235	0.0918874378144832	0.0561097695312736	0.0399896164312139
ucsf_hc.01_1.G217B.00282	ucsf_hc.01_1.G217B.00282		34.0	58.0	43.0	48.0	59.0	20.0	53.0	63.0	40.0	52.0	30.0	40.0	0.0745921453308408	0.622886880473982	0.718688278612662	0.867386857528551	hypothetical protein		near LTR block	I7I48_01124	ACKS23_02824	ACKS0A_09054						1.0	0.549127805390011	0.160194299238927	-0.290253334870959	0.0986801712801253
ucsf_hc.01_1.G217B.00283	ucsf_hc.01_1.G217B.00283		91.0	105.0	144.0	20.0	25.0	15.0	109.0	130.0	114.0	21.0	32.0	28.0	8.62316377577109e-08	1.11567500451148e-07	0.908480627744101	0.863801182160969	hypothetical protein		near LTR block	I7I48_01123	ACKS23_02823	ACKS0A_09053						1.0	2.31938829425038	2.51419399872684	0.13275498091615	-0.0620507235603063
ucsf_hc.01_1.G217B.00284	ucsf_hc.01_1.G217B.00284		562.0	544.0	598.0	1120.0	1136.0	757.0	694.0	765.0	604.0	1256.0	1238.0	1206.0	2.62222694151856e-08	8.4281706554105e-09	0.873097460455608	0.270902260423541	hypothetical protein	HISTO_AL.Contig317.Fgenesh_histo.79.final_new	near LTR block	I7I48_01122	ACKS23_02822	ACKS0A_09052						1.0	-0.657659588903234	-0.766369337421847	0.0311957194285597	0.139905467947173
ucsf_hc.01_1.G217B.00285	ucsf_hc.01_1.G217B.00285		2.0	12.0	6.0	50.0	56.0	21.0	5.0	13.0	15.0	20.0	38.0	25.0	0.0362907033060601	0.000152463575885019	0.226837873011661	0.560353360374525	hypothetical protein	HISTO_AL.Contig317.Fgenesh_Aspergillus.60.final_new	near LTR block	I7I48_01121	ACKS23_02821	ACKS0A_09051						1.0	-1.17739497333029	-2.76929530060161	-0.892675805118722	0.6992245221526
ucsf_hc.01_1.G217B.00286	ucsf_hc.01_1.G217B.00286		6849.0	7256.0	8777.0	9901.0	9885.0	7106.0	8866.0	10393.0	8298.0	11388.0	9949.0	10207.0	0.881033818539104	0.0102140381372391	0.82677780274603	0.220429562975051	phenylacetyl-CoA ligase	HISTO_AL.Contig317.eannot.1525.final_new	near LTR block	I7I48_01118	ACKS23_02818	ACKS0A_09048						1.0	-0.0113040652129985	-0.19306835442722	-0.043505658124646	0.138258631089576
ucsf_hc.01_1.G217B.00287	ucsf_hc.01_1.G217B.00287	YPS3	575719.0	536867.0	599462.0	597583.0	568423.0	436211.0	660214.0	772934.0	599472.0	743761.0	633310.0	673145.0	0.0347976584876811	0.0819397177139109	0.688179883011251	0.39392849294966	yeast-phase specific protein yps-3	HISTO_AL.Contig317.eannot.1560.final_new	near LTR block	I7I48_01120	ACKS23_02820	ACKS0A_09050	Ryp1_ChIP	Ryp2_ChIP		Ryp4_ChIP		1.0	0.170626023149946	0.1383020373527	0.077094674276081	0.109418660073327
ucsf_hc.01_1.G217B.00288	ucsf_hc.01_1.G217B.00288		173.0	69.0	61.0	47.0	99.0	59.0	0.0	107.0	53.0	166.0	90.0	210.0	0.0119621118492871	0.526511199593552	0.569657624877111	0.162293408567344	hypothetical protein		near LTR block	I7I48_01119	ACKS23_02819	ACKS0A_09049						1.0	-3.16287535812159	0.512719344290047	0.913289332997347	-2.76230536941429
ucsf_hc.01_1.G217B.00289	ucsf_hc.01_1.G217B.00289		201.0	145.0	183.0	239.0	228.0	169.0	203.0	236.0	186.0	159.0	162.0	161.0	0.000520715771519265	0.111194048408736	0.00272758188047432	0.630221347892088	hypothetical protein		transposon	I7I48_01117	ACKS23_02817	ACKS0A_09047						1.0	0.56044230917396	-0.221253592269815	-0.665926772561156	0.115769128882619
ucsf_hc.01_1.G217B.00290	ucsf_hc.01_1.G217B.00290		87.0	91.0	126.0	59.0	90.0	32.0	96.0	158.0	137.0	54.0	53.0	47.0	1.60823225148663e-05	0.00436078313774026	0.490006542260318	0.573339305338339	hypothetical protein		transposon	I7I48_01116	ACKS23_02816	ACKS0A_09046						1.0	1.49863684917906	0.836939347058952	-0.447230584012793	0.214466918107312
ucsf_hc.01_1.G217B.00292	ucsf_hc.01_1.G217B.00292		36.0	33.0	65.0	70.0	82.0	54.0	40.0	61.0	67.0	96.0	58.0	70.0	0.372674219397565	0.043202617790971	0.821459399274952	0.715566674098972	repeat set, removed	HISTO_AL.Contig317.Fgenesh_Aspergillus.105.final_new	in LTR block	I7I48_01114	ACKS23_02814	ACKS0A_09044						1.0	-0.244605894767252	-0.611506805606454	-0.162236530067378	0.204664380771824
ucsf_hc.01_1.G217B.00293	ucsf_hc.01_1.G217B.00293		29.0	13.0	39.0	63.0	71.0	28.0	19.0	36.0	13.0	69.0	64.0	56.0	0.00162414327226893	0.0121089762173472	0.98615980113278	0.650465808634504	hypothetical protein		transposon	I7I48_01111	ACKS23_02811	ACKS0A_09041						1.0	-1.35801234448469	-1.0155357822594	-0.0139341040291803	-0.356410666254474
ucsf_hc.01_1.G217B.00294	ucsf_hc.01_1.G217B.00294		37.0	32.0	65.0	99.0	102.0	41.0	32.0	107.0	49.0	86.0	52.0	116.0	0.396751005020035	0.0606164537590014	0.824806171859746	0.76343665454665	hypothetical protein		in LTR block	I7I48_01110	ACKS23_02810	ACKS0A_09040						1.0	-0.333269066646858	-0.809464402172995	-0.223240173651147	0.25295516187499
ucsf_hc.01_1.G217B.00296	ucsf_hc.01_1.G217B.00296		19.0	16.0	11.0	30.0	23.0	20.0	12.0	22.0	15.0	31.0	35.0	15.0	0.263741865497728	0.141108901903337	0.853702759808658	0.96809360823369	hypothetical protein		in LTR block	I7I48_01108	ACKS23_02808	ACKS0A_09038						1.0	-0.464649172005146	-0.627020946381552	-0.199282643365968	-0.0369108689895615
ucsf_hc.01_1.G217B.00297	ucsf_hc.01_1.G217B.00297		13.0	9.0	9.0	13.0	13.0	6.0	19.0	23.0	7.0	28.0	17.0	13.0	0.801006843724948	0.97984307330209	0.620180544367101	0.63919585237507	hypothetical protein		near LTR block	I7I48_01107	ACKS23_02807	ACKS0A_09037						1.0	-0.116216021039577	0.0150344272681939	0.529696091990352	0.398445643682581
ucsf_hc.01_1.G217B.00298	ucsf_hc.01_1.G217B.00298		6282.0	6667.0	7259.0	7171.0	6865.0	4250.0	7192.0	6988.0	6809.0	7635.0	6992.0	7487.0	0.124105374921196	0.00653187857511226	0.914157146110243	0.551409006606565	DNA replication licensing factor mcm7	HISTO_AL.Contig320.eannot.1080.final_new	near LTR block	I7I48_01106	ACKS23_02806	ACKS0A_09036						1.0	0.113759446523659	0.213308887573401	0.0254429741393931	-0.0741064669103491
ucsf_hc.01_1.G217B.00299	ucsf_hc.01_1.G217B.00299	PAS1	2477.0	2789.0	2657.0	3874.0	4026.0	2349.0	2730.0	2649.0	2796.0	4424.0	3930.0	4201.0	5.76675321047758e-05	0.0018091980067793	0.859561575946027	0.560603525663416	peroxin 1	HISTO_AL.Contig320.Fgenesh_Aspergillus.34.final_new	near LTR block	I7I48_01105	ACKS23_02805	ACKS0A_09035						1.0	-0.430826304359525	-0.301208698310543	0.043549207420102	-0.0860683986288802
ucsf_hc.01_1.G217B.00300	ucsf_hc.01_1.G217B.00300		118.0	140.0	138.0	96.0	92.0	52.0	124.0	152.0	157.0	89.0	64.0	102.0	7.10273127052206e-05	0.000756411117798744	0.734130471866243	0.972579684205885	hypothetical protein	HISTO_AL.Contig320.Fgenesh_histo.4.final_new	near LTR block	I7I48_01104	ACKS23_02804	ACKS0A_09034						1.0	0.955860994921393	0.777814516845145	-0.190498892376451	-0.0124524143002027
ucsf_hc.01_1.G217B.00301	ucsf_hc.01_1.G217B.00301		249.0	241.0	300.0	111.0	157.0	105.0	289.0	323.0	236.0	121.0	143.0	136.0	2.08358821067407e-07	1.24385683321509e-06	0.739038089209199	0.901933130421722	hypothetical protein		near LTR block	I7I48_01103	ACKS23_02803	ACKS0A_09033						1.0	1.27230659595724	1.14728459432499	-0.157804175608464	-0.0327821739762113
ucsf_hc.01_1.G217B.00302	ucsf_hc.01_1.G217B.00302	DAP3	3394.0	3611.0	3220.0	3759.0	3945.0	2544.0	3603.0	3704.0	3263.0	4505.0	4343.0	4349.0	0.0676865940061727	0.467503848469545	0.49471590972617	0.488366654197089	mitochondrial ribosomal protein DAP3	HISTO_AL.Contig320.eannot.1084.final_new	near LTR block	I7I48_01102	ACKS23_02802	ACKS0A_09032						1.0	-0.134355551252101	0.0538505394886899	0.103915462205467	-0.0842906285353235
ucsf_hc.01_1.G217B.00303	ucsf_hc.01_1.G217B.00303	RRS1	3295.0	3130.0	3366.0	3434.0	3435.0	2425.0	3411.0	4148.0	3165.0	3938.0	3307.0	3497.0	0.00552068846231354	0.0432291823706308	0.66303222635062	0.938502355521129	ribosome biogenesis protein (Rrs1)	HISTO_AL.Contig320.eannot.1089.final_new	near LTR block	I7I48_01101	ACKS23_02801	ACKS0A_09031						1.0	0.179817047148129	0.126154378293421	-0.0628646788530061	-0.00920200999829834
ucsf_hc.01_1.G217B.00304	ucsf_hc.01_1.G217B.00304	BEM2	4276.0	4023.0	4426.0	6701.0	6597.0	4165.0	4643.0	4039.0	4208.0	7029.0	6343.0	6514.0	2.38649093742736e-05	8.33304533376202e-05	0.747053376202281	0.384169571977085	rho GTPase activator	HISTO_AL.Contig320.fgenesh_plus.5.final_new	near LTR block	I7I48_01100	ACKS23_02800	ACKS0A_09030	Ryp1_ChIP		Ryp3_ChIP			1.0	-0.438415189686949	-0.391356851815716	-0.0671366381451337	-0.114194976016367
ucsf_hc.01_1.G217B.00305	ucsf_hc.01_1.G217B.00305	BET2	2931.0	2855.0	2992.0	2899.0	2924.0	1913.0	3183.0	3487.0	2815.0	3085.0	3199.0	3377.0	0.0233735354709137	0.00148477335711132	0.734130471866243	0.850261614804262	rab geranylgeranyltransferase	HISTO_AL.Contig320.Fgenesh_histo.15.final_new	near LTR block	I7I48_01099	ACKS23_02799	ACKS0A_09029	Ryp1_ChIP		Ryp3_ChIP			1.0	0.157168243529979	0.240641423697734	0.0584378136005261	-0.0250353665672289
ucsf_hc.01_1.G217B.00306	ucsf_hc.01_1.G217B.00306		1272.0	1393.0	1460.0	1921.0	1870.0	1253.0	1659.0	1543.0	1592.0	2176.0	1774.0	2312.0	0.0375075566798358	0.0170406424453317	0.876282392374295	0.607891231205339	hypothetical protein	HISTO_AL.Contig320.Fgenesh_Aspergillus.50.final_new	near LTR block	I7I48_01098	ACKS23_02798	ACKS0A_09028						1.0	-0.192932828355969	-0.234775150590393	0.0416006803668578	0.0834430026012827
ucsf_hc.01_1.G217B.00307	ucsf_hc.01_1.G217B.00307		16.0	13.0	21.0	11.0	12.0	13.0	18.0	21.0	12.0	13.0	15.0	9.0	0.107058624108342	0.197546356794531	0.837016969026089	0.881850270242507	hypothetical protein		near LTR block	I7I48_01097	ACKS23_02797	ACKS0A_09027						1.0	0.644357095627361	0.515651181718225	-0.237166320728617	-0.108460406819481
ucsf_hc.01_1.G217B.00308	ucsf_hc.01_1.G217B.00308		2304.0	2417.0	2440.0	2712.0	2758.0	1653.0	2696.0	2572.0	2378.0	2901.0	2769.0	2801.0	0.600701443100535	0.303892390006136	0.988298016790898	0.772844827501043	DNA mismatch repair protein msh3	HISTO_AL.Contig320.fgenesh_plus.11.final_new	near LTR block	I7I48_01096	ACKS23_02796	ACKS0A_09026						1.0	0.0380677055158154	0.074460797908066	-0.00263455050273098	-0.0390276428949816
ucsf_hc.01_1.G217B.00309	ucsf_hc.01_1.G217B.00309	RPS28	35557.0	33380.0	40011.0	26577.0	26921.0	19273.0	39974.0	52003.0	37686.0	33608.0	27399.0	28598.0	4.16248861083764e-08	2.10084172194922e-07	0.926044189548085	0.407581264936338	40S ribosomal protein S28	HISTO_AL.Contig320.eannot.1088.final_new	near LTR block	I7I48_01095	ACKS23_02795	ACKS0A_09025						1.0	0.711632613106792	0.625816074427231	0.0225924173717686	0.108408956051329
ucsf_hc.01_1.G217B.00310	ucsf_hc.01_1.G217B.00310	HIS1	3990.0	3910.0	4137.0	4291.0	4556.0	3079.0	4569.0	4913.0	4023.0	5195.0	4885.0	4860.0	0.506656369352911	0.240959072169597	0.663519294966518	0.780410862067293	ATP phosphoribosyltransferase	HISTO_AL.Contig320.fgenesh_plus.12.final_new	near LTR block	I7I48_01094	ACKS23_02794	ACKS0A_09024						1.0	0.0378475425322238	0.0661262480901286	0.0580205393744722	0.0297418338165674
ucsf_hc.01_1.G217B.00311	ucsf_hc.01_1.G217B.00311		2531.0	2334.0	3057.0	4380.0	4369.0	2837.0	3010.0	3257.0	2813.0	4514.0	4183.0	4843.0	3.24923691094746e-05	2.07088561451906e-06	0.864215495493479	0.574895133025763	hypothetical protein	HISTO_AL.Contig320.Fgenesh_histo.17.final_new	near LTR block	I7I48_01093	ACKS23_02793	ACKS0A_09023						1.0	-0.388717996550072	-0.496299464114608	-0.0363901989362665	0.0711912686282696
ucsf_hc.01_1.G217B.00312	ucsf_hc.01_1.G217B.00312		382.0	318.0	419.0	369.0	398.0	235.0	480.0	555.0	450.0	502.0	450.0	436.0	0.00563115432963827	0.0541307315011788	0.276611379862438	0.075936512445969	hypothetical protein	HISTO_AL.Contig320-snap.10.final_new	near LTR block	I7I48_01092	ACKS23_02792	ACKS0A_09022						1.0	0.283595527841909	0.21239977550549	0.207189768593911	0.27838552093033
ucsf_hc.01_1.G217B.00313	ucsf_hc.01_1.G217B.00313	ULP1	3967.0	3913.0	4540.0	4276.0	4042.0	2775.0	4248.0	4579.0	3999.0	4283.0	4125.0	4366.0	0.00332920124620908	0.00130106824028921	0.690356489529971	0.390387203560222	Ulp1 protease	HISTO_AL.Contig320.Fgenesh_Neurospora.13.final_new	near LTR block	I7I48_01091	ACKS23_02791	ACKS0A_09021						1.0	0.191879748855516	0.217466758331444	-0.0585933002083321	-0.0841803096842595
ucsf_hc.01_1.G217B.00314	ucsf_hc.01_1.G217B.00314		4843.0	4626.0	4982.0	8813.0	7953.0	5581.0	5093.0	4457.0	4596.0	9299.0	8334.0	9722.0	4.70330665185371e-08	2.03527687383635e-06	0.919068418399313	0.222209489742091	rho guanyl nucleotide exchange factor	HISTO_AL.Contig320.Fgenesh_Aspergillus.59.final_new	near LTR block	I7I48_01090	ACKS23_02790	ACKS0A_09020						1.0	-0.762412874294006	-0.570352310345888	0.0283290324635841	-0.163731531484534
ucsf_hc.01_1.G217B.00315	ucsf_hc.01_1.G217B.00315		282.0	237.0	262.0	1133.0	1034.0	613.0	236.0	220.0	262.0	1154.0	1100.0	1208.0	1.81725262918932e-11	1.98945049162865e-10	0.813249328168428	0.30757142635261	hypothetical protein	HISTO_AL.Contig320.eannot.1093.final_new	near LTR block	I7I48_01089	ACKS23_02789	ACKS0A_09019						1.0	-2.09260290544025	-1.76558529740386	0.0629240349444231	-0.26409357309196
ucsf_hc.01_1.G217B.00316	ucsf_hc.01_1.G217B.00316		7.0	9.0	9.0	4.0	12.0	2.0	17.0	11.0	3.0	21.0	15.0	15.0	0.161711771613655	0.263185978599437	0.18146600766998	0.94146134647253	hypothetical protein		near LTR block	I7I48_01088	ACKS23_02788	ACKS0A_09018						1.0	-0.749091181141118	0.733330438392908	1.39581588889345	-0.0866057306405754
ucsf_hc.01_1.G217B.00317	ucsf_hc.01_1.G217B.00317		38.0	30.0	59.0	136.0	118.0	97.0	49.0	61.0	51.0	183.0	129.0	190.0	3.41497484412108e-06	1.50771615979943e-05	0.537769962752645	0.622297667273126	hypothetical protein		near LTR block	I7I48_01087	ACKS23_02787	ACKS0A_09017						1.0	-1.43388968149269	-1.44214235786688	0.238482543220206	0.246735219594401
ucsf_hc.01_1.G217B.00318	ucsf_hc.01_1.G217B.00318		4201.0	4091.0	3942.0	4970.0	5214.0	3275.0	4250.0	4273.0	4048.0	5725.0	5123.0	5384.0	0.0118582285943405	0.26865186131769	0.960344418321872	0.404594609909367	telomerase reverse transcriptase	HISTO_AL.Contig320.Fgenesh_histo.30.final_new	near LTR block	I7I48_01086	ACKS23_02786	ACKS0A_09016						1.0	-0.179676060340462	-0.0756296193572421	0.0116293672542289	-0.0924170737289911
ucsf_hc.01_1.G217B.00319	ucsf_hc.01_1.G217B.00319		5166.0	5336.0	5084.0	5498.0	5465.0	3968.0	5477.0	5337.0	5163.0	6848.0	5313.0	6131.0	0.991935669747016	0.155515817764569	0.959570305360889	0.450165743347372	TBC1 domain family member 14	HISTO_AL.Contig320.Fgenesh_Aspergillus.71.final_new	near LTR block	I7I48_01084	ACKS23_02784	ACKS0A_09014						1.0	0.000839038029587513	0.110069835691844	0.0133632875067322	-0.0958675101555242
ucsf_hc.01_1.G217B.00321	ucsf_hc.01_1.G217B.00321		25.0	26.0	50.0	37.0	43.0	19.0	50.0	80.0	71.0	56.0	34.0	53.0	0.0212633283624544	0.908292645786338	0.758673229077752	0.0688151573745576	hypothetical protein		transposon	I7I48_01083	ACKS23_02783	ACKS0A_09013						1.0	0.671054347618073	0.0450649021722362	0.260072852940038	0.886062298385875
ucsf_hc.01_1.G217B.00322	ucsf_hc.01_1.G217B.00322		26.0	14.0	13.0	40.0	67.0	35.0	15.0	19.0	15.0	48.0	56.0	51.0	0.000392708831516456	0.00063582208405519	0.888954882789517	0.833582797922845	hypothetical protein	HISTO_AL.Contig320.Fgenesh_Neurospora.54.final_new	transposon	I7I48_01082	ACKS23_02782	ACKS0A_09012						1.0	-1.44068736176322	-1.38290930628642	-0.114667963258392	-0.172446018735191
ucsf_hc.01_1.G217B.00325	ucsf_hc.01_1.G217B.00325		23.0	10.0	17.0	58.0	46.0	28.0	3.0	7.0	4.0	20.0	12.0	20.0	0.00378878495362557	0.000650842558222159	0.0034049930482747	0.0248731922581296	hypothetical protein	HISTO_AL.Contig320.Fgenesh_Aspergillus.41.final_new	in LTR block	I7I48_02736	ACKS23_11973	ACKS0A_09009						1.0	-1.6348191508475	-1.37408929269695	-1.59489590005413	-1.85562575820468
ucsf_hc.01_1.G217B.00326	ucsf_hc.01_1.G217B.00326		11.0	10.0	20.0	3.0	9.0	2.0	8.0	17.0	4.0	5.0	0.0	3.0	0.0124641279858363	0.0246649553441805	0.490587686507181	0.467466164491486	hypothetical protein		in LTR block	I7I48_02735	ACKS23_11972	ACKS0A_09008						1.0	2.23311541842263	1.64005382417091	-1.33027421087888	-0.737212616627166
ucsf_hc.01_1.G217B.00327	ucsf_hc.01_1.G217B.00327		0.0	0.0	0.0	8.0	18.0	12.0	0.0	0.0	0.0	10.0	1.0	11.0	0.000698707246285025	1.27226410564454e-05	0.238876441929005	0.946083663222055	hypothetical protein		in LTR block	I7I48_02734	ACKS23_11971	ACKS0A_09007						1.0	-3.34430431859047	-4.58312521944021	-1.37055757886293	-0.131736678013199
ucsf_hc.01_1.G217B.00328	ucsf_hc.01_1.G217B.00328		91.0	90.0	140.0	451.0	491.0	310.0	102.0	152.0	120.0	456.0	404.0	303.0	4.29618176341607e-07	1.78976515171462e-08	0.100471364367787	0.838385826845207	hypothetical protein		transposon	I7I48_02733	ACKS23_11970	ACKS0A_09006						1.0	-1.44132862955457	-1.92511418686899	-0.388132240563236	0.095653316751183
ucsf_hc.01_1.G217B.00329	ucsf_hc.01_1.G217B.00329		0.0	4.0	3.0	15.0	9.0	15.0	5.0	6.0	3.0	13.0	14.0	12.0	0.0487388505104964	0.00143625870857196	0.896332520346612	0.359887768297723	hypothetical protein		transposon	I7I48_02732	ACKS23_11969	ACKS0A_09005						1.0	-1.22695864717043	-2.63608587827134	-0.202266469605104	1.2068607614958
ucsf_hc.01_1.G217B.00330	ucsf_hc.01_1.G217B.00330		2.0	5.0	13.0	9.0	6.0	6.0	8.0	20.0	15.0	6.0	5.0	4.0	0.0117271304472783	0.641940682091289	0.625715246424349	0.21447435839247	hypothetical protein		in LTR block	I7I48_02731	ACKS23_11968	ACKS0A_09004						1.0	1.54823087043249	-0.305140715204937	-0.708782853485945	1.14458873215148
ucsf_hc.01_1.G217B.00331	ucsf_hc.01_1.G217B.00331		34.0	22.0	31.0	36.0	28.0	9.0	32.0	51.0	20.0	30.0	28.0	23.0	0.219951903808015	0.333309844882327	0.98923599825912	0.941183715107787	hypothetical protein		in LTR block	I7I48_02730	ACKS23_11967	ACKS0A_09003						1.0	0.463848069057597	0.395452781500723	-0.013768460226475	0.054626827330399
ucsf_hc.01_1.G217B.00332	ucsf_hc.01_1.G217B.00332	ATP11	3615.0	3410.0	3839.0	2973.0	3050.0	2041.0	3880.0	4408.0	3589.0	3486.0	2998.0	3322.0	6.50555612119553e-08	4.10596436059477e-08	0.926044189548085	0.948896899158073	F1 ATPase assembly protein	HISTO_AL.Contig320.eannot.1101.final_new	in LTR block	I7I48_02729	ACKS23_11966	ACKS0A_09002						1.0	0.461811516640963	0.48403078141741	0.0155324174762237	-0.00668684730022306
ucsf_hc.01_1.G217B.00333	ucsf_hc.01_1.G217B.00333		3084.0	2733.0	3061.0	3792.0	3602.0	2754.0	3160.0	3361.0	2799.0	4288.0	3615.0	3815.0	0.0325941499719934	0.0287846251995803	0.654581461282925	0.567437509481572	BEM46 family protein	HISTO_AL.Contig320.fgenesh_plus.17.final_new	in LTR block	I7I48_02728	ACKS23_11965	ACKS0A_09001						1.0	-0.142784087832061	-0.147939518528688	-0.0687045548983543	-0.0635491242017263
ucsf_hc.01_1.G217B.00334	ucsf_hc.01_1.G217B.00334	PRE3	6473.0	6123.0	6914.0	4613.0	5204.0	3413.0	7161.0	8550.0	6492.0	5532.0	5500.0	5586.0	6.3208694059674e-08	4.29335923861586e-08	0.700362390188679	0.709862180227055	proteasome component	HISTO_AL.Contig320.Fgenesh_histo.1.final_new	in LTR block	I7I48_02727	ACKS23_11964	ACKS0A_09000						1.0	0.595616180627043	0.61297028605294	0.0640376521175945	0.0466835466916971
ucsf_hc.01_1.G217B.00335	ucsf_hc.01_1.G217B.00335		31.0	21.0	39.0	63.0	86.0	57.0	29.0	61.0	41.0	81.0	81.0	59.0	0.0415836916861542	0.00148925910539403	0.808636531967247	0.527182246130316	hypothetical protein	HISTO_AL.Contig320.Fgenesh_histo.16.final_new	in LTR block	I7I48_02726	ACKS23_11963	ACKS0A_08999						1.0	-0.597326713677406	-1.13269523386884	-0.16779018646225	0.36757833372918
ucsf_hc.01_1.G217B.00336	ucsf_hc.01_1.G217B.00336		9.0	14.0	20.0	40.0	32.0	21.0	22.0	31.0	17.0	44.0	27.0	41.0	0.134274788264527	0.00677473497837263	0.989947337641694	0.349949314000914	hypothetical protein		in LTR block	I7I48_02725	ACKS23_11962	ACKS0A_08998						1.0	-0.484949839045255	-1.08079322763246	-0.0093856717375305	0.586457716849679
ucsf_hc.01_1.G217B.00337	ucsf_hc.01_1.G217B.00337	PHO85	2697.0	2694.0	2876.0	3142.0	2948.0	2146.0	2844.0	2867.0	2665.0	3415.0	3218.0	3144.0	0.578554565670367	0.366811991536414	0.919068418399313	0.256791155132834	pho85 cyclin	HISTO_AL.Contig320.eannot.1105.final_new	in LTR block	I7I48_02724	ACKS23_11961	ACKS0A_08997						1.0	-0.0355141595321067	0.0573714645645715	-0.020476956541593	-0.113362580638271
ucsf_hc.01_1.G217B.00338	ucsf_hc.01_1.G217B.00338		32.0	39.0	44.0	21.0	32.0	24.0	47.0	51.0	41.0	20.0	23.0	21.0	0.000178031541337461	0.0300163981901984	0.435276857653405	0.760052711983745	no significant blast hit	HISTO_AL.Contig320.Fgenesh_histo.23.final_new	in LTR block	I7I48_02723	ACKS23_11960	ACKS0A_08996						1.0	1.29271655623881	0.643073163878611	-0.505551405677503	0.144091986682696
ucsf_hc.01_1.G217B.00339	ucsf_hc.01_1.G217B.00339		9.0	9.0	27.0	13.0	22.0	12.0	8.0	31.0	0.0	30.0	21.0	13.0	0.071242487815954	0.863382720339761	0.958937847246419	0.36918507915155	hypothetical protein		in LTR block	I7I48_02722	ACKS23_11959	ACKS0A_08995						1.0	-1.73269496971927	-0.15062264288919	0.13051810776548	-1.4515542190646
ucsf_hc.01_1.G217B.00340	ucsf_hc.01_1.G217B.00340		14.0	9.0	16.0	52.0	70.0	40.0	17.0	18.0	20.0	55.0	26.0	43.0	0.0111413239931738	2.49940766087544e-05	0.144279199193226	0.61517328865861	hypothetical protein		in LTR block	I7I48_10080	ACKS23_03878	ACKS0A_10106						1.0	-0.925257553905495	-1.97828581487677	-0.683589774966663	0.369438486004606
ucsf_hc.01_1.G217B.00341	ucsf_hc.01_1.G217B.00341		103.0	115.0	174.0	117.0	106.0	86.0	170.0	177.0	142.0	131.0	130.0	108.0	0.00238521613758859	0.0624477452447454	0.979776227636101	0.473251266619931	hypothetical protein		transposon	I7I48_10078	ACKS23_03876	ACKS0A_10104						1.0	0.595587713543108	0.369946800034598	-0.0143824769163876	0.211258436592123
ucsf_hc.01_1.G217B.00342	ucsf_hc.01_1.G217B.00342		7.0	10.0	22.0	27.0	16.0	11.0	19.0	13.0	6.0	20.0	34.0	9.0	0.447841512679194	0.405125129922358	0.908464511191855	0.902875376984384	hypothetical protein		in LTR block	I7I48_03181	ACKS23_04433	ACKS0A_03222						1.0	-0.443421733272161	-0.491987761060726	-0.196224060154764	-0.147658032366198
ucsf_hc.01_1.G217B.00343	ucsf_hc.01_1.G217B.00343		116.0	115.0	140.0	5.0	9.0	7.0	108.0	122.0	99.0	8.0	9.0	9.0	1.35859709801326e-09	9.20096003406569e-10	0.966524099733517	0.218121335941074	hypothetical protein		in LTR block	I7I48_00058	ACKS23_01725	ACKS0A_08234						1.0	3.77762100027573	4.14633688838929	0.0640620506902845	-0.304653837423279
ucsf_hc.01_1.G217B.00344	ucsf_hc.01_1.G217B.00344		11.0	25.0	26.0	26.0	28.0	23.0	34.0	48.0	26.0	36.0	28.0	43.0	0.557103314727028	0.382241088330909	0.84383162376133	0.215888536373541	hypothetical protein		in LTR block	I7I48_11235	ACKS23_10826	ACKS0A_11260						1.0	0.190872813428133	-0.338488584655009	0.18761590524619	0.716977303329332
ucsf_hc.01_1.G217B.00345	ucsf_hc.01_1.G217B.00345		15.0	24.0	22.0	22.0	21.0	4.0	41.0	29.0	14.0	23.0	34.0	14.0	0.394933845274417	0.299018082783994	0.775872579696026	0.805142596416703	histone H3	HISTO_AQ.Contig96.Fgenesh_histo.1.final_new	in LTR block	I7I48_11234	ACKS23_10825	ACKS0A_11259						1.0	0.41182462242602	0.588902260096708	0.412955628862322	0.235877991191634
ucsf_hc.01_1.G217B.00346	ucsf_hc.01_1.G217B.00346		15.0	35.0	57.0	40.0	37.0	16.0	25.0	51.0	28.0	50.0	45.0	37.0	0.628672230858581	0.807829267326949	0.814501222151326	0.952834638480097	hypothetical protein		in LTR block	I7I48_11233	ACKS23_10824	ACKS0A_11258						1.0	-0.197418336014687	0.113564572297162	0.262388076712119	-0.0485948315997308
ucsf_hc.01_1.G217B.00347	ucsf_hc.01_1.G217B.00347		35.0	34.0	39.0	66.0	67.0	37.0	49.0	42.0	51.0	87.0	79.0	72.0	0.0110396069879444	0.0201590943716152	0.638826776608567	0.56879106078344	hypothetical protein		in LTR block	I7I48_11232	ACKS23_10823	ACKS0A_11257						1.0	-0.564938491259782	-0.585808251083061	0.220596830537991	0.241466590361271
ucsf_hc.01_1.G217B.00348	ucsf_hc.01_1.G217B.00348		2.0	7.0	8.0	21.0	26.0	11.0	9.0	10.0	3.0	19.0	42.0	26.0	0.00339044678341064	0.00681661368125838	0.843522789659283	0.847961678392275	hypothetical protein		in LTR block	I7I48_11231	ACKS23_10822	ACKS0A_11256						1.0	-1.75895501612929	-1.77907010518921	0.243158212061897	0.263273301121818
ucsf_hc.01_1.G217B.00349	ucsf_hc.01_1.G217B.00349		1.0	1.0	1.0	18.0	4.0	1.0	2.0	3.0	8.0	12.0	10.0	7.0	0.12840298366387	0.044662333882742	0.724510018690127	0.358413636449625	hypothetical protein		in LTR block	I7I48_11230	ACKS23_10821	ACKS0A_11255						1.0	-1.08115978785714	-1.80714830775554	0.604409542428489	1.33039806232689
ucsf_hc.01_1.G217B.00351	ucsf_hc.01_1.G217B.00351		13.0	14.0	20.0	18.0	39.0	12.0	17.0	16.0	6.0	25.0	49.0	22.0	0.0341159532072026	0.436602471688663	0.873866618230433	0.613619486767374	hypothetical protein		in LTR block	I7I48_11228	ACKS23_10819	ACKS0A_11253						1.0	-1.08008547973789	-0.393888211186908	0.204723890406361	-0.481473378144624
ucsf_hc.01_1.G217B.00352	ucsf_hc.01_1.G217B.00352		26.0	6.0	20.0	34.0	39.0	13.0	13.0	17.0	11.0	31.0	18.0	22.0	0.242617544037722	0.08877142963322	0.603542660759114	0.796775373828126	hypothetical protein		transposon	I7I48_11227	ACKS23_10818	ACKS0A_11252						1.0	-0.571051849028276	-0.80847417849298	-0.498607570567083	-0.26118524110238
ucsf_hc.01_1.G217B.00355	ucsf_hc.01_1.G217B.00355		63.0	51.0	86.0	75.0	112.0	73.0	64.0	102.0	84.0	97.0	66.0	103.0	0.708355296884924	0.21649442497575	0.700362390188679	0.688795096493081	hypothetical protein		in LTR block	I7I48_11223	ACKS23_10814	ACKS0A_11248						1.0	0.0955044062682349	-0.323838383290844	-0.229816122931774	0.189526666627305
ucsf_hc.01_1.G217B.00356	ucsf_hc.01_1.G217B.00356		1050.0	877.0	1055.0	2729.0	2539.0	1937.0	891.0	1319.0	974.0	3506.0	2759.0	3137.0	1.06697459977638e-10	8.24502275537661e-10	0.602173231591368	0.815215939034851	hypothetical protein	HISTO_AS.Contig189.eannot.1025.final_new	in LTR block	I7I48_11222	ACKS23_10813	ACKS0A_11247						1.0	-1.38443195734658	-1.22667771863709	0.107750026615275	-0.0500042120942172
ucsf_hc.01_1.G217B.00358	ucsf_hc.01_1.G217B.00358		55.0	76.0	78.0	99.0	91.0	60.0	58.0	74.0	45.0	94.0	108.0	138.0	0.00332595167059555	0.36489984840761	0.778383297933813	0.366493864818852	hypothetical protein	HISTO_AS.Contig189.Fgenesh_histo.1.final_new	in LTR block	I7I48_11220	ACKS23_10811	ACKS0A_11245						1.0	-0.739911801396116	-0.214257327893418	0.155027863567115	-0.370626609935582
ucsf_hc.01_1.G217B.00360	ucsf_hc.01_1.G217B.00360		8863.0	8018.0	9202.0	7570.0	6963.0	5227.0	9186.0	12579.0	8958.0	8706.0	6880.0	7027.0	9.47503922800008e-07	4.40643885429629e-05	0.690356489529971	0.555427642161265	mitochondrial 37S ribosomal protein YmS-T	HISTO_AS.Contig189.eannot.1034.final_new	in LTR block	I7I48_11218	ACKS23_10809	ACKS0A_11243						1.0	0.620099542578036	0.447261754406475	-0.0845189778493882	0.088318810322173
ucsf_hc.01_1.G217B.00361	ucsf_hc.01_1.G217B.00361		73.0	77.0	112.0	119.0	134.0	92.0	125.0	169.0	128.0	223.0	214.0	211.0	0.00546149018695899	0.0583126031640517	0.00827621216231893	0.0439637145476131	cytochrome P450 monooxygenase	HISTO_AS.Contig189.Fgenesh_histo.3.final_new	in LTR block	I7I48_11217	ACKS23_10808	ACKS0A_11242						1.0	-0.436510969009392	-0.357833030266368	0.642005469812584	0.563327531069559
ucsf_hc.01_1.G217B.00362	ucsf_hc.01_1.G217B.00362		58.0	49.0	42.0	58.0	53.0	23.0	53.0	72.0	65.0	26.0	56.0	39.0	0.00714650346623115	0.496379363226258	0.531285869202082	0.678809933157814	hypothetical protein		in LTR block	I7I48_11216	ACKS23_10807	ACKS0A_11241						1.0	0.908755596722741	0.225978065989203	-0.461712378172147	0.221065152561391
ucsf_hc.01_1.G217B.00363	ucsf_hc.01_1.G217B.00363		457.0	450.0	483.0	817.0	819.0	566.0	534.0	511.0	425.0	954.0	804.0	770.0	1.73470955052229e-06	2.06221606746271e-06	0.734704282545607	0.753098087737186	hypothetical protein	HISTO_AS.Contig189.Fgenesh_histo.4.final_new	in LTR block	I7I48_11215	ACKS23_10806	ACKS0A_11240						1.0	-0.595434317356442	-0.60871316766253	-0.0703573746106656	-0.0570785243045773
ucsf_hc.01_1.G217B.00364	ucsf_hc.01_1.G217B.00364		263.0	253.0	221.0	475.0	504.0	352.0	282.0	318.0	301.0	695.0	615.0	676.0	2.80478117275305e-08	1.14371530449986e-06	0.0399526785745342	0.424599701000682	hypothetical protein	HISTO_AS.Contig189.Fgenesh_histo.5.final_new	in LTR block	I7I48_11214	ACKS23_10805	ACKS0A_11239						1.0	-0.954533885726531	-0.804533677761635	0.310634945462169	0.160634737497273
ucsf_hc.01_1.G217B.00365	ucsf_hc.01_1.G217B.00365		556.0	645.0	560.0	762.0	617.0	472.0	646.0	646.0	570.0	1049.0	834.0	904.0	0.000732838849220406	0.89330270281211	0.0466233124628166	0.81968172853022	hypothetical protein	HISTO_AS.Contig189-snap.3.final_new	in LTR block	I7I48_11213	ACKS23_10804	ACKS0A_11238						1.0	-0.393049800557509	-0.0162949919192386	0.327767238482146	-0.0489875701561244
ucsf_hc.01_1.G217B.00366	ucsf_hc.01_1.G217B.00366		20.0	16.0	20.0	12.0	37.0	16.0	23.0	17.0	18.0	26.0	37.0	28.0	0.267352140410098	0.983919844071981	0.739038089209199	0.907589826385218	hypothetical protein		in LTR block	I7I48_11212	ACKS23_10803	ACKS0A_11237						1.0	-0.441322149741574	-0.0101926604713622	0.334764656946262	-0.0963648323239499
ucsf_hc.01_1.G217B.00368	ucsf_hc.01_1.G217B.00368		10.0	24.0	19.0	15.0	15.0	10.0	27.0	17.0	9.0	27.0	20.0	28.0	0.320884730858042	0.432869030081682	0.496148507207529	0.849227051475861	hypothetical protein	HISTO_AS.Contig189.Fgenesh_histo.7.final_new	in LTR block	I7I48_11210	ACKS23_10801	ACKS0A_11235						1.0	-0.408824161951573	0.362831297787268	0.607237619890933	-0.164417839847908
ucsf_hc.01_1.G217B.00372	ucsf_hc.01_1.G217B.00372		767.0	648.0	736.0	322.0	432.0	266.0	735.0	931.0	680.0	482.0	407.0	491.0	8.24705424785782e-08	2.35066400413572e-08	0.514269866009632	0.951890539445652	hypothetical protein		transposon	I7I48_03146	ACKS23_12383	ACKS0A_03179						1.0	0.947776544213383	1.13771177995794	0.177938261427883	-0.0119969743166699
ucsf_hc.01_1.G217B.00373	ucsf_hc.01_1.G217B.00373		24.0	26.0	20.0	57.0	71.0	27.0	32.0	35.0	33.0	50.0	75.0	55.0	0.0391579984186697	0.00377739959305204	0.959364817876302	0.520054171033668	hypothetical protein		transposon	I7I48_03145	ACKS23_12382	ACKS0A_03178						1.0	-0.620226639083801	-1.04978254598099	-0.0465187301381632	0.383037176759028
ucsf_hc.01_1.G217B.00375	ucsf_hc.01_1.G217B.00375		40.0	36.0	46.0	7.0	17.0	14.0	31.0	37.0	27.0	16.0	12.0	10.0	0.000658953100290114	8.24477952750775e-05	0.903837261977578	0.305659749787653	hypothetical protein		in LTR block	I7I48_00061	ACKS23_01728	ACKS0A_04517						1.0	1.49117833120375	1.81133537983768	-0.169987071262057	-0.490144119895987
ucsf_hc.01_1.G217B.00378	ucsf_hc.01_1.G217B.00378		981.0	932.0	1309.0	798.0	843.0	516.0	1330.0	1498.0	1147.0	853.0	696.0	729.0	7.81411431964139e-09	5.30234979741454e-06	0.36827444945044	0.222220799051059	adenine phosphoribosyltransferase	HISTO_AZ.Contig47.Fgenesh_histo.31.final_new	in LTR block	I7I48_00064	ACKS23_01731	ACKS0A_01722						1.0	0.987910396341916	0.625030850400631	-0.185275865575337	0.177603680365949
ucsf_hc.01_1.G217B.00379	ucsf_hc.01_1.G217B.00379		2702.0	2616.0	2752.0	2127.0	2306.0	1526.0	2999.0	3027.0	2650.0	2707.0	2423.0	2578.0	5.06305827913047e-06	1.1517068173546e-07	0.354038166720614	0.789147503920731	NOL1/NOP2/sun domain-containing protein	HISTO_AZ.Contig47.eannot.1657.final_new	in LTR block	I7I48_00065	ACKS23_01732	ACKS0A_01723						1.0	0.357260032801077	0.492384306934651	0.105492716246027	-0.029631557887547
ucsf_hc.01_1.G217B.00381	ucsf_hc.01_1.G217B.00381		4271.0	4119.0	4225.0	3965.0	4419.0	2833.0	4650.0	5455.0	4102.0	4894.0	4391.0	4421.0	0.00129710439852789	0.00158747637379593	0.899796857516041	0.811988364407287	ADP-ribosylation factor	HISTO_AZ.Contig47.Fgenesh_histo.36.final_new	near LTR block	I7I48_00067	ACKS23_01734	ACKS0A_01725						1.0	0.231331557860204	0.226696317492868	0.0250941903853246	0.0297294307526608
ucsf_hc.01_1.G217B.00382	ucsf_hc.01_1.G217B.00382	GPI3	2772.0	2856.0	2877.0	3558.0	3783.0	2317.0	3090.0	3297.0	2922.0	3924.0	3829.0	3570.0	0.145728437371093	0.0731892721870736	0.892621473837478	0.983324196142624	phosphatidylinositol N-acetylglucosaminyltransferase GPI3	HISTO_AZ.Contig47.eannot.1660.final_new	near LTR block	I7I48_00068	ACKS23_01735	ACKS0A_01726						1.0	-0.0953866897161531	-0.119479956820587	-0.0271042746509487	-0.0030110075465144
ucsf_hc.01_1.G217B.00383	ucsf_hc.01_1.G217B.00383	DBP6	1966.0	2104.0	1963.0	2346.0	2694.0	1656.0	2052.0	2186.0	2001.0	2793.0	2777.0	2648.0	0.00920819823570931	0.242881773669767	0.873232093148465	0.521952486689393	ATP-dependent RNA helicase DBP6	HISTO_AZ.Contig47-snap.6.final_new	near LTR block	I7I48_00069	ACKS23_01736	ACKS0A_01727						1.0	-0.210586928830768	-0.0911937626701764	0.0358081182118024	-0.0835850479487892
ucsf_hc.01_1.G217B.00384	ucsf_hc.01_1.G217B.00384		2237.0	2300.0	2149.0	2274.0	2423.0	1538.0	2312.0	2237.0	2269.0	2486.0	2269.0	2422.0	0.145161630165491	0.0483307943804382	0.773623313822348	0.414528079287763	hypothetical protein	HISTO_AZ.Contig47.Fgenesh_histo.42.final_new	near LTR block	I7I48_00070	ACKS23_01737	ACKS0A_01728						1.0	0.113353437884258	0.158569928622263	-0.0587392156955717	-0.103955706433577
ucsf_hc.01_1.G217B.00385	ucsf_hc.01_1.G217B.00385		2117.0	2018.0	1872.0	2437.0	2259.0	1545.0	2176.0	1964.0	2046.0	2651.0	2249.0	2450.0	0.50288377310359	0.993043651705619	0.922025957491677	0.56103144737915	no significant blast hit	HISTO_AZ.Contig47.Fgenesh_histo.44.final_new	near LTR block	I7I48_00071	ACKS23_01738	ACKS0A_01729						1.0	-0.0613161298015701	0.000907188539795101	-0.0277188759176177	-0.0899421942589829
ucsf_hc.01_1.G217B.00386	ucsf_hc.01_1.G217B.00386		4635.0	4444.0	4853.0	4275.0	4200.0	2796.0	5083.0	5202.0	4993.0	4922.0	4067.0	4578.0	9.13110161465634e-06	9.56119627736794e-06	0.989027679692595	0.985531379064319	hypothetical protein	HISTO_AZ.Contig47.Fgenesh_histo.46.final_new	near LTR block	I7I48_00072	ACKS23_01739	ACKS0A_01730						1.0	0.363888864983408	0.363592966477639	0.00212796027865902	0.00242385878442786
ucsf_hc.01_1.G217B.00387	ucsf_hc.01_1.G217B.00387		172.0	216.0	209.0	214.0	190.0	146.0	219.0	227.0	225.0	272.0	155.0	243.0	0.204473240880807	0.35226667270235	0.986515559614688	0.907035623758582	hypothetical protein	HISTO_AZ.Contig47.Fgenesh_histo.138.final_new	near LTR block	I7I48_00073	ACKS23_01740	ACKS0A_01731						1.0	0.213967472857233	0.167906487381464	-0.0075127088517486	0.0385482766240206
ucsf_hc.01_1.G217B.00388	ucsf_hc.01_1.G217B.00388		4586.0	4659.0	4492.0	5972.0	5827.0	4131.0	4793.0	4397.0	4258.0	6421.0	5788.0	6323.0	0.00100154242514216	0.0339391580237679	0.798925234699994	0.164794976034042	long chain fatty acid oxidase	HISTO_AZ.Contig47.eannot.1591.final_new	near LTR block	I7I48_00074	ACKS23_01741	ACKS0A_01732						1.0	-0.274798990876129	-0.161891200139237	-0.0509968006856072	-0.1639045914225
ucsf_hc.01_1.G217B.00389	ucsf_hc.01_1.G217B.00389		5.0	6.0	9.0	13.0	17.0	18.0	5.0	5.0	3.0	30.0	13.0	27.0	0.00055374205452037	0.0266905657485711	0.831138379007818	0.492222813820823	hypothetical protein		near LTR block	I7I48_00075	ACKS23_01742	ACKS0A_01733						1.0	-2.06742298308859	-1.14039381860433	0.235845012763786	-0.691184151720469
ucsf_hc.01_1.G217B.00390	ucsf_hc.01_1.G217B.00390		527.0	568.0	589.0	687.0	730.0	528.0	695.0	664.0	591.0	928.0	755.0	865.0	0.0220712119298828	0.0899982033478901	0.493715822187496	0.625979853596093	hypothetical protein	HISTO_AZ.Contig47-snap.10.final_new	near LTR block	I7I48_00076	ACKS23_01743	ACKS0A_01734						1.0	-0.199249727817713	-0.154923290172789	0.120684435649077	0.0763579980041538
ucsf_hc.01_1.G217B.00391	ucsf_hc.01_1.G217B.00391	SUR2	1838.0	1700.0	1965.0	1852.0	1726.0	1240.0	1929.0	2000.0	1834.0	1955.0	1825.0	1925.0	0.00322106741601511	0.000823937019199792	0.916447386654907	0.542461250426046	sphingosine hydroxylase	HISTO_AZ.Contig47.Fgenesh_histo.141.final_new	near LTR block	I7I48_00077	ACKS23_01744	ACKS0A_01735						1.0	0.201545636748292	0.244748901513285	-0.0217244009047262	-0.0649276656697193
ucsf_hc.01_1.G217B.00392	ucsf_hc.01_1.G217B.00392		19.0	34.0	19.0	26.0	21.0	12.0	26.0	42.0	28.0	18.0	23.0	37.0	0.144975131540732	0.475632874684525	0.954374608037952	0.621339949689717	hypothetical protein		near LTR block	I7I48_00078	ACKS23_01745	ACKS0A_01736						1.0	0.531718994554237	0.295154192322695	0.0794960511538357	0.316060853385378
ucsf_hc.01_1.G217B.00393	ucsf_hc.01_1.G217B.00393		9.0	10.0	9.0	23.0	9.0	10.0	17.0	11.0	16.0	15.0	11.0	14.0	0.505844684587274	0.392822638255879	0.852795453321473	0.552590349217166	hypothetical protein		near LTR block	I7I48_00079	ACKS23_01746	ACKS0A_01737						1.0	0.288046447427373	-0.400160307774009	-0.231266042810303	0.45694071239108
ucsf_hc.01_1.G217B.00394	ucsf_hc.01_1.G217B.00394		29.0	37.0	38.0	22.0	31.0	14.0	49.0	58.0	35.0	17.0	25.0	28.0	0.000570720956866936	0.039239259981842	0.825595876686633	0.5176015973142	hypothetical protein		near LTR block	I7I48_00080	ACKS23_01747	ACKS0A_01738						1.0	1.21628753937775	0.696410547653393	-0.216750407899817	0.303126583824543
ucsf_hc.01_1.G217B.00395	ucsf_hc.01_1.G217B.00395		8836.0	8773.0	10958.0	10346.0	9291.0	7442.0	10070.0	12402.0	9176.0	11754.0	9366.0	10904.0	0.0621755775899041	0.195802711528715	0.874679511896928	0.945185499601814	TCTP family protein	HISTO_AZ.Contig47.eannot.1592.final_new	near LTR block	I7I48_00081	ACKS23_01748	ACKS0A_01739						1.0	0.16524838298931	0.112999307588282	-0.0402570359655545	0.0119920394354729
ucsf_hc.01_1.G217B.00396	ucsf_hc.01_1.G217B.00396		4949.0	4136.0	4271.0	4546.0	4644.0	3216.0	4094.0	3791.0	3779.0	4905.0	4516.0	4729.0	0.285039022542748	0.0738933043061946	0.709719578878663	0.0144214656102077	C6 transcription factor	HISTO_AZ.Contig47.Fgenesh_Aspergillus.2.final_new	near LTR block	I7I48_00082	ACKS23_01749	ACKS0A_01740						1.0	-0.091029149191038	0.154211290845121	-0.0784891273569279	-0.323729567393087
ucsf_hc.01_1.G217B.00397	ucsf_hc.01_1.G217B.00397	SEC65	1941.0	1910.0	2104.0	2197.0	2209.0	1606.0	2237.0	2455.0	2136.0	2809.0	2163.0	2419.0	0.223366065055038	0.595630289347232	0.918111541920774	0.562189371798509	signal recognition particle SEC65 subunit	HISTO_AZ.Contig47.eannot.1700.final_new	near LTR block	I7I48_00083	ACKS23_01750	ACKS0A_01741						1.0	0.0784951537504712	0.0359661718782807	0.0215580935442317	0.0640870754164222
ucsf_hc.01_1.G217B.00398	ucsf_hc.01_1.G217B.00398		4496.0	4322.0	4367.0	4023.0	4567.0	2851.0	4577.0	5175.0	4332.0	4749.0	4489.0	4482.0	0.00163952887412875	0.000367403025813983	0.989947337641694	0.728826722014124	mitochondrial cation transporter	HISTO_AZ.Contig47.eannot.1593.final_new	near LTR block	I7I48_00084	ACKS23_01751	ACKS0A_01742						1.0	0.222030078179978	0.264515567036734	0.00197819766495755	-0.0405072911917985
ucsf_hc.01_1.G217B.00400	ucsf_hc.01_1.G217B.00400		1385.0	1317.0	1433.0	1227.0	1306.0	819.0	1368.0	1699.0	1377.0	1540.0	1141.0	1332.0	0.000209704469366323	0.000156925221538636	0.968077899397699	0.821833864797597	hypothetical protein	HISTO_AZ.Contig47.Fgenesh_histo.152.final_new	near LTR block	I7I48_00086	ACKS23_01753	ACKS0A_01744						1.0	0.336515126999171	0.360474013974706	-0.00957400224569849	-0.0335328892212337
ucsf_hc.01_1.G217B.00401	ucsf_hc.01_1.G217B.00401		5896.0	5732.0	5949.0	6050.0	5573.0	4278.0	6211.0	5817.0	5604.0	7082.0	5554.0	6388.0	0.277576886782124	0.0184030337929643	0.931125382065048	0.305739042237265	protein kinase	HISTO_AZ.Contig47-snap.16.final_new	near LTR block	I7I48_00087	ACKS23_01754	ACKS0A_01745						1.0	0.0849666789940873	0.19161716011051	-0.0212575674908893	-0.127908048607312
ucsf_hc.01_1.G217B.00402	ucsf_hc.01_1.G217B.00402		40.0	30.0	45.0	51.0	59.0	40.0	46.0	61.0	63.0	77.0	62.0	67.0	0.638644139583508	0.186183586209647	0.737350247401144	0.286728104867974	hypothetical protein		near LTR block	I7I48_00088	ACKS23_01755	ACKS0A_01746						1.0	-0.104018440385667	-0.335596888258248	0.1892946052804	0.420873053152981
ucsf_hc.01_1.G217B.00403	ucsf_hc.01_1.G217B.00403		33.0	35.0	37.0	82.0	75.0	68.0	42.0	50.0	35.0	109.0	126.0	97.0	3.01959746568857e-05	0.000391675320697717	0.460832677487806	0.805084114056699	hypothetical protein	HISTO_AZ.Contig47.Fgenesh_Aspergillus.27.final_new	near LTR block	I7I48_00089	ACKS23_01756	ACKS0A_01747						1.0	-1.18211398255522	-1.02705536055179	0.28744673626072	0.132388114257285
ucsf_hc.01_1.G217B.00404	ucsf_hc.01_1.G217B.00404		4460.0	4498.0	4635.0	5696.0	5532.0	4019.0	4916.0	4757.0	4459.0	6374.0	5408.0	5683.0	0.0773839098367491	0.0742654809114747	0.58701173920929	0.473251266619931	hypothetical protein	HISTO_AZ.Contig47.Fgenesh_histo.180.final_new	near LTR block	I7I48_00090	ACKS23_01757	ACKS0A_01748						1.0	-0.114944603717043	-0.11636528842546	-0.0778289732055102	-0.0764082884970927
ucsf_hc.01_1.G217B.00405	ucsf_hc.01_1.G217B.00405	YSH1	6193.0	6066.0	6190.0	5923.0	6111.0	3904.0	6689.0	6407.0	6196.0	7100.0	6224.0	6735.0	0.0468230668781433	0.000373477119489298	0.639912609899498	0.544295387708795	endoribonuclease ysh1, cleavage and polyadenylation specifity factor	HISTO_AZ.Contig47.eannot.1675.final_new	near LTR block	I7I48_00091	ACKS23_01758	ACKS0A_01749						1.0	0.133662115983753	0.27250713330581	0.0713868655149819	-0.0674581518070756
ucsf_hc.01_1.G217B.00406	ucsf_hc.01_1.G217B.00406		9028.0	9916.0	10428.0	8162.0	7161.0	5187.0	9686.0	8211.0	8789.0	8793.0	7117.0	8669.0	0.00358608456063157	1.03845719549309e-05	0.979299819563338	0.0833115210636447	PHD finger domain-containing protein	HISTO_AZ.Contig47.eannot.1705.final_new	near LTR block	I7I48_00092	ACKS23_01759	ACKS0A_01750						1.0	0.311210876135807	0.573234571375007	-0.00763910747266738	-0.269662802711867
ucsf_hc.01_1.G217B.00407	ucsf_hc.01_1.G217B.00407		32.0	32.0	42.0	89.0	68.0	55.0	45.0	63.0	46.0	107.0	66.0	52.0	0.245326255853593	0.00372520291778802	0.715836604191697	0.437420563299706	hypothetical protein		near LTR block	I7I48_00093	ACKS23_01760	ACKS0A_01751						1.0	-0.310514305793925	-0.931797316266316	-0.224006246127899	0.397276764344493
ucsf_hc.01_1.G217B.00408	ucsf_hc.01_1.G217B.00408		11.0	7.0	13.0	38.0	34.0	19.0	9.0	32.0	10.0	26.0	22.0	32.0	0.129743058814354	0.00277616821243205	0.575268312578588	0.660435140978034	hypothetical protein	HISTO_AZ.Contig47.Fgenesh_histo.183.final_new	near LTR block	I7I48_00094	ACKS23_01761	ACKS0A_01752						1.0	-0.641761794408382	-1.47512509838031	-0.448227252816095	0.385136051155834
ucsf_hc.01_1.G217B.00409	ucsf_hc.01_1.G217B.00409		1381.0	1363.0	1517.0	456.0	438.0	305.0	1487.0	1567.0	1248.0	487.0	497.0	462.0	1.45733252144807e-13	1.21369689293594e-13	0.989996941801338	0.240606381001007	DUF2293 superfamily domain-containing protein	HISTO_AZ.Contig47.eannot.1676.final_new	near LTR block	I7I48_00095	ACKS23_01762	ACKS0A_01753						1.0	1.75767820012455	1.88284689358371	0.00292543199601081	-0.122243261463153
ucsf_hc.01_1.G217B.00410	ucsf_hc.01_1.G217B.00410		268.0	227.0	273.0	128.0	119.0	100.0	308.0	387.0	282.0	135.0	109.0	181.0	6.1932656266596e-08	1.56199957382775e-06	0.997962257742295	0.346217433228267	BTB/POZ domain-containing protein	HISTO_AZ.Contig47.Fgenesh_Aspergillus.61.final_new	near LTR block	I7I48_00096	ACKS23_01763	ACKS0A_01754						1.0	1.40748486406483	1.19794165631368	0.00105268718268481	0.210595894933835
ucsf_hc.01_1.G217B.00411	ucsf_hc.01_1.G217B.00411		519.0	544.0	533.0	1009.0	1140.0	685.0	637.0	629.0	538.0	1090.0	1011.0	1072.0	2.89790145200032e-07	3.84613637849219e-08	0.548327956053628	0.812509084829434	retinal pigment epithelial membrane family protein	HISTO_AZ.Contig47-snap.22.final_new	near LTR block	I7I48_00097	ACKS23_01764	ACKS0A_01755						1.0	-0.629575075640805	-0.768928165612764	-0.0976342785487851	0.0417188114231744
ucsf_hc.01_1.G217B.00412	ucsf_hc.01_1.G217B.00412		1155.0	1202.0	1226.0	1443.0	1593.0	1004.0	1412.0	1753.0	1222.0	1632.0	1550.0	1586.0	0.463901006485729	0.148242941076476	0.922206608275485	0.233648592918823	GNAT family acetyltransferase	HISTO_AZ.Contig47.Fgenesh_Aspergillus.63.final_new	near LTR block	I7I48_00098	ACKS23_01765	ACKS0A_01756						1.0	0.056348664738886	-0.115748441064244	-0.0233477108801718	0.148749394922958
ucsf_hc.01_1.G217B.00413	ucsf_hc.01_1.G217B.00413		9.0	6.0	4.0	6.0	12.0	3.0	4.0	11.0	5.0	9.0	10.0	19.0	0.191995818773775	0.96260442979708	0.642957904746677	0.934909858919722	hypothetical protein		near LTR block	I7I48_00099	ACKS23_01766	ACKS0A_01757						1.0	-0.714260873397228	-0.0314679518072056	0.587978054635726	-0.0948148669542963
ucsf_hc.01_1.G217B.00414	ucsf_hc.01_1.G217B.00414		66.0	73.0	98.0	169.0	161.0	107.0	112.0	134.0	101.0	172.0	213.0	172.0	0.00720238707255087	0.00027973191622422	0.880242394876394	0.187651732999724	hypothetical protein		near LTR block	I7I48_00100	ACKS23_01767	ACKS0A_01758						1.0	-0.483073540372018	-0.836484790413307	0.0714151197752289	0.424826369816518
ucsf_hc.01_1.G217B.00415	ucsf_hc.01_1.G217B.00415		182.0	188.0	208.0	497.0	456.0	353.0	217.0	226.0	191.0	508.0	424.0	520.0	3.78075109852646e-08	1.60804658482333e-08	0.577485474554055	0.998069383056511	endoglucanase	HISTO_AZ.Contig47.genewise.149.final_new	near LTR block	I7I48_00101	ACKS23_01768	ACKS0A_01759						1.0	-1.00488896818368	-1.11951170605742	-0.115545373450296	-0.00092263557655814
ucsf_hc.01_1.G217B.00416	ucsf_hc.01_1.G217B.00416	PUS7	2448.0	2770.0	2489.0	2996.0	2845.0	1960.0	2974.0	2866.0	2576.0	3456.0	2879.0	3062.0	0.706391560910752	0.646465641998423	0.992109473868573	0.974944957690081	pseudouridine synthase	HISTO_AZ.Contig47-snap.25.final_new	near LTR block	I7I48_00102	ACKS23_01769	ACKS0A_01760	Ryp1_ChIP	Ryp2_ChIP	Ryp3_ChIP			1.0	0.0299524781092382	0.0367930156328438	0.00181554516094984	-0.00502499236265574
ucsf_hc.01_1.G217B.00417	ucsf_hc.01_1.G217B.00417		94242.0	71932.0	87967.0	102401.0	96079.0	78037.0	92736.0	99007.0	79562.0	108335.0	90709.0	92018.0	0.389301830048317	0.353953764290155	0.231400124768264	0.860701232298491	hypothetical protein	HISTO_AZ.Contig47.eannot.1710.final_new	near LTR block	I7I48_00103	ACKS23_01770	ACKS0A_01761	Ryp1_ChIP	Ryp2_ChIP	Ryp3_ChIP			1.0	0.0852407088573113	-0.0916551129378238	-0.211158525081718	-0.0342627032865828
ucsf_hc.01_1.G217B.00418	ucsf_hc.01_1.G217B.00418		76.0	77.0	66.0	136.0	175.0	108.0	112.0	120.0	101.0	166.0	190.0	204.0	0.00271556835384955	0.000200210769164746	0.70162866378091	0.146687826631163	hypothetical protein	HISTO_AZ.Contig47.Fgenesh_histo.208.final_new	near LTR block	I7I48_00104	ACKS23_01771	ACKS0A_01762						1.0	-0.551409123146227	-0.875995591371391	0.149464922146542	0.474051390371707
ucsf_hc.01_1.G217B.00419	ucsf_hc.01_1.G217B.00419		7685.0	7597.0	8021.0	7474.0	8184.0	5463.0	8459.0	9126.0	7220.0	9644.0	8413.0	8185.0	0.108407928384889	0.00464279413328842	0.804759512662277	0.667816129272891	GMP synthase	HISTO_AZ.Contig47.eannot.1677.final_new	near LTR block	I7I48_00105	ACKS23_01772	ACKS0A_01763						1.0	0.10340611500072	0.194454799980806	0.042692685955009	-0.0483559990250768
ucsf_hc.01_1.G217B.00420	ucsf_hc.01_1.G217B.00420		2320.0	2394.0	2350.0	3234.0	3495.0	2263.0	2827.0	2557.0	2271.0	3553.0	3096.0	3322.0	0.0107058191479912	0.000610473664500377	0.435470389346207	0.881850270242507	GMP synthase	HISTO_AZ.Contig47.eannot.1678.final_new	near LTR block	I7I48_00106	ACKS23_01773	ACKS0A_01764						1.0	-0.197243663522858	-0.291402466152893	-0.1155830888466	-0.0214242862165657
ucsf_hc.01_1.G217B.00421	ucsf_hc.01_1.G217B.00421		772.0	835.0	1013.0	630.0	646.0	451.0	775.0	1097.0	869.0	783.0	666.0	794.0	0.000198548891175873	1.13246215611361e-05	0.700362390188679	0.698533068082863	hypothetical protein	HISTO_AZ.Contig47.Fgenesh_histo.211.final_new	near LTR block	I7I48_00107	ACKS23_01774	ACKS0A_01765						1.0	0.467523951528252	0.648519524538306	0.108489917743046	-0.0725056552670083
ucsf_hc.01_1.G217B.00422	ucsf_hc.01_1.G217B.00422		8.0	6.0	4.0	25.0	20.0	21.0	9.0	15.0	7.0	12.0	18.0	23.0	0.217522519647203	0.00105381650997685	0.420619695236529	0.492222813820823	hypothetical protein		near LTR block	I7I48_00108	ACKS23_01775	ACKS0A_01766						1.0	-0.550471658218207	-1.77759688655226	-0.617385086702929	0.609740141631122
ucsf_hc.01_1.G217B.00423	ucsf_hc.01_1.G217B.00423		9.0	3.0	10.0	22.0	22.0	28.0	12.0	10.0	7.0	20.0	16.0	27.0	0.060467020832898	0.00207868884595598	0.620180544367101	0.725886616728365	hypothetical protein		near LTR block	I7I48_00109	ACKS23_01776	ACKS0A_01767						1.0	-0.889823644496706	-1.68746138525303	-0.438130277211784	0.359507463544537
ucsf_hc.01_1.G217B.00424	ucsf_hc.01_1.G217B.00424		7.0	7.0	8.0	7.0	13.0	10.0	12.0	8.0	10.0	14.0	20.0	12.0	0.361891985729299	0.520514997199175	0.757333746248815	0.772668075338737	hypothetical protein	HISTO_AZ.Contig47.Fgenesh_Aspergillus.70.final_new	near LTR block	I7I48_00110	ACKS23_01777	ACKS0A_01768						1.0	-0.393109988883694	-0.316459345646965	0.339943016382284	0.263292373145555
ucsf_hc.01_1.G217B.00425	ucsf_hc.01_1.G217B.00425		4.0	11.0	6.0	12.0	11.0	5.0	14.0	17.0	10.0	7.0	12.0	4.0	0.032753187808865	0.448707436686154	0.59450413617624	0.279397434724385	hypothetical protein		near LTR block	I7I48_00111	ACKS23_01778	ACKS0A_01769						1.0	1.09490013226169	-0.414962380664316	-0.631009994030738	0.878852518895267
ucsf_hc.01_1.G217B.00426	ucsf_hc.01_1.G217B.00426	GIG30	9897.0	11816.0	11346.0	9993.0	10377.0	6098.0	13455.0	13123.0	13008.0	10677.0	9888.0	10717.0	6.01396855425324e-06	0.000157480740915467	0.981715227744718	0.344890063407389	fatty acid elongase	HISTO_AZ.Contig47.fgenesh_plus.101.final_new	near LTR block	I7I48_00112	ACKS23_01779	ACKS0A_01770	Ryp1_ChIP	Ryp2_ChIP	Ryp3_ChIP			1.0	0.529040432476265	0.390813099004662	-0.00541004160577963	0.132817291865823
ucsf_hc.01_1.G217B.00427	ucsf_hc.01_1.G217B.00427		195.0	200.0	201.0	284.0	270.0	203.0	213.0	200.0	207.0	369.0	297.0	352.0	0.000164237619559725	0.025780666781805	0.499323931780711	0.735746631640445	hypothetical protein	HISTO_AZ.Contig47-snap.31.final_new	near LTR block	I7I48_00113	ACKS23_01780	ACKS0A_01771						1.0	-0.529944017745792	-0.289643962382659	0.159001421471216	-0.081298633891917
ucsf_hc.01_1.G217B.00428	ucsf_hc.01_1.G217B.00428		10035.0	8687.0	11141.0	8731.0	7591.0	6235.0	9774.0	12224.0	9003.0	9811.0	7508.0	8964.0	0.000183074812946085	0.000118279155039363	0.8008733926524	0.615531700499564	ATP synthase subunit g	HISTO_AZ.Contig47.eannot.1680.final_new	near LTR block	I7I48_00114	ACKS23_01781	ACKS0A_01772						1.0	0.422320090069314	0.441308893703544	-0.0639547014747857	-0.0829435051090162
ucsf_hc.01_1.G217B.00429	ucsf_hc.01_1.G217B.00429	ROK1	2074.0	2087.0	1990.0	2375.0	2615.0	1643.0	2152.0	2301.0	2067.0	3182.0	2634.0	2719.0	0.00671539838881047	0.476345080074293	0.492467339883057	0.699550486715157	ATP-dependent RNA helicase ROK1	HISTO_AZ.Contig47-snap.32.final_new	near LTR block	I7I48_00115	ACKS23_01782	ACKS0A_01773						1.0	-0.197834027272418	-0.0505273143587779	0.0986463842588154	-0.0486603286548242
ucsf_hc.01_1.G217B.00430	ucsf_hc.01_1.G217B.00430		1155.0	1167.0	1220.0	827.0	931.0	614.0	1302.0	1444.0	1144.0	903.0	815.0	828.0	1.23225938695299e-09	4.16386692701929e-08	0.214220068908186	0.9947526609748	methyltransferase	HISTO_AZ.Contig47.Fgenesh_histo.19.final_new	near LTR block	I7I48_00116	ACKS23_01783	ACKS0A_01774						1.0	0.795605085579957	0.634009245428235	-0.162637661305755	-0.00104182115403262
ucsf_hc.01_1.G217B.00431	ucsf_hc.01_1.G217B.00431		77.0	80.0	93.0	195.0	187.0	123.0	107.0	170.0	92.0	199.0	174.0	162.0	0.0306624566145915	4.94823279790474e-05	0.60098941526976	0.211498961988377	glucose-inducible SAM-dependent methyltransferase Rrg1		near LTR block	I7I48_00117	ACKS23_01784	ACKS0A_01775						1.0	-0.376155162083664	-0.955522127406439	-0.183733842151989	0.395633123170787
ucsf_hc.01_1.G217B.00432	ucsf_hc.01_1.G217B.00432	VPS28	1309.0	1169.0	1359.0	1755.0	1748.0	1206.0	1309.0	1839.0	1203.0	1817.0	1543.0	1620.0	0.794498724108744	0.0111243165853048	0.235633329980861	0.860701232298491	vacuolar sorting-associated protein	HISTO_AZ.Contig47.eannot.1556.final_new	near LTR block	I7I48_00118	ACKS23_01785	ACKS0A_01776						1.0	-0.024176648214298	-0.242875923161812	-0.186904594286431	0.0317946806610827
ucsf_hc.01_1.G217B.00434	ucsf_hc.01_1.G217B.00434		5.0	0.0	10.0	11.0	6.0	11.0	2.0	5.0	3.0	6.0	16.0	8.0	0.163164242804636	0.092078612371565	0.921577930737417	0.964025200869865	hypothetical protein		near LTR block	I7I48_00120	ACKS23_01787	ACKS0A_01778						1.0	-1.19811395495026	-1.51211135212867	-0.223077289164956	0.0909201080134512
ucsf_hc.01_1.G217B.00435	ucsf_hc.01_1.G217B.00435		164.0	162.0	301.0	229.0	281.0	186.0	212.0	303.0	244.0	293.0	238.0	241.0	0.406533960924535	0.480264301882712	0.826485570440293	0.584579268253851	hypothetical protein		near LTR block	I7I48_00121	ACKS23_01788	ACKS0A_01779						1.0	0.154326128338394	-0.142155344096528	-0.114163515763713	0.182317956671209
ucsf_hc.01_1.G217B.00436	ucsf_hc.01_1.G217B.00436		4517.0	4675.0	4228.0	6143.0	6767.0	3935.0	4674.0	4746.0	4300.0	7151.0	6791.0	6753.0	3.95631843559264e-05	0.00278810941072865	0.825648160897091	0.435472479928971	hypothetical protein		near LTR block	I7I48_00122	ACKS23_01789	ACKS0A_01780						1.0	-0.406000553627357	-0.257523760632468	0.0485155655615754	-0.0999612274333135
ucsf_hc.01_1.G217B.00437	ucsf_hc.01_1.G217B.00437		588.0	565.0	606.0	1348.0	1195.0	919.0	659.0	587.0	658.0	1756.0	1421.0	1732.0	1.32898087985694e-09	8.37021155691134e-08	0.133950913484695	0.905829325700686	hypothetical protein		near LTR block	I7I48_00123	ACKS23_01790	ACKS0A_01781						1.0	-1.18270290299477	-0.921610872714287	0.234025257016706	-0.0270667732637762
ucsf_hc.01_1.G217B.00438	ucsf_hc.01_1.G217B.00438		40.0	42.0	41.0	34.0	37.0	17.0	68.0	39.0	64.0	51.0	49.0	61.0	0.438500713813902	0.10844261600328	0.315878603520931	0.58654084538785	ATP-binding cassette protein	HISTO_AZ.Contig47.Fgenesh_histo.23.final_new	near LTR block	I7I48_00124	ACKS23_01791	ACKS0A_01782						1.0	0.216283774984593	0.551824532808273	0.60956081973785	0.27402006191417
ucsf_hc.01_1.G217B.00439	ucsf_hc.01_1.G217B.00439		27.0	16.0	32.0	45.0	34.0	35.0	22.0	31.0	35.0	31.0	29.0	46.0	0.826068693934019	0.105015459962805	0.59330676699455	0.880137892088483	hypothetical protein			I7I48_00125	ACKS23_01792	ACKS0A_01783						1.0	-0.0786377723984029	-0.569347864373983	-0.382502924553592	0.108207167421988
ucsf_hc.01_1.G217B.00440	ucsf_hc.01_1.G217B.00440		722.0	705.0	852.0	691.0	684.0	419.0	842.0	858.0	805.0	752.0	742.0	741.0	0.000287489818827093	0.000141344195717834	0.817687852845812	0.97855496896201	hypothetical protein	HISTO_AZ.Contig47.Fgenesh_histo.24.final_new		I7I48_00126	ACKS23_01793	ACKS0A_01784						1.0	0.350920910529894	0.402074981419442	0.0558536981482041	0.00469962725865614
ucsf_hc.01_1.G217B.00441	ucsf_hc.01_1.G217B.00441		28.0	33.0	32.0	35.0	35.0	30.0	34.0	46.0	34.0	48.0	35.0	37.0	0.654087917878054	0.868528849464155	0.989002752514859	0.752607306924934	hypothetical protein			I7I48_00127	ACKS23_01794	ACKS0A_01785						1.0	0.11373385723588	-0.0478232591649466	-0.00892772654479973	0.152629389856026
ucsf_hc.01_1.G217B.00442	ucsf_hc.01_1.G217B.00442		1222.0	1225.0	1325.0	1898.0	1912.0	1272.0	1523.0	1539.0	1309.0	2155.0	1971.0	2159.0	1.37898476363235e-05	6.91398610574972e-06	0.787149442385937	0.452569031858805	WD domain-containing protein	HISTO_AZ.Contig47-snap.40.final_new		I7I48_00128	ACKS23_01795	ACKS0A_01786						1.0	-0.338525109953695	-0.374080899631427	0.0421850196302627	0.0777408093079952
ucsf_hc.01_1.G217B.00443	ucsf_hc.01_1.G217B.00443		32956.0	27853.0	32407.0	27730.0	28669.0	18769.0	31891.0	41075.0	27498.0	29066.0	29178.0	32195.0	0.00196649937492571	0.000619891191759961	0.985930155359239	0.822656414625453	hypothetical protein	HISTO_AZ.Contig47.eannot.1694.final_new		I7I48_00129	ACKS23_01796	ACKS0A_01787						1.0	0.319327397905347	0.364496120854486	0.00425231435865214	-0.040916408590487
ucsf_hc.01_1.G217B.00444	ucsf_hc.01_1.G217B.00444		7639.0	6904.0	7725.0	6540.0	6385.0	4387.0	8071.0	8979.0	7234.0	6758.0	6148.0	6326.0	3.08603421247986e-08	5.66805587533081e-07	0.268466858896369	0.92306085133262	heme/steroid binding domain-containing protein	HISTO_AZ.Contig47.Fgenesh_histo.26.final_new		I7I48_00130	ACKS23_01797	ACKS0A_01788						1.0	0.519587955875519	0.41680140540001	-0.1134822803546	-0.0106957298790915
ucsf_hc.01_1.G217B.00445	ucsf_hc.01_1.G217B.00445	GTR2	6046.0	5854.0	5963.0	10377.0	10212.0	7175.0	6382.0	6704.0	5885.0	11953.0	10590.0	10605.0	5.20669978538784e-09	1.07325642137711e-08	0.941236420146521	0.644373294420831	GTP-binding protein GTR2	HISTO_AZ.Contig47.eannot.1562.final_new		I7I48_00131	ACKS23_01798	ACKS0A_01789						1.0	-0.616732903912822	-0.58408941223218	-0.0142060441466043	-0.0468495358272456
ucsf_hc.01_1.G217B.00446	ucsf_hc.01_1.G217B.00446		6560.0	6250.0	6859.0	5208.0	4802.0	3535.0	7060.0	6831.0	6480.0	5775.0	4842.0	5308.0	1.30096457681191e-07	5.03886770089225e-08	0.835509345031979	0.467952392662915	acid phosphatase	HISTO_AZ.Contig47.Fgenesh_histo.28.final_new		I7I48_00132	ACKS23_01799	ACKS0A_01790						1.0	0.546563084288245	0.588822181170715	-0.0381980566824591	-0.0804571535649297
ucsf_hc.01_1.G217B.00447	ucsf_hc.01_1.G217B.00447		345.0	376.0	457.0	377.0	399.0	238.0	427.0	508.0	391.0	371.0	453.0	362.0	0.00785928781772749	0.0504741139243925	0.909405892424646	0.872195470842781	SAM dependent methyltransferase	HISTO_AZ.Contig47.Fgenesh_histo.48.final_new		I7I48_00133	ACKS23_01800	ACKS0A_01791						1.0	0.357170678281197	0.268265987151231	-0.048426291903402	0.040478399226564
ucsf_hc.01_1.G217B.00448	ucsf_hc.01_1.G217B.00448		101.0	82.0	100.0	119.0	101.0	65.0	114.0	114.0	113.0	120.0	130.0	154.0	0.786943527416344	0.81392552716941	0.549087664693802	0.682027612484272	hypothetical protein			I7I48_00134	ACKS23_01801	ACKS0A_01792						1.0	-0.048448589638187	0.0486357526408454	0.232510081670471	0.135425739391438
ucsf_hc.01_1.G217B.00449	ucsf_hc.01_1.G217B.00449		40.0	42.0	41.0	48.0	27.0	24.0	57.0	49.0	63.0	44.0	55.0	55.0	0.228032363105147	0.189729408252595	0.537150924491614	0.512519965142515	aldo/keto reductase	HISTO_AZ.Contig47.Fgenesh_Neurospora.75.final_new		I7I48_00135	ACKS23_01802	ACKS0A_01793						1.0	0.314093582568091	0.407590004740342	0.394225627630534	0.300729205458283
ucsf_hc.01_1.G217B.00450	ucsf_hc.01_1.G217B.00450		21.0	13.0	29.0	27.0	18.0	12.0	22.0	26.0	24.0	26.0	29.0	32.0	0.826068693934019	0.658221255867017	0.66331324233345	0.871466779656436	hypothetical protein			I7I48_00136	ACKS23_01803	ACKS0A_01794						1.0	-0.0753321003040421	0.169120440990816	0.356630738009824	0.112178196714966
ucsf_hc.01_1.G217B.00451	ucsf_hc.01_1.G217B.00451	TRZ1	3148.0	3501.0	3254.0	3851.0	3991.0	2384.0	3524.0	3018.0	3120.0	4562.0	3978.0	4227.0	0.0224992074941948	0.830308229019451	0.778131812943376	0.243221760060021	ribonuclease Z	HISTO_AZ.Contig47-snap.46.final_new		I7I48_00137	ACKS23_01804	ACKS0A_01795						1.0	-0.215503589966725	0.0211421231880031	0.0672568144320635	-0.169388898722665
ucsf_hc.01_1.G217B.00452	ucsf_hc.01_1.G217B.00452		7061.0	7116.0	7609.0	8002.0	8061.0	5734.0	8045.0	7008.0	7385.0	8923.0	7788.0	8245.0	0.670573996510225	0.562992788192417	0.693369132734967	0.503881217980384	bZIP family transcription factor	HISTO_AZ.Contig47.eannot.1570.final_new		I7I48_00138	ACKS23_01805	ACKS0A_01796						1.0	0.0354544491922368	0.0477245113022366	-0.0774085308836101	-0.0896785929936099
ucsf_hc.01_1.G217B.00453	ucsf_hc.01_1.G217B.00453		469.0	387.0	470.0	377.0	408.0	289.0	479.0	620.0	428.0	399.0	436.0	494.0	0.00357537736119394	0.0105488091337233	0.937212060855368	0.780589915343026	tRNA-dihydrouridine synthase	HISTO_AZ.Contig47.Fgenesh_histo.51.final_new		I7I48_00139	ACKS23_01806	ACKS0A_01797						1.0	0.386910836567508	0.354713211794357	0.0328308608388883	0.0650284856120393
ucsf_hc.01_1.G217B.00454	ucsf_hc.01_1.G217B.00454	DUS1	2234.0	2302.0	2006.0	2290.0	2524.0	1675.0	2316.0	2245.0	2064.0	3021.0	2504.0	2590.0	0.224260539940549	0.468765127492373	0.820839639018015	0.418637452175738	tRNA-dihydrouridine synthase	HISTO_AZ.Contig47.eannot.1696.final_new		I7I48_00140	ACKS23_01807	ACKS0A_01798						1.0	-0.102618208902904	0.0630282862934184	0.053130013313111	-0.112516481883211
ucsf_hc.01_1.G217B.00455	ucsf_hc.01_1.G217B.00455		277.0	290.0	344.0	771.0	758.0	554.0	357.0	371.0	301.0	910.0	665.0	854.0	1.21756171653387e-08	7.91461325297889e-09	0.835509345031979	0.861718816826558	MIF domain-containing protein	HISTO_AZ.Contig47.Fgenesh_Neurospora.88.final_new		I7I48_00141	ACKS23_01808	ACKS0A_01799						1.0	-1.0455465638872	-1.14158559489559	-0.0529001563522407	0.0431388746561523
ucsf_hc.01_1.G217B.00456	ucsf_hc.01_1.G217B.00456		141.0	107.0	142.0	55.0	67.0	36.0	170.0	136.0	107.0	89.0	63.0	91.0	0.000156969635320429	1.3851416567151e-05	0.523519778881975	0.862185288953359	ADP-ribose 1''-phosphate phosphatase	HISTO_AZ.Contig47.Fgenesh_histo.54.final_new		I7I48_00142	ACKS23_01809	ACKS0A_01800						1.0	0.939378601879994	1.35036708540988	0.347162751751174	-0.0638257317787132
ucsf_hc.01_1.G217B.00457	ucsf_hc.01_1.G217B.00457		2783.0	2694.0	2682.0	4104.0	4223.0	2808.0	2958.0	3132.0	2666.0	4847.0	4026.0	4210.0	2.67798412154982e-06	2.72759189336951e-06	0.832297160406265	0.77521131776124	CENP-X superfamily domain-containing protein	HISTO_AZ.Contig47.fgenesh_plus.115.final_new		I7I48_00143	ACKS23_01810	ACKS0A_01801						1.0	-0.389983145469702	-0.392711421482297	-0.0353750541375408	-0.0326467781249455
ucsf_hc.01_1.G217B.00458	ucsf_hc.01_1.G217B.00458		226.0	188.0	205.0	160.0	132.0	125.0	240.0	239.0	189.0	127.0	176.0	196.0	0.00204313716784446	0.00343398040266312	0.965803942554554	0.946083663222055	putative extracellular serine-rich protein	HISTO_AZ.Contig47-snap.52.final_new		I7I48_00144	ACKS23_01811	ACKS0A_01802						1.0	0.6355682259102	0.628788695714069	-0.0306697055887097	-0.0238901753925789
ucsf_hc.01_1.G217B.00459	ucsf_hc.01_1.G217B.00459	MTW1	2384.0	2345.0	2586.0	2605.0	2432.0	1550.0	2587.0	3149.0	2148.0	3049.0	2438.0	2222.0	0.0268492317129346	0.0301457851680426	0.892872578165471	0.835661113202962	Mis12 domain-containing protein	HISTO_AZ.Contig47.Fgenesh_histo.57.final_new		I7I48_00145	ACKS23_01812	ACKS0A_01803						1.0	0.216299536139094	0.215459533533474	-0.039629760418908	-0.0387897578132881
ucsf_hc.01_1.G217B.00460	ucsf_hc.01_1.G217B.00460		378.0	346.0	378.0	444.0	458.0	323.0	385.0	459.0	384.0	584.0	513.0	567.0	0.00552695812196176	0.284940790644248	0.25870552789803	0.905898616102075	hypothetical protein	HISTO_AZ.Contig47.eannot.1704.final_new		I7I48_00146	ACKS23_01813	ACKS0A_01804						1.0	-0.252679442614713	-0.0988164032886742	0.174967123517498	0.0211040841914594
ucsf_hc.01_1.G217B.00461	ucsf_hc.01_1.G217B.00461		1516.0	1596.0	1507.0	2381.0	2476.0	1524.0	1673.0	1693.0	1560.0	2620.0	2533.0	2282.0	3.1701401669766e-05	4.12277360239577e-05	0.855874503868876	0.796933967791242	SWR1-complex protein	HISTO_AZ.Contig47.Fgenesh_histo.69.final_new		I7I48_00147	ACKS23_01814	ACKS0A_01805						1.0	-0.405415047458775	-0.404845365021408	-0.0390609443514736	-0.0396306267888411
ucsf_hc.01_1.G217B.00462	ucsf_hc.01_1.G217B.00462		1287.0	1469.0	1570.0	1942.0	1848.0	1280.0	1608.0	1637.0	1562.0	2365.0	1904.0	2242.0	0.00298361676249146	0.0297639369982082	0.584169861487989	0.882968646695004	hypothetical protein	HISTO_AZ.Contig47.Fgenesh_histo.71.final_new		I7I48_00148	ACKS23_01815	ACKS0A_01806						1.0	-0.246658223864912	-0.177036674194064	0.0922239702531398	0.0226024205822926
ucsf_hc.01_1.G217B.00463	ucsf_hc.01_1.G217B.00463		157.0	159.0	219.0	166.0	146.0	72.0	196.0	203.0	171.0	144.0	135.0	165.0	0.00291169922544886	0.0049018237861809	0.955656674276292	0.919308412111678	C2H2 zinc finger domain-containing protein	HISTO_AZ.Contig47.Fgenesh_Aspergillus.136.final_new		I7I48_00149	ACKS23_01816	ACKS0A_01807						1.0	0.549870960478723	0.546689855766529	-0.0352276004491627	-0.0320464957369686
ucsf_hc.01_1.G217B.00464	ucsf_hc.01_1.G217B.00464		3687.0	4240.0	3826.0	5199.0	5317.0	3364.0	4358.0	3801.0	3879.0	5519.0	5026.0	5063.0	0.0405782072155001	0.0508874748261414	0.686949970475628	0.518264985786808	Spt20 superfamily domain-containing protein	HISTO_AZ.Contig47.Fgenesh_histo.72.final_new		I7I48_00150	ACKS23_01817	ACKS0A_01808						1.0	-0.188043904561272	-0.179487430136294	-0.0886046854132889	-0.0971611598382669
ucsf_hc.01_1.G217B.00466	ucsf_hc.01_1.G217B.00466		5687.0	5571.0	6081.0	6124.0	6053.0	4146.0	6000.0	6196.0	5481.0	6876.0	6504.0	6928.0	0.817606230986094	0.0164058791383197	0.723844750867649	0.240730341703686	hypothetical protein	HISTO_AZ.Contig47.eannot.1575.final_new		I7I48_00152	ACKS23_01819	ACKS0A_01810						1.0	-0.0136554627275549	0.141115105813578	0.0501906186353986	-0.104579949905734
ucsf_hc.01_1.G217B.00467	ucsf_hc.01_1.G217B.00467		2948.0	3016.0	3312.0	2983.0	3261.0	2015.0	3238.0	3567.0	2910.0	3444.0	3179.0	3316.0	0.0119379116006557	0.00059983593947645	0.966036925786639	0.474469982204294	eukaryotic translation initiation factor subunit eIF2B-gamma	HISTO_AZ.Contig47.eannot.1549.final_new		I7I48_00153	ACKS23_01820	ACKS0A_01811						1.0	0.150896084352633	0.227366895763615	0.00835875901450844	-0.068112052396474
ucsf_hc.01_1.G217B.00468	ucsf_hc.01_1.G217B.00468		123.0	115.0	131.0	171.0	185.0	114.0	119.0	145.0	137.0	198.0	174.0	188.0	0.02955698771713	0.0443655095979807	0.976364547346376	0.946164514088133	hypothetical protein	HISTO_AZ.Contig47.Fgenesh_histo.75.final_new		I7I48_00154	ACKS23_01821	ACKS0A_01812	Ryp1_ChIP		Ryp3_ChIP			1.0	-0.299075211668258	-0.291238192754915	-0.0114504061203089	-0.0192874250336521
ucsf_hc.01_1.G217B.00469	ucsf_hc.01_1.G217B.00469		7.0	5.0	3.0	17.0	22.0	12.0	4.0	8.0	9.0	36.0	39.0	20.0	0.000422783238222714	0.00428175841064098	0.481069063258877	0.786615811079982	hypothetical protein			I7I48_00155	ACKS23_01822	ACKS0A_01813						1.0	-1.92999708591808	-1.6807502951223	0.564894544619685	0.315647753823904
ucsf_hc.01_1.G217B.00470	ucsf_hc.01_1.G217B.00470		566.0	584.0	678.0	1651.0	1670.0	1064.0	650.0	774.0	663.0	1945.0	1568.0	1600.0	8.54764447093412e-11	5.02267135218356e-11	0.817333845199147	0.726722863235706	hypothetical protein			I7I48_00156	ACKS23_01823	ACKS0A_01814						1.0	-1.1031255930405	-1.20530595529676	-0.0444769960712872	0.0577033661849766
ucsf_hc.01_1.G217B.00471	ucsf_hc.01_1.G217B.00471		35.0	37.0	55.0	300.0	324.0	201.0	36.0	84.0	54.0	259.0	259.0	280.0	3.0176944570073e-08	4.19638652024286e-09	0.220475920630521	0.608718748714859	hypothetical protein			I7I48_00157	ACKS23_01824	ACKS0A_01815						1.0	-2.06791499867178	-2.65003515930706	-0.313584945376813	0.268535215258467
ucsf_hc.01_1.G217B.00472	ucsf_hc.01_1.G217B.00472		26.0	26.0	35.0	161.0	165.0	129.0	30.0	50.0	30.0	116.0	89.0	107.0	1.14090947631258e-05	1.40123440935946e-08	0.00161951958910447	0.735196745633352	hypothetical protein			I7I48_00158	ACKS23_01825	ACKS0A_01816						1.0	-1.32862194999589	-2.31961382707123	-0.809786131364344	0.181205745710991
ucsf_hc.01_1.G217B.00473	ucsf_hc.01_1.G217B.00473		7830.0	8244.0	9146.0	14653.0	13547.0	9088.0	9177.0	7418.0	8327.0	13256.0	11466.0	12817.0	0.000474870857190029	5.53393034652536e-05	0.152395510299096	0.349664305073596	hypothetical protein	HISTO_AZ.Contig47.eannot.1550.final_new		I7I48_00159	ACKS23_01826	ACKS0A_01817	Ryp1_ChIP					1.0	-0.404290133699131	-0.504054206133747	-0.249523397130304	-0.149759324695689
ucsf_hc.01_1.G217B.00474	ucsf_hc.01_1.G217B.00474		128.0	96.0	233.0	57.0	65.0	45.0	215.0	172.0	147.0	45.0	38.0	47.0	1.99129827179926e-06	0.000156394646511317	0.425850768958781	0.708439055397757	hypothetical protein	HISTO_AZ.Contig47.Fgenesh_histo.77.final_new		I7I48_00160	ACKS23_01827	ACKS0A_01818						1.0	2.19950520860656	1.4162490524732	-0.624029723225481	0.159226432907882
ucsf_hc.01_1.G217B.00475	ucsf_hc.01_1.G217B.00475		8242.0	8053.0	7597.0	10468.0	10791.0	7390.0	7790.0	7702.0	6490.0	10215.0	9500.0	9820.0	0.00202420084629085	0.00619640991188993	0.0535151069793232	0.0214168514689557	MFS membrane sugar transporter	HISTO_AZ.Contig47.eannot.1551.final_new		I7I48_00161	ACKS23_01828	ACKS0A_01819	Ryp1_ChIP		Ryp3_ChIP			1.0	-0.242638028542989	-0.209936704698023	-0.223668044751681	-0.256369368596647
ucsf_hc.01_1.G217B.00476	ucsf_hc.01_1.G217B.00476		438.0	385.0	499.0	636.0	532.0	363.0	511.0	577.0	444.0	846.0	798.0	732.0	0.000170444660226326	0.168478747506759	0.018550707794218	0.682840606471528	hypothetical protein	HISTO_AZ.Contig47.eannot.1577.final_new		I7I48_00162	ACKS23_01829	ACKS0A_01820						1.0	-0.446758871011972	-0.153198273917316	0.374267116385148	0.0807065192904926
ucsf_hc.01_1.G217B.00477	ucsf_hc.01_1.G217B.00477		58.0	49.0	55.0	123.0	141.0	83.0	74.0	49.0	53.0	142.0	113.0	109.0	0.000294380125308127	8.1480275831231e-05	0.618810144390341	0.926411739165434	hypothetical protein	HISTO_AZ.Contig47.Fgenesh_histo.90.final_new		I7I48_00163	ACKS23_01830	ACKS0A_01821						1.0	-0.881063625899284	-1.03581632249557	-0.198075335540684	-0.043322638944401
ucsf_hc.01_1.G217B.00478	ucsf_hc.01_1.G217B.00478		221.0	255.0	221.0	362.0	434.0	260.0	223.0	278.0	235.0	439.0	386.0	432.0	5.59666359152239e-05	0.000201055692727913	0.975690592580938	0.837186824943251	hypothetical protein	HISTO_AZ.Contig47.Fgenesh_histo.91.final_new		I7I48_00165	ACKS23_01832	ACKS0A_01823						1.0	-0.587143477069798	-0.54424861200912	-0.00985542195921818	-0.0527502870198964
ucsf_hc.01_1.G217B.00479	ucsf_hc.01_1.G217B.00479		70.0	64.0	87.0	79.0	87.0	73.0	74.0	90.0	67.0	135.0	128.0	135.0	0.00179637788972332	0.783790512169971	0.0935723793236472	0.862185288953359	hypothetical protein			I7I48_00166	ACKS23_01833	ACKS0A_01824						1.0	-0.597253920702716	-0.0562526918267652	0.474230699948613	-0.0667705289273384
ucsf_hc.01_1.G217B.00480	ucsf_hc.01_1.G217B.00480		834.0	904.0	900.0	1094.0	1188.0	832.0	865.0	1089.0	784.0	1297.0	1071.0	1112.0	0.051316492231851	0.0322793315692292	0.531442814657176	0.556129629265619	hypothetical protein	HISTO_AZ.Contig47-snap.63.final_new		I7I48_00167	ACKS23_01834	ACKS0A_01825						1.0	-0.163794375394795	-0.186675507198874	-0.108820968750663	-0.0859398369465838
ucsf_hc.01_1.G217B.00481	ucsf_hc.01_1.G217B.00481		6.0	5.0	6.0	25.0	52.0	25.0	1.0	9.0	7.0	37.0	27.0	26.0	0.000388974206861992	0.000323869399726738	0.674692969809012	0.704884217817237	hypothetical protein			I7I48_00168	ACKS23_01835	ACKS0A_01826						1.0	-2.47765682957329	-2.3651273830549	-0.38778616322972	-0.500315609748106
ucsf_hc.01_1.G217B.00482	ucsf_hc.01_1.G217B.00482		4300.0	4066.0	4813.0	2875.0	2728.0	1811.0	4939.0	5008.0	4484.0	3116.0	2612.0	2886.0	2.85446665839224e-11	6.95084640121802e-11	0.776522715336285	0.993022445943682	oligopeptide transporter	HISTO_AZ.Contig47.Fgenesh_Aspergillus.174.final_new		I7I48_00169	ACKS23_01836	ACKS0A_01827						1.0	0.934207348675985	0.88679269195688	-0.0461451212947992	0.00126953542430552
ucsf_hc.01_1.G217B.00483	ucsf_hc.01_1.G217B.00483		864.0	1008.0	952.0	1213.0	1316.0	793.0	1012.0	975.0	942.0	1389.0	1322.0	1324.0	0.00260676985085563	0.0463745107355138	0.93759399281887	0.603281834844631	alpha-glucosidase	HISTO_AZ.Contig47.Fgenesh_histo.98.final_new		I7I48_00170	ACKS23_01837	ACKS0A_01828						1.0	-0.276944985818179	-0.177515319432116	0.020330928283701	-0.0790987381023625
ucsf_hc.01_1.G217B.00485	ucsf_hc.01_1.G217B.00485		1800.0	1618.0	1652.0	1323.0	1264.0	847.0	1858.0	2078.0	1618.0	1719.0	1330.0	1482.0	3.03577964311614e-06	2.44060727403841e-07	0.399763620925799	0.977365265248186	octanoyltransferase	HISTO_AZ.Contig47.Fgenesh_Aspergillus.176.final_new		I7I48_00172	ACKS23_01839	ACKS0A_01830						1.0	0.481327360801288	0.617534868276289	0.131816373665453	-0.00439113380954836
ucsf_hc.01_1.G217B.00486	ucsf_hc.01_1.G217B.00486		29.0	38.0	20.0	82.0	65.0	49.0	29.0	46.0	27.0	90.0	74.0	66.0	0.00133008863063291	0.000683492084011686	0.96473483382781	0.847911591613894	hypothetical protein			I7I48_00173	ACKS23_01840	ACKS0A_01831						1.0	-0.992011202200977	-1.15343840212989	-0.0359870157470168	0.125440184181896
ucsf_hc.01_1.G217B.00487	ucsf_hc.01_1.G217B.00487		48.0	48.0	62.0	118.0	102.0	86.0	64.0	57.0	54.0	129.0	105.0	125.0	0.00016033384628299	0.000171883312070716	0.950905226330555	0.978457052112087	hypothetical protein			I7I48_00174	ACKS23_01841	ACKS0A_01832						1.0	-0.84718514690662	-0.893521553747115	-0.033689520772201	0.0126468860682938
ucsf_hc.01_1.G217B.00488	ucsf_hc.01_1.G217B.00488		8.0	10.0	10.0	64.0	38.0	33.0	14.0	11.0	12.0	65.0	37.0	47.0	8.58349773571679e-05	3.02917636251061e-05	0.891641684011046	0.786685760847746	hypothetical protein	HISTO_AZ.Contig47.Fgenesh_Neurospora.157.final_new		I7I48_00175	ACKS23_01842	ACKS0A_01833						1.0	-1.76702613769491	-2.12408368209884	-0.112241244797747	0.24481629960618
ucsf_hc.01_1.G217B.00489	ucsf_hc.01_1.G217B.00489		37.0	32.0	48.0	63.0	56.0	51.0	47.0	73.0	29.0	88.0	71.0	59.0	0.137361884130123	0.112124778765519	0.919447191109936	0.796330945643357	hypothetical protein	HISTO_AZ.Contig47.Fgenesh_histo.118.final_new		I7I48_00176	ACKS23_01843	ACKS0A_01834						1.0	-0.41148479245475	-0.484075836279775	0.0839279400981056	0.156518983923131
ucsf_hc.01_1.G217B.00490	ucsf_hc.01_1.G217B.00490		60.0	56.0	93.0	73.0	84.0	38.0	75.0	97.0	42.0	59.0	62.0	50.0	0.110333622130574	0.612827535731337	0.460838098555059	0.811873996546929	hypothetical protein			I7I48_00177	ACKS23_01844	ACKS0A_01835						1.0	0.460792693494567	0.146345115499165	-0.441601140435671	-0.127153562440269
ucsf_hc.01_1.G217B.00491	ucsf_hc.01_1.G217B.00491		1502.0	1479.0	1463.0	1142.0	1119.0	820.0	1698.0	1617.0	1384.0	1267.0	1197.0	1235.0	9.5902174743817e-07	4.71876591395418e-07	0.986185350352922	0.664946597213718	amidohydrolase	HISTO_AZ.Contig47.eannot.1582.final_new		I7I48_00178	ACKS23_01845	ACKS0A_01836						1.0	0.528526015994748	0.581063230242265	-0.00348134378892784	-0.0560185580364445
ucsf_hc.01_1.G217B.00492	ucsf_hc.01_1.G217B.00492	CHA4	4132.0	3784.0	4519.0	5948.0	5093.0	3874.0	4264.0	4243.0	3629.0	5794.0	4948.0	5633.0	0.002452448986372	0.00720332730183371	0.341461307274659	0.153889331602141	C6 transcription factor	HISTO_AZ.Contig47.Fgenesh_Aspergillus.179.final_new		I7I48_00179	ACKS23_01846	ACKS0A_01837						1.0	-0.244783037562991	-0.211761578047257	-0.133927195928926	-0.16694865544466
ucsf_hc.01_1.G217B.00493	ucsf_hc.01_1.G217B.00493		256.0	284.0	288.0	605.0	568.0	404.0	377.0	423.0	316.0	667.0	553.0	584.0	1.67466088912701e-05	6.01018839845647e-08	0.737183425899302	0.0750539358781838	hypothetical protein	HISTO_AZ.Contig47.Fgenesh_histo.121.final_new		I7I48_00180	ACKS23_01847	ACKS0A_01838						1.0	-0.507650140002985	-0.874559937352912	-0.0726057608980213	0.294304036451906
ucsf_hc.01_1.G217B.00494	ucsf_hc.01_1.G217B.00494		2619.0	2751.0	2654.0	3389.0	3806.0	2330.0	3006.0	3032.0	2695.0	4158.0	3697.0	3805.0	0.0017157296215952	0.008689452683399	0.864215495493479	0.930451297384974	threonyl-tRNA synthetase	HISTO_AZ.Contig47.Fgenesh_histo.122.final_new		I7I48_00181	ACKS23_01848	ACKS0A_01839						1.0	-0.229519777813482	-0.185659300407313	0.0326242787663444	-0.0112361986398239
ucsf_hc.01_1.G217B.00495	ucsf_hc.01_1.G217B.00495		448.0	467.0	451.0	903.0	958.0	579.0	513.0	530.0	482.0	1077.0	920.0	1000.0	1.08565535390431e-08	2.84473504356288e-08	0.869606540653143	0.884236022738268	hypothetical protein	HISTO_AZ.Contig47-snap.71.final_new		I7I48_00182	ACKS23_01849	ACKS0A_01840						1.0	-0.787314019825702	-0.777924901165435	0.03489015694141	0.0255010382811425
ucsf_hc.01_1.G217B.00496	ucsf_hc.01_1.G217B.00496		1125.0	1104.0	1292.0	879.0	815.0	512.0	1256.0	1312.0	1248.0	886.0	758.0	931.0	3.68275801034186e-08	1.03836589953308e-07	0.887045919129372	0.918532321931277	C6 transcription factor	HISTO_AZ.Contig47.Fgenesh_histo.124.final_new		I7I48_00183	ACKS23_01850	ACKS0A_01841						1.0	0.75709825363248	0.73397759166762	-0.0390875442036576	-0.0159668822387982
ucsf_hc.01_1.G217B.00497	ucsf_hc.01_1.G217B.00497		2670.0	2757.0	3043.0	2942.0	2861.0	1962.0	2998.0	3280.0	2573.0	2779.0	2874.0	2882.0	0.00163373572677442	0.0119047086655504	0.309753839013175	0.516183848051386	enoyl-CoA hydratase/isomerase	HISTO_AZ.Contig47.eannot.1555.final_new		I7I48_00184	ACKS23_01851	ACKS0A_01842						1.0	0.23405415711957	0.179216004764692	-0.127829525813815	-0.0729913734589367
ucsf_hc.01_1.G217B.00498	ucsf_hc.01_1.G217B.00498	GLR1	5276.0	5548.0	6128.0	6818.0	6904.0	4514.0	6453.0	6753.0	5850.0	7476.0	6993.0	7506.0	0.749727111770616	0.411798466705228	0.966504350725535	0.727903569096372	glutathione reductase	HISTO_AZ.Contig47.eannot.1598.final_new		I7I48_00185	ACKS23_01852	ACKS0A_01843						1.0	-0.0196006166984795	-0.0487273918651239	0.00837448473233149	0.0375012598989759
ucsf_hc.01_1.G217B.00499	ucsf_hc.01_1.G217B.00499	PBS2	5893.0	6031.0	5985.0	5151.0	5258.0	3748.0	7199.0	6388.0	6384.0	5923.0	5048.0	5512.0	6.70723144785218e-06	5.37884831907486e-05	0.789837224179535	0.876747167710383	dual specificity mitogen-activated protein kinase dSOR1	HISTO_AZ.Contig47.eannot.1600.final_new		I7I48_00186	ACKS23_01853	ACKS0A_01844						1.0	0.466396934383747	0.388160141334534	-0.0544230843868085	0.023813708662404
ucsf_hc.01_1.G217B.00500	ucsf_hc.01_1.G217B.00500		511.0	552.0	506.0	636.0	632.0	483.0	525.0	471.0	487.0	710.0	613.0	609.0	0.0622435937564201	0.313391186694604	0.572116666858801	0.209063547318054	no significant blast hit	HISTO_AZ.Contig47.Fgenesh_histo.159.final_new		I7I48_00187	ACKS23_01854	ACKS0A_01845						1.0	-0.198372236164467	-0.107266143641978	-0.126325745896127	-0.217431838418616
ucsf_hc.01_1.G217B.00502	ucsf_hc.01_1.G217B.00502	MFS1	1862.0	1849.0	2242.0	4574.0	4631.0	2827.0	2529.0	2857.0	2265.0	5111.0	4388.0	4850.0	2.66654101329696e-09	7.32649484652886e-11	0.998173770739742	0.0295022685050725	siderochrome-iron transporter MirB	HISTO_AZ.Contig47.Fgenesh_histo.160.final_new		I7I48_00189	ACKS23_01856	ACKS0A_01847						1.0	-0.722437409982142	-0.951954224781451	-0.000314712633996628	0.229202102165313
ucsf_hc.01_1.G217B.00504	ucsf_hc.01_1.G217B.00504		127.0	106.0	124.0	226.0	230.0	147.0	122.0	158.0	141.0	216.0	170.0	208.0	0.0298936833644136	8.45329405925458e-05	0.205462701199063	0.725263571894126	protein kinase domain-containing protein	HISTO_AZ.Contig47.Fgenesh_histo.162.final_new		I7I48_00191	ACKS23_01858	ACKS0A_01849						1.0	-0.311696528955072	-0.700697626236054	-0.289096607503611	0.0999044897773715
ucsf_hc.01_1.G217B.00505	ucsf_hc.01_1.G217B.00505		647.0	507.0	582.0	379.0	416.0	317.0	640.0	553.0	549.0	445.0	378.0	373.0	9.95781133202408e-06	2.15828479773246e-05	0.591919663689109	0.507103639452157	hypothetical protein	HISTO_AZ.Contig47.eannot.1606.final_new		I7I48_00192	ACKS23_01859	ACKS0A_01850						1.0	0.724590693135906	0.691561298642972	-0.161177046682669	-0.128147652189735
ucsf_hc.01_1.G217B.00506	ucsf_hc.01_1.G217B.00506		282.0	242.0	315.0	281.0	320.0	208.0	317.0	333.0	215.0	322.0	301.0	279.0	0.400057744555433	0.454694761592021	0.753659075246473	0.680148455410432	histone acetyltransferase GCN5	HISTO_AZ.Contig47-snap.78.final_new		I7I48_00193	ACKS23_01860	ACKS0A_01851						1.0	0.113218911454485	0.104444014917816	-0.108696366393363	-0.0999214698566946
ucsf_hc.01_1.G217B.00507	ucsf_hc.01_1.G217B.00507		1874.0	1764.0	1914.0	1336.0	1398.0	924.0	1898.0	1636.0	1766.0	1403.0	1202.0	1271.0	7.2611299046566e-07	5.53839589725959e-07	0.282274414169554	0.132699840729177	auxin efflux carrier superfamily	HISTO_AZ.Contig47.eannot.1566.final_new		I7I48_00194	ACKS23_01861	ACKS0A_01852						1.0	0.635393179056458	0.657035630408711	-0.18231625601018	-0.203958707362434
ucsf_hc.01_1.G217B.00508	ucsf_hc.01_1.G217B.00508		781.0	814.0	915.0	690.0	789.0	451.0	892.0	975.0	795.0	749.0	667.0	744.0	5.56083334809173e-06	2.851712037156e-05	0.611821918093515	0.734554309750301	hypothetical protein			I7I48_00195	ACKS23_01862	ACKS0A_01853						1.0	0.487126378319858	0.439207373006691	-0.0966235686899726	-0.0487045633768055
ucsf_hc.01_1.G217B.00509	ucsf_hc.01_1.G217B.00509		1271.0	1491.0	1464.0	1736.0	1795.0	1155.0	1514.0	1589.0	1464.0	1980.0	1918.0	2089.0	0.010317896261392	0.225356113471494	0.590991948343003	0.905378774744352	choline kinase	HISTO_AZ.Contig47.Fgenesh_Aspergillus.138.final_new		I7I48_00196	ACKS23_01863	ACKS0A_01854						1.0	-0.203361792638897	-0.0948503204535465	0.090443365283142	-0.0180681069022084
ucsf_hc.01_1.G217B.00510	ucsf_hc.01_1.G217B.00510		2055.0	1925.0	2379.0	2103.0	2158.0	1296.0	2236.0	2490.0	1990.0	2424.0	2151.0	2037.0	0.00638954245909594	0.00173867594109869	0.972150381505639	0.677483564990123	ubiquitin carboxyl-terminal hydrolase	HISTO_AZ.Contig47.eannot.1608.final_new		I7I48_00197	ACKS23_01864	ACKS0A_01855						1.0	0.208616816221309	0.254470881526428	-0.0075806561271845	-0.0534347214323034
ucsf_hc.01_1.G217B.00511	ucsf_hc.01_1.G217B.00511		115.0	93.0	106.0	170.0	171.0	113.0	126.0	136.0	102.0	193.0	182.0	156.0	0.0197599043931115	0.00469651883416356	0.919447191109936	0.80176554896168	hypothetical protein			I7I48_00198	ACKS23_01865	ACKS0A_01856						1.0	-0.354742489177511	-0.479116210015778	-0.0446594756889205	0.0797142451493458
ucsf_hc.01_1.G217B.00512	ucsf_hc.01_1.G217B.00512		16.0	12.0	13.0	30.0	15.0	15.0	9.0	21.0	14.0	19.0	18.0	22.0	0.482773037765099	0.296717637900438	0.824890036946149	0.911325922041948	hypothetical protein	HISTO_AZ.Contig47.Fgenesh_histo.97.final_new		I7I48_00199	ACKS23_01866	ACKS0A_01857						1.0	-0.286871690419384	-0.427990192444967	-0.233285892670165	-0.092167390644583
ucsf_hc.01_1.G217B.00513	ucsf_hc.01_1.G217B.00513		101.0	118.0	151.0	69.0	65.0	48.0	185.0	184.0	199.0	69.0	69.0	79.0	1.01457628854387e-07	5.12435206665364e-05	0.97932583780699	0.0521668129234341	C6 transcription factor	HISTO_AZ.Contig47.eannot.1610.final_new		I7I48_00200	ACKS23_01867	ACKS0A_01858	Ryp1_ChIP		Ryp3_ChIP			1.0	1.56662628255086	1.05879993439354	-0.0174437504673415	0.490382597689973
ucsf_hc.01_1.G217B.00514	ucsf_hc.01_1.G217B.00514		18.0	35.0	36.0	26.0	28.0	19.0	63.0	53.0	70.0	32.0	21.0	30.0	0.000227421676375816	0.451853840473669	0.931229564220918	0.043598940088701	hypothetical protein			I7I48_00201	ACKS23_01868	ACKS0A_01859						1.0	1.32807528772881	0.274472289733886	-0.0982955604709957	0.955307437523927
ucsf_hc.01_1.G217B.00515	ucsf_hc.01_1.G217B.00515		42.0	37.0	26.0	46.0	53.0	20.0	39.0	45.0	31.0	62.0	43.0	49.0	0.422059164780038	0.714319898597272	0.868828206956828	0.966785371903376	hypothetical protein			I7I48_00202	ACKS23_01869	ACKS0A_01860						1.0	-0.228094950091724	-0.11752198015349	0.136036843622545	0.0254638736843106
ucsf_hc.01_1.G217B.00516	ucsf_hc.01_1.G217B.00516		32.0	29.0	46.0	20.0	18.0	22.0	18.0	33.0	23.0	28.0	30.0	20.0	0.782758996339388	0.0147888900000538	0.922025957491677	0.204925900713026	hypothetical protein			I7I48_00203	ACKS23_01870	ACKS0A_01861						1.0	0.10170171330818	0.883625186381018	0.112317820303155	-0.669605652769683
ucsf_hc.01_1.G217B.00517	ucsf_hc.01_1.G217B.00517		33.0	46.0	50.0	80.0	61.0	35.0	68.0	71.0	69.0	88.0	68.0	39.0	0.214789483193415	0.233669554487098	0.840773363723236	0.245862000069401	hypothetical protein			I7I48_00204	ACKS23_01871	ACKS0A_01862						1.0	0.346976458594098	-0.38162540745522	-0.163381093580491	0.565220772468827
ucsf_hc.01_1.G217B.00518	ucsf_hc.01_1.G217B.00518		3.0	15.0	19.0	3.0	6.0	5.0	18.0	26.0	14.0	3.0	4.0	15.0	0.01009138672299	0.150613084088029	0.979194920564815	0.428863515836995	hypothetical protein			I7I48_00205	ACKS23_01872	ACKS0A_01863						1.0	1.83181766155198	1.1086044870496	0.0643785097675105	0.787591684269891
ucsf_hc.01_1.G217B.00519	ucsf_hc.01_1.G217B.00519		13.0	8.0	10.0	15.0	16.0	9.0	7.0	12.0	13.0	26.0	14.0	28.0	0.0377035262110863	0.481879124226122	0.620180544367101	0.899402639086224	hypothetical protein	HISTO_AZ.Contig47.Fgenesh_histo.101.final_new		I7I48_00206	ACKS23_01873	ACKS0A_01864						1.0	-0.865762187394515	-0.316008987442317	0.436160619587243	-0.113592580364955
ucsf_hc.01_1.G217B.00520	ucsf_hc.01_1.G217B.00520		24.0	20.0	30.0	71.0	84.0	44.0	30.0	31.0	24.0	64.0	70.0	84.0	0.000179512642475512	5.88721920993327e-05	0.804779937607262	0.905744051106082	hypothetical protein			I7I48_00207	ACKS23_01874	ACKS0A_01865						1.0	-1.14699164658371	-1.35799552445953	-0.138831613405128	0.0721722644706945
ucsf_hc.01_1.G217B.00522	ucsf_hc.01_1.G217B.00522		15.0	16.0	31.0	10.0	4.0	5.0	36.0	25.0	16.0	3.0	3.0	3.0	3.42212560729921e-05	0.00252285019994727	0.385465276859548	0.817859838893031	hypothetical protein			I7I48_00209	ACKS23_01876	ACKS0A_01867						1.0	3.02500945036568	1.70948923261775	-1.14100838057118	0.174511837176746
ucsf_hc.01_1.G217B.00523	ucsf_hc.01_1.G217B.00523		4647.0	4822.0	4897.0	7047.0	7057.0	4752.0	5009.0	4425.0	4492.0	7646.0	6786.0	6946.0	1.45208066400838e-05	0.000207057283137048	0.635304846185671	0.140402210840489	importin beta-2 subunit	HISTO_AZ.Contig47.Fgenesh_Aspergillus.144.final_new		I7I48_00210	ACKS23_01877	ACKS0A_01868	Ryp1_ChIP					1.0	-0.430284515348651	-0.336278644648809	-0.0841261130798676	-0.17813198377971
ucsf_hc.01_1.G217B.00524	ucsf_hc.01_1.G217B.00524		12.0	17.0	27.0	44.0	43.0	28.0	18.0	23.0	20.0	32.0	32.0	32.0	0.141641538194506	0.00268083967257589	0.300727420311272	0.944983381483766	hypothetical protein	HISTO_AZ.Contig47.Fgenesh_Neurospora.106.final_new		I7I48_00211	ACKS23_01878	ACKS0A_01869						1.0	-0.458406424136167	-1.02844179377334	-0.522170353622466	0.0478650160147074
ucsf_hc.01_1.G217B.00525	ucsf_hc.01_1.G217B.00525		841.0	992.0	889.0	1046.0	1125.0	658.0	868.0	1059.0	825.0	1291.0	1187.0	1133.0	0.0235148039826086	0.988881776592714	0.659228115463828	0.441302163894039	SacI domain-containing protein	HISTO_AZ.Contig47.eannot.1612.final_new		I7I48_00212	ACKS23_01879	ACKS0A_01870	Ryp1_ChIP					1.0	-0.207678941540925	0.00148981620795574	0.0922972264393644	-0.116871531309516
ucsf_hc.01_1.G217B.00526	ucsf_hc.01_1.G217B.00526		83.0	72.0	102.0	61.0	87.0	44.0	91.0	131.0	87.0	66.0	68.0	86.0	0.00347733038939051	0.0397853859170197	0.931229564220918	0.738720413367771	hypothetical protein			I7I48_00213	ACKS23_01880	ACKS0A_01871						1.0	0.673665312377945	0.483032597560201	-0.064017172576633	0.126615542241111
ucsf_hc.01_1.G217B.00527	ucsf_hc.01_1.G217B.00527		4382.0	4490.0	4754.0	4606.0	4984.0	3132.0	5062.0	5140.0	4751.0	5043.0	4845.0	4846.0	0.00211339671478881	0.0141164014866829	0.768736402719811	0.98443502973175	DUF803 domain-containing protein	HISTO_AZ.Contig47.fgenesh_plus.49.final_new		I7I48_00214	ACKS23_01881	ACKS0A_01872						1.0	0.208703348381601	0.159051703837553	-0.047045384216049	0.00260626032799927
ucsf_hc.01_1.G217B.00528	ucsf_hc.01_1.G217B.00528	COP1	8617.0	7929.0	9413.0	7741.0	8015.0	5533.0	8268.0	9652.0	8014.0	8068.0	7663.0	8275.0	0.000101109072730934	2.76386115799445e-05	0.451036920027462	0.179321663715812	coatomer subunit delta	HISTO_AZ.Contig47.fgenesh_plus.53.final_new		I7I48_00215	ACKS23_01882	ACKS0A_01873						1.0	0.294869708592117	0.333700584585468	-0.0955010047833547	-0.134331880776706
ucsf_hc.01_1.G217B.00529	ucsf_hc.01_1.G217B.00529		7062.0	6922.0	7774.0	9390.0	8906.0	6033.0	8352.0	7473.0	8078.0	10494.0	9344.0	9925.0	0.122001558672212	0.204767676195737	0.911236576062844	0.973679528741091	DUF2420 domain-containing protein	HISTO_AZ.Contig47.Fgenesh_Aspergillus.149.final_new		I7I48_00216	ACKS23_01883	ACKS0A_01874	Ryp1_ChIP					1.0	-0.127210302493413	-0.103534572552381	0.0291671469887476	0.00549141704771561
ucsf_hc.01_1.G217B.00530	ucsf_hc.01_1.G217B.00530		1049.0	1006.0	1022.0	1056.0	1005.0	663.0	977.0	1113.0	853.0	1124.0	1160.0	1248.0	0.347643445840937	0.00958842633545971	0.540209375865761	0.132610482629612	hypothetical protein	HISTO_AZ.Contig47.Fgenesh_Neurospora.131.final_new		I7I48_00217	ACKS23_01884	ACKS0A_01875						1.0	-0.0774882028821935	0.233120812299398	0.109831560436632	-0.200777454744959
ucsf_hc.01_1.G217B.00531	ucsf_hc.01_1.G217B.00531		15.0	14.0	19.0	19.0	41.0	28.0	22.0	15.0	9.0	39.0	30.0	31.0	0.0195379896540552	0.0775441433468477	0.992271152551366	0.757829563047852	hypothetical protein			I7I48_00218	ACKS23_01885	ACKS0A_01876						1.0	-0.980403174167206	-0.726562559837116	-0.00805983243995595	-0.261900446770047
ucsf_hc.01_1.G217B.00532	ucsf_hc.01_1.G217B.00532		5007.0	4682.0	5072.0	7958.0	7303.0	5211.0	5323.0	5086.0	4718.0	9247.0	7787.0	8916.0	7.38497507444608e-08	5.77106657778357e-06	0.648344018665375	0.37710246099299	orotidine-5'-phosphate decarboxylase	HISTO_AZ.Contig47-snap.90.final_new		I7I48_00219	ACKS23_01886	ACKS0A_01877						1.0	-0.588093241983981	-0.41720381202892	0.0738875741815077	-0.097001855773553
ucsf_hc.01_1.G217B.00533	ucsf_hc.01_1.G217B.00533	SCS7	4793.0	4424.0	4947.0	4285.0	3986.0	3168.0	4788.0	4368.0	4554.0	4473.0	3882.0	4277.0	0.0010747282662332	0.000350183836869602	0.425445010920119	0.182644082856269	inositolphosphorylceramide-B C-26 hydroxylase	HISTO_AZ.Contig47.Fgenesh_histo.132.final_new		I7I48_00220	ACKS23_01887	ACKS0A_01878						1.0	0.30792820352552	0.351233192640034	-0.13440821268378	-0.177713201798294
ucsf_hc.01_1.G217B.00534	ucsf_hc.01_1.G217B.00534		125.0	163.0	157.0	129.0	119.0	82.0	172.0	165.0	151.0	126.0	111.0	133.0	0.0007521315553415	0.005678339652161	0.825082265164868	0.985231487860615	hypothetical protein	HISTO_AZ.Contig47.Fgenesh_histo.133.final_new		I7I48_00221	ACKS23_01888	ACKS0A_01879						1.0	0.584656237353437	0.476942924033747	-0.1019023787073	0.00581093461238957
ucsf_hc.01_1.G217B.00535	ucsf_hc.01_1.G217B.00535	PAD1	7443.0	6893.0	8021.0	7783.0	7515.0	4933.0	7933.0	8204.0	7237.0	7982.0	7290.0	8056.0	0.00380738217470551	0.00227589155116695	0.728654231871756	0.514045068079501	RNA splicing factor Pad-1	HISTO_AZ.Contig47.Fgenesh_histo.134.final_new		I7I48_00222	ACKS23_01889	ACKS0A_01880						1.0	0.190262736401788	0.203682780369393	-0.0530345588768668	-0.0664546028444715
ucsf_hc.01_1.G217B.00536	ucsf_hc.01_1.G217B.00536		1051.0	1012.0	1156.0	2723.0	2498.0	1725.0	1137.0	1086.0	1043.0	2895.0	2582.0	2795.0	9.57434893546656e-12	4.62819644381727e-11	0.963756706377105	0.35602984832725	hypothetical protein	HISTO_AZ.Contig47.Fgenesh_Neurospora.136.final_new		I7I48_00223	ACKS23_01890	ACKS0A_01881						1.0	-1.15491315895095	-1.0519052566663	-0.010277033794126	-0.113284936078777
ucsf_hc.01_1.G217B.00537	ucsf_hc.01_1.G217B.00537		1833.0	1939.0	1885.0	2003.0	2220.0	1422.0	1933.0	2023.0	1899.0	2419.0	2410.0	2347.0	0.136920716169655	0.42009872646792	0.607512825913878	0.492715824720991	phosphatase 2c	HISTO_AZ.Contig47.Fgenesh_Neurospora.164.final_new		I7I48_00224	ACKS23_01891	ACKS0A_01882						1.0	-0.106646891428121	0.0595977517271029	0.0833338471819358	-0.0829107959732882
ucsf_hc.01_1.G217B.00538	ucsf_hc.01_1.G217B.00538	LEU2	7463.0	7485.0	9019.0	4439.0	4388.0	2892.0	8797.0	9316.0	7313.0	4677.0	4474.0	4927.0	4.23634312570466e-11	2.52919276717725e-11	0.983856194187647	0.708499962778976	3-isopropylmalate dehydrogenase	HISTO_AZ.Contig47.fgenesh_plus.24.final_new		I7I48_00225	ACKS23_01892	ACKS0A_01883						1.0	1.03379150403521	1.08566362014587	0.00360305534591632	-0.0482690607647438
ucsf_hc.01_1.G217B.00539	ucsf_hc.01_1.G217B.00539		1400.0	1369.0	1494.0	1842.0	2047.0	1392.0	1630.0	1694.0	1336.0	2088.0	1901.0	2009.0	0.00909276424274128	0.000831772767535271	0.556499401511261	0.946180692909221	anaphase-promoting complex subunit 10	HISTO_AZ.Contig47.Fgenesh_histo.137.final_new		I7I48_00226	ACKS23_01893	ACKS0A_01884						1.0	-0.181505430957435	-0.256000418150673	-0.0834348207182423	-0.00893983352500438
ucsf_hc.01_1.G217B.00540	ucsf_hc.01_1.G217B.00540	PIS1	954.0	985.0	1043.0	1289.0	1070.0	833.0	1026.0	1110.0	932.0	1330.0	1163.0	1169.0	0.384239759433012	0.628950405843823	0.743206455411391	0.488857080188285	CDP-diacylglycerol-inositol 3-phosphatidyltransferase PIS	HISTO_AZ.Contig47.eannot.1624.final_new		I7I48_00227	ACKS23_01894	ACKS0A_01885						1.0	-0.0684467504978041	-0.0401076354972689	-0.064882298400283	-0.0932214134008182
ucsf_hc.01_1.G217B.00541	ucsf_hc.01_1.G217B.00541		25.0	29.0	29.0	31.0	32.0	26.0	44.0	44.0	36.0	79.0	38.0	42.0	0.696028812273152	0.901272553195748	0.38292799735411	0.386704843767668	hypothetical protein	HISTO_AZ.Contig47.Fgenesh_histo.167.final_new		I7I48_00228	ACKS23_01895	ACKS0A_01886						1.0	-0.110234995795698	-0.0450307513727078	0.502517055461474	0.437312811038484
ucsf_hc.01_1.G217B.00542	ucsf_hc.01_1.G217B.00542		196.0	203.0	183.0	325.0	332.0	191.0	236.0	218.0	215.0	358.0	354.0	338.0	0.000776681405964582	0.00108483128936066	0.894330759289594	0.802686315625877	hypothetical protein			I7I48_00229	ACKS23_01896	ACKS0A_01887						1.0	-0.465443417936033	-0.484771616412272	0.0472470538439635	0.0665752523202019
ucsf_hc.01_1.G217B.00543	ucsf_hc.01_1.G217B.00543		73.0	101.0	101.0	177.0	145.0	119.0	122.0	126.0	117.0	176.0	154.0	143.0	0.259903739664993	0.00144764538296166	0.661496279152883	0.331603964870304	hypothetical protein			I7I48_00230	ACKS23_01897	ACKS0A_01888						1.0	-0.184182089332265	-0.632394562017453	-0.162067704370815	0.286144768314373
ucsf_hc.01_1.G217B.00544	ucsf_hc.01_1.G217B.00544		47017.0	42329.0	43043.0	37327.0	35465.0	24796.0	41469.0	38380.0	38556.0	38542.0	35278.0	40799.0	0.00966087855117736	1.3624962370146e-05	0.895556458971526	0.0338148864670813	sodium transport ATPase	HISTO_AZ.Contig47.eannot.1627.final_new		I7I48_00231	ACKS23_01898	ACKS0A_01889						1.0	0.237226698534329	0.493923813885951	-0.0347765864083858	-0.291473701760008
ucsf_hc.01_1.G217B.00545	ucsf_hc.01_1.G217B.00545		85.0	146.0	209.0	60.0	71.0	65.0	195.0	185.0	187.0	96.0	103.0	85.0	0.000159718510051784	0.000875115769796056	0.73424009282172	0.426851312219067	hypothetical protein	HISTO_AZ.Contig47-snap.98.final_new		I7I48_00232	ACKS23_01899	ACKS0A_01890						1.0	1.18352540430938	1.15267164266033	0.279509233766871	0.310362995415916
ucsf_hc.01_1.G217B.00546	ucsf_hc.01_1.G217B.00546		448.0	498.0	522.0	879.0	914.0	602.0	558.0	568.0	535.0	977.0	747.0	779.0	0.0001876731624285	1.12635737616371e-06	0.153063445435109	0.812672329540106	hypothetical protein	HISTO_AZ.Contig47.Fgenesh_histo.174.final_new		I7I48_00233	ACKS23_01900	ACKS0A_01891						1.0	-0.399796683143377	-0.652021038913186	-0.206905628169927	0.0453187275998825
ucsf_hc.01_1.G217B.00547	ucsf_hc.01_1.G217B.00547		46.0	43.0	60.0	352.0	325.0	184.0	49.0	56.0	50.0	465.0	293.0	416.0	1.52429437221436e-09	1.05021830796545e-08	0.572980955195084	0.907392790153817	hypothetical protein			I7I48_00234	ACKS23_01901	ACKS0A_01892						1.0	-2.70620429690474	-2.46144169105997	0.175045685611961	-0.0697169202328136
ucsf_hc.01_1.G217B.00548	ucsf_hc.01_1.G217B.00548		298.0	317.0	400.0	737.0	755.0	498.0	447.0	461.0	426.0	705.0	667.0	728.0	4.96242058830462e-05	2.94329566378209e-08	0.219284824990852	0.113788112797162	hypothetical protein	HISTO_AZ.Contig47.Fgenesh_Aspergillus.208.final_new		I7I48_00235	ACKS23_01902	ACKS0A_01893						1.0	-0.46758725467082	-0.922220871844274	-0.187787388887691	0.266846228285763
ucsf_hc.01_1.G217B.00549	ucsf_hc.01_1.G217B.00549		644.0	502.0	515.0	508.0	392.0	265.0	504.0	576.0	508.0	502.0	384.0	404.0	0.00104870754024938	0.000330079793106809	0.768153521383039	0.35560479176203	hypothetical protein	HISTO_AZ.Contig47.eannot.1629.final_new		I7I48_00236	ACKS23_01903	ACKS0A_01894						1.0	0.489974774458402	0.570785598103333	-0.108181958182426	-0.188992781827356
ucsf_hc.01_1.G217B.00550	ucsf_hc.01_1.G217B.00550		1567.0	1598.0	1545.0	1512.0	1692.0	1082.0	1631.0	1787.0	1500.0	2004.0	1775.0	1776.0	0.874390755844205	0.00775589931891989	0.407124225276668	0.520054171033668	phosphatidylserine decarboxylase proenzyme	HISTO_AZ.Contig47.Fgenesh_Aspergillus.210.final_new		I7I48_00237	ACKS23_01904	ACKS0A_01895						1.0	0.0109199552912704	0.192448179205307	0.10964323631052	-0.071884987603517
ucsf_hc.01_1.G217B.00551	ucsf_hc.01_1.G217B.00551		4032.0	3851.0	3744.0	4862.0	4975.0	3190.0	3933.0	4042.0	3789.0	5416.0	4900.0	4923.0	0.00928049701498181	0.126252804926168	0.860464935276691	0.285215701575811	ubiquitin family protein	HISTO_AZ.Contig47.Fgenesh_histo.191.final_new		I7I48_00238	ACKS23_01905	ACKS0A_01896						1.0	-0.184441381052413	-0.103570148349744	-0.0337820396831932	-0.114653272385863
ucsf_hc.01_1.G217B.00552	ucsf_hc.01_1.G217B.00552		258.0	242.0	292.0	511.0	523.0	357.0	399.0	436.0	315.0	711.0	631.0	626.0	2.40838655851635e-06	6.57007375927409e-07	0.105551949176788	0.0172650217023104	terpene synthase metal binding domain protei	HISTO_AZ.Contig47.Fgenesh_histo.193.final_new		I7I48_00239	ACKS23_01906	ACKS0A_01897						1.0	-0.592594443210714	-0.758422824755615	0.233773903033867	0.399602284578768
ucsf_hc.01_1.G217B.00553	ucsf_hc.01_1.G217B.00553		7.0	10.0	22.0	16.0	19.0	11.0	15.0	32.0	38.0	27.0	21.0	12.0	0.156480285650404	0.575667176481977	0.976090052361054	0.209941415166202	phosphotransferase enzyme family protein	HISTO_AZ.Contig47.Fgenesh_Aspergillus.216.final_new		I7I48_00240	ACKS23_01907	ACKS0A_01898						1.0	0.638965908075797	-0.312856345649087	0.0448227933419427	0.996645047066826
ucsf_hc.01_1.G217B.00554	ucsf_hc.01_1.G217B.00554		128.0	150.0	130.0	162.0	136.0	111.0	349.0	468.0	295.0	214.0	163.0	254.0	3.4785423111893e-06	0.825584866264717	0.354102201468754	2.28200584495288e-05	hypothetical protein	HISTO_AZ.Contig47.Fgenesh_histo.195.final_new		I7I48_00241	ACKS23_01908	ACKS0A_01899						1.0	1.00712757487691	0.0496722934089409	0.344029948562681	1.30148523003065
ucsf_hc.01_1.G217B.00555	ucsf_hc.01_1.G217B.00555		727.0	727.0	943.0	826.0	902.0	615.0	944.0	996.0	915.0	963.0	861.0	909.0	0.00523057321493698	0.368043526881137	0.857148284323433	0.363379646542506	hypothetical protein	HISTO_AZ.Contig47.fgenesh_plus.63.final_new		I7I48_00242	ACKS23_01909	ACKS0A_01900						1.0	0.249390683361306	0.0800200440130601	-0.0438093731772708	0.125561266170975
ucsf_hc.01_1.G217B.00556	ucsf_hc.01_1.G217B.00556	RPS22	24158.0	19615.0	26727.0	14396.0	17064.0	11463.0	22711.0	34194.0	21615.0	17785.0	18137.0	18811.0	1.93761820828179e-05	4.96991437337352e-06	0.801971139942248	0.99276054105679	40S ribosomal protein S22	HISTO_AZ.Contig47.eannot.1632.final_new		I7I48_00243	ACKS23_01910	ACKS0A_01901						1.0	0.674986876207582	0.753791109852516	0.0814223503640008	0.00261811671906642
ucsf_hc.01_1.G217B.00557	ucsf_hc.01_1.G217B.00557		161.0	148.0	210.0	119.0	104.0	84.0	175.0	213.0	200.0	168.0	106.0	140.0	0.000339070095268885	0.000242641798908898	0.757625166887831	0.871177302318165	ankyrin repeat protein	HISTO_AZ.Contig47.Fgenesh_Aspergillus.10.final_new		I7I48_00244	ACKS23_01911	ACKS0A_01902						1.0	0.701364897389918	0.802280193295849	0.152040589267394	0.0511252933614639
ucsf_hc.01_1.G217B.00558	ucsf_hc.01_1.G217B.00558		2513.0	2083.0	3131.0	1480.0	1337.0	1096.0	2525.0	2316.0	2353.0	1744.0	1646.0	1808.0	1.18195264565487e-05	7.61183432461865e-08	0.6029612073575	0.218703101807497	importin subunit beta-1	HISTO_AZ.Contig47.Fgenesh_histo.205.final_new		I7I48_00245	ACKS23_01912	ACKS0A_01903						1.0	0.655946992344873	1.01518484542241	0.141077867353347	-0.218159985724187
ucsf_hc.01_1.G217B.00559	ucsf_hc.01_1.G217B.00559	KAP95	7462.0	7853.0	7331.0	6629.0	6916.0	4673.0	8013.0	5655.0	6976.0	7084.0	7115.0	7345.0	0.381630040950921	0.00750716524572328	0.956897447882608	0.178472247417668	importin subunit beta-1			I7I48_00246	ACKS23_01913	ACKS0A_01904						1.0	0.113265034990261	0.367192067849409	-0.0238887667095975	-0.277815799568746
ucsf_hc.01_1.G217B.00560	ucsf_hc.01_1.G217B.00560	APC4	1434.0	1540.0	1532.0	1767.0	1824.0	1211.0	1731.0	1755.0	1529.0	2243.0	2185.0	2142.0	0.0034862622839009	0.593312933317258	0.0781837325024792	0.874733065522114	anaphase-promoting complex component Cut20/Apc4	HISTO_AZ.Contig47.Fgenesh_histo.206.final_new		I7I48_00247	ACKS23_01914	ACKS0A_01905						1.0	-0.20411982493087	-0.0368518430123386	0.187944783229534	0.0206768013110032
ucsf_hc.01_1.G217B.00561	ucsf_hc.01_1.G217B.00561		571.0	592.0	545.0	440.0	497.0	326.0	730.0	672.0	626.0	594.0	554.0	527.0	9.67987208764228e-05	0.000132929424765605	0.535058426368146	0.483769076024676	hypothetical protein	HISTO_AZ.Contig47-snap.110.final_new		I7I48_00248	ACKS23_01915	ACKS0A_01906						1.0	0.460215204154864	0.488791796892954	0.141833912863566	0.113257320125476
ucsf_hc.01_1.G217B.00562	ucsf_hc.01_1.G217B.00562		294.0	315.0	322.0	255.0	224.0	141.0	350.0	392.0	335.0	239.0	230.0	281.0	5.30972289249253e-06	4.00037548461254e-05	0.979323912785266	0.704360620082277	hypothetical protein			I7I48_00249	ACKS23_01916	ACKS0A_01907						1.0	0.71319628315349	0.647011839307808	0.0100646683201639	0.0762491121658462
ucsf_hc.01_1.G217B.00563	ucsf_hc.01_1.G217B.00563		90.0	80.0	98.0	206.0	213.0	148.0	111.0	139.0	149.0	252.0	226.0	311.0	7.0058757461633e-05	2.74801386346668e-05	0.537769962752645	0.187651732999724	von Willebrand factor	HISTO_AZ.Contig47-snap.111.final_new		I7I48_00250	ACKS23_01917	ACKS0A_01908						1.0	-0.798307996641629	-1.02424158699318	0.198147507052736	0.424081097404291
ucsf_hc.01_1.G217B.00564	ucsf_hc.01_1.G217B.00564		41.0	38.0	37.0	31.0	25.0	21.0	46.0	55.0	33.0	21.0	27.0	32.0	0.00276639022016467	0.0343253044040806	0.776697600868404	0.906655264580217	hypothetical protein			I7I48_00251	ACKS23_01918	ACKS0A_01909						1.0	0.93195827041713	0.639560757182848	-0.23331470823736	0.0590828049969217
ucsf_hc.01_1.G217B.00565	ucsf_hc.01_1.G217B.00565		2.0	2.0	6.0	15.0	19.0	3.0	6.0	13.0	11.0	26.0	12.0	20.0	0.15422186727585	0.0253805240657949	0.672737623096839	0.209643992155733	hypothetical protein			I7I48_00252	ACKS23_01919	ACKS0A_01910						1.0	-0.74123062386786	-1.62190242687236	0.521113788558148	1.40178559156265
ucsf_hc.01_1.G217B.00566	ucsf_hc.01_1.G217B.00566	PTH11	53.0	48.0	45.0	73.0	75.0	40.0	57.0	91.0	61.0	83.0	72.0	63.0	0.602238069392182	0.204352958660761	0.942539361868872	0.327136476833199	Pth11-like integral membrane protein	HISTO_AZ.Contig47-snap.112.final_new		I7I48_00253	ACKS23_01920	ACKS0A_01911						1.0	0.113127158240788	-0.303604368476711	-0.0508288896860005	0.365902637031499
ucsf_hc.01_1.G217B.00567	ucsf_hc.01_1.G217B.00567		65.0	55.0	93.0	101.0	72.0	50.0	73.0	114.0	95.0	92.0	72.0	72.0	0.0634432494883939	0.955113397709309	0.792058940987127	0.480205327278257	hypothetical protein			I7I48_00254	ACKS23_01921	ACKS0A_01912						1.0	0.427513621085859	-0.0155286588975423	-0.167917477096532	0.27512480288687
ucsf_hc.01_1.G217B.00568	ucsf_hc.01_1.G217B.00568		80.0	69.0	99.0	75.0	51.0	36.0	103.0	128.0	103.0	94.0	91.0	84.0	0.00975706486937004	0.00441672305769061	0.207445054076201	0.314694088061068	GNAT family acetyltransferase	HISTO_AZ.Contig47.Fgenesh_histo.13.final_new		I7I48_00255	ACKS23_01922	ACKS0A_01913						1.0	0.496389839943332	0.680851177719257	0.485027370632761	0.300566032856836
ucsf_hc.01_1.G217B.00569	ucsf_hc.01_1.G217B.00569		59.0	72.0	68.0	31.0	38.0	25.0	93.0	160.0	89.0	53.0	50.0	46.0	1.19022122559776e-05	0.00065074016948123	0.546468326805774	0.0702688868878576	BTB/POZ domain-containing protein	HISTO_AZ.Contig47.Fgenesh_histo.14.final_new		I7I48_00256	ACKS23_01923	ACKS0A_01914	Ryp1_ChIP		Ryp3_ChIP			1.0	1.34408455378789	1.12387783748502	0.393123891822389	0.61333060812526
ucsf_hc.01_1.G217B.00570	ucsf_hc.01_1.G217B.00570		110.0	115.0	164.0	113.0	127.0	77.0	173.0	190.0	164.0	152.0	137.0	158.0	0.00650700709863735	0.0522380284090441	0.505947012919708	0.185349002576972	no significant blast hit	HISTO_AZ.Contig47.Fgenesh_histo.15.final_new		I7I48_00257	ACKS23_01924	ACKS0A_01915	Ryp1_ChIP		Ryp3_ChIP			1.0	0.424296844909743	0.335013646533719	0.22970982444225	0.318993022818274
ucsf_hc.01_1.G217B.00571	ucsf_hc.01_1.G217B.00571	CDC45	2723.0	2870.0	3054.0	3079.0	3316.0	1946.0	3073.0	2971.0	2753.0	3850.0	3552.0	3772.0	0.0258378369808799	0.0910085827652604	0.152474457496308	0.334800115436432	DNA replication initiation factor Cdc45	HISTO_AZ.Contig47.eannot.1595.final_new		I7I48_00258	ACKS23_01925	ACKS0A_01916	Ryp1_ChIP		Ryp3_ChIP			1.0	-0.158153411061296	0.118665819908232	0.169624196405622	-0.107195034563905
ucsf_hc.01_1.G217B.00572	ucsf_hc.01_1.G217B.00572	GPI8	2991.0	3041.0	2878.0	2687.0	2944.0	1932.0	3338.0	3435.0	3198.0	3410.0	3026.0	3166.0	0.00118656778228564	0.000267663011165291	0.606650798661984	0.815432296841621	GPI-anchor transamidase	HISTO_AZ.Contig47-snap.116.final_new		I7I48_00259	ACKS23_01926	ACKS0A_01917						1.0	0.243234799235155	0.291397693722792	0.0785896933387447	0.0304267988511073
ucsf_hc.01_1.G217B.00573	ucsf_hc.01_1.G217B.00573		1877.0	1935.0	1833.0	1564.0	1644.0	1184.0	1879.0	1724.0	1940.0	1798.0	1629.0	1757.0	0.00561118521751756	0.000276689606792906	0.922025957491677	0.279397434724385	F-box domain-containing protein	HISTO_AZ.Contig47.Fgenesh_Aspergillus.40.final_new		I7I48_00260	ACKS23_01927	ACKS0A_01918						1.0	0.280371261534236	0.412992493740062	-0.0297708516045514	-0.162392083810378
ucsf_hc.01_1.G217B.00574	ucsf_hc.01_1.G217B.00574		164.0	156.0	197.0	105.0	70.0	81.0	177.0	197.0	215.0	110.0	86.0	103.0	7.76818869266657e-06	3.09707668871206e-05	0.983221997689914	0.885940375965325	hypothetical protein			I7I48_00261	ACKS23_01928	ACKS0A_01919						1.0	1.15389812849361	1.09409374881743	-0.0125586279453718	0.0472457517308138
ucsf_hc.01_1.G217B.00575	ucsf_hc.01_1.G217B.00575		8.0	10.0	7.0	13.0	17.0	7.0	12.0	16.0	5.0	14.0	11.0	16.0	0.637178233479056	0.319062818585423	0.941894338622409	0.871630436131757	hypothetical protein			I7I48_00262	ACKS23_01929	ACKS0A_01920						1.0	-0.214334318238271	-0.46895096652802	-0.101255628862052	0.153361019427697
ucsf_hc.01_1.G217B.00576	ucsf_hc.01_1.G217B.00576		2813.0	2508.0	2601.0	2511.0	2506.0	1725.0	2722.0	3285.0	2578.0	2954.0	2260.0	2632.0	0.000229830312039936	0.000740979042268999	0.778938509086496	0.880532165272007	DUF1014 domain-containing protein	HISTO_AZ.Contig47.fgenesh_plus.36.final_new		I7I48_00263	ACKS23_01930	ACKS0A_01921						1.0	0.318088656569737	0.285305810808254	-0.0542942902937016	-0.0215114445322184
ucsf_hc.01_1.G217B.00577	ucsf_hc.01_1.G217B.00577		4405.0	4227.0	4924.0	3636.0	3957.0	2569.0	5200.0	5126.0	4866.0	4365.0	3506.0	3694.0	7.02096627188378e-08	1.41655425065579e-06	0.583884174178481	0.785760697996026	alpha-(1,4)-amylase	HISTO_AZ.Contig47.Fgenesh_Aspergillus.47.final_new		I7I48_00264	ACKS23_01931	ACKS0A_01922						1.0	0.58756049654041	0.469298701343766	-0.0827390781735939	0.035522717023051
ucsf_hc.01_1.G217B.00578	ucsf_hc.01_1.G217B.00578		6681.0	7074.0	7518.0	9616.0	10730.0	7090.0	7486.0	8628.0	7377.0	15968.0	9857.0	10549.0	0.000986254970008286	0.00718888992436465	0.700362390188679	0.965352777833199	mitochondrial phosphate carrier protein	HISTO_AZ.Contig47.fgenesh_plus.77.final_new		I7I48_00265	ACKS23_01932	ACKS0A_01923						1.0	-0.411080053818781	-0.315200878660894	0.105293991194463	0.00941481603657657
ucsf_hc.01_1.G217B.00579	ucsf_hc.01_1.G217B.00579		10.0	9.0	13.0	19.0	12.0	13.0	20.0	19.0	16.0	19.0	18.0	18.0	0.589512661793945	0.335855234072628	0.949404383673681	0.287607909916478	hypothetical protein			I7I48_00266	ACKS23_01933	ACKS0A_01924						1.0	0.183077470420321	-0.370776565861976	0.0738706491713168	0.627724685453614
ucsf_hc.01_1.G217B.00580	ucsf_hc.01_1.G217B.00580		5351.0	4721.0	4331.0	3751.0	3951.0	2942.0	4560.0	4787.0	4341.0	4926.0	4262.0	4531.0	0.0410553186391604	2.91360047732683e-05	0.682511215475722	0.158198103958831	hypothetical protein	HISTO_AZ.Contig47-snap.121.final_new		I7I48_00267	ACKS23_01934	ACKS0A_01925						1.0	0.186172089027901	0.475957526194138	0.0887742986655677	-0.20101113850067
ucsf_hc.01_1.G217B.00581	ucsf_hc.01_1.G217B.00581		3546.0	3287.0	3851.0	3865.0	4027.0	2961.0	3496.0	4068.0	3250.0	4935.0	4301.0	4484.0	0.0146030197997397	0.756999873970648	0.682741356206521	0.236291387581011	flavoprotein oxygenase	HISTO_AZ.Contig47.eannot.1650.final_new		I7I48_00268	ACKS23_01935	ACKS0A_01926						1.0	-0.159375272863854	0.020439555569352	0.0621813920295686	-0.117633436403637
ucsf_hc.01_1.G217B.00582	ucsf_hc.01_1.G217B.00582		37.0	22.0	38.0	19.0	22.0	21.0	39.0	49.0	26.0	48.0	44.0	45.0	0.721838227670894	0.0533217468792483	0.0989526990536294	0.863751792969036	hypothetical protein			I7I48_00269	ACKS23_01936	ACKS0A_01927						1.0	-0.103091450846824	0.670932416761679	0.876600837382242	0.102576969773739
ucsf_hc.01_1.G217B.00583	ucsf_hc.01_1.G217B.00583		73.0	50.0	76.0	167.0	139.0	105.0	90.0	115.0	75.0	144.0	113.0	110.0	0.271624301237745	6.06577804968641e-05	0.142318323794875	0.287607909916478	hypothetical protein			I7I48_00270	ACKS23_01937	ACKS0A_01928						1.0	-0.206008421171105	-0.999502041609407	-0.429036098353215	0.364457522085088
ucsf_hc.01_1.G217B.00584	ucsf_hc.01_1.G217B.00584	PAP1	11895.0	11588.0	12404.0	15734.0	15528.0	10486.0	12529.0	12966.0	11716.0	16716.0	15447.0	16384.0	0.0020944024811257	0.00828600501746504	0.759380438249221	0.392798618462928	poly(A) polymerase Pap	HISTO_AZ.Contig47.eannot.1597.final_new		I7I48_00271	ACKS23_01938	ACKS0A_01929						1.0	-0.196038701770664	-0.161801052803263	-0.0456211453269226	-0.0798587942943243
ucsf_hc.01_1.G217B.00585	ucsf_hc.01_1.G217B.00585		599.0	632.0	760.0	740.0	700.0	472.0	733.0	832.0	693.0	852.0	829.0	895.0	0.968758042199422	0.215596251919969	0.294253426541077	0.749360741912614	fatty-acid amide hydrolase	HISTO_AZ.Contig47.eannot.1652.final_new		I7I48_00272	ACKS23_01939	ACKS0A_01930						1.0	-0.00349119780888163	0.11046541684602	0.165315783222951	0.051359168568049
ucsf_hc.01_1.G217B.00586	ucsf_hc.01_1.G217B.00586	NDH1	421.0	433.0	405.0	582.0	534.0	361.0	432.0	528.0	424.0	605.0	567.0	628.0	0.0405513200389605	0.0788058250207329	0.941948188796378	0.99276054105679	external NADH-ubiquinone oxidoreductase	HISTO_AZ.Contig47.eannot.1654.final_new		I7I48_00273	ACKS23_01940	ACKS0A_01931						1.0	-0.194021112091048	-0.174489867635642	0.021633101442128	0.00210185698672172
ucsf_hc.01_1.G217B.00587	ucsf_hc.01_1.G217B.00587	NIT62	1564.0	1377.0	1673.0	2307.0	2509.0	1633.0	1687.0	1963.0	1544.0	2815.0	2285.0	2690.0	1.12802900203787e-05	6.10761572918393e-06	0.981715227744718	0.788037214972447	nitrositive-stress induced transcript	HISTO_AZ.Contig47.Fgenesh_histo.41.final_new		I7I48_00274	ACKS23_01941	ACKS0A_01932						1.0	-0.397583799844673	-0.430252632694782	0.00414060337024136	0.0368094362203504
ucsf_hc.01_1.G217B.00588	ucsf_hc.01_1.G217B.00588		1527.0	1490.0	1769.0	1274.0	1369.0	1004.0	1737.0	1870.0	1611.0	1599.0	1413.0	1517.0	9.13153562570448e-06	3.50775858279351e-06	0.819507851616343	0.958956827820727	hypothetical protein			I7I48_00275	ACKS23_01942	ACKS0A_01933						1.0	0.3909036181937	0.441382521789065	0.0437706436305705	-0.00670825996479518
ucsf_hc.01_1.G217B.00589	ucsf_hc.01_1.G217B.00589		219.0	195.0	301.0	180.0	110.0	108.0	303.0	292.0	239.0	175.0	290.0	324.0	0.167173805179081	0.0031652537296993	0.14945694024915	0.827597101890796	alpha-crystallin domain-containing protein	HISTO_AZ.Contig47.Fgenesh_Neurospora.32.final_new		I7I48_00276	ACKS23_01943	ACKS0A_01934						1.0	0.324431522548418	0.913191560088343	0.689996121369771	0.101236083829846
ucsf_hc.01_1.G217B.00590	ucsf_hc.01_1.G217B.00590		20100.0	17999.0	16915.0	14359.0	14014.0	10434.0	17130.0	17425.0	16262.0	19038.0	16913.0	17917.0	0.210664801509002	2.52373960288485e-06	0.170863308481162	0.0645790144055457	exo-beta-1,3-glucanase Exg0	HISTO_AZ.Contig47.fgenesh_plus.39.final_new		I7I48_00277	ACKS23_01944	ACKS0A_01935						1.0	0.10537390649001	0.546140635210191	0.197637898138932	-0.243128830581249
ucsf_hc.01_1.G217B.00591	ucsf_hc.01_1.G217B.00591		758.0	696.0	786.0	681.0	879.0	490.0	854.0	887.0	750.0	841.0	834.0	856.0	0.0780125285680842	0.0510782870084252	0.855490215004727	0.916442215936412	aminotransferase	HISTO_AZ.Contig47.eannot.1656.final_new		I7I48_00278	ACKS23_01945	ACKS0A_01936						1.0	0.163193030953662	0.193375883068733	0.0492821922291	0.0190993401140283
ucsf_hc.01_1.G217B.00592	ucsf_hc.01_1.G217B.00592		2563.0	2378.0	2993.0	6337.0	6275.0	3753.0	2814.0	3453.0	2678.0	6038.0	5622.0	5798.0	4.78003626517892e-09	2.59221125923519e-10	0.261079025638441	0.785773689809092	hypothetical protein	HISTO_AZ.Contig47.eannot.1664.final_new		I7I48_00279	ACKS23_01946	ACKS0A_01937						1.0	-0.784910588851374	-0.97666624602374	-0.152855042953719	0.0389006142186465
ucsf_hc.01_1.G217B.00593	ucsf_hc.01_1.G217B.00593		12.0	23.0	18.0	27.0	25.0	20.0	25.0	18.0	14.0	30.0	26.0	25.0	0.310175099785539	0.224971726259591	0.920841504148157	0.982011043559936	hypothetical protein			I7I48_00280	ACKS23_01947	ACKS0A_01938						1.0	-0.342276181333168	-0.424391927004242	-0.100185192965966	-0.0180694472948913
ucsf_hc.01_1.G217B.00594	ucsf_hc.01_1.G217B.00594		37.0	38.0	30.0	51.0	39.0	31.0	43.0	31.0	34.0	34.0	33.0	65.0	0.894171529711839	0.657644096762572	0.808749084572829	0.877543471138927	hypothetical protein			I7I48_00281	ACKS23_01948	ACKS0A_01939						1.0	-0.0450637808038062	-0.149949010347959	-0.206477546262033	-0.10159231671788
ucsf_hc.01_1.G217B.00595	ucsf_hc.01_1.G217B.00595		39.0	40.0	37.0	56.0	47.0	21.0	41.0	39.0	37.0	38.0	45.0	62.0	0.773116929882344	0.999341894486411	0.968077899397699	0.835661113202962	hypothetical protein			I7I48_00282	ACKS23_01949	ACKS0A_01940						1.0	-0.0860781977972651	-0.000242579392669029	-0.0356748105133511	-0.121510428917947
ucsf_hc.01_1.G217B.00596	ucsf_hc.01_1.G217B.00596		896.0	886.0	1100.0	1294.0	1221.0	856.0	1025.0	980.0	962.0	1452.0	1238.0	1343.0	0.00313008173542264	0.0387328622578251	0.9754757370119	0.525487892133939	hypothetical protein	HISTO_AZ.Contig47.eannot.1601.final_new		I7I48_00283	ACKS23_01950	ACKS0A_01941						1.0	-0.256757987264599	-0.175010542820902	-0.00726810959133672	-0.0890155540350337
ucsf_hc.01_1.G217B.00598	ucsf_hc.01_1.G217B.00598		17.0	15.0	13.0	19.0	14.0	8.0	23.0	14.0	16.0	17.0	10.0	9.0	0.0738130932275804	0.621685258856404	0.643486441758649	0.926710683686672	hypothetical protein			I7I48_00285	ACKS23_01952	ACKS0A_01943						1.0	0.731251264083651	0.206539121282071	-0.456273006280159	0.0684391365214206
ucsf_hc.01_1.G217B.00599	ucsf_hc.01_1.G217B.00599		19.0	12.0	23.0	11.0	7.0	6.0	19.0	17.0	10.0	8.0	8.0	21.0	0.200279772888378	0.0227639540625806	0.900457089683027	0.636927500365264	hypothetical protein			I7I48_00286	ACKS23_01953	ACKS0A_01944						1.0	0.60303753860473	1.1613173573606	0.202747111690027	-0.355532707065847
ucsf_hc.01_1.G217B.00600	ucsf_hc.01_1.G217B.00600		52.0	52.0	40.0	87.0	66.0	79.0	55.0	66.0	56.0	99.0	77.0	89.0	0.0967631767569953	0.0200525203195227	0.950847662501351	0.717662814092037	hypothetical protein	HISTO_AZ.Contig47.Fgenesh_histo.61.final_new		I7I48_00287	ACKS23_01954	ACKS0A_01945						1.0	-0.390978451519734	-0.612270344504769	-0.0453037785768065	0.175988114408228
ucsf_hc.01_1.G217B.00601	ucsf_hc.01_1.G217B.00601		869.0	881.0	911.0	1096.0	1179.0	715.0	984.0	1059.0	947.0	1352.0	1125.0	1312.0	0.03219559956218	0.142284396296682	0.620204072410717	0.810712438963877	GPI anchored protein	HISTO_AZ.Contig47.Fgenesh_Aspergillus.78.final_new		I7I48_00288	ACKS23_01955	ACKS0A_01946						1.0	-0.153021603523455	-0.108674798710561	0.0785396187680583	0.0341928139551646
ucsf_hc.01_1.G217B.00602	ucsf_hc.01_1.G217B.00602		374.0	360.0	394.0	496.0	535.0	352.0	420.0	340.0	379.0	705.0	588.0	628.0	2.85060967373804e-05	0.0433360105978351	0.278662117111855	0.507852280686749	DUF455 domain-containing protein	HISTO_AZ.Contig47.Fgenesh_Aspergillus.79.final_new		I7I48_00289	ACKS23_01956	ACKS0A_01947						1.0	-0.577416166263182	-0.238245054988732	0.207630176400391	-0.131540934874059
ucsf_hc.01_1.G217B.00603	ucsf_hc.01_1.G217B.00603		4793.0	4276.0	4634.0	4182.0	4096.0	2798.0	4702.0	5104.0	4544.0	4535.0	3961.0	4195.0	4.33484096086078e-06	5.30234979741454e-06	0.595594136314667	0.505312669249753	cation diffusion facilitator	HISTO_AZ.Contig47.eannot.1665.final_new		I7I48_00290	ACKS23_01957	ACKS0A_01948						1.0	0.365722573800546	0.361420786486432	-0.0694971541360037	-0.0651953668218903
ucsf_hc.01_1.G217B.00604	ucsf_hc.01_1.G217B.00604		1856.0	1861.0	1970.0	1186.0	1067.0	762.0	1978.0	2271.0	1933.0	1368.0	1141.0	1336.0	1.82413137324968e-10	8.21817021683262e-11	0.593854040880187	0.905952037636052	hypothetical protein	HISTO_AZ.Contig47.Fgenesh_Aspergillus.91.final_new		I7I48_00291	ACKS23_01958	ACKS0A_01949						1.0	0.87265391656927	0.972111852156023	0.0849759398072871	-0.014481995779466
ucsf_hc.01_1.G217B.00605	ucsf_hc.01_1.G217B.00605		1560.0	1438.0	1365.0	568.0	490.0	336.0	1427.0	1395.0	1290.0	563.0	502.0	708.0	7.96334953387069e-10	1.34393977051323e-10	0.853702759808658	0.179321663715812	hypothetical protein	HISTO_AZ.Contig47.Fgenesh_histo.66.final_new		I7I48_00292	ACKS23_01959	ACKS0A_01950						1.0	1.4130660178471	1.70262799992301	0.0729233101349083	-0.216638671940999
ucsf_hc.01_1.G217B.00606	ucsf_hc.01_1.G217B.00606		2939.0	2551.0	2893.0	3084.0	3186.0	2007.0	3158.0	2630.0	2467.0	3485.0	3387.0	3249.0	0.208409457202604	0.400835785980559	0.9135233082538	0.268292364848405	GAT domain-containing protein	HISTO_AZ.Contig47.fgenesh_plus.43.final_new		I7I48_00293	ACKS23_01960	ACKS0A_01951						1.0	-0.113911704388928	0.0772649872638054	0.0315830780087758	-0.159593613643958
ucsf_hc.01_1.G217B.00607	ucsf_hc.01_1.G217B.00607		614.0	539.0	830.0	656.0	638.0	444.0	671.0	728.0	685.0	591.0	656.0	693.0	0.0220846090322161	0.0818040531056878	0.727389631200885	0.854456211054537	GAT domain-containing protein			I7I48_00294	ACKS23_01961	ACKS0A_01952						1.0	0.294947102814379	0.22706347399539	-0.113051124908807	-0.0451674960898183
ucsf_hc.01_1.G217B.00608	ucsf_hc.01_1.G217B.00608		141.0	140.0	165.0	183.0	209.0	99.0	152.0	158.0	146.0	179.0	200.0	201.0	0.319076787563946	0.690606900574566	0.9754757370119	0.736070278297493	metalloreductase	HISTO_AZ.Contig47.Fgenesh_histo.78.final_new		I7I48_00295	ACKS23_01962	ACKS0A_01953						1.0	-0.154428151987567	-0.0671494450786345	-0.0141209608553563	-0.101399667764289
ucsf_hc.01_1.G217B.00609	ucsf_hc.01_1.G217B.00609		11.0	21.0	14.0	8.0	7.0	10.0	22.0	21.0	21.0	19.0	15.0	18.0	0.181468416197794	0.0463253989591398	0.323081036666065	0.540224570511137	hypothetical protein			I7I48_00296	ACKS23_01963	ACKS0A_01954						1.0	0.478370398672712	0.888573162060261	0.789751479188579	0.37954871580103
ucsf_hc.01_1.G217B.00610	ucsf_hc.01_1.G217B.00610		1603.0	1574.0	1728.0	1840.0	1950.0	1344.0	1817.0	2088.0	1729.0	2627.0	2125.0	2358.0	0.017201512066951	0.839656058992909	0.0390277211068824	0.527815831763068	2-deoxy-D-gluconate 3-dehydrogenase	HISTO_AZ.Contig47.genewise.114.final_new		I7I48_00297	ACKS23_01964	ACKS0A_01955						1.0	-0.14728548963984	-0.0134430781360431	0.198615372281472	0.0647729607776748
ucsf_hc.01_1.G217B.00611	ucsf_hc.01_1.G217B.00611		188.0	175.0	207.0	188.0	207.0	137.0	204.0	233.0	183.0	203.0	156.0	202.0	0.0112052561245124	0.235764573982444	0.470106554020705	0.956691370251171	hypothetical protein			I7I48_00298	ACKS23_01965	ACKS0A_01956						1.0	0.334472913122054	0.153970180164969	-0.193789351339345	-0.01328661838226
ucsf_hc.01_1.G217B.00612	ucsf_hc.01_1.G217B.00612		180.0	144.0	144.0	224.0	275.0	165.0	218.0	220.0	175.0	310.0	263.0	308.0	0.013937243562867	0.00458467895168772	0.619430587433698	0.273037894502519	hypothetical protein			I7I48_00299	ACKS23_01966	ACKS0A_01957						1.0	-0.337334401636614	-0.452894559427827	0.145943776508464	0.261503934299677
ucsf_hc.01_1.G217B.00613	ucsf_hc.01_1.G217B.00613		84.0	53.0	92.0	79.0	91.0	47.0	61.0	140.0	80.0	76.0	102.0	98.0	0.561573236359859	0.728867005076937	0.942033691088493	0.830023134646353	hypothetical protein			I7I48_00300	ACKS23_01967	ACKS0A_01958						1.0	0.163751113149585	0.110593960506802	0.0686518286187758	0.121808981261559
ucsf_hc.01_1.G217B.00614	ucsf_hc.01_1.G217B.00614		59.0	88.0	83.0	106.0	70.0	63.0	77.0	55.0	55.0	128.0	99.0	101.0	0.0109030151854498	0.991271023528387	0.707139657705778	0.287607909916478	hypothetical protein			I7I48_00301	ACKS23_01968	ACKS0A_01959						1.0	-0.637357200984599	0.00307983402695444	0.207708458016663	-0.43272857699489
ucsf_hc.01_1.G217B.00615	ucsf_hc.01_1.G217B.00615		14.0	19.0	10.0	14.0	15.0	16.0	21.0	21.0	16.0	16.0	17.0	14.0	0.193861545733143	0.922141272083383	0.864215495493479	0.608932033407852	hypothetical protein			I7I48_00302	ACKS23_01969	ACKS0A_01960						1.0	0.48233586244387	-0.0426423076869245	-0.18991794198025	0.335060228150544
ucsf_hc.01_1.G217B.00616	ucsf_hc.01_1.G217B.00616		550.0	650.0	561.0	787.0	849.0	473.0	579.0	549.0	520.0	932.0	757.0	832.0	0.000430270500145549	0.0631870539931669	0.997562064241509	0.200643002295138	C6 zinc finger domain-containing protein	HISTO_AZ.Contig47.Fgenesh_histo.82.final_new		I7I48_00303	ACKS23_01970	ACKS0A_01961						1.0	-0.42649659664702	-0.201844060300775	-0.000786716587059644	-0.225439252933305
ucsf_hc.01_1.G217B.00617	ucsf_hc.01_1.G217B.00617		466.0	441.0	498.0	514.0	483.0	384.0	565.0	548.0	437.0	579.0	565.0	624.0	0.952084267936067	0.455756032386989	0.723844750867649	0.988413485454113	3-ketoacyl-acyl carrier protein reductase	HISTO_AZ.Contig47.Fgenesh_histo.83.final_new		I7I48_00304	ACKS23_01971	ACKS0A_01962						1.0	-0.00637130355383775	0.0792085867854118	0.0887914803865817	0.00321159004733218
ucsf_hc.01_1.G217B.00618	ucsf_hc.01_1.G217B.00618		441.0	412.0	500.0	522.0	487.0	283.0	557.0	587.0	438.0	631.0	518.0	624.0	0.851914650766204	0.246285008766063	0.320342380154345	0.632324406766058	xylitol dehydrogenase	HISTO_AZ.Contig47.Fgenesh_histo.84.final_new		I7I48_00305	ACKS23_01972	ACKS0A_01963						1.0	0.0199174408835834	0.129533812269003	0.198223956174502	0.0886075847890821
ucsf_hc.01_1.G217B.00619	ucsf_hc.01_1.G217B.00619		280.0	269.0	261.0	319.0	332.0	212.0	307.0	354.0	250.0	454.0	322.0	432.0	0.0759789619088087	0.790271404918733	0.373572932476314	0.9004403128244	hypothetical protein			I7I48_00306	ACKS23_01973	ACKS0A_01964						1.0	-0.216133144356675	-0.0371707739723188	0.210729314981037	0.0317669445966806
ucsf_hc.01_1.G217B.00620	ucsf_hc.01_1.G217B.00620		15.0	16.0	12.0	5.0	2.0	5.0	5.0	15.0	12.0	5.0	6.0	6.0	0.0971967829154706	0.00264961415888538	0.868828206956828	0.404071339396037	hydroxyacid dehydrogenase, mycelia-enriched transcript	HISTO_AZ.Contig47.fgenesh_plus.50.final_new		I7I48_00307	ACKS23_01974	ACKS0A_01965						1.0	0.929256599459731	1.88626090013016	0.306403496251597	-0.650600804418828
ucsf_hc.01_1.G217B.00621	ucsf_hc.01_1.G217B.00621	RPL17	46698.0	42488.0	48760.0	41362.0	41081.0	29744.0	46758.0	56820.0	42440.0	46623.0	45082.0	47386.0	0.00215663957887582	9.98210146965805e-05	0.852795453321473	0.646138208404325	60S ribosomal protein L17	HISTO_AZ.Contig47.eannot.1615.final_new		I7I48_00308	ACKS23_01975	ACKS0A_01966						1.0	0.246535723941756	0.343556755666411	0.0383629769992648	-0.0586580547253899
ucsf_hc.01_1.G217B.00622	ucsf_hc.01_1.G217B.00622		17.0	19.0	5.0	59.0	61.0	26.0	20.0	11.0	8.0	58.0	65.0	41.0	0.000511767284960169	0.000596253464536439	0.926044189548085	0.948144513254184	hypothetical protein			I7I48_00309	ACKS23_01976	ACKS0A_01967						1.0	-1.90850655204974	-1.93150883761838	-0.0989597596060043	-0.0759574740373585
ucsf_hc.01_1.G217B.00623	ucsf_hc.01_1.G217B.00623		25.0	14.0	20.0	149.0	158.0	126.0	25.0	21.0	32.0	145.0	140.0	170.0	7.11010905020411e-08	2.61416836040819e-08	0.595594136314667	0.703525029733176	hypothetical protein			I7I48_00310	ACKS23_01977	ACKS0A_01968						1.0	-2.36634497264933	-2.82197803292469	-0.19724133719182	0.258391723083541
ucsf_hc.01_1.G217B.00624	ucsf_hc.01_1.G217B.00624		13.0	25.0	13.0	164.0	173.0	145.0	31.0	31.0	24.0	183.0	163.0	197.0	1.87050459921516e-08	6.68179135127952e-09	0.830824988493673	0.258085156304151	hypothetical protein			I7I48_00311	ACKS23_01978	ACKS0A_01969						1.0	-2.45256043934528	-3.22005991627048	-0.0921604455634553	0.67533903136175
ucsf_hc.01_1.G217B.00625	ucsf_hc.01_1.G217B.00625		52.0	45.0	59.0	218.0	190.0	135.0	82.0	74.0	61.0	293.0	209.0	233.0	3.60471551270736e-08	6.45832965322604e-08	0.572116666858801	0.362320444009432	glycoside hydrolase	HISTO_AZ.Contig47.Fgenesh_Neurospora.77.final_new		I7I48_00312	ACKS23_01979	ACKS0A_01970						1.0	-1.56645851717831	-1.73578627235806	0.166286598768662	0.335614353948412
ucsf_hc.01_1.G217B.00626	ucsf_hc.01_1.G217B.00626		11.0	7.0	3.0	99.0	101.0	62.0	10.0	6.0	4.0	90.0	105.0	89.0	1.29188761802086e-07	1.24839202292393e-07	0.776522715336285	0.926710683686672	hypothetical protein			I7I48_00313	ACKS23_01980	ACKS0A_01971						1.0	-3.61579526658158	-3.66800552923774	-0.156608772319509	-0.104398509663353
ucsf_hc.01_1.G217B.00627	ucsf_hc.01_1.G217B.00627		4274.0	4223.0	4033.0	4763.0	5170.0	3358.0	4674.0	4894.0	4177.0	5619.0	5166.0	5056.0	0.78825857135495	0.674831796350846	0.960437996719918	0.995062393042884	UBX domain-containing protein	HISTO_AZ.Contig47.eannot.1669.final_new		I7I48_00314	ACKS23_01981	ACKS0A_01972						1.0	-0.0185497359237417	-0.0287067324949195	-0.0111210401716573	-0.000964043600479414
ucsf_hc.01_1.G217B.00628	ucsf_hc.01_1.G217B.00628		63.0	80.0	74.0	28.0	29.0	15.0	67.0	99.0	68.0	20.0	29.0	35.0	7.49252693426646e-06	2.03444079509225e-05	0.94319775000686	0.943386228359933	aldehyde reductase II	HISTO_AZ.Contig47-snap.146.final_new		I7I48_00315	ACKS23_01982	ACKS0A_01973						1.0	1.68172579221951	1.63217841726015	-0.0807099944049217	-0.0311626194455656
ucsf_hc.01_1.G217B.00629	ucsf_hc.01_1.G217B.00629	PAN3	7618.0	7508.0	8083.0	8799.0	9059.0	5610.0	8277.0	7867.0	7279.0	9945.0	9044.0	9053.0	0.275949431310497	0.457328914745714	0.98923599825912	0.252672628415181	PAB-dependent poly(A)-specific ribonuclease subunit pan3	HISTO_AZ.Contig47.Fgenesh_histo.111.final_new		I7I48_00316	ACKS23_01983	ACKS0A_01974						1.0	-0.07195541349975	0.0495531238217648	0.00219112450191616	-0.119317412819599
ucsf_hc.01_1.G217B.00630	ucsf_hc.01_1.G217B.00630	LSM7	4988.0	4812.0	5795.0	4513.0	4197.0	3170.0	5424.0	6638.0	4995.0	4438.0	4030.0	4410.0	1.10337985309691e-07	4.76303321829261e-06	0.208915808778104	0.951380407195514	U6 snRNA-associated Sm-like protein LSm7	HISTO_AZ.Contig47.eannot.1670.final_new		I7I48_00317	ACKS23_01984	ACKS0A_01975						1.0	0.583718734544115	0.436419796818384	-0.15574276892119	-0.00844383119545977
ucsf_hc.01_1.G217B.00631	ucsf_hc.01_1.G217B.00631		3149.0	3086.0	3133.0	2366.0	2475.0	1757.0	3150.0	3301.0	2825.0	2647.0	2566.0	2625.0	1.20060627282659e-06	4.83289151257245e-08	0.918520722367786	0.130554762391917	AAA family ATPase	HISTO_AZ.Contig47.Fgenesh_Neurospora.82.final_new		I7I48_00318	ACKS23_01985	ACKS0A_01976						1.0	0.428250358242548	0.556439232197577	-0.0207082620109178	-0.148897135965947
ucsf_hc.01_1.G217B.00632	ucsf_hc.01_1.G217B.00632		10.0	6.0	8.0	18.0	23.0	22.0	13.0	13.0	21.0	25.0	36.0	29.0	0.0482225958283732	0.00820813701308677	0.798198441256715	0.314572926922883	hypothetical protein			I7I48_00319	ACKS23_01986	ACKS0A_01977						1.0	-0.755930929490614	-1.28317867955983	0.240259515546948	0.767507265616163
ucsf_hc.01_1.G217B.00633	ucsf_hc.01_1.G217B.00633		41.0	56.0	58.0	117.0	111.0	75.0	59.0	35.0	51.0	127.0	121.0	106.0	8.59627666391093e-05	0.000730977139842942	0.944169800378471	0.569901139219006	hypothetical protein			I7I48_00320	ACKS23_01987	ACKS0A_01978						1.0	-1.13932165318521	-0.91855879411127	-0.0447650584107881	-0.265527917484724
ucsf_hc.01_1.G217B.00634	ucsf_hc.01_1.G217B.00634		2424.0	2435.0	2602.0	3205.0	3159.0	2104.0	2800.0	2589.0	2476.0	3840.0	3336.0	3541.0	0.000574417514412444	0.0630591530718388	0.607537237712668	0.616352625082171	C6 finger domain-containing protein	HISTO_AZ.Contig47.Fgenesh_Aspergillus.128.final_new		I7I48_00321	ACKS23_01988	ACKS0A_01979						1.0	-0.25863224495393	-0.125190565579977	0.0759917735604576	-0.0574499058134963
ucsf_hc.01_1.G217B.00635	ucsf_hc.01_1.G217B.00635		1524.0	1491.0	1618.0	1097.0	1170.0	734.0	1551.0	1900.0	1462.0	1235.0	1204.0	1258.0	6.10813215820875e-08	1.60164140522498e-08	0.853706893048794	0.640153887124899	6-chlorohydroxyquinol-1,2-dioxygenase	HISTO_AZ.Contig47.eannot.1623.final_new		I7I48_00322	ACKS23_01989	ACKS0A_01980						1.0	0.591852305747542	0.683849071084161	0.0379908321371376	-0.0540059331994813
ucsf_hc.01_1.G217B.00636	ucsf_hc.01_1.G217B.00636		132.0	109.0	140.0	145.0	168.0	121.0	158.0	163.0	154.0	142.0	142.0	171.0	0.0965687577782783	0.411118138860495	0.546499215513356	0.477316008876733	hypothetical protein			I7I48_00323	ACKS23_01990	ACKS0A_01981						1.0	0.254168989295689	-0.133892812310865	-0.201499013838222	0.186562787768332
ucsf_hc.01_1.G217B.00637	ucsf_hc.01_1.G217B.00637		3355.0	3577.0	3041.0	3791.0	4114.0	2563.0	3662.0	3265.0	3303.0	4868.0	4180.0	4043.0	0.0940739130342052	0.913219623124173	0.826485570440293	0.573624083032789	hypothetical protein	HISTO_AZ.Contig47.fgenesh_plus.94.final_new		I7I48_00324	ACKS23_01991	ACKS0A_01982						1.0	-0.16517710224866	-0.0117929909957972	0.0596233952280327	-0.0937607160248302
ucsf_hc.01_1.G217B.00638	ucsf_hc.01_1.G217B.00638	COY1	3340.0	3217.0	3466.0	3938.0	3886.0	2638.0	3333.0	3457.0	3172.0	4140.0	3770.0	3805.0	0.415931710261222	0.918968758554818	0.338531890565147	0.112325857357511	golgi membrane protein	HISTO_AZ.Contig47.Fgenesh_Aspergillus.156.final_new		I7I48_00325	ACKS23_01992	ACKS0A_01983						1.0	-0.0456901012060538	-0.00628213221349583	-0.101480578511441	-0.140888547503999
ucsf_hc.01_1.G217B.00639	ucsf_hc.01_1.G217B.00639		331.0	283.0	328.0	270.0	293.0	157.0	407.0	455.0	323.0	278.0	218.0	232.0	6.50519265593323e-07	0.00159550670213437	0.339460937489996	0.294318746357406	malate dehydrogenase	HISTO_AZ.Contig47.eannot.1673.final_new		I7I48_00326	ACKS23_01993	ACKS0A_01984						1.0	0.885196274282797	0.448665963300764	-0.243495472530131	0.193034838451903
ucsf_hc.01_1.G217B.00640	ucsf_hc.01_1.G217B.00640		54.0	27.0	31.0	70.0	70.0	57.0	38.0	44.0	45.0	55.0	75.0	56.0	0.225551038326392	0.00832564982121807	0.487945747774837	0.865360866717587	hypothetical protein			I7I48_00327	ACKS23_01994	ACKS0A_01985						1.0	-0.342113172024261	-0.816862834218584	-0.36846035786512	0.106289304329204
ucsf_hc.01_1.G217B.00641	ucsf_hc.01_1.G217B.00641		32.0	23.0	47.0	87.0	91.0	58.0	30.0	50.0	45.0	100.0	74.0	104.0	0.00074753790744351	0.000284676848171438	0.957486657951768	0.766848918415088	hypothetical protein			I7I48_00328	ACKS23_01995	ACKS0A_01986						1.0	-0.977519276791173	-1.19052466901104	-0.0395627008021067	0.173442691417757
ucsf_hc.01_1.G217B.00642	ucsf_hc.01_1.G217B.00642		15.0	6.0	27.0	12.0	17.0	13.0	17.0	15.0	26.0	12.0	24.0	19.0	0.586991312998044	0.938471250513088	0.96868715937001	0.769388422367777	hypothetical protein			I7I48_00329	ACKS23_01996	ACKS0A_01987						1.0	0.272509803987295	0.0459907772397763	0.0594075293191927	0.285926556066711
ucsf_hc.01_1.G217B.00643	ucsf_hc.01_1.G217B.00643		13.0	11.0	26.0	338.0	333.0	230.0	14.0	24.0	20.0	294.0	303.0	315.0	1.72519147471296e-10	1.25676078098268e-10	0.246755126539934	0.867650148490303	hypothetical protein			I7I48_00330	ACKS23_01997	ACKS0A_01988						1.0	-3.78007766647011	-4.16223557131403	-0.250401779676904	0.131756125167019
ucsf_hc.01_1.G217B.00644	ucsf_hc.01_1.G217B.00644		205.0	239.0	285.0	209.0	145.0	132.0	242.0	328.0	228.0	220.0	233.0	260.0	0.0358148237596863	0.00128367955747804	0.401465257848283	0.99276054105679	alpha-1,2 mannosyltransferase	HISTO_AZ.Contig47.Fgenesh_Aspergillus.160.final_new		I7I48_00331	ACKS23_01998	ACKS0A_01989						1.0	0.346073450198626	0.647697793984244	0.29820731688473	-0.00341702690088797
ucsf_hc.01_1.G217B.00645	ucsf_hc.01_1.G217B.00645		500.0	508.0	482.0	1029.0	1048.0	616.0	513.0	551.0	480.0	1154.0	1042.0	997.0	1.04599937676734e-08	5.23214803960706e-08	0.959364817876302	0.631341746823436	hypothetical protein	HISTO_AZ.Contig47.Fgenesh_Neurospora.110.final_new		I7I48_00332	ACKS23_01999	ACKS0A_01990						1.0	-0.860070041079021	-0.792484753768131	-0.0135843121349195	-0.0811695994458086
ucsf_hc.01_1.G217B.00646	ucsf_hc.01_1.G217B.00646		1367.0	1575.0	1439.0	1370.0	1532.0	1005.0	1578.0	1571.0	1609.0	1738.0	1517.0	1664.0	0.107864234380953	0.019019708383809	0.77049869363832	0.944737092070053	hypothetical protein			I7I48_00333	ACKS23_02000	ACKS0A_01991						1.0	0.138746007889344	0.217688296216607	0.0668001864941026	-0.0121421018331604
ucsf_hc.01_1.G217B.00647	ucsf_hc.01_1.G217B.00647	NOP1	5473.0	5592.0	6139.0	4724.0	4775.0	3462.0	6192.0	6554.0	5881.0	5725.0	5380.0	5586.0	1.0052435081175e-05	3.31919157083946e-07	0.436566833631683	0.887023239084781	fibrillarin	HISTO_AZ.Contig47.eannot.1628.final_new		I7I48_00334	ACKS23_02001	ACKS0A_01992						1.0	0.345346806081251	0.454525715210485	0.0928022715757209	-0.0163766375535133
ucsf_hc.01_1.G217B.00648	ucsf_hc.01_1.G217B.00648		756.0	860.0	908.0	908.0	992.0	677.0	942.0	949.0	757.0	936.0	868.0	942.0	0.119226023805245	0.814661379617132	0.250282603250172	0.662270684373305	nucleoside-diphosphate-sugar epimerase	HISTO_AZ.Contig47.Fgenesh_histo.153.final_new		I7I48_00335	ACKS23_02002	ACKS0A_01993						1.0	0.13082178141872	0.0214294990721609	-0.174546546045003	-0.0651542636984441
ucsf_hc.01_1.G217B.00649	ucsf_hc.01_1.G217B.00649		13549.0	13510.0	14358.0	12272.0	13249.0	8873.0	14619.0	15845.0	13430.0	15755.0	13401.0	14787.0	0.00303452179778237	1.62613434879708e-05	0.485497528535764	0.611973902065496	mitochondrial processing peptidase subunit	HISTO_AZ.Contig47.eannot.1635.final_new	near LTR block	I7I48_00336	ACKS23_02003	ACKS0A_01994						1.0	0.18632999793134	0.32056361580014	0.0835646359703812	-0.0506689818984185
ucsf_hc.01_1.G217B.00650	ucsf_hc.01_1.G217B.00650	RED1	24.0	33.0	39.0	109.0	93.0	68.0	51.0	39.0	44.0	106.0	83.0	111.0	0.000252745420113091	1.48236824883064e-05	0.82417063925651	0.46083782682888	reductase RED1	HISTO_AZ.Contig47-snap.160.final_new	near LTR block	I7I48_00337	ACKS23_02004	ACKS0A_01995						1.0	-0.977279174256091	-1.44136035246328	-0.117115482913724	0.346965695293464
ucsf_hc.01_1.G217B.00651	ucsf_hc.01_1.G217B.00651		934.0	818.0	929.0	474.0	422.0	303.0	963.0	1048.0	949.0	519.0	418.0	541.0	2.50612754856322e-10	5.01330587664469e-10	0.922025957491677	0.948144513254184	hypothetical protein		near LTR block	I7I48_00338	ACKS23_02005	ACKS0A_01996						1.0	1.19308508337285	1.21547394201324	0.0327844793410734	0.0103956207006872
ucsf_hc.01_1.G217B.00652	ucsf_hc.01_1.G217B.00652		8144.0	7441.0	9511.0	7399.0	6335.0	5290.0	8741.0	10218.0	8406.0	8004.0	6271.0	7261.0	6.17060805983501e-06	6.24612561671359e-05	0.595315087516192	0.982011043559936	succinate dehydrogenase cytochrome b small subunit	HISTO_AZ.Contig47.eannot.1637.final_new	near LTR block	I7I48_00339	ACKS23_02006	ACKS0A_01997						1.0	0.535651379406991	0.436110754295385	-0.103891566582331	-0.0043509414707259
ucsf_hc.01_1.G217B.00653	ucsf_hc.01_1.G217B.00653		46.0	31.0	58.0	28.0	18.0	15.0	28.0	43.0	40.0	40.0	22.0	31.0	0.176203917624087	0.00231849264882345	0.723844750867649	0.418637452175738	hypothetical protein		near LTR block	I7I48_00340	ACKS23_02007	ACKS0A_01998						1.0	0.443450389623042	1.17237509880889	0.32906841678712	-0.399856292398727
ucsf_hc.01_1.G217B.00654	ucsf_hc.01_1.G217B.00654		91.0	86.0	113.0	143.0	130.0	96.0	117.0	128.0	112.0	171.0	159.0	147.0	0.112342513524601	0.0662440691810123	0.782995921026712	0.524682285586601	hypothetical protein		near LTR block	I7I48_00341	ACKS23_02008	ACKS0A_01999						1.0	-0.228594042294445	-0.295264208485309	0.102946098943192	0.169616265134055
ucsf_hc.01_1.G217B.00655	ucsf_hc.01_1.G217B.00655		1398.0	1346.0	1452.0	1661.0	1635.0	1163.0	1473.0	1600.0	1312.0	1951.0	1716.0	1667.0	0.12129659317275	0.592230774119	0.959364817876302	0.4947619832679	hypothetical protein	HISTO_AZ.Contig47-snap.163.final_new	near LTR block	I7I48_00342	ACKS23_02009	ACKS0A_02000						1.0	-0.0956810757882494	-0.0347486510512862	-0.0106852888778501	-0.0716177136148133
ucsf_hc.01_1.G217B.00656	ucsf_hc.01_1.G217B.00656		548.0	563.0	652.0	412.0	431.0	299.0	629.0	547.0	537.0	378.0	382.0	472.0	1.71175873739056e-05	1.66833434360821e-05	0.553152013100003	0.318323037599083	hypothetical protein	HISTO_AZ.Contig47.Fgenesh_histo.192.final_new	near LTR block	I7I48_00343	ACKS23_02010	ACKS0A_02001						1.0	0.665287459563049	0.678323287407709	-0.165749790043891	-0.178785617888551
ucsf_hc.01_1.G217B.00657	ucsf_hc.01_1.G217B.00657		5771.0	5272.0	6379.0	2364.0	2429.0	1575.0	7433.0	7632.0	7338.0	3388.0	2722.0	2993.0	1.56467507804783e-13	1.78994232094486e-13	0.0223955717935739	0.0282859316601258	hypothetical protein		near LTR block	I7I48_00344	ACKS23_02011	ACKS0A_02002						1.0	1.49299918629674	1.50566116516442	0.248659975300755	0.23599799643308
ucsf_hc.01_1.G217B.00658	ucsf_hc.01_1.G217B.00658		26.0	20.0	27.0	55.0	59.0	31.0	30.0	50.0	26.0	71.0	53.0	61.0	0.0148565862856579	0.00338888464524875	0.904564526980499	0.467935119716446	hypothetical protein		near LTR block	I7I48_00345	ACKS23_02012	ACKS0A_02003						1.0	-0.641803706957681	-0.919823897215308	0.0881006927209042	0.36612088297853
ucsf_hc.01_1.G217B.00659	ucsf_hc.01_1.G217B.00659		128.0	138.0	162.0	184.0	225.0	132.0	170.0	180.0	154.0	254.0	244.0	294.0	0.00195259489058528	0.0669798678484748	0.231400124768264	0.704884217817237	hypothetical protein	HISTO_AZ.Contig47-snap.165.final_new	near LTR block	I7I48_00346	ACKS23_02013	ACKS0A_02004						1.0	-0.459384296071295	-0.27981162415663	0.284096164147281	0.104523492232616
ucsf_hc.01_1.G217B.00660	ucsf_hc.01_1.G217B.00660		300.0	254.0	319.0	341.0	378.0	244.0	362.0	440.0	359.0	499.0	554.0	506.0	0.0312428603992592	0.480790323260228	0.0162535039148779	0.143452231527394	DUF3328 superfamily domain-containing protein, mycelia-enriched transcript	HISTO_AZ.Contig47.Fgenesh_Aspergillus.207.final_new	near LTR block	I7I48_00347	ACKS23_02014	ACKS0A_02005						1.0	-0.235961679201228	-0.0888239725796223	0.42551002111597	0.278372314494364
ucsf_hc.01_1.G217B.00661	ucsf_hc.01_1.G217B.00661		160.0	192.0	192.0	555.0	581.0	363.0	204.0	256.0	175.0	713.0	623.0	688.0	1.12078890501211e-10	8.15745756371167e-10	0.296045505737067	0.725832670664701	mannosyl-oligosaccharide alpha-1,2-mannosidase precursor	HISTO_AZ.Contig47.eannot.1688.final_new	near LTR block	I7I48_00348	ACKS23_02015	ACKS0A_02006						1.0	-1.490493540481	-1.40716119801877	0.169368728813279	0.0860363863510503
ucsf_hc.01_1.G217B.00662	ucsf_hc.01_1.G217B.00662		18.0	29.0	20.0	66.0	76.0	69.0	19.0	17.0	18.0	101.0	103.0	80.0	1.36611691258782e-06	4.01855453676301e-05	0.759380438249221	0.530563076384489	hypothetical protein		near LTR block	I7I48_00349	ACKS23_02016	ACKS0A_02007						1.0	-2.17167637341693	-1.59543694252716	0.167463502580434	-0.408775928309339
ucsf_hc.01_1.G217B.00663	ucsf_hc.01_1.G217B.00663	GST1	1810.0	1853.0	2166.0	1094.0	1126.0	821.0	2127.0	2838.0	2076.0	1389.0	1059.0	1101.0	2.57443299865665e-10	4.81101387401265e-09	0.853702759808658	0.340601925480638	glutathione transferase	HISTO_AZ.Contig47.eannot.1689.final_new	near LTR block	I7I48_00350	ACKS23_02017	ACKS0A_02008						1.0	1.17018127223055	0.987744364923292	-0.0514893297281072	0.13094757757915
ucsf_hc.01_1.G217B.00664	ucsf_hc.01_1.G217B.00664		4652.0	4679.0	4579.0	4085.0	4366.0	2836.0	4957.0	4531.0	4405.0	5098.0	4408.0	4447.0	0.0173411233124699	8.21539394950293e-05	0.846874222420377	0.252920333288221	histidinol dehydrogenase	HISTO_AZ.Contig47.eannot.1643.final_new	near LTR block	I7I48_00351	ACKS23_02018	ACKS0A_02009						1.0	0.183428543940759	0.358790713875436	0.0402756235794657	-0.135086546355211
ucsf_hc.01_1.G217B.00665	ucsf_hc.01_1.G217B.00665		352.0	390.0	529.0	394.0	471.0	265.0	452.0	600.0	453.0	450.0	370.0	416.0	0.00121976681161502	0.115399190228325	0.694826923107269	0.58575051430453	amyloid beta-peptide binding protein, 3-hydroxyacyl-CoA dehydrogenase type-II	HISTO_AZ.Contig47.eannot.1645.final_new	near LTR block	I7I48_00352	ACKS23_02019	ACKS0A_02010						1.0	0.465174005332121	0.215433187967542	-0.130006269085266	0.119734548279313
ucsf_hc.01_1.G217B.00666	ucsf_hc.01_1.G217B.00666	UTP11	1071.0	1033.0	1395.0	1225.0	1215.0	854.0	1321.0	1562.0	1174.0	1639.0	1324.0	1189.0	0.118567125800777	0.218756725437624	0.843522789659283	0.637790618121343	U3 small nucleolar RNA-associated protein	HISTO_AZ.Contig47.eannot.1690.final_new	near LTR block	I7I48_00353	ACKS23_02020	ACKS0A_02011						1.0	0.158350126191663	0.13119075375865	0.0573898804941146	0.0845492529271272
ucsf_hc.01_1.G217B.00667	ucsf_hc.01_1.G217B.00667	CMC1	1257.0	1273.0	1595.0	1580.0	1503.0	1007.0	1664.0	1793.0	1376.0	1832.0	1529.0	1582.0	0.0518191267563546	0.434062354265157	0.972150381505639	0.455740989890901	Cmc1 superfamily domain-containing protein	HISTO_AZ.Contig47.eannot.1646.final_new	near LTR block	I7I48_00354	ACKS23_02021	ACKS0A_02012						1.0	0.151892762493022	0.0636282692633747	0.00818263728127722	0.0964471305109242
ucsf_hc.01_1.G217B.00668	ucsf_hc.01_1.G217B.00668	TAF9	2043.0	2014.0	2059.0	2297.0	2385.0	1706.0	2195.0	2346.0	1955.0	2719.0	2370.0	2580.0	0.365240288505029	0.846467522849052	0.968077899397699	0.640117720811073	transcription initiation factor TFIID subunit 9	HISTO_AZ.Contig47.Fgenesh_Aspergillus.5.final_new	near LTR block	I7I48_00355	ACKS23_02022	ACKS0A_02013						1.0	-0.0533069210326547	-0.012398704222095	-0.00740148691804698	-0.0483097037286067
ucsf_hc.01_1.G217B.00669	ucsf_hc.01_1.G217B.00669	SMP2	3395.0	3646.0	3749.0	3832.0	4155.0	2566.0	3794.0	3831.0	3534.0	4540.0	4075.0	4481.0	0.511903045001997	0.145905797804036	0.744380692527307	0.426115804301888	nuclear elongation and deformation protein	HISTO_AZ.Contig47.eannot.1692.final_new	near LTR block	I7I48_00356	ACKS23_02023	ACKS0A_02014						1.0	-0.042350319334397	0.0934026036116249	0.0528302769466453	-0.0829226459993766
ucsf_hc.01_1.G217B.00670	ucsf_hc.01_1.G217B.00670		84.0	107.0	120.0	142.0	165.0	128.0	120.0	169.0	106.0	135.0	155.0	168.0	0.877340451361514	0.0351113066824387	0.645410674972801	0.549524650878699	hypothetical protein		near LTR block	I7I48_00357	ACKS23_02024	ACKS0A_02015						1.0	-0.0305356090000868	-0.433532977648944	-0.196197181613739	0.206800187035118
ucsf_hc.01_1.G217B.00671	ucsf_hc.01_1.G217B.00671		27.0	28.0	44.0	213.0	282.0	190.0	41.0	56.0	49.0	245.0	208.0	222.0	2.36453847908699e-08	2.77138649596144e-09	0.282074157077032	0.365772990007568	hypothetical protein		in LTR block	I7I48_00358	ACKS23_02025	ACKS0A_02016						1.0	-2.01939973306167	-2.7345922217829	-0.277051850315956	0.438140638405273
ucsf_hc.01_1.G217B.00672	ucsf_hc.01_1.G217B.00672		3.0	0.0	0.0	96.0	95.0	61.0	1.0	1.0	2.0	92.0	50.0	53.0	7.19394819162545e-07	2.4254845188921e-08	0.12235531814333	0.640411158863655	hypothetical protein		transposon	I7I48_00359	ACKS23_02026	ACKS0A_02017						1.0	-4.97148607753468	-6.40789279796937	-0.673310673690528	0.763096046744157
ucsf_hc.01_1.G217B.00673	ucsf_hc.01_1.G217B.00673		1.0	2.0	13.0	13.0	2.0	5.0	4.0	17.0	8.0	7.0	4.0	5.0	0.298491799047385	0.558472481836637	0.922483845943601	0.427247656312096	hypothetical protein		in LTR block	I7I48_00360	ACKS23_02027	ACKS0A_02018						1.0	0.815204273708008	-0.537788538103634	-0.251058707953107	1.10193410385854
ucsf_hc.01_1.G217B.00674	ucsf_hc.01_1.G217B.00674		708.0	637.0	945.0	177.0	154.0	120.0	674.0	991.0	629.0	135.0	95.0	91.0	1.391074845522e-10	7.54203456702498e-10	0.0817873021999353	0.54317977066124	hypothetical protein		in LTR block	I7I48_00361	ACKS23_02028	ACKS0A_02019						1.0	3.0144406523566	2.38289176261637	-0.766622080393463	-0.135073190653232
ucsf_hc.01_1.G217B.00675	ucsf_hc.01_1.G217B.00675		35.0	44.0	57.0	82.0	90.0	65.0	47.0	45.0	31.0	64.0	74.0	54.0	0.0817866800653293	0.00352954556251656	0.109367752294721	0.560443892451768	hypothetical protein		transposon	I7I48_00362	ACKS23_02029	ACKS0A_02020						1.0	-0.447481256232959	-0.759767466520259	-0.581819941520435	-0.269533731233136
ucsf_hc.01_1.G217B.00676	ucsf_hc.01_1.G217B.00676		4.0	12.0	17.0	9.0	7.0	1.0	9.0	8.0	11.0	5.0	6.0	5.0	0.144938354850541	0.126143187618839	0.967038459680978	0.872409539962266	hypothetical protein		transposon	I7I48_00007	ACKS23_01674	ACKS0A_10650						1.0	0.926212284982848	1.01122849213337	-0.0978562101704448	-0.182872417320966
ucsf_hc.01_1.G217B.00677	ucsf_hc.01_1.G217B.00677		9.0	9.0	9.0	12.0	21.0	6.0	18.0	24.0	9.0	13.0	19.0	19.0	0.752775417273939	0.476252438301716	0.897579708696527	0.381039459472973	hypothetical protein		transposon	I7I48_12181	ACKS23_11771	ACKS0A_12207						1.0	0.137333539469896	-0.356666363108786	0.174832680557263	0.668832583135945
ucsf_hc.01_1.G217B.00679	ucsf_hc.01_1.G217B.00679		107.0	118.0	125.0	147.0	137.0	87.0	173.0	140.0	142.0	146.0	177.0	209.0	0.883010461426004	0.904599879242521	0.567408012971512	0.467466164491486	hypothetical protein		near LTR block	I7I48_12179	ACKS23_11769	ACKS0A_12204						1.0	-0.0275852021330478	-0.0268191391951755	0.234848071688871	0.234082008750999
ucsf_hc.01_1.G217B.00681	ucsf_hc.01_1.G217B.00681		538.0	593.0	616.0	562.0	551.0	332.0	660.0	698.0	605.0	648.0	513.0	659.0	0.00280852803596842	0.00222487319533363	0.796908801424095	0.845749417443291	hypothetical protein	HISTO_BI.Contig285-snap.3.final_new	near LTR block	I7I48_12177	ACKS23_11767	ACKS0A_12202						1.0	0.300574547864393	0.332621830569097	0.0674698314838524	0.0354225487791489
ucsf_hc.01_1.G217B.00682	ucsf_hc.01_1.G217B.00682		457.0	434.0	605.0	152.0	154.0	116.0	518.0	618.0	473.0	163.0	166.0	193.0	2.5034796846624e-10	4.78665177239489e-10	0.954374608037952	0.919308412111678	hypothetical protein	HISTO_BI.Contig285.Fgenesh_Neurospora.20.final_new	near LTR block	I7I48_12178	ACKS23_11768	ACKS0A_12203						1.0	1.81090459594724	1.86672962074972	0.0345385532817031	-0.0212864715207779
ucsf_hc.01_1.G217B.00683	ucsf_hc.01_1.G217B.00683		7.0	9.0	9.0	43.0	49.0	34.0	12.0	12.0	2.0	52.0	51.0	37.0	4.14934509736176e-05	8.28409681284942e-05	0.888293243785979	0.741834707938147	hypothetical protein		near LTR block	I7I48_12176	ACKS23_11766	ACKS0A_12201						1.0	-2.44639796653827	-2.21733747109234	-0.129814304648787	-0.358874800094714
ucsf_hc.01_1.G217B.00684	ucsf_hc.01_1.G217B.00684		3335.0	3648.0	3409.0	7195.0	7194.0	4681.0	3604.0	3684.0	3136.0	8048.0	7052.0	7916.0	6.77166741456845e-11	6.29837240103546e-10	0.965293531824147	0.218676188256679	hypothetical protein	HISTO_BI.Contig285.Fgenesh_histo.16.final_new	near LTR block	I7I48_12175	ACKS23_11765	ACKS0A_12200						1.0	-0.955867150443783	-0.815861405058027	0.0102453338744857	-0.12976041151127
ucsf_hc.01_1.G217B.00685	ucsf_hc.01_1.G217B.00685		3063.0	2881.0	3365.0	3038.0	3084.0	2110.0	3400.0	3731.0	3197.0	3584.0	3297.0	3341.0	0.00101472868561061	0.000353345618668882	0.740928706458113	0.867410864536365	hypothetical protein	HISTO_BI.Contig285.Fgenesh_histo.18.final_new	near LTR block	I7I48_12173	ACKS23_11763	ACKS0A_12198						1.0	0.200808511168381	0.228634643001169	0.0458536753948762	0.0180275435620878
ucsf_hc.01_1.G217B.00686	ucsf_hc.01_1.G217B.00686		0.0	3.0	4.0	30.0	28.0	11.0	0.0	3.0	2.0	23.0	18.0	19.0	0.000182213780924764	0.000184395445490192	0.723786916195074	0.829291194895457	hypothetical protein	HISTO_BI.Contig285.Fgenesh_Neurospora.26.final_new	near LTR block	I7I48_12174	ACKS23_11764	ACKS0A_12199						1.0	-3.45495457410104	-3.45011669547853	-0.413480781726876	-0.418318660349384
ucsf_hc.01_1.G217B.00687	ucsf_hc.01_1.G217B.00687		642.0	546.0	588.0	551.0	575.0	392.0	584.0	653.0	562.0	660.0	607.0	653.0	0.269391227042266	0.00349389030032314	0.739038089209199	0.41515845938633	hypothetical protein	HISTO_BI.Contig285-snap.7.final_new	near LTR block	I7I48_12172	ACKS23_11762	ACKS0A_12197						1.0	0.0922713674510742	0.277681648438194	0.0728041962056469	-0.112606084781473
ucsf_hc.01_1.G217B.00688	ucsf_hc.01_1.G217B.00688		4387.0	4211.0	4528.0	5142.0	5419.0	3480.0	4772.0	5512.0	4458.0	6027.0	5409.0	5648.0	0.595837659733032	0.482425016063923	0.897579708696527	0.761066407695335	hypothetical protein		near LTR block	I7I48_12171	ACKS23_11761	ACKS0A_12196						1.0	-0.0292640323564921	-0.0384138356791643	0.0213883560311361	0.0305381593538083
ucsf_hc.01_1.G217B.00689	ucsf_hc.01_1.G217B.00689		4268.0	3948.0	4286.0	3057.0	2990.0	2103.0	4433.0	5388.0	4304.0	3609.0	2869.0	3150.0	1.20353054003065e-09	5.44776723930387e-09	0.861543167482957	0.749596710027072	hypothetical protein	HISTO_BI.Contig285.eannot.1099.final_new	near LTR block	I7I48_12170	ACKS23_11760	ACKS0A_12195						1.0	0.739544951989322	0.669583387132236	-0.032072870614682	0.0378886942424046
ucsf_hc.01_1.G217B.00690	ucsf_hc.01_1.G217B.00690		36.0	31.0	29.0	19.0	19.0	29.0	65.0	54.0	35.0	18.0	25.0	35.0	0.00272952035270035	0.116145303473017	0.979336641946408	0.349370247125471	hypothetical protein	HISTO_BI.Contig285.eannot.1116.final_new	near LTR block	I7I48_12169	ACKS23_11759	ACKS0A_12194						1.0	1.18029293144539	0.634936315573219	-0.0312867608220094	0.514069855050163
ucsf_hc.01_1.G217B.00691	ucsf_hc.01_1.G217B.00691		31.0	15.0	20.0	59.0	56.0	44.0	13.0	25.0	24.0	50.0	45.0	82.0	0.00141714021410753	0.00198957428602998	0.840015411626012	0.796229357812537	hypothetical protein		near LTR block	I7I48_12168	ACKS23_11758	ACKS0A_12193						1.0	-1.30973275112293	-1.25496912520047	-0.161215043303212	-0.215978669225677
ucsf_hc.01_1.G217B.00692	ucsf_hc.01_1.G217B.00692		38.0	38.0	35.0	58.0	39.0	31.0	44.0	84.0	43.0	54.0	45.0	79.0	0.689852193915999	0.709667969037154	0.818951514483592	0.394153520627457	hypothetical protein		near LTR block	I7I48_12166	ACKS23_11756	ACKS0A_12191						1.0	0.116830627999324	-0.128807845043717	0.190582968811354	0.436221441854395
ucsf_hc.01_1.G217B.00693	ucsf_hc.01_1.G217B.00693		19.0	31.0	34.0	65.0	54.0	41.0	20.0	36.0	19.0	54.0	42.0	47.0	0.0142314307310308	0.00403525999514608	0.38941409625001	0.60191129775702	hypothetical protein		near LTR block	I7I48_12167	ACKS23_11757	ACKS0A_12192						1.0	-0.771305603985505	-0.895843761340674	-0.423353354949388	-0.298815197594218
ucsf_hc.01_1.G217B.00694	ucsf_hc.01_1.G217B.00694		388.0	325.0	421.0	292.0	267.0	148.0	384.0	480.0	405.0	298.0	223.0	309.0	6.59320468660659e-06	3.48724428697925e-05	0.952792100962191	0.902133898911442	protein kinase domain-containing protein	HISTO_BI.Contig285.Fgenesh_histo.27.final_new	near LTR block	I7I48_12165	ACKS23_11755	ACKS0A_12190						1.0	0.804255167437958	0.743736595772569	-0.0305723417829813	0.0299462298824071
ucsf_hc.01_1.G217B.00695	ucsf_hc.01_1.G217B.00695		14.0	16.0	23.0	14.0	11.0	16.0	16.0	27.0	22.0	8.0	13.0	21.0	0.0476309635878054	0.33551276241742	0.819507851616343	0.853937526122298	hypothetical protein	HISTO_BI.Contig285.Fgenesh_histo.17.final_new	near LTR block	I7I48_12164	ACKS23_11754	ACKS0A_12189						1.0	0.886225829939326	0.437053551929523	-0.297670439838166	0.151501838171637
ucsf_hc.01_1.G217B.00696	ucsf_hc.01_1.G217B.00696		3.0	1.0	6.0	7.0	15.0	2.0	8.0	9.0	8.0	10.0	6.0	10.0	0.783565437480226	0.124197120345479	0.968077899397699	0.219995891517844	hypothetical protein		near LTR block	I7I48_12163	ACKS23_11753	ACKS0A_12188						1.0	0.158923128039814	-1.06572969935379	0.0694640268016573	1.29411685419526
ucsf_hc.01_1.G217B.00697	ucsf_hc.01_1.G217B.00697		17.0	22.0	16.0	42.0	46.0	37.0	19.0	26.0	12.0	53.0	42.0	40.0	0.00178462293645172	0.00141551429847616	0.824806171859746	0.876404563164567	hypothetical protein		near LTR block	I7I48_12162	ACKS23_11752	ACKS0A_12187						1.0	-1.07521036193103	-1.12121912570009	-0.157004690926309	-0.110995927157255
ucsf_hc.01_1.G217B.00698	ucsf_hc.01_1.G217B.00698		5273.0	5812.0	5734.0	4608.0	4732.0	3008.0	6542.0	6094.0	6074.0	5414.0	5159.0	5363.0	1.72198168276191e-05	1.82639573698054e-06	0.483874378780777	0.877543471138927	hypothetical protein	HISTO_BI.Contig285.Fgenesh_Aspergillus.43.final_new	near LTR block	I7I48_12161	ACKS23_11751	ACKS0A_12186						1.0	0.419388192281787	0.506502169719415	0.110168299164539	0.023054321726911
ucsf_hc.01_1.G217B.00699	ucsf_hc.01_1.G217B.00699	SDS3	2548.0	2534.0	2481.0	2940.0	2814.0	2045.0	2637.0	2372.0	2337.0	3443.0	2921.0	2959.0	0.0529570138323855	0.935338468286283	0.957997803446696	0.164162016412908	deacetylase complex subunit Sds3	HISTO_BI.Contig285.eannot.1117.final_new	near LTR block	I7I48_12160	ACKS23_11750	ACKS0A_12185						1.0	-0.155106896274191	0.00706890990517905	-0.0143020542981658	-0.176477860477536
ucsf_hc.01_1.G217B.00700	ucsf_hc.01_1.G217B.00700		446.0	350.0	410.0	416.0	461.0	237.0	453.0	531.0	405.0	473.0	433.0	537.0	0.262082013847573	0.175138061516104	0.709373646298838	0.749738044656731	methyltransferase	HISTO_BI.Contig285-snap.13.final_new	near LTR block	I7I48_12159	ACKS23_11749	ACKS0A_12184						1.0	0.133639177442088	0.175924089206527	0.115401429966613	0.0731165182021738
ucsf_hc.01_1.G217B.00701	ucsf_hc.01_1.G217B.00701		1103.0	1076.0	914.0	460.0	411.0	305.0	1301.0	991.0	1154.0	638.0	646.0	723.0	2.52239721790691e-06	7.47334739355398e-08	0.0841713986405012	0.951890539445652	extracellular serine-threonine rich protein	HISTO_BI.Contig285.Fgenesh_histo.25.final_new	near LTR block	I7I48_12158	ACKS23_11748	ACKS0A_12183						1.0	0.955779449597819	1.44285403278763	0.503040991921915	0.015966408732103
ucsf_hc.01_1.G217B.00702	ucsf_hc.01_1.G217B.00702		211.0	221.0	275.0	522.0	442.0	317.0	260.0	347.0	235.0	529.0	418.0	564.0	6.01410190302753e-05	1.48581077808578e-05	0.937212060855368	0.673663112256807	hypothetical protein	HISTO_BI.Contig285.Fgenesh_Aspergillus.5.final_new	near LTR block	I7I48_12157	ACKS23_11747	ACKS0A_12182	Ryp1_ChIP					1.0	-0.657653787821048	-0.801952079434427	-0.0302877278820985	0.11401056373128
ucsf_hc.01_1.G217B.00703	ucsf_hc.01_1.G217B.00703		64.0	87.0	94.0	123.0	139.0	93.0	98.0	83.0	90.0	154.0	178.0	172.0	0.000732776441528854	0.0193284757677325	0.527269596925714	0.968770195343034	hypothetical protein		near LTR block	I7I48_12156	ACKS23_11746	ACKS0A_12181						1.0	-0.707190741456512	-0.491770822186594	0.232392818620544	0.0169728993506255
ucsf_hc.01_1.G217B.00704	ucsf_hc.01_1.G217B.00704		9.0	13.0	12.0	8.0	7.0	8.0	15.0	18.0	16.0	8.0	7.0	10.0	0.00693053164220513	0.161906073786956	0.916057882360986	0.532682818306335	hypothetical protein		near LTR block	I7I48_12155	ACKS23_11745	ACKS0A_12180						1.0	1.12719941035322	0.589926139754235	-0.149302991138885	0.387970279460105
ucsf_hc.01_1.G217B.00705	ucsf_hc.01_1.G217B.00705		2.0	14.0	24.0	6.0	6.0	1.0	14.0	18.0	16.0	11.0	2.0	4.0	0.0205784613094655	0.155227183906064	0.998532491289125	0.591637696285975	hypothetical protein			I7I48_12154	ACKS23_11744	ACKS0A_12179						1.0	1.85975334306009	1.24069747277133	0.00363890558485025	0.622694775873605
ucsf_hc.01_1.G217B.00706	ucsf_hc.01_1.G217B.00706		2892.0	2985.0	3085.0	4117.0	4237.0	2933.0	3209.0	3271.0	2955.0	5110.0	4518.0	4314.0	7.42528739861777e-06	0.00017376008533027	0.852523568543092	0.58553583338694	hypothetical protein	HISTO_BI.Contig285.fgenesh_plus.15.final_new		I7I48_12153	ACKS23_11743	ACKS0A_12178	Ryp1_ChIP	Ryp2_ChIP	Ryp3_ChIP			1.0	-0.373217398453753	-0.281325066536708	0.033360311918444	-0.0585320199986015
ucsf_hc.01_1.G217B.00707	ucsf_hc.01_1.G217B.00707		17.0	11.0	13.0	15.0	9.0	17.0	15.0	24.0	18.0	20.0	28.0	35.0	0.419489547770006	0.806779818249763	0.328959005856342	0.675457590694553	hypothetical protein			I7I48_12152	ACKS23_11742	ACKS0A_12177						1.0	-0.317191513113264	0.122822815693743	0.770394230939639	0.330379902132632
ucsf_hc.01_1.G217B.00708	ucsf_hc.01_1.G217B.00708		298.0	314.0	293.0	363.0	439.0	221.0	259.0	329.0	310.0	529.0	423.0	431.0	0.00202372926989315	0.429023745521719	0.495803018069331	0.520701139224631	hypothetical protein	HISTO_BI.Contig285.Fgenesh_histo.36.final_new		I7I48_12151	ACKS23_11741	ACKS0A_12176	Ryp1_ChIP	Ryp2_ChIP	Ryp3_ChIP			1.0	-0.439615971520891	-0.109533823561263	0.179863469835948	-0.150218678123679
ucsf_hc.01_1.G217B.00709	ucsf_hc.01_1.G217B.00709		23.0	23.0	25.0	44.0	50.0	23.0	33.0	38.0	25.0	51.0	27.0	55.0	0.438295357560224	0.057778883703547	0.896655471836791	0.629183067140828	hypothetical protein			I7I48_12150	ACKS23_11740	ACKS0A_12175						1.0	-0.23503500183949	-0.634223901607049	-0.11507638246859	0.284112517298969
ucsf_hc.01_1.G217B.00710	ucsf_hc.01_1.G217B.00710		2533.0	2145.0	2675.0	3108.0	3426.0	2007.0	2821.0	3671.0	2781.0	3720.0	3320.0	3321.0	0.831315553017756	0.0640207857345821	0.922025957491677	0.130554762391917	hypothetical protein	HISTO_BI.Contig285.eannot.1102.final_new		I7I48_12149	ACKS23_11739	ACKS0A_12174	Ryp1_ChIP	Ryp2_ChIP	Ryp3_ChIP			1.0	0.0181201230215198	-0.154178326983392	0.0246822085036591	0.196980658508571
ucsf_hc.01_1.G217B.00711	ucsf_hc.01_1.G217B.00711		6862.0	6628.0	6670.0	6430.0	6594.0	4482.0	7495.0	8046.0	7075.0	7229.0	6488.0	6800.0	1.2436187366345e-05	0.000166319876587023	0.804759512662277	0.76535797559109	signal peptidase I, signal sequence processing protein SEC11	HISTO_BI.Contig285.eannot.1104.final_new		I7I48_12148	ACKS23_11738	ACKS0A_12173						1.0	0.327953562177759	0.257448720086227	-0.0382553835175345	0.0322494585739967
ucsf_hc.01_1.G217B.00712	ucsf_hc.01_1.G217B.00712		8.0	4.0	3.0	10.0	6.0	5.0	6.0	15.0	11.0	13.0	10.0	9.0	0.810476204731812	0.411118138860495	0.808624364169957	0.285619778291717	hypothetical protein			I7I48_12147	ACKS23_11737	ACKS0A_12172						1.0	0.117977259417193	-0.471558354581334	0.330067224557543	0.91960283855607
ucsf_hc.01_1.G217B.00713	ucsf_hc.01_1.G217B.00713		2738.0	2526.0	3124.0	2687.0	2712.0	1866.0	3339.0	3718.0	2969.0	3118.0	2780.0	2949.0	6.02523417445584e-06	0.000319766746731696	0.928718526863777	0.190116931307138	ubiquitin-conjugating enzyme	HISTO_BI.Contig285.eannot.1103.final_new		I7I48_12146	ACKS23_11736	ACKS0A_12171						1.0	0.36392290314704	0.256072640876257	0.0170348162042808	0.124885078475064
ucsf_hc.01_1.G217B.00714	ucsf_hc.01_1.G217B.00714		482.0	466.0	507.0	422.0	389.0	255.0	570.0	670.0	511.0	458.0	383.0	398.0	2.5452748418055e-07	2.31811402639067e-05	0.867285238278305	0.339346085862528	protein kinase	HISTO_BI.Contig285.Fgenesh_histo.5.final_new		I7I48_12144	ACKS23_11734	ACKS0A_12169						1.0	0.683249227026788	0.506722118319344	-0.0464567329707006	0.130070375736743
ucsf_hc.01_1.G217B.00715	ucsf_hc.01_1.G217B.00715		7.0	1.0	7.0	10.0	9.0	3.0	2.0	5.0	10.0	7.0	6.0	9.0	0.5752520957756	0.34100243874527	0.921577930737417	0.949837949714026	hypothetical protein			I7I48_12145	ACKS23_11735	ACKS0A_12170						1.0	-0.391483204014638	-0.686358654964216	-0.202207039676251	0.0926684112733271
ucsf_hc.01_1.G217B.00716	ucsf_hc.01_1.G217B.00716		35.0	23.0	29.0	45.0	62.0	27.0	43.0	52.0	34.0	55.0	61.0	50.0	0.495256225312187	0.0622227388452793	0.941948188796378	0.352101934442829	hypothetical protein			I7I48_12143	ACKS23_11733	ACKS0A_12168						1.0	-0.174310147268045	-0.551410803889814	0.059282059164061	0.436382715785831
ucsf_hc.01_1.G217B.00717	ucsf_hc.01_1.G217B.00717	GYP3	3813.0	3666.0	3692.0	5854.0	5909.0	3810.0	4309.0	4007.0	3764.0	6945.0	6209.0	6345.0	6.39970166799219e-07	6.45776943988404e-06	0.707139657705778	0.877801178444908	GTPase activating protein gyp3	HISTO_BI.Contig285.eannot.1106.final_new	near LTR block	I7I48_12142	ACKS23_11732	ACKS0A_12167						1.0	-0.503269311340412	-0.418026604175475	0.0644742885228453	-0.0207684186420911
ucsf_hc.01_1.G217B.00718	ucsf_hc.01_1.G217B.00718		1350.0	1189.0	1487.0	2509.0	2508.0	1564.0	1820.0	2052.0	1744.0	2496.0	2163.0	2443.0	0.0263004073409551	2.28623657156064e-08	0.199755548535769	0.0013321768667488	no significant blast hit	HISTO_BI.Contig285.eannot.1123.final_new	near LTR block	I7I48_12141	ACKS23_11731	ACKS0A_12166	Ryp1_ChIP		Ryp3_ChIP	Ryp4_ChIP		1.0	-0.151625467235002	-0.649992783497333	-0.148846084981076	0.349521231281255
ucsf_hc.01_1.G217B.00719	ucsf_hc.01_1.G217B.00719		68.0	43.0	51.0	85.0	101.0	60.0	65.0	59.0	57.0	81.0	99.0	96.0	0.0640048087140473	0.0194203575388617	0.852795453321473	0.92306085133262	hypothetical protein		near LTR block	I7I48_12140	ACKS23_11730	ACKS0A_12165						1.0	-0.410823779573397	-0.564656535938573	-0.107753670188825	0.0460790861763513
ucsf_hc.01_1.G217B.00720	ucsf_hc.01_1.G217B.00720		11400.0	9990.0	10891.0	19574.0	19148.0	12336.0	14571.0	13157.0	13628.0	22167.0	19079.0	20957.0	9.56434615131884e-05	7.32315541650434e-07	0.920738073284341	0.0780569799547816	ferric-chelate reductase	HISTO_BI.Contig285.Fgenesh_Aspergillus.37.final_new	near LTR block	I7I48_12139	ACKS23_11729	ACKS0A_12164	Ryp1_ChIP		Ryp3_ChIP	Ryp4_ChIP		1.0	-0.398337764911965	-0.599173332256267	0.026691970704313	0.227527538048616
ucsf_hc.01_1.G217B.00721	ucsf_hc.01_1.G217B.00721		10092.0	10158.0	11026.0	8794.0	8330.0	5708.0	11596.0	10971.0	10582.0	10095.0	8177.0	9424.0	2.99917188258705e-06	6.33189532163987e-07	0.962226899833571	0.716192082995594	branchpoint-bridging protein		near LTR block	I7I48_12138	ACKS23_11728	ACKS0A_12163						1.0	0.452593241175936	0.510858234868121	0.0113129569911008	-0.0469520367010841
ucsf_hc.01_1.G217B.00722	ucsf_hc.01_1.G217B.00722		1943.0	1780.0	1787.0	1055.0	1057.0	669.0	2022.0	1950.0	1873.0	1294.0	1186.0	1250.0	2.7855622119021e-09	2.82232496290616e-10	0.297267231508878	0.726722863235706	anion exchange family protein	HISTO_BI.Contig285.genewise.13.final_new	near LTR block	I7I48_12137	ACKS23_11727	ACKS0A_12162						1.0	0.834803702357918	1.04328596042633	0.161522871475626	-0.0469593865927873
ucsf_hc.01_1.G217B.00723	ucsf_hc.01_1.G217B.00723		16.0	4.0	5.0	20.0	14.0	5.0	4.0	5.0	13.0	26.0	9.0	17.0	0.0849002467137927	0.285824663353752	0.933342383067423	0.859089615391388	hypothetical protein		near LTR block	I7I48_12136	ACKS23_11726	ACKS0A_12161						1.0	-1.0989966194463	-0.701143918178385	0.14690371923465	-0.250948982033263
ucsf_hc.01_1.G217B.00724	ucsf_hc.01_1.G217B.00724		2048.0	2000.0	2003.0	2503.0	2653.0	1693.0	2084.0	2221.0	2129.0	2986.0	2612.0	2588.0	0.0231431711572065	0.0824746693658263	0.975207567185984	0.723173398743634	ATP-dependent RNA helicase DBP8	HISTO_BI.Contig285.eannot.1110.final_new	near LTR block	I7I48_12135	ACKS23_11725	ACKS0A_12160						1.0	-0.158205369506184	-0.120347296983867	-0.00650965782623825	-0.0443677303485561
ucsf_hc.01_1.G217B.00725	ucsf_hc.01_1.G217B.00725		3.0	24.0	21.0	5.0	3.0	9.0	16.0	16.0	22.0	10.0	9.0	18.0	0.238824787614196	0.118578264626079	0.607512825913878	0.715898328358046	hypothetical protein		near LTR block	I7I48_12134	ACKS23_11724	ACKS0A_12159						1.0	0.751662223557806	1.24030255284089	0.912557641547393	0.423917312264305
ucsf_hc.01_1.G217B.00726	ucsf_hc.01_1.G217B.00726		10.0	19.0	15.0	74.0	62.0	29.0	21.0	23.0	19.0	51.0	40.0	62.0	0.00301280125200046	4.91125541226386e-05	0.526056513280672	0.54903777643324	hypothetical protein	HISTO_BI.Contig285.Fgenesh_histo.12.final_new	near LTR block	I7I48_12133	ACKS23_11723	ACKS0A_12158						1.0	-1.05605966209089	-1.82730261804606	-0.355872754308924	0.415370201646249
ucsf_hc.01_1.G217B.00727	ucsf_hc.01_1.G217B.00727		4060.0	3894.0	4495.0	4552.0	3444.0	2683.0	4094.0	3600.0	3650.0	4717.0	3440.0	4481.0	0.712862525102114	0.0164307669436636	0.949455592312779	0.140720782325395	hypothetical protein	HISTO_BI.Contig285.Fgenesh_histo.26.final_new	near LTR block	I7I48_12132	ACKS23_11722	ACKS0A_12157						1.0	0.0431073094449168	0.284673477787766	-0.0239992659952186	-0.265565434338068
ucsf_hc.01_1.G217B.00728	ucsf_hc.01_1.G217B.00728	GUS1	4997.0	5131.0	5377.0	3908.0	4102.0	2722.0	5599.0	5451.0	5010.0	4787.0	4277.0	4866.0	4.22175523780738e-06	2.65197414643122e-08	0.36468628935193	0.429354757743355	glutamyl-tRNA synthetase	HISTO_BI.Contig285.eannot.1111.final_new	near LTR block	I7I48_12131	ACKS23_11721	ACKS0A_12156						1.0	0.394148846323167	0.585767610938337	0.109961273684404	-0.0816574909307652
ucsf_hc.01_1.G217B.00729	ucsf_hc.01_1.G217B.00729		109.0	126.0	130.0	339.0	327.0	294.0	127.0	162.0	93.0	428.0	364.0	319.0	3.1328487829747e-07	5.87503570329914e-07	0.892621473837478	0.838434439855099	hypothetical protein		near LTR block	I7I48_12130	ACKS23_11720	ACKS0A_12155						1.0	-1.36239018672475	-1.33466953317471	-0.05735831661891	-0.0850789701689576
ucsf_hc.01_1.G217B.00730	ucsf_hc.01_1.G217B.00730		4662.0	4996.0	4435.0	7047.0	7545.0	4718.0	5350.0	5378.0	4937.0	7579.0	7491.0	7193.0	0.000468570063971864	5.97510744604449e-05	0.812160251798917	0.887760616727854	glutaminase	HISTO_BI.Contig285.eannot.1112.final_new	near LTR block	I7I48_12129	ACKS23_11719	ACKS0A_12154						1.0	-0.319980686725288	-0.393360646053294	-0.0518877956454391	0.0214921636825665
ucsf_hc.01_1.G217B.00731	ucsf_hc.01_1.G217B.00731	STM1	19822.0	20781.0	23452.0	14054.0	12709.0	9164.0	23674.0	24603.0	20480.0	15922.0	12106.0	13631.0	6.44015094318583e-10	1.02082898518726e-09	0.74935517695185	0.84141907381213	elicitor protein	HISTO_BI.Contig285-snap.31.final_new	near LTR block	I7I48_12128	ACKS23_11718	ACKS0A_12153						1.0	0.915932878874449	0.885766313933951	-0.0603385134512031	-0.0301719485107057
ucsf_hc.01_1.G217B.00732	ucsf_hc.01_1.G217B.00732	MEA1	4459.0	4812.0	4606.0	16375.0	16309.0	11019.0	5056.0	5630.0	4593.0	16615.0	15712.0	17005.0	6.56419350669858e-14	2.69895387274355e-14	0.532133783799015	0.984732181565517	MeaB protein	HISTO_BI.Contig285.Fgenesh_histo.35.final_new	near LTR block	I7I48_12127	ACKS23_11717	ACKS0A_12152	Ryp1_ChIP					1.0	-1.50756872471088	-1.59924482733517	-0.0890899726909797	0.00258612993331209
ucsf_hc.01_1.G217B.00733	ucsf_hc.01_1.G217B.00733		11.0	14.0	21.0	34.0	44.0	21.0	10.0	23.0	11.0	31.0	26.0	40.0	0.0127798368867901	0.0081010230017646	0.700486981694475	0.772668075338737	hypothetical protein		near LTR block	I7I48_12126	ACKS23_11716	ACKS0A_12151						1.0	-0.986805819588619	-1.04892084039441	-0.295785124945156	-0.233670104139367
ucsf_hc.01_1.G217B.00734	ucsf_hc.01_1.G217B.00734		13.0	13.0	8.0	5.0	19.0	5.0	17.0	14.0	12.0	18.0	12.0	16.0	0.843526834622151	0.370419930552448	0.585811681597165	0.807543890988495	hypothetical protein		near LTR block	I7I48_12125	ACKS23_11715	ACKS0A_12150						1.0	0.0919494914005603	0.466151990641451	0.594817490822996	0.220614991582106
ucsf_hc.01_1.G217B.00735	ucsf_hc.01_1.G217B.00735		7.0	2.0	4.0	23.0	13.0	5.0	5.0	7.0	3.0	14.0	7.0	14.0	0.103621767198606	0.0181936782468334	0.759380438249221	0.91430504437345	hypothetical protein	HISTO_BI.Contig285.Fgenesh_histo.37.final_new	near LTR block	I7I48_12124	ACKS23_11714	ACKS0A_12149						1.0	-0.957010436325611	-1.4862643195991	-0.389787338601292	0.139466544672193
ucsf_hc.01_1.G217B.00736	ucsf_hc.01_1.G217B.00736		132.0	164.0	142.0	552.0	530.0	350.0	177.0	203.0	168.0	542.0	542.0	551.0	7.48277537935865e-10	2.17473307984465e-10	0.75443454577702	0.407581264936338	hypothetical protein		near LTR block	I7I48_12123	ACKS23_11713	ACKS0A_12148						1.0	-1.38793353778561	-1.65681412706958	-0.0732916302216537	0.195588959062317
ucsf_hc.01_1.G217B.00737	ucsf_hc.01_1.G217B.00737	PEX19	1533.0	1567.0	1686.0	2905.0	3140.0	2133.0	1676.0	1720.0	1491.0	2945.0	3206.0	3295.0	1.34813468569026e-08	3.53943294168814e-08	0.755176425525295	0.437823890075032	peroxisomal membrane protein recepto, peroxin 19	HISTO_BI.Contig285.Fgenesh_histo.38.final_new	near LTR block	I7I48_12122	ACKS23_11712	ACKS0A_12147	Ryp1_ChIP					1.0	-0.763937443412985	-0.721127034406394	-0.0608553414197148	-0.103665750426305
ucsf_hc.01_1.G217B.00738	ucsf_hc.01_1.G217B.00738		1410.0	1445.0	1511.0	1645.0	1627.0	1047.0	1693.0	1924.0	1495.0	1863.0	1623.0	1638.0	0.00566772264925171	0.243213538033783	0.933342383067423	0.370311377320445	hypothetical protein	HISTO_BI.Contig285.Fgenesh_Aspergillus.10.final_new	near LTR block	I7I48_12121	ACKS23_11711	ACKS0A_12146						1.0	0.180734954818361	0.0743065868069417	-0.0162137394513913	0.0902146285600276
ucsf_hc.01_1.G217B.00739	ucsf_hc.01_1.G217B.00739		41.0	44.0	39.0	51.0	56.0	28.0	33.0	48.0	30.0	52.0	43.0	47.0	0.469387985353104	0.823683741450738	0.764886760144869	0.469186819783783	hypothetical protein	HISTO_BI.Contig285.eannot.1124.final_new	near LTR block	I7I48_12120	ACKS23_11710	ACKS0A_12145						1.0	-0.179934855580703	-0.0581055722109913	-0.181452299403827	-0.303281582773539
ucsf_hc.01_1.G217B.00740	ucsf_hc.01_1.G217B.00740		24.0	24.0	22.0	38.0	33.0	27.0	41.0	27.0	42.0	25.0	37.0	44.0	0.459462207141324	0.240509874732586	0.82677780274603	0.419486959789721	hypothetical protein	HISTO_BI.Contig285-snap.35.final_new	near LTR block	I7I48_12119	ACKS23_11709	ACKS0A_12144						1.0	0.241828731283745	-0.422207189066546	-0.199859511350925	0.464176408999366
ucsf_hc.01_1.G217B.00741	ucsf_hc.01_1.G217B.00741		14.0	6.0	13.0	20.0	26.0	14.0	5.0	16.0	7.0	30.0	30.0	23.0	0.00252984983800201	0.0596985396412595	0.852795453321473	0.63214278212257	hypothetical protein	HISTO_BI.Contig285.eannot.1125.final_new	near LTR block	I7I48_12118	ACKS23_11708	ACKS0A_12143						1.0	-1.45936684063288	-0.845483172960733	0.193602263576254	-0.420281404095896
ucsf_hc.01_1.G217B.00742	ucsf_hc.01_1.G217B.00742		21.0	20.0	51.0	53.0	50.0	37.0	46.0	45.0	18.0	59.0	62.0	57.0	0.0796969282575086	0.0770481846678012	0.940293259600196	0.860701232298491	hypothetical protein		in LTR block	I7I48_12117	ACKS23_11707	ACKS0A_12142						1.0	-0.600678252998457	-0.663546638247804	0.0748967315111837	0.137765116760531
ucsf_hc.01_1.G217B.00743	ucsf_hc.01_1.G217B.00743		15.0	3.0	18.0	18.0	16.0	17.0	9.0	16.0	6.0	9.0	14.0	14.0	0.868126941120104	0.199907935314172	0.510685159854648	0.919308412111678	hypothetical protein		in LTR block	I7I48_12116	ACKS23_11706	ACKS0A_12141						1.0	-0.102554791105068	-0.718009344729332	-0.736473994745207	-0.121019441120943
ucsf_hc.01_1.G217B.00744	ucsf_hc.01_1.G217B.00744		64.0	39.0	59.0	130.0	152.0	90.0	56.0	72.0	39.0	114.0	113.0	104.0	0.00106600021612742	3.33211686881187e-05	0.170915311982476	0.861718816826558	hypothetical protein		transposon	I7I48_10272	ACKS23_04072	ACKS0A_10297						1.0	-0.816735894880927	-1.15944661306261	-0.430935494667703	-0.0882247764860177
ucsf_hc.01_1.G217B.00745	ucsf_hc.01_1.G217B.00745		4.0	5.0	19.0	10.0	12.0	7.0	4.0	15.0	4.0	13.0	14.0	8.0	0.339072376204892	0.640006057057391	0.979776227636101	0.789974845589309	hypothetical protein		transposon	I7I48_10273	ACKS23_04073	ACKS0A_10298						1.0	-0.58103175725955	-0.292993032847962	-0.0405260929468654	-0.328564817358453
ucsf_hc.01_1.G217B.00746	ucsf_hc.01_1.G217B.00746		44.0	34.0	36.0	80.0	89.0	47.0	52.0	48.0	49.0	80.0	64.0	68.0	0.130450233807703	0.000865429541314513	0.482388921720274	0.533695778628781	hypothetical protein		in LTR block	I7I48_10274	ACKS23_04074	ACKS0A_10299						1.0	-0.321052169177501	-0.859727626329256	-0.285790514461172	0.252884942690584
ucsf_hc.01_1.G217B.00748	ucsf_hc.01_1.G217B.00748		50.0	51.0	55.0	97.0	136.0	67.0	55.0	64.0	36.0	96.0	92.0	103.0	0.00271556835384955	0.000711166936649856	0.454115923531377	0.720843398593399	hypothetical protein		in LTR block	I7I48_10276	ACKS23_04076	ACKS0A_10301						1.0	-0.73644739222136	-0.862214786073682	-0.291283338618562	-0.16551594476624
ucsf_hc.01_1.G217B.00749	ucsf_hc.01_1.G217B.00749		76.0	106.0	131.0	144.0	134.0	97.0	102.0	182.0	100.0	108.0	88.0	124.0	0.0683615555524089	0.313113222995617	0.211280653224717	0.721443706855841	hypothetical protein		in LTR block	I7I48_10277	ACKS23_04077	ACKS0A_10302						1.0	0.419909142309554	-0.232937263915092	-0.503203075233646	0.149643330991001
ucsf_hc.01_1.G217B.00750	ucsf_hc.01_1.G217B.00750		156.0	136.0	135.0	8022.0	7735.0	6428.0	70.0	124.0	105.0	7293.0	5066.0	6245.0	1.81905419109802e-14	3.53180498286005e-15	0.000798708384602878	0.132084080864529	hypothetical protein	HISTO_BM.Contig14-snap.1.final_new	in LTR block	I7I48_10278	ACKS23_04078	ACKS0A_10303						1.0	-5.78585555179541	-5.66353305404239	-0.553567412579406	-0.675889910332422
ucsf_hc.01_1.G217B.00751	ucsf_hc.01_1.G217B.00751		129.0	102.0	170.0	349.0	392.0	307.0	107.0	136.0	122.0	318.0	364.0	459.0	1.48628321805555e-06	2.98203918928479e-06	0.677060400138514	0.55145054759787	hypothetical protein		in LTR block	I7I48_10279	ACKS23_04079	ACKS0A_10304						1.0	-1.43807060170714	-1.34755175403248	-0.16103390346889	-0.251552751143546
ucsf_hc.01_1.G217B.00753	ucsf_hc.01_1.G217B.00753		6.0	9.0	6.0	26.0	27.0	14.0	10.0	2.0	16.0	15.0	9.0	23.0	0.167200109626604	0.0138003702228247	0.414530390355491	0.913782521852159	hypothetical protein		in LTR block	I7I48_10281	ACKS23_04081	ACKS0A_10306						1.0	-0.875629583979989	-1.56661954298918	-0.838300771697801	-0.147310812688609
ucsf_hc.01_1.G217B.00754	ucsf_hc.01_1.G217B.00754		26.0	25.0	54.0	55.0	78.0	41.0	38.0	65.0	30.0	42.0	56.0	48.0	0.952917205183192	0.0341563146609163	0.382383793444475	0.720593852769041	hypothetical protein		in LTR block	I7I48_10282	ACKS23_04082	ACKS0A_10307						1.0	0.0205220456823638	-0.727421562417082	-0.517245004591304	0.230698603508142
ucsf_hc.01_1.G217B.00755	ucsf_hc.01_1.G217B.00755		2085.0	2306.0	1917.0	3296.0	3565.0	2263.0	2344.0	2015.0	2081.0	3764.0	3468.0	3766.0	9.80100845620601e-06	0.000105735736636416	0.978451866436246	0.560032149366035	exocyst complex component Sec5	HISTO_BP.Contig457.eannot.1716.final_new	near LTR block	I7I48_03887	ACKS23_05138	ACKS0A_03927						1.0	-0.588128551812605	-0.478561613969825	0.00805831127441881	-0.101508626568361
ucsf_hc.01_1.G217B.00756	ucsf_hc.01_1.G217B.00756	IDH2	4996.0	4760.0	5883.0	6544.0	6164.0	4538.0	5675.0	5703.0	5034.0	7878.0	6473.0	6914.0	0.0116289563974455	0.158452432273254	0.897579708696527	0.626051281990731	isocitrate dehydrogenase	HISTO_BP.Contig457.eannot.1652.final_new	near LTR block	I7I48_03888	ACKS23_05139	ACKS0A_03928						1.0	-0.182918105142995	-0.0975469494141228	0.0273067527101123	-0.0580644030187596
ucsf_hc.01_1.G217B.00757	ucsf_hc.01_1.G217B.00757		1223.0	1324.0	1578.0	1693.0	1748.0	1136.0	1502.0	1795.0	1453.0	1999.0	1720.0	1717.0	0.909015490248132	0.19576384629069	0.942539361868872	0.570735291910555	CT20 family protein	HISTO_BP.Contig457.eannot.1719.final_new	near LTR block	I7I48_03889	ACKS23_05140	ACKS0A_03929						1.0	-0.00892340534661518	-0.0991934994882842	-0.0173241684770922	0.0729459256645768
ucsf_hc.01_1.G217B.00758	ucsf_hc.01_1.G217B.00758	GCP6	2145.0	2168.0	2193.0	4298.0	3998.0	2540.0	2437.0	2362.0	2267.0	5043.0	4113.0	4333.0	8.98951787420787e-09	4.31911880286058e-08	0.750875054331547	0.924122338165053	gamma-tubulin complex component GCP6	HISTO_BP.Contig457.eannot.1653.final_new	near LTR block	I7I48_03890	ACKS23_05141	ACKS0A_03930						1.0	-0.740855825301876	-0.667458045088836	0.0595152390291771	-0.0138825411838637
ucsf_hc.01_1.G217B.00759	ucsf_hc.01_1.G217B.00759		1013.0	1027.0	1082.0	1139.0	1279.0	763.0	1017.0	1292.0	871.0	1453.0	1233.0	1236.0	0.146993049216811	0.719006633909417	0.873866618230433	0.41434692042076	hypothetical protein	HISTO_BP.Contig457.fgenesh_plus.84.final_new	near LTR block	I7I48_03891	ACKS23_05142	ACKS0A_03931						1.0	-0.124601320288844	0.0333129962546028	0.0399484277713258	-0.117965888772121
ucsf_hc.01_1.G217B.00760	ucsf_hc.01_1.G217B.00760		2336.0	2333.0	2356.0	3697.0	3832.0	2393.0	2564.0	2407.0	2540.0	4044.0	3787.0	3934.0	7.78905000385839e-06	1.70879139241645e-05	0.966036925786639	0.807806491812072	hypothetical protein	HISTO_BP.Contig457.Fgenesh_histo.51.final_new	near LTR block	I7I48_03892	ACKS23_05143	ACKS0A_03932						1.0	-0.46099928480132	-0.435212151183479	-0.0111878095687779	-0.0369749431866184
ucsf_hc.01_1.G217B.00761	ucsf_hc.01_1.G217B.00761	SRV2	3310.0	3473.0	3545.0	3017.0	3325.0	2094.0	3811.0	3583.0	3409.0	3692.0	3420.0	3603.0	0.00664598399894112	4.98625813583017e-05	0.582780093369807	0.561150385048428	adenylyl cyclase-associated protein	HISTO_BP.Contig457.Fgenesh_histo.54.final_new	near LTR block	I7I48_03893	ACKS23_05144	ACKS0A_03933						1.0	0.198824415026533	0.350730681036483	0.0840717070349086	-0.0678345589750409
ucsf_hc.01_1.G217B.00762	ucsf_hc.01_1.G217B.00762		366.0	305.0	399.0	611.0	618.0	489.0	463.0	617.0	409.0	798.0	611.0	601.0	0.0426095840431129	9.04951985588388e-05	0.89395517554914	0.120564371055574	MAK32 protein	HISTO_BP.Contig457.Fgenesh_histo.57.final_new	near LTR block	I7I48_03894	ACKS23_05145	ACKS0A_03934						1.0	-0.249524360540939	-0.63380433280176	-0.0477746568296613	0.336505315431159
ucsf_hc.01_1.G217B.00763	ucsf_hc.01_1.G217B.00763		7019.0	6108.0	7615.0	4665.0	4360.0	3705.0	7306.0	11593.0	6865.0	4886.0	4308.0	4289.0	6.50555612119553e-08	8.51769597811315e-06	0.413384185465273	0.492651630026422	hypothetical protein	HISTO_BP.Contig457.eannot.1724.final_new	near LTR block	I7I48_03895	ACKS23_05146	ACKS0A_03935	Ryp1_ChIP					1.0	1.08182836722746	0.73706563465033	-0.200415482376346	0.144347250200783
ucsf_hc.01_1.G217B.00764	ucsf_hc.01_1.G217B.00764	MRPL3	2202.0	2201.0	2480.0	2131.0	2336.0	1474.0	2517.0	2702.0	2224.0	2799.0	2395.0	2391.0	0.0118035885584955	0.000238187704585268	0.494721080167104	0.860701232298491	60S ribosomal protein L3	HISTO_BP.Contig457-snap.9.final_new	near LTR block	I7I48_03896	ACKS23_05147	ACKS0A_03936						1.0	0.159957668404068	0.269092829635907	0.0878576561077846	-0.0212775051240541
ucsf_hc.01_1.G217B.00765	ucsf_hc.01_1.G217B.00765		280.0	300.0	309.0	621.0	595.0	515.0	395.0	390.0	306.0	642.0	658.0	652.0	1.22839243068132e-05	5.41771911462154e-07	0.723844750867649	0.472250747070899	PBSP domain-containing protein	HISTO_BP.Contig457-snap.10.final_new	near LTR block	I7I48_03897	ACKS23_05148	ACKS0A_03937	Ryp1_ChIP					1.0	-0.655335956904944	-0.905077340402173	-0.0925319027674041	0.157209480729826
ucsf_hc.01_1.G217B.00766	ucsf_hc.01_1.G217B.00766		10235.0	10792.0	9870.0	13210.0	13177.0	9079.0	10240.0	9589.0	9742.0	15611.0	14031.0	14261.0	0.000111449350465089	0.0759368239300039	0.864215495493479	0.1315960162866	HEAT repeat protein	HISTO_BP.Contig457.Fgenesh_Aspergillus.144.final_new		I7I48_03898	ACKS23_05149	ACKS0A_03938	Ryp1_ChIP					1.0	-0.380320906218607	-0.145894066531273	0.0403228329751126	-0.194104006712221
ucsf_hc.01_1.G217B.00768	ucsf_hc.01_1.G217B.00768		5792.0	5553.0	5683.0	6700.0	6510.0	4307.0	6403.0	5453.0	5884.0	7352.0	6383.0	7113.0	0.621438406730558	0.83230488437319	0.968308296124596	0.62102867262874	chimerin	HISTO_BP.Contig457.genewise.45.final_new		I7I48_03900	ACKS23_05151	ACKS0A_03940						1.0	-0.0444397713064832	0.019838431798588	-0.0103752591335651	-0.0746534622386363
ucsf_hc.01_1.G217B.00769	ucsf_hc.01_1.G217B.00769	ASK1	1601.0	1451.0	1546.0	2296.0	2206.0	1546.0	1643.0	1713.0	1458.0	2543.0	2252.0	2396.0	2.58520638730517e-06	1.7286794516285e-05	0.928718526863777	0.519550079507254	DASH complex subunit ask1	HISTO_BP.Contig457.eannot.1726.final_new		I7I48_03901	ACKS23_05152	ACKS0A_03941						1.0	-0.392709284413452	-0.341968260084457	-0.0166643158743662	-0.0674053402033614
ucsf_hc.01_1.G217B.00770	ucsf_hc.01_1.G217B.00770		2087.0	1993.0	2254.0	1680.0	1748.0	1194.0	2241.0	2488.0	2155.0	1928.0	1824.0	1834.0	7.11663664410037e-08	6.26434690310356e-08	0.968077899397699	0.906155897070262	hypothetical protein	HISTO_BP.Contig457-snap.14.final_new		I7I48_03902	ACKS23_05153	ACKS0A_03942						1.0	0.487342023828942	0.507250353359217	0.00706157247411099	-0.0128467570561641
ucsf_hc.01_1.G217B.00771	ucsf_hc.01_1.G217B.00771	MNN4	1077.0	1139.0	1122.0	1312.0	1255.0	878.0	1245.0	1344.0	1081.0	1264.0	1147.0	1261.0	0.00904454193638897	0.906036915154326	0.127619064847387	0.992209469557615	mannosylphosphate transferase	HISTO_BP.Contig457.eannot.1660.final_new		I7I48_03903	ACKS23_05154	ACKS0A_03943						1.0	0.184062364433653	0.00890205499629815	-0.173597656948825	0.00156265248852971
ucsf_hc.01_1.G217B.00772	ucsf_hc.01_1.G217B.00772	NIT2	1384.0	1323.0	1322.0	1944.0	1979.0	1357.0	1504.0	1591.0	1250.0	2112.0	2228.0	2204.0	2.59377800934575e-05	0.000262908351201699	0.83577238034225	0.860701232298491	ubiquitin/metalloprotease fusion protein, nitrosative stress-induced transcript	HISTO_BP.Contig457.Fgenesh_Aspergillus.152.final_new		I7I48_03904	ACKS23_05155	ACKS0A_03944						1.0	-0.407528820596306	-0.336897719577439	0.0429507616032758	-0.0276803394155909
ucsf_hc.01_1.G217B.00773	ucsf_hc.01_1.G217B.00773		78.0	66.0	93.0	106.0	126.0	73.0	79.0	110.0	70.0	129.0	132.0	119.0	0.0412118327528862	0.108708035657395	0.922025957491677	0.978582096906348	3-ketoacyl-CoA thiolase	HISTO_BP.Contig457.eannot.1727.final_new		I7I48_03905	ACKS23_05156	ACKS0A_03945	Ryp1_ChIP	Ryp2_ChIP	Ryp3_ChIP			1.0	-0.374068726929622	-0.310189157498949	0.0526511694806051	-0.011228399950068
ucsf_hc.01_1.G217B.00774	ucsf_hc.01_1.G217B.00774		995.0	952.0	1081.0	1475.0	1409.0	929.0	1158.0	994.0	1119.0	1725.0	1575.0	1501.0	0.000573330786457314	0.00865174082370506	0.776522715336285	0.881850270242507	WD domain-containing protein	HISTO_BP.Contig457-snap.17.final_new		I7I48_03906	ACKS23_05157	ACKS0A_03946						1.0	-0.372902770248429	-0.274832843063177	0.0690908708606219	-0.0289790563246308
ucsf_hc.01_1.G217B.00775	ucsf_hc.01_1.G217B.00775	SSY1	274.0	301.0	296.0	363.0	439.0	240.0	407.0	492.0	382.0	528.0	446.0	439.0	0.672969737056759	0.0996616631229258	0.392917234687196	0.017417121058842	proline-specific permease	HISTO_BP.Contig457.Fgenesh_histo.177.final_new		I7I48_03907	ACKS23_05158	ACKS0A_03947	Ryp1_ChIP	Ryp2_ChIP	Ryp3_ChIP			1.0	0.0446755516569541	-0.195662415093542	0.180333162695734	0.42067112944623
ucsf_hc.01_1.G217B.00776	ucsf_hc.01_1.G217B.00776		140.0	170.0	199.0	136.0	103.0	97.0	305.0	267.0	243.0	171.0	120.0	165.0	5.46310595450175e-06	0.00239494573313983	0.7247747648265	0.0316927846071805	hypothetical protein			I7I48_03908	ACKS23_05159	ACKS0A_03948						1.0	1.02613622039803	0.65427519151356	0.176309475724593	0.548170504609059
ucsf_hc.01_1.G217B.00777	ucsf_hc.01_1.G217B.00777		229.0	155.0	379.0	284.0	219.0	203.0	253.0	336.0	258.0	315.0	297.0	327.0	0.882124437813633	0.691200288467953	0.790275536104261	0.833876690198767	hypothetical protein			I7I48_03909	ACKS23_05160	ACKS0A_03949						1.0	0.0331399102355756	0.0962813312366664	0.155374708883735	0.0922332878826446
ucsf_hc.01_1.G217B.00778	ucsf_hc.01_1.G217B.00778		4184.0	4182.0	3937.0	5183.0	5400.0	3427.0	4303.0	4194.0	3810.0	5661.0	5091.0	5312.0	0.00719516088629188	0.0709050744387831	0.720902921474229	0.222491809819982	chitin synthase	HISTO_BP.Contig457.Fgenesh_histo.204.final_new		I7I48_03910	ACKS23_05161	ACKS0A_03950						1.0	-0.196996345974077	-0.126403291828575	-0.0620527274705793	-0.132645781616081
ucsf_hc.01_1.G217B.00779	ucsf_hc.01_1.G217B.00779		4347.0	4453.0	4660.0	3773.0	3976.0	2674.0	5041.0	4888.0	4672.0	4919.0	4248.0	4525.0	0.00014989719223509	1.70702264116114e-06	0.271193951849943	0.906655264580217	RNA-binding La domain-containing protein	HISTO_BP.Contig457.Fgenesh_Aspergillus.187.final_new		I7I48_03911	ACKS23_05162	ACKS0A_03951						1.0	0.282893612698843	0.422362223305989	0.125349724408116	-0.0141188861990305
ucsf_hc.01_1.G217B.00780	ucsf_hc.01_1.G217B.00780		1005.0	963.0	977.0	539.0	613.0	369.0	925.0	999.0	882.0	683.0	617.0	680.0	4.40924531284518e-08	5.01330587664469e-10	0.514269866009632	0.0729494901344001	FAD dependent oxidoreductase	HISTO_BP.Contig457.eannot.1778.final_new		I7I48_03912	ACKS23_05163	ACKS0A_03952						1.0	0.689445497504321	1.01105048987767	0.118395883071866	-0.203209109301484
ucsf_hc.01_1.G217B.00781	ucsf_hc.01_1.G217B.00781		76.0	66.0	47.0	150.0	151.0	76.0	56.0	56.0	64.0	157.0	145.0	100.0	0.000808485030205176	0.00105011381618033	0.738358579398345	0.694972693204235	hypothetical protein			I7I48_03913	ACKS23_05164	ACKS0A_03953						1.0	-0.984198884358009	-0.957083518831991	-0.182795921312331	-0.209911286838349
ucsf_hc.01_1.G217B.00782	ucsf_hc.01_1.G217B.00782		24.0	38.0	29.0	32.0	62.0	36.0	35.0	30.0	27.0	58.0	49.0	70.0	0.0198214447985877	0.196107736065692	0.765874656586726	0.884614522007411	hypothetical protein	HISTO_BP.Contig457.Fgenesh_histo.208.final_new		I7I48_03914	ACKS23_05165	ACKS0A_03954						1.0	-0.741565449291367	-0.425790197891294	0.217534457296906	-0.0982407941031665
ucsf_hc.01_1.G217B.00784	ucsf_hc.01_1.G217B.00784		17.0	25.0	23.0	59.0	93.0	49.0	24.0	23.0	27.0	69.0	79.0	55.0	0.000455864043878059	8.5773492351588e-05	0.667860207149564	0.938849150196528	hypothetical protein			I7I48_03916	ACKS23_05167	ACKS0A_03956						1.0	-1.24223528663167	-1.54267057564652	-0.244088696727747	0.0563465922870959
ucsf_hc.01_1.G217B.00785	ucsf_hc.01_1.G217B.00785		204.0	212.0	205.0	434.0	346.0	221.0	230.0	267.0	240.0	377.0	356.0	399.0	0.00205348819405163	0.000153503035705922	0.823278719639782	0.653778043853563	MFS multidrug transporter	HISTO_BP.Contig457.Fgenesh_histo.209.final_new		I7I48_03917	ACKS23_05168	ACKS0A_03957						1.0	-0.431993328172562	-0.618623602122778	-0.0744577783440703	0.112172495606146
ucsf_hc.01_1.G217B.00786	ucsf_hc.01_1.G217B.00786		795.0	863.0	879.0	1261.0	1308.0	851.0	956.0	955.0	969.0	1413.0	1241.0	1190.0	0.00724561747126279	0.000174489093839683	0.572061411227448	0.76343665454665	fungal specific transcription factor domain-containing protein	HISTO_BP.Contig457.eannot.1750.final_new		I7I48_03918	ACKS23_05169	ACKS0A_03958						1.0	-0.229552929946186	-0.375392969305953	-0.0976087967838382	0.0482312425759295
ucsf_hc.01_1.G217B.00787	ucsf_hc.01_1.G217B.00787	ROX3	3545.0	3434.0	3823.0	4120.0	4295.0	2948.0	3814.0	4133.0	3690.0	4484.0	3991.0	4273.0	0.298491799047385	0.6940716217387	0.305831518868185	0.815432296841621	rox3 family protein	HISTO_BP.Contig457.Fgenesh_histo.211.final_new		I7I48_03919	ACKS23_05170	ACKS0A_03959						1.0	0.0563147536627655	-0.0222076756265723	-0.103033028232574	-0.0245105989432366
ucsf_hc.01_1.G217B.00788	ucsf_hc.01_1.G217B.00788		4356.0	4253.0	4470.0	2676.0	2836.0	1708.0	4426.0	4719.0	4052.0	3321.0	2940.0	2754.0	1.64743328788009e-09	9.33589660926769e-11	0.706670240456322	0.240575578365851	threonine synthase	HISTO_BP.Contig457.eannot.1780.final_new		I7I48_03920	ACKS23_05171	ACKS0A_03960	Ryp1_ChIP					1.0	0.739218992049897	0.921843918622899	0.0613501218910537	-0.121274804681947
ucsf_hc.01_1.G217B.00789	ucsf_hc.01_1.G217B.00789		114.0	97.0	133.0	206.0	204.0	160.0	147.0	189.0	142.0	285.0	282.0	276.0	7.58750637197414e-05	0.00018417321238246	0.167500347735479	0.173713421792845	HAD-superfamily hydrolase	HISTO_BP.Contig457-snap.26.final_new		I7I48_03921	ACKS23_05172	ACKS0A_03961						1.0	-0.633727842794561	-0.677399403576217	0.297771456964793	0.34144301774645
ucsf_hc.01_1.G217B.00790	ucsf_hc.01_1.G217B.00790		728.0	782.0	870.0	695.0	700.0	489.0	921.0	976.0	777.0	903.0	702.0	840.0	0.00056276648433355	0.000156187309885522	0.573103239614755	0.829229718430973	glutamyl-tRNA synthetase	HISTO_BP.Contig457.Fgenesh_Neurospora.181.final_new		I7I48_03922	ACKS23_05173	ACKS0A_03962						1.0	0.317218199827581	0.38894520853252	0.105734735193166	0.0340077264882268
ucsf_hc.01_1.G217B.00791	ucsf_hc.01_1.G217B.00791	CCC1	12391.0	9871.0	12622.0	3566.0	3438.0	2589.0	11685.0	14217.0	10497.0	3980.0	3417.0	3576.0	7.06515028026818e-14	8.16818952465636e-14	0.674692969809012	0.614803993333464	CCC1	HISTO_BP.Contig457.eannot.1783.final_new		I7I48_03923	ACKS23_05174	ACKS0A_03963	Ryp1_ChIP					1.0	1.90842029519077	1.90108652907311	-0.0808940986465689	-0.0735603325289009
ucsf_hc.01_1.G217B.00792	ucsf_hc.01_1.G217B.00792		187.0	172.0	181.0	109.0	121.0	71.0	226.0	320.0	269.0	110.0	101.0	110.0	1.09666179982281e-08	2.53780509342206e-05	0.707139657705778	0.0320841684101055	calcium transporter	HISTO_BP.Contig457.Fgenesh_Aspergillus.216.final_new		I7I48_03924	ACKS23_05175	ACKS0A_03964						1.0	1.51646090524332	0.897587194468331	-0.169826888520354	0.449046822254635
ucsf_hc.01_1.G217B.00793	ucsf_hc.01_1.G217B.00793		38.0	39.0	44.0	29.0	28.0	24.0	45.0	36.0	29.0	32.0	14.0	42.0	0.0869860781649221	0.0702711929961586	0.785284406905174	0.601763869804399	hypothetical protein			I7I48_03925	ACKS23_05176	ACKS0A_03965						1.0	0.603729704767423	0.627006328339738	-0.264507076570901	-0.287783700143216
ucsf_hc.01_1.G217B.00794	ucsf_hc.01_1.G217B.00794		11.0	11.0	22.0	12.0	13.0	3.0	32.0	32.0	25.0	12.0	16.0	13.0	0.0021631856752915	0.119522068226055	0.757625166887831	0.130582238076718	hypothetical protein			I7I48_03926	ACKS23_05177	ACKS0A_03966						1.0	1.28937362736802	0.747080351895147	0.376974535119081	0.919267810591955
ucsf_hc.01_1.G217B.00795	ucsf_hc.01_1.G217B.00795		1954.0	2006.0	2195.0	1675.0	1675.0	1100.0	2313.0	2321.0	2111.0	2080.0	1674.0	1823.0	5.07220408143417e-07	1.70328942537979e-07	0.717921439476962	0.999338235592688	hypothetical protein	HISTO_BP.Contig457.Fgenesh_histo.236.final_new		I7I48_03927	ACKS23_05178	ACKS0A_03967						1.0	0.46497387674156	0.52397085196423	0.0589178264233849	-7.9148799285278e-05
ucsf_hc.01_1.G217B.00796	ucsf_hc.01_1.G217B.00796	VPS9	4340.0	4035.0	4478.0	5851.0	6212.0	4056.0	4380.0	4721.0	4132.0	6819.0	6115.0	6157.0	4.97622738286718e-06	6.8310915786694e-05	0.908480627744101	0.303958015256436	vacuolar sorting-associated protein	HISTO_BP.Contig457.Fgenesh_Aspergillus.1.final_new		I7I48_03928	ACKS23_05179	ACKS0A_03968						1.0	-0.341145377762031	-0.27096822915129	-0.0202542344371448	-0.0904313830478864
ucsf_hc.01_1.G217B.00797	ucsf_hc.01_1.G217B.00797		1244.0	1276.0	1347.0	1463.0	1522.0	1013.0	1472.0	1743.0	1400.0	1717.0	1548.0	1509.0	0.0312428603992592	0.922141272083383	0.96218362408632	0.235869001418664	cytoplasm protein	HISTO_BP.Contig457.eannot.1754.final_new		I7I48_03929	ACKS23_05180	ACKS0A_03969	Ryp1_ChIP					1.0	0.135834203170488	0.00693981654840936	-0.0102029141862969	0.118691472435781
ucsf_hc.01_1.G217B.00798	ucsf_hc.01_1.G217B.00798		97.0	70.0	97.0	157.0	214.0	124.0	108.0	122.0	89.0	237.0	206.0	178.0	0.000218782301752365	0.000209537311817278	0.89021747805161	0.696844161700551	hypothetical protein			I7I48_03930	ACKS23_05181	ACKS0A_03970						1.0	-0.767989543084961	-0.84809424391007	0.0659874196644292	0.146092120489538
ucsf_hc.01_1.G217B.00799	ucsf_hc.01_1.G217B.00799		1757.0	1629.0	1883.0	1900.0	2037.0	1304.0	1743.0	1830.0	1822.0	2117.0	1904.0	1909.0	0.472685449434884	0.374840572658224	0.582780093369807	0.392798618462928	RING-8 finger domain-containing protein	HISTO_BP.Contig457.Fgenesh_histo.1.final_new		I7I48_03931	ACKS23_05182	ACKS0A_03971						1.0	0.0507458630460036	0.063535309664891	-0.0853077504857733	-0.0980971971046607
ucsf_hc.01_1.G217B.00800	ucsf_hc.01_1.G217B.00800		5960.0	5868.0	5875.0	4404.0	4520.0	2969.0	6476.0	7037.0	5945.0	4964.0	4392.0	4476.0	6.69944063165478e-10	1.92690398096421e-09	0.745909329717874	0.993805293522098	hypothetical protein	HISTO_BP.Contig457.Fgenesh_Aspergillus.24.final_new		I7I48_03932	ACKS23_05183	ACKS0A_03972						1.0	0.678893633672597	0.631841417642816	-0.0459885141432474	0.00106370188653315
ucsf_hc.01_1.G217B.00801	ucsf_hc.01_1.G217B.00801		555.0	517.0	603.0	1939.0	1777.0	1376.0	588.0	652.0	558.0	1988.0	1594.0	1556.0	4.69298421567251e-11	7.76480821257808e-12	0.0311288850421812	0.87899439894068	hypothetical protein	HISTO_BP.Contig457.Fgenesh_histo.24.final_new		I7I48_03933	ACKS23_05184	ACKS0A_03973						1.0	-1.32180424664002	-1.55308326200425	-0.26240265531669	-0.0311236399524573
ucsf_hc.01_1.G217B.00802	ucsf_hc.01_1.G217B.00802		4577.0	4436.0	4696.0	5915.0	6221.0	4313.0	4813.0	5360.0	4495.0	6897.0	6256.0	6445.0	0.000275322342293037	0.000637845985961061	0.91925489643388	0.701311267168554	hypothetical protein	HISTO_BP.Contig457-snap.35.final_new		I7I48_03934	ACKS23_05185	ACKS0A_03974						1.0	-0.232816246383438	-0.212890029363814	-0.0177458068364045	-0.037672023856028
ucsf_hc.01_1.G217B.00803	ucsf_hc.01_1.G217B.00803		1163.0	1244.0	1558.0	1610.0	1790.0	1013.0	1769.0	2059.0	1634.0	1878.0	1659.0	1744.0	0.00787747355961352	0.267633426436489	0.98464599305634	0.0115802760031357	thioredoxin superfamily domain-containing protein	HISTO_BP.Contig457.eannot.1769.final_new		I7I48_03935	ACKS23_05186	ACKS0A_03975						1.0	0.232395931654425	-0.0972202303376735	0.00425533672431566	0.333871498716414
ucsf_hc.01_1.G217B.00804	ucsf_hc.01_1.G217B.00804		4591.0	4615.0	5022.0	6205.0	5922.0	4300.0	4767.0	5397.0	4746.0	7481.0	5834.0	6652.0	0.0013851290586543	0.0177196227672629	0.979776227636101	0.541593510534967	cyclin-dependent protein kinase regulatory subunit	HISTO_BP.Contig457.eannot.1785.final_new		I7I48_03936	ACKS23_05187	ACKS0A_03976						1.0	-0.22813186786765	-0.158062224293976	0.00462137165159504	-0.0654482719220795
ucsf_hc.01_1.G217B.00805	ucsf_hc.01_1.G217B.00805		4049.0	3894.0	4121.0	4620.0	4848.0	3168.0	4063.0	3860.0	3803.0	5244.0	4970.0	5074.0	0.00655651137054136	0.894464074170774	0.957486657951768	0.105647154466432	bromodomain-containing protein	HISTO_BP.Contig457.Fgenesh_Neurospora.1.final_new		I7I48_03937	ACKS23_05188	ACKS0A_03977						1.0	-0.195099629642034	-0.00979701217935958	0.0124325802888556	-0.172870037173818
ucsf_hc.01_1.G217B.00806	ucsf_hc.01_1.G217B.00806	SSB1	11493.0	11605.0	13075.0	10943.0	10960.0	7881.0	12741.0	12956.0	11657.0	13818.0	11954.0	13558.0	0.0702244927929407	3.56675115175873e-05	0.264820963272635	0.414424069651717	heat shock protein SSB1	HISTO_BP.Contig457.eannot.1770.final_new		I7I48_03938	ACKS23_05189	ACKS0A_03978						1.0	0.115329521404881	0.325963101457376	0.126708540747671	-0.0839250393048232
ucsf_hc.01_1.G217B.00808	ucsf_hc.01_1.G217B.00808		22.0	23.0	17.0	30.0	20.0	16.0	10.0	20.0	16.0	12.0	18.0	25.0	0.92793976011434	0.947999220823747	0.491294926068145	0.384815339714619	methyltransferase	HISTO_BP.Contig457-snap.38.final_new		I7I48_03940	ACKS23_05191	ACKS0A_03980						1.0	-0.0410512004946957	-0.027655681198488	-0.569262509250396	-0.582658028546603
ucsf_hc.01_1.G217B.00809	ucsf_hc.01_1.G217B.00809		121.0	133.0	138.0	130.0	108.0	82.0	144.0	179.0	173.0	165.0	148.0	148.0	0.0518037440942016	0.0380802870730709	0.401960300232675	0.417101135795942	hypothetical protein			I7I48_03941	ACKS23_05192	ACKS0A_03981						1.0	0.284581461712893	0.349996504840872	0.263802064143273	0.198387021015294
ucsf_hc.01_1.G217B.00810	ucsf_hc.01_1.G217B.00810	RRF1	2040.0	2004.0	2325.0	2177.0	2220.0	1497.0	2429.0	2823.0	2173.0	2902.0	2505.0	2617.0	0.224235551338549	0.00958385021474086	0.0651344919640537	0.375666549805937	ribosome recycling factor	HISTO_BP.Contig457.Fgenesh_histo.31.final_new		I7I48_03942	ACKS23_05193	ACKS0A_03982						1.0	0.0709164246822267	0.164426016399571	0.178199807880442	0.0846902161630974
ucsf_hc.01_1.G217B.00811	ucsf_hc.01_1.G217B.00811		3136.0	3050.0	3331.0	3088.0	2953.0	2100.0	3378.0	3698.0	2973.0	3351.0	2956.0	3174.0	6.1096324502431e-05	4.69002940239259e-05	0.725998066158022	0.523791926388069	hypothetical protein	HISTO_BP.Contig457.Fgenesh_histo.32.final_new		I7I48_03943	ACKS23_05194	ACKS0A_03983						1.0	0.268006088946153	0.277912859408437	-0.0480537387608964	-0.0579605092231805
ucsf_hc.01_1.G217B.00812	ucsf_hc.01_1.G217B.00812	CDC26	2185.0	2015.0	2068.0	1524.0	1539.0	1087.0	2251.0	2563.0	1923.0	1799.0	1580.0	1678.0	4.34268610086252e-08	2.18424090016789e-08	0.93759399281887	0.776296512723244	APC_CDC26 superfamily domain-containing protein	HISTO_BP.Contig457.Fgenesh_histo.33.final_new		I7I48_03944	ACKS23_05195	ACKS0A_03984						1.0	0.594639165480001	0.647124727269745	0.0172315366431679	-0.0352540251465756
ucsf_hc.01_1.G217B.00813	ucsf_hc.01_1.G217B.00813		364.0	373.0	375.0	408.0	477.0	277.0	449.0	376.0	411.0	487.0	564.0	622.0	0.0748977190782597	0.985200046789406	0.339460937489996	0.975188700366539	C6 finger domain-containing protein	HISTO_BP.Contig457.Fgenesh_Aspergillus.53.final_new		I7I48_03945	ACKS23_05196	ACKS0A_03985						1.0	-0.247791724721556	-0.00317850574946155	0.254188083704773	0.00957486473267943
ucsf_hc.01_1.G217B.00814	ucsf_hc.01_1.G217B.00814		43.0	43.0	37.0	63.0	46.0	30.0	38.0	76.0	54.0	48.0	47.0	52.0	0.211717799767011	0.729227869278284	0.830824988493673	0.563836347347112	hypothetical protein			I7I48_03946	ACKS23_05197	ACKS0A_03986						1.0	0.334635647239535	-0.1050041702938	-0.166133826304288	0.273505991229047
ucsf_hc.01_1.G217B.00815	ucsf_hc.01_1.G217B.00815		249.0	245.0	287.0	449.0	446.0	342.0	407.0	270.0	346.0	516.0	483.0	496.0	0.0116938127130444	0.000921801142079997	0.985197118045132	0.414119553934633	no significant blast hit	HISTO_BP.Contig457.Fgenesh_histo.64.final_new		I7I48_03947	ACKS23_05198	ACKS0A_03987						1.0	-0.391825655778467	-0.609435070586993	0.0069461103886268	0.224555525197152
ucsf_hc.01_1.G217B.00816	ucsf_hc.01_1.G217B.00816		203.0	198.0	270.0	385.0	336.0	198.0	328.0	308.0	296.0	352.0	426.0	426.0	0.232286995275901	0.0221052241730206	0.737350247401144	0.185515453220155	hypothetical protein	HISTO_BP.Contig457.eannot.1772.final_new		I7I48_03948	ACKS23_05199	ACKS0A_03988						1.0	-0.174262231045044	-0.394497997616118	0.125354166676274	0.345589933247348
ucsf_hc.01_1.G217B.00817	ucsf_hc.01_1.G217B.00817	TRM112	1971.0	1746.0	2274.0	1880.0	1697.0	1297.0	2074.0	2957.0	1945.0	2190.0	1664.0	1908.0	0.000280853790541784	0.00349130416479331	0.923653566379042	0.705857215206964	DUF343 domain-containing protein	HISTO_BP.Contig457.fgenesh_plus.128.final_new		I7I48_03949	ACKS23_05200	ACKS0A_03989						1.0	0.448076905526306	0.343788498989667	-0.0323153739694204	0.0719730325672181
ucsf_hc.01_1.G217B.00818	ucsf_hc.01_1.G217B.00818		1390.0	1354.0	1605.0	1340.0	1381.0	912.0	1595.0	1859.0	1362.0	1474.0	1314.0	1301.0	7.06093045225845e-06	0.000228326501281606	0.540520769653381	0.946083663222055	cytoplasmic protein required for cell viability, putative	HISTO_BP.Contig457.eannot.1777.final_new		I7I48_03950	ACKS23_05201	ACKS0A_03990						1.0	0.41685422220713	0.312740002527944	-0.0948894036541983	0.0092248160249877
ucsf_hc.01_1.G217B.00819	ucsf_hc.01_1.G217B.00819		5792.0	5758.0	5983.0	5093.0	5558.0	3459.0	6555.0	5864.0	5903.0	6315.0	5525.0	5604.0	0.00195259489058528	6.4853886231406e-05	0.829436261826564	0.596866342991354	U5 small nuclear ribonucleoprotein component	HISTO_BP.Contig457.Fgenesh_histo.67.final_new		I7I48_03951	ACKS23_05202	ACKS0A_03991						1.0	0.26025466351141	0.375100556942431	0.0455944587048345	-0.069251434726187
ucsf_hc.01_1.G217B.00820	ucsf_hc.01_1.G217B.00820	ERG10	3320.0	3518.0	3318.0	3243.0	3095.0	2080.0	3696.0	3767.0	3467.0	3835.0	3424.0	3713.0	0.00848484799947004	6.04516621590839e-05	0.339460937489996	0.839792900454453	acetyl-coa acetyltransferase	HISTO_BP.Contig457.Fgenesh_histo.68.final_new		I7I48_03952	ACKS23_05203	ACKS0A_03992						1.0	0.182996693458043	0.329326774427682	0.120231813369609	-0.0260982676000294
ucsf_hc.01_1.G217B.00821	ucsf_hc.01_1.G217B.00821		446.0	495.0	542.0	706.0	657.0	434.0	566.0	566.0	522.0	936.0	924.0	1038.0	1.63843195172135e-06	0.0335099047725872	0.00298800219659545	0.899000375406901	C6 transcription factor	HISTO_BP.Contig457.Fgenesh_histo.69.final_new		I7I48_03953	ACKS23_05204	ACKS0A_03993						1.0	-0.620534857203263	-0.221376446508891	0.424578073749505	0.025419663055132
ucsf_hc.01_1.G217B.00822	ucsf_hc.01_1.G217B.00822		41.0	45.0	38.0	67.0	62.0	40.0	56.0	54.0	44.0	75.0	87.0	87.0	0.0202772496363207	0.0994618856254364	0.503462059561067	0.67499350896486	hypothetical protein			I7I48_03954	ACKS23_05205	ACKS0A_03994						1.0	-0.496776403255528	-0.391076974969429	0.283957971036455	0.178258542750356
ucsf_hc.01_1.G217B.00823	ucsf_hc.01_1.G217B.00823		3069.0	3002.0	3130.0	2779.0	2913.0	1752.0	3228.0	3346.0	2885.0	3087.0	2745.0	2953.0	5.95940840898542e-05	4.78005506409152e-06	0.930038861146457	0.318644139028767	plasma membrane zinc ion transporter	HISTO_BP.Contig457.Fgenesh_histo.71.final_new		I7I48_03955	ACKS23_05206	ACKS0A_03995						1.0	0.293288717086881	0.371260298796627	-0.0164857748271157	-0.0944573565368616
ucsf_hc.01_1.G217B.00824	ucsf_hc.01_1.G217B.00824		74.0	55.0	77.0	81.0	68.0	40.0	80.0	116.0	60.0	97.0	70.0	104.0	0.70767889566807	0.485844867472855	0.66156933309431	0.719532947380813	hypothetical protein	HISTO_BP.Contig457.Fgenesh_Neurospora.44.final_new		I7I48_03956	ACKS23_05207	ACKS0A_03996						1.0	0.0875263533821022	0.181038991610468	0.250880179392436	0.15736754116407
ucsf_hc.01_1.G217B.00825	ucsf_hc.01_1.G217B.00825	TOS1	6925.0	6677.0	6400.0	8136.0	8427.0	5265.0	6565.0	6618.0	5856.0	7864.0	7976.0	8105.0	0.0546410917059359	0.411118138860495	0.414530390355491	0.0783327582673844	TOS1-like protein	HISTO_BP.Contig457.eannot.1630.final_new		I7I48_03957	ACKS23_05208	ACKS0A_03997						1.0	-0.145204499365761	-0.061892259879456	-0.121187601206671	-0.204499840692976
ucsf_hc.01_1.G217B.00826	ucsf_hc.01_1.G217B.00826		126.0	109.0	99.0	162.0	172.0	83.0	124.0	108.0	108.0	161.0	148.0	122.0	0.420543762916444	0.181476893426407	0.609251076995221	0.783373403879584	hypothetical protein			I7I48_03958	ACKS23_05209	ACKS0A_03998						1.0	-0.152716508299223	-0.257499226914967	-0.208918113318058	-0.104135394702313
ucsf_hc.01_1.G217B.00827	ucsf_hc.01_1.G217B.00827		121.0	80.0	72.0	93.0	78.0	47.0	88.0	74.0	131.0	109.0	94.0	85.0	0.587894343922072	0.242789360650669	0.866555873115639	0.919308412111678	hypothetical protein	HISTO_BP.Contig457.Fgenesh_histo.93.final_new		I7I48_03959	ACKS23_05210	ACKS0A_03999						1.0	0.150734812821129	0.347046464439608	0.141611152560559	-0.0547004990579194
ucsf_hc.01_1.G217B.00828	ucsf_hc.01_1.G217B.00828		445.0	385.0	412.0	307.0	292.0	241.0	347.0	397.0	321.0	361.0	332.0	402.0	0.186475530883744	2.79614277471542e-05	0.690626446782333	0.0402907104490695	hypothetical protein			I7I48_03960	ACKS23_05211	ACKS0A_04000						1.0	0.149084022111755	0.617334192947304	0.11431296629244	-0.353937204543109
ucsf_hc.01_1.G217B.00829	ucsf_hc.01_1.G217B.00829		517.0	498.0	560.0	407.0	429.0	305.0	589.0	630.0	593.0	517.0	437.0	482.0	4.40574294237887e-06	1.14377732939498e-05	0.788757647272028	0.634534840912858	hypothetical protein			I7I48_03961	ACKS23_05212	ACKS0A_04001						1.0	0.521636618497784	0.518656925470044	0.0647531951537528	0.0677328881814923
ucsf_hc.01_1.G217B.00830	ucsf_hc.01_1.G217B.00830		1301.0	1390.0	1287.0	1143.0	1224.0	729.0	1484.0	1230.0	1428.0	1283.0	1192.0	1239.0	0.00426683389184117	0.000977756524158165	0.990697123405072	0.666706228540499	hypothetical protein			I7I48_03962	ACKS23_05213	ACKS0A_04002						1.0	0.33552653353442	0.420705504398648	0.00312287226419716	-0.0820560986000309
ucsf_hc.01_1.G217B.00831	ucsf_hc.01_1.G217B.00831		672.0	585.0	668.0	591.0	636.0	397.0	637.0	736.0	554.0	748.0	646.0	692.0	0.395907067991606	0.00149805627046303	0.605940321467441	0.307455821906034	hypothetical protein	HISTO_BP.Contig457-snap.49.final_new		I7I48_03963	ACKS23_05214	ACKS0A_04003						1.0	0.0691469713621027	0.30049721398323	0.0973674395683206	-0.133982803052807
ucsf_hc.01_1.G217B.00832	ucsf_hc.01_1.G217B.00832		1745.0	1721.0	1821.0	1955.0	1887.0	1290.0	1877.0	1902.0	1675.0	2119.0	1878.0	2150.0	0.814522965942387	0.114984473118196	0.977196820928072	0.373058057077653	hypothetical protein	HISTO_BP.Contig457.Fgenesh_histo.96.final_new		I7I48_03964	ACKS23_05215	ACKS0A_04004						1.0	0.0150290228739953	0.0989215982122866	-0.00528101996177277	-0.0891735953000641
ucsf_hc.01_1.G217B.00833	ucsf_hc.01_1.G217B.00833		4156.0	4084.0	3699.0	3717.0	3833.0	2370.0	4308.0	4332.0	4007.0	4487.0	3682.0	3787.0	0.00185704099463688	0.000388093829141655	0.970456935339677	0.748614292550786	LMBR1 domain-containing protein	HISTO_BP.Contig457.fgenesh_plus.20.final_new		I7I48_03965	ACKS23_05216	ACKS0A_04005						1.0	0.273757123886032	0.330080262533092	0.00870904197856603	-0.0476140966684939
ucsf_hc.01_1.G217B.00834	ucsf_hc.01_1.G217B.00834		7110.0	7718.0	6914.0	6922.0	7254.0	4839.0	7932.0	7490.0	7414.0	8559.0	7752.0	7818.0	0.17290819979677	0.00429719204697835	0.690556602161108	0.677224357842501	cleavage factor two protein 1	HISTO_BP.Contig457-snap.52.final_new		I7I48_03966	ACKS23_05217	ACKS0A_04006						1.0	0.109933547603744	0.247115221202606	0.0775479531291801	-0.0596337204696811
ucsf_hc.01_1.G217B.00835	ucsf_hc.01_1.G217B.00835		1816.0	1753.0	1990.0	2310.0	2191.0	1451.0	2066.0	2670.0	1858.0	2638.0	2273.0	2412.0	0.751484351666186	0.603082806134812	0.858966129157738	0.401982661933502	hypothetical protein	HISTO_BP.Contig457.Fgenesh_histo.99.final_new		I7I48_03967	ACKS23_05218	ACKS0A_04007						1.0	0.0239966293416174	-0.0400256663436211	0.0371203461579572	0.101142641843196
ucsf_hc.01_1.G217B.00836	ucsf_hc.01_1.G217B.00836		21.0	6.0	5.0	43.0	31.0	39.0	8.0	13.0	7.0	62.0	37.0	40.0	0.000286926565770725	0.00060782237954659	0.968361989086727	0.964033524407449	hypothetical protein			I7I48_03968	ACKS23_05219	ACKS0A_04008						1.0	-2.07204453955939	-1.97708795209424	0.0400737652431639	-0.054882822221993
ucsf_hc.01_1.G217B.00837	ucsf_hc.01_1.G217B.00837	YTA7	2644.0	2768.0	2908.0	3040.0	3019.0	1948.0	2860.0	2718.0	2790.0	3259.0	3136.0	3195.0	0.900694447696403	0.123645624576369	0.994127870129522	0.297126631887963	YTA7 protein	HISTO_BP.Contig457.eannot.1614.final_new		I7I48_03969	ACKS23_05220	ACKS0A_04009						1.0	-0.00970901778458533	0.115235883025183	0.00138172093832178	-0.123563179871446
ucsf_hc.01_1.G217B.00838	ucsf_hc.01_1.G217B.00838	SEC66	7259.0	6885.0	6878.0	8956.0	9696.0	6180.0	7178.0	8190.0	6812.0	9636.0	9746.0	9612.0	0.00548080034323892	0.0117104342537381	0.852795453321473	0.618028836878985	translocation protein	HISTO_BP.Contig457.eannot.1615.final_new		I7I48_03970	ACKS23_05221	ACKS0A_04010						1.0	-0.203482255257852	-0.181156050291923	-0.0362957603067731	-0.0586219652727022
ucsf_hc.01_1.G217B.00839	ucsf_hc.01_1.G217B.00839		2186.0	2144.0	2154.0	2312.0	2508.0	1623.0	2073.0	2364.0	2130.0	3005.0	2661.0	2787.0	0.00727086637407876	0.301314024531666	0.261233917313428	0.246245303295315	pentatricopeptide repeat protein	HISTO_BP.Contig457-snap.56.final_new		I7I48_03971	ACKS23_05222	ACKS0A_04011						1.0	-0.177453556344832	0.0657718504543459	0.127331061571827	-0.115894345227352
ucsf_hc.01_1.G217B.00840	ucsf_hc.01_1.G217B.00840		2674.0	2628.0	2720.0	3798.0	3734.0	2658.0	2947.0	3348.0	2647.0	4576.0	3867.0	4371.0	1.08764889332855e-05	5.0708172230689e-05	0.668551724386708	0.870475129091643	origin recognition complex subunit	HISTO_BP.Contig457.eannot.1616.final_new		I7I48_03972	ACKS23_05223	ACKS0A_04012						1.0	-0.333939166346552	-0.293769527974306	0.0588810982271282	0.0187114598548828
ucsf_hc.01_1.G217B.00841	ucsf_hc.01_1.G217B.00841		1024.0	992.0	1054.0	1300.0	1507.0	988.0	1134.0	1386.0	1057.0	1713.0	1509.0	1512.0	0.00464719205474904	0.0028280848397714	0.776522715336285	0.523599347757951	hypothetical protein	HISTO_BP.Contig457.Fgenesh_histo.114.final_new		I7I48_03973	ACKS23_05224	ACKS0A_04013						1.0	-0.221226732546542	-0.249724485170717	0.0536326323696406	0.0821303849938158
ucsf_hc.01_1.G217B.00842	ucsf_hc.01_1.G217B.00842	NOP14	2410.0	2525.0	2519.0	2565.0	2737.0	1851.0	2671.0	2543.0	2328.0	3238.0	2843.0	2932.0	0.290490779113715	0.0941174387420692	0.684263229205504	0.266705742677687	nucleolar complex protein	HISTO_BP.Contig457.eannot.1617.final_new		I7I48_03974	ACKS23_05225	ACKS0A_04014						1.0	-0.0697935949051729	0.112638102322191	0.0653289574642315	-0.117102739763133
ucsf_hc.01_1.G217B.00843	ucsf_hc.01_1.G217B.00843	CSE1	4833.0	4771.0	5050.0	5201.0	5365.0	3543.0	5854.0	6118.0	5707.0	7134.0	6783.0	7395.0	0.18692031521522	0.0709143798478495	0.000753980497700279	0.151370078823291	vacuolar triacylglycerol lipase	HISTO_BP.Contig457.Fgenesh_histo.116.final_new		I7I48_03975	ACKS23_05226	ACKS0A_04015						1.0	-0.0812724361848352	0.11129841603806	0.331748805900303	0.139177953677408
ucsf_hc.01_1.G217B.00844	ucsf_hc.01_1.G217B.00844		38.0	39.0	35.0	53.0	46.0	41.0	45.0	67.0	43.0	87.0	84.0	92.0	0.00768942065718343	0.301243383073308	0.0615751260521652	0.431191158259149	hypothetical protein			I7I48_03976	ACKS23_05227	ACKS0A_04016						1.0	-0.584676088493923	-0.260932961036617	0.641855999888908	0.318112872431602
ucsf_hc.01_1.G217B.00845	ucsf_hc.01_1.G217B.00845		2571.0	2586.0	2596.0	2815.0	2912.0	1675.0	2634.0	2759.0	2570.0	3403.0	2974.0	3195.0	0.269658642537071	0.0527849055848007	0.369080762596291	0.408216353934943	leucine carboxyl methyltransferase	HISTO_BP.Contig457.Fgenesh_Aspergillus.94.final_new		I7I48_03977	ACKS23_05228	ACKS0A_04017						1.0	-0.0766178945876881	0.138435607363025	0.120963877875834	-0.0940896240748792
ucsf_hc.01_1.G217B.00846	ucsf_hc.01_1.G217B.00846	ATG18	3666.0	3564.0	3889.0	3962.0	4055.0	2810.0	3841.0	4319.0	3685.0	4498.0	4345.0	4289.0	0.526330929790953	0.112857144078548	0.954940208048052	0.663615931837622	vacuolar targeting protein Atg18	HISTO_BP.Contig457.fgenesh_plus.10.final_new		I7I48_03978	ACKS23_05229	ACKS0A_04018						1.0	0.0359763795640635	0.0895972535224292	0.0107761468539076	-0.0428447271044581
ucsf_hc.01_1.G217B.00847	ucsf_hc.01_1.G217B.00847		9.0	17.0	25.0	28.0	35.0	27.0	26.0	24.0	13.0	36.0	34.0	25.0	0.256256977961621	0.0387785998975128	0.83577238034225	0.784327955935308	hypothetical protein			I7I48_03979	ACKS23_05230	ACKS0A_04019						1.0	-0.423327954897545	-0.840024958177925	-0.19559807328167	0.22109892999871
ucsf_hc.01_1.G217B.00848	ucsf_hc.01_1.G217B.00848		830.0	830.0	792.0	1067.0	1044.0	675.0	1061.0	1075.0	868.0	1239.0	1174.0	1194.0	0.285039022542748	0.116585856186863	0.490006542260318	0.212760652959685	C6 transcription factor	HISTO_BP.Contig457.Fgenesh_histo.119.final_new		I7I48_03980	ACKS23_05231	ACKS0A_04020						1.0	-0.0804089428856063	-0.127692530208766	0.110206825957382	0.157490413280542
ucsf_hc.01_1.G217B.00849	ucsf_hc.01_1.G217B.00849		1284.0	1357.0	1279.0	1098.0	1294.0	754.0	1681.0	1612.0	1562.0	1467.0	1357.0	1366.0	7.78526485555872e-05	0.000274109775373229	0.357483747882407	0.18322619209232	MFS transporter	HISTO_BP.Contig457.Fgenesh_histo.121.final_new		I7I48_03981	ACKS23_05232	ACKS0A_04021						1.0	0.398834490318209	0.378182343157382	0.155130817994588	0.175782965155415
ucsf_hc.01_1.G217B.00850	ucsf_hc.01_1.G217B.00850	TRM12	362.0	331.0	393.0	253.0	270.0	156.0	346.0	439.0	352.0	265.0	246.0	286.0	3.71763204166685e-06	3.79370191182619e-06	0.932273605469202	0.708439055397757	tRNA wybutosine-synthesizing protein	HISTO_BP.Contig457.Fgenesh_histo.123.final_new		I7I48_03982	ACKS23_05233	ACKS0A_04022						1.0	0.696882761287532	0.734682834478519	-0.0322777888274275	-0.0700778620184144
ucsf_hc.01_1.G217B.00851	ucsf_hc.01_1.G217B.00851	SSP120	488.0	558.0	538.0	710.0	735.0	488.0	690.0	904.0	702.0	1410.0	1337.0	1393.0	9.97445156158792e-08	0.0183967631360916	4.36773233458551e-07	0.00570990857320879	secretory pathway protein Ssp120	HISTO_BP.Contig457.eannot.1646.final_new		I7I48_03983	ACKS23_05234	ACKS0A_04023						1.0	-0.669715993442147	-0.234375512429536	0.833485119125491	0.39814463811288
ucsf_hc.01_1.G217B.00852	ucsf_hc.01_1.G217B.00852		4.0	2.0	7.0	6.0	3.0	10.0	5.0	8.0	4.0	9.0	10.0	8.0	0.421434190504493	0.583294832843501	0.784955088499041	0.80604226089067	hypothetical protein			I7I48_03984	ACKS23_05235	ACKS0A_04024						1.0	-0.465820666519626	-0.363608757488144	0.410033876421259	0.307821967389777
ucsf_hc.01_1.G217B.00853	ucsf_hc.01_1.G217B.00853		136.0	102.0	135.0	124.0	123.0	62.0	147.0	198.0	112.0	101.0	83.0	107.0	0.000383048777780813	0.108211336059793	0.430777414962846	0.658684705804166	hypothetical protein			I7I48_03985	ACKS23_05236	ACKS0A_04025						1.0	0.818223650585261	0.331442339657884	-0.341243688193444	0.145537622733933
ucsf_hc.01_1.G217B.00854	ucsf_hc.01_1.G217B.00854		3.0	0.0	6.0	8.0	16.0	6.0	9.0	9.0	10.0	18.0	63.0	16.0	0.061731864589726	0.045999955529241	0.373215075649148	0.221080915989763	hypothetical protein			I7I48_03986	ACKS23_05237	ACKS0A_04026						1.0	-1.24123066367056	-2.06835057562876	1.13493453507903	1.96205444703723
ucsf_hc.01_1.G217B.00855	ucsf_hc.01_1.G217B.00855		391.0	338.0	367.0	458.0	554.0	365.0	458.0	458.0	443.0	670.0	583.0	593.0	0.0129884660186689	0.0161025323123404	0.412654050747755	0.307455821906034	hypothetical protein	HISTO_BP.Contig457-snap.67.final_new		I7I48_03987	ACKS23_05238	ACKS0A_04027						1.0	-0.255761137974146	-0.272879764940682	0.159867500666878	0.176986127633413
ucsf_hc.01_1.G217B.00856	ucsf_hc.01_1.G217B.00856		203.0	189.0	223.0	247.0	279.0	163.0	200.0	241.0	212.0	196.0	210.0	201.0	0.0256530486644163	0.408987951689429	0.0252117863399498	0.844732356736893	hypothetical protein	HISTO_BP.Contig457.Fgenesh_Aspergillus.122.final_new		I7I48_03988	ACKS23_05239	ACKS0A_04028						1.0	0.292562129838389	-0.105307899581906	-0.446898804952027	-0.0490287755317325
ucsf_hc.01_1.G217B.00857	ucsf_hc.01_1.G217B.00857		1999.0	1996.0	2015.0	2694.0	2838.0	1784.0	2109.0	2301.0	2041.0	3236.0	2779.0	2790.0	0.000261988872624516	0.00121421420096486	0.97846287579687	0.789431964437131	hypothetical protein	HISTO_BP.Contig457-snap.68.final_new		I7I48_03989	ACKS23_05240	ACKS0A_04029						1.0	-0.259635818570966	-0.223294714976327	0.00483784520480146	-0.0315032583898374
ucsf_hc.01_1.G217B.00858	ucsf_hc.01_1.G217B.00858	PRP43	4229.0	4112.0	4264.0	5029.0	5308.0	3541.0	4377.0	3923.0	3982.0	6149.0	5286.0	5724.0	0.000584894082317874	0.26013096813164	0.8559025429937	0.148937843164221	pre-mRNA splicing factor ATP-dependent RNA helicase PRP43	HISTO_BP.Contig457.eannot.1650.final_new		I7I48_03990	ACKS23_05241	ACKS0A_04030						1.0	-0.293259152964107	-0.0842261297943132	0.038421225986367	-0.170611797183427
ucsf_hc.01_1.G217B.00859	ucsf_hc.01_1.G217B.00859		4908.0	4837.0	4959.0	4288.0	4263.0	2993.0	5045.0	4722.0	4407.0	5044.0	4406.0	4733.0	0.00687518709535094	5.38263949255578e-06	0.889928287254437	0.0670891668882481	arginine N-methyltransferase Skb1	HISTO_BP.Contig457.genewise.17.final_new		I7I48_03991	ACKS23_05242	ACKS0A_04031						1.0	0.187243533707113	0.401191095964967	0.0273213770057898	-0.186626185252065
ucsf_hc.01_1.G217B.00860	ucsf_hc.01_1.G217B.00860		73.0	43.0	153.0	112.0	95.0	83.0	80.0	125.0	73.0	151.0	93.0	125.0	0.47301965330471	0.528958266235483	0.945435501000312	0.927979680529107	hypothetical protein			I7I48_03992	ACKS23_05243	ACKS0A_04032						1.0	-0.227162305163536	-0.217251249856454	0.0693357410052129	0.0594246856981306
ucsf_hc.01_1.G217B.00861	ucsf_hc.01_1.G217B.00861	GDE1	5855.0	5325.0	5623.0	9417.0	9266.0	6672.0	5695.0	5422.0	5151.0	11051.0	8634.0	9894.0	4.44117442021074e-08	6.44110313350916e-07	0.778131812943376	0.130989797645788	glycerophosphodiesterase	HISTO_BP.Contig457.fgenesh_plus.34.final_new		I7I48_03993	ACKS23_05244	ACKS0A_04033						1.0	-0.667637280386298	-0.545310712864548	-0.0558738789889812	-0.178200446510732
ucsf_hc.01_1.G217B.00862	ucsf_hc.01_1.G217B.00862		7.0	4.0	8.0	3.0	7.0	2.0	9.0	10.0	11.0	7.0	4.0	2.0	0.0119842055575528	0.218144460410886	0.925690373123748	0.536360367840046	hypothetical protein			I7I48_03994	ACKS23_05245	ACKS0A_04034						1.0	1.42758014382568	0.723109760106987	-0.183030245487956	0.521440138230732
ucsf_hc.01_1.G217B.00863	ucsf_hc.01_1.G217B.00863		662.0	614.0	1164.0	591.0	449.0	424.0	759.0	1053.0	760.0	618.0	491.0	601.0	0.000452541838107224	0.000878299649018717	0.961499602384151	0.964970633063827	hypothetical protein			I7I48_03995	ACKS23_05246	ACKS0A_04035						1.0	0.768347845773878	0.749448246493188	-0.0346421531595529	-0.0157425538788623
ucsf_hc.01_1.G217B.00864	ucsf_hc.01_1.G217B.00864		5131.0	4611.0	4345.0	2896.0	3005.0	2123.0	4292.0	3903.0	3848.0	3185.0	3034.0	3255.0	8.6437957344837e-06	2.21956924304721e-08	0.918520722367786	0.0111769304837784	actin cytoskeleton organization protein (Cro1)			I7I48_03996	ACKS23_05247	ACKS0A_04036						1.0	0.533087033667854	0.859358208644852	-0.0300149918697281	-0.356286166846726
ucsf_hc.01_1.G217B.00865	ucsf_hc.01_1.G217B.00865	TFB4	3293.0	2964.0	3442.0	2463.0	2477.0	1821.0	2871.0	2778.0	2465.0	2841.0	2411.0	2766.0	0.00525487646953656	1.39150640755283e-07	0.897579708696527	0.000367243984950906	RNA polymerase II transcription factor B subunit 4	HISTO_BP.Contig457.Fgenesh_Aspergillus.130.final_new		I7I48_03997	ACKS23_05248	ACKS0A_04037	Ryp1_ChIP					1.0	0.205224720292764	0.567367959097641	-0.0275028369534605	-0.389646075758338
ucsf_hc.01_1.G217B.00866	ucsf_hc.01_1.G217B.00866		1221.0	1263.0	1352.0	1824.0	1894.0	1183.0	1487.0	1462.0	1348.0	1966.0	1982.0	1901.0	0.0010747282662332	0.00047659326979962	0.97932583780699	0.833876690198767	asparaginase	HISTO_BP.Contig457.genewise.52.final_new		I7I48_03998	ACKS23_05249	ACKS0A_04038						1.0	-0.258642671852053	-0.294141089767845	-0.0053043460689608	0.0301940718468314
ucsf_hc.01_1.G217B.00867	ucsf_hc.01_1.G217B.00867	ARP3	7782.0	7672.0	8404.0	6768.0	6835.0	4614.0	8952.0	9778.0	8307.0	7481.0	6756.0	7231.0	1.04444554720219e-08	8.37713051897537e-08	0.844357086640364	0.606291642202809	actin	HISTO_BP.Contig457.eannot.1634.final_new		I7I48_03999	ACKS23_05250	ACKS0A_04039						1.0	0.518646374963618	0.443457927220703	-0.0284508409435462	0.0467376067993683
ucsf_hc.01_1.G217B.00868	ucsf_hc.01_1.G217B.00868	TRM2	997.0	1059.0	1078.0	1138.0	1142.0	788.0	1140.0	1171.0	980.0	1519.0	1242.0	1233.0	0.212981048315496	0.264755812688771	0.462644352992942	0.61901169181842	tRNA(m5U54)methyltransferase	HISTO_BP.Contig457-snap.78.final_new		I7I48_04000	ACKS23_05251	ACKS0A_04040						1.0	-0.0900035763526512	0.0844887816359314	0.11032115109195	-0.0641712068966331
ucsf_hc.01_1.G217B.00869	ucsf_hc.01_1.G217B.00869	MRPS5	2185.0	2281.0	2367.0	1786.0	1958.0	1299.0	2356.0	2570.0	2167.0	2164.0	2172.0	2053.0	3.49642213925331e-05	5.02123705953633e-07	0.616080560594394	0.447303174787595	37S ribosomal protein S5	HISTO_BP.Contig457.eannot.1636.final_new		I7I48_04001	ACKS23_05252	ACKS0A_04041						1.0	0.336450686842134	0.492583963804861	0.075666823700689	-0.0804664532620381
ucsf_hc.01_1.G217B.00870	ucsf_hc.01_1.G217B.00870	DAD3	1347.0	1222.0	1558.0	1120.0	982.0	695.0	1518.0	1863.0	1400.0	1160.0	1075.0	1248.0	4.67455642310574e-07	1.61064012205707e-06	0.835840970751525	0.590260379096213	DASH complex subunit DAD3	HISTO_BP.Contig457.Fgenesh_histo.187.final_new		I7I48_04002	ACKS23_05253	ACKS0A_04042						1.0	0.639430530280314	0.614737404749957	0.0526748726200275	0.0773679981503843
ucsf_hc.01_1.G217B.00871	ucsf_hc.01_1.G217B.00871	NRC2	7380.0	7350.0	7536.0	7035.0	7680.0	4948.0	8019.0	7663.0	7247.0	8182.0	7274.0	7628.0	0.0095826517123944	0.00123637291912341	0.863866432048826	0.398828976320036	serine/threonine-protein kinase nrc-2	HISTO_BP.Contig457.Fgenesh_histo.189.final_new		I7I48_04003	ACKS23_05254	ACKS0A_04043						1.0	0.17914913457733	0.236927325261283	-0.0323622631831944	-0.0901404538671482
ucsf_hc.01_1.G217B.00872	ucsf_hc.01_1.G217B.00872		102.0	136.0	146.0	196.0	222.0	136.0	169.0	178.0	165.0	267.0	245.0	244.0	0.00763077752079004	0.00334090140602575	0.498951837101009	0.226411187687664	hypothetical protein			I7I48_04004	ACKS23_05255	ACKS0A_04044						1.0	-0.375100674147453	-0.483254903438993	0.184523310989089	0.292677540280629
ucsf_hc.01_1.G217B.00873	ucsf_hc.01_1.G217B.00873		282.0	334.0	271.0	217.0	206.0	140.0	293.0	310.0	260.0	279.0	253.0	270.0	0.0196564329109027	2.62010317330895e-05	0.324697429215972	0.392798618462928	hypothetical protein	HISTO_BP.Contig457.Fgenesh_histo.191.final_new		I7I48_04005	ACKS23_05256	ACKS0A_04045						1.0	0.2913607683617	0.700834942405929	0.244950206009942	-0.164523968034287
ucsf_hc.01_1.G217B.00874	ucsf_hc.01_1.G217B.00874		12.0	8.0	12.0	13.0	18.0	16.0	18.0	18.0	12.0	23.0	19.0	13.0	0.971269207815929	0.256793864686269	0.967038459680978	0.532536053749281	hypothetical protein			I7I48_04006	ACKS23_05257	ACKS0A_04046						1.0	0.0143820342869494	-0.471500360675654	-0.0519987968021675	0.433883598160436
ucsf_hc.01_1.G217B.00875	ucsf_hc.01_1.G217B.00875		4614.0	3600.0	3982.0	3513.0	3546.0	2553.0	4243.0	3772.0	3651.0	2815.0	2564.0	2625.0	2.57042324806915e-07	0.000388802511848015	0.00043102184519242	0.193880534194911	histidine acid phosphatase, yeast-enriched transcript	HISTO_BP.Contig457.Fgenesh_Aspergillus.167.final_new		I7I48_04007	ACKS23_05258	ACKS0A_04047						1.0	0.729562925796721	0.385412998670003	-0.535451977996616	-0.191302050869899
ucsf_hc.01_1.G217B.00876	ucsf_hc.01_1.G217B.00876	TBF1	5458.0	5506.0	5212.0	5746.0	5803.0	4004.0	5713.0	5324.0	5162.0	6544.0	5676.0	6219.0	0.971549934251528	0.140273600741799	0.919447191109936	0.265628866258912	telomeric DNA-binding factor trf1	HISTO_BP.Contig457-snap.84.final_new		I7I48_04008	ACKS23_05259	ACKS0A_04048						1.0	0.00278005744199739	0.109391583093506	-0.0237063962840667	-0.130317921935576
ucsf_hc.01_1.G217B.00877	ucsf_hc.01_1.G217B.00877	TAF10	3002.0	3002.0	3010.0	2646.0	2906.0	1788.0	3037.0	3061.0	2637.0	2911.0	2801.0	2589.0	0.00085522617300907	4.11988451323109e-05	0.595973326569559	0.0979498951962609	TFIID and and SAGA complex TAF10 subunit	HISTO_BP.Contig457.eannot.1637.final_new		I7I48_04009	ACKS23_05260	ACKS0A_04049						1.0	0.259944169786308	0.357878404122942	-0.0824160701373957	-0.18035030447403
ucsf_hc.01_1.G217B.00878	ucsf_hc.01_1.G217B.00878		2456.0	2523.0	2837.0	2643.0	2761.0	1808.0	2950.0	3735.0	2788.0	3454.0	2961.0	3074.0	0.0100551445258638	0.0144835453610753	0.284193006079744	0.189602912016434	mitochondrial ribosome small subunit component S19	HISTO_BP.Contig457.Fgenesh_Aspergillus.172.final_new		I7I48_04010	ACKS23_05261	ACKS0A_04050						1.0	0.176963507219585	0.170424727838474	0.130221244189816	0.136760023570927
ucsf_hc.01_1.G217B.00879	ucsf_hc.01_1.G217B.00879	ARG82	2658.0	2637.0	3104.0	3007.0	2849.0	2179.0	2797.0	3347.0	2705.0	3464.0	2767.0	2986.0	0.0685662883257492	0.127103234641266	0.619786829490005	0.630158059521928	arginine metabolism regulation protein III	HISTO_BP.Contig457.eannot.1678.final_new		I7I48_04011	ACKS23_05262	ACKS0A_04051						1.0	0.128929051279235	0.108400705171858	-0.0793357074563916	-0.0588073613490145
ucsf_hc.01_1.G217B.00880	ucsf_hc.01_1.G217B.00880		548.0	488.0	530.0	483.0	519.0	346.0	611.0	647.0	625.0	604.0	498.0	450.0	0.000102350913914136	0.0154593055861204	0.811900097031979	0.418851764722611	Arb1 superfamily domain-containing protein	HISTO_BP.Contig457.Fgenesh_histo.126.final_new		I7I48_04012	ACKS23_05263	ACKS0A_04052						1.0	0.471252636679168	0.269898205879108	-0.0694000603499472	0.131954370450113
ucsf_hc.01_1.G217B.00881	ucsf_hc.01_1.G217B.00881		22.0	15.0	30.0	21.0	24.0	23.0	22.0	41.0	22.0	27.0	36.0	15.0	0.368868307367752	0.988881776592714	0.909743195012898	0.795405173496665	hypothetical protein			I7I48_04013	ACKS23_05264	ACKS0A_04053						1.0	0.355842115850623	0.00680668926405281	-0.146768937755334	0.202266488831236
ucsf_hc.01_1.G217B.00882	ucsf_hc.01_1.G217B.00882		5440.0	4772.0	5103.0	11547.0	12021.0	7625.0	5177.0	5894.0	4776.0	13309.0	11664.0	12444.0	7.92729877227332e-12	2.93351924298964e-11	0.986185350352922	0.393712402536917	hypothetical protein	HISTO_BP.Contig457-snap.88.final_new		I7I48_04014	ACKS23_05265	ACKS0A_04054						1.0	-1.0549943894209	-0.966034812097376	0.00285387952790117	-0.0861056977956238
ucsf_hc.01_1.G217B.00883	ucsf_hc.01_1.G217B.00883		1600.0	1450.0	1568.0	1817.0	2032.0	1301.0	1790.0	2173.0	1666.0	2002.0	1871.0	1827.0	0.0216086790765502	0.154936085396322	0.389514493112953	0.185349002576972	hypothetical protein	HISTO_BP.Contig457-snap.89.final_new		I7I48_04015	ACKS23_05266	ACKS0A_04055						1.0	0.163284240978002	-0.101353720045549	-0.117275423394687	0.147362537628864
ucsf_hc.01_1.G217B.00884	ucsf_hc.01_1.G217B.00884		12.0	18.0	33.0	24.0	20.0	20.0	16.0	40.0	25.0	29.0	32.0	40.0	0.62461024995618	0.893072853770029	0.696963569544996	0.753471101079379	hypothetical protein			I7I48_04016	ACKS23_05267	ACKS0A_04056						1.0	-0.190765901829373	-0.0642075262586222	0.373682793189312	0.247124417618561
ucsf_hc.01_1.G217B.00885	ucsf_hc.01_1.G217B.00885		25.0	32.0	26.0	123.0	94.0	63.0	22.0	39.0	42.0	97.0	84.0	91.0	0.000109942637847608	8.88532031556031e-06	0.498951837101009	0.846306612388491	hypothetical protein			I7I48_04017	ACKS23_05268	ACKS0A_04057						1.0	-1.25891991213564	-1.67732169814046	-0.291958315174158	0.126443470830666
ucsf_hc.01_1.G217B.00886	ucsf_hc.01_1.G217B.00886		1600.0	1569.0	1561.0	1919.0	1910.0	1228.0	1662.0	1414.0	1449.0	2164.0	1842.0	1980.0	0.0134575661889769	0.676194896824703	0.944555261713692	0.143840454628537	hypothetical protein	HISTO_BP.Contig457-snap.91.final_new		I7I48_04018	ACKS23_05269	ACKS0A_04058						1.0	-0.220180627498281	-0.0375002079769562	-0.0193049413161397	-0.201985360837464
ucsf_hc.01_1.G217B.00887	ucsf_hc.01_1.G217B.00887	CLP1	2423.0	2401.0	2470.0	2306.0	2452.0	1535.0	2675.0	2586.0	2425.0	2693.0	2416.0	2548.0	0.00466342932354846	0.000305517176181936	0.913666331323785	0.596866342991354	pre-mRNA cleavage complex II protein Clp1	HISTO_BP.Contig457.Fgenesh_histo.130.final_new		I7I48_04019	ACKS23_05270	ACKS0A_04059						1.0	0.192940830256909	0.27304861954654	0.0223430356706062	-0.0577647536190247
ucsf_hc.01_1.G217B.00888	ucsf_hc.01_1.G217B.00888		11281.0	10577.0	11311.0	11111.0	10775.0	8097.0	10921.0	10760.0	10357.0	11742.0	9911.0	11044.0	0.024232546216357	0.0100728635030965	0.216747137715405	0.103111550073299	APSES transcription factor	HISTO_BP.Contig457.eannot.1686.final_new		I7I48_04020	ACKS23_05271	ACKS0A_04060						1.0	0.162486231921982	0.190368930555683	-0.152985012564969	-0.180867711198671
ucsf_hc.01_1.G217B.00889	ucsf_hc.01_1.G217B.00889		14.0	8.0	14.0	34.0	28.0	19.0	14.0	9.0	13.0	33.0	52.0	40.0	0.000385229392458767	0.00959818918111453	0.66374616653007	0.881497043827359	hypothetical protein			I7I48_04021	ACKS23_05272	ACKS0A_04061						1.0	-1.56709015986353	-1.11105897003003	0.322577226573956	-0.133453963259546
ucsf_hc.01_1.G217B.00890	ucsf_hc.01_1.G217B.00890		5113.0	5171.0	5614.0	5296.0	5140.0	3340.0	5764.0	6195.0	5476.0	5776.0	5250.0	5611.0	0.000137664211288152	8.22082283580329e-05	0.933342383067423	0.993805293522098	serine/threonine phosphatase	HISTO_BP.Contig457.eannot.1688.final_new		I7I48_04022	ACKS23_05273	ACKS0A_04062						1.0	0.254856816029457	0.268340085757044	0.0144896754642536	0.00100640573666588
ucsf_hc.01_1.G217B.00891	ucsf_hc.01_1.G217B.00891	RDI1	921.0	897.0	1150.0	1190.0	1263.0	786.0	1283.0	1294.0	1135.0	1070.0	1001.0	1146.0	8.12491026257559e-05	0.390238687679981	0.0408992038551852	0.142300012325843	rho-GDP dissociation inhibitor	HISTO_BP.Contig457.eannot.1639.final_new		I7I48_04023	ACKS23_05274	ACKS0A_04063						1.0	0.393969746387	-0.0736630717198157	-0.273516631292416	0.1941161868144
ucsf_hc.01_1.G217B.00892	ucsf_hc.01_1.G217B.00892		2424.0	2608.0	2488.0	3579.0	3902.0	2317.0	2788.0	2566.0	2561.0	4768.0	3960.0	3920.0	1.23030320385582e-05	0.00103430348784503	0.547865297518711	0.70371492314183	hypothetical protein	HISTO_BP.Contig457.Fgenesh_Aspergillus.111.final_new		I7I48_04024	ACKS23_05275	ACKS0A_04064						1.0	-0.484340379577869	-0.315607975734808	0.109809164902408	-0.0589232389406531
ucsf_hc.01_1.G217B.00893	ucsf_hc.01_1.G217B.00893		43.0	43.0	55.0	66.0	48.0	23.0	73.0	58.0	60.0	45.0	35.0	61.0	0.0239293508796163	0.641048759876025	0.799842182137071	0.523674337909773	hypothetical protein			I7I48_04025	ACKS23_05276	ACKS0A_04065						1.0	0.640242595949451	0.143866973170757	-0.203717546740534	0.29265807603816
ucsf_hc.01_1.G217B.00894	ucsf_hc.01_1.G217B.00894		172.0	150.0	210.0	197.0	206.0	148.0	186.0	202.0	187.0	198.0	179.0	224.0	0.358807515415436	0.980073769239687	0.6550772949192	0.957923394497043	hypothetical protein			I7I48_04027	ACKS23_05278	ACKS0A_04067						1.0	0.126860082789365	-0.00409620372252828	-0.145625548758236	-0.0146692622463425
ucsf_hc.01_1.G217B.00895	ucsf_hc.01_1.G217B.00895		1644.0	1606.0	1739.0	2020.0	2103.0	1381.0	1680.0	1618.0	1564.0	2275.0	2128.0	2141.0	0.000965518792544624	0.19699603036987	0.948680283305779	0.106270360473423	hypothetical protein			I7I48_04028	ACKS23_05279	ACKS0A_04068						1.0	-0.242488943411013	-0.0857117891617323	-0.0141310581883669	-0.170908212437648
ucsf_hc.01_1.G217B.00896	ucsf_hc.01_1.G217B.00896	NUF2	5065.0	4215.0	5153.0	6124.0	6448.0	4631.0	4629.0	5143.0	4265.0	7444.0	6411.0	6691.0	3.31805376201114e-05	0.00449494308906642	0.92674928636245	0.121724920859722	kinetochore protein nuf2	HISTO_BP.Contig457.Fgenesh_histo.156.final_new		I7I48_04029	ACKS23_05280	ACKS0A_04069	Ryp1_ChIP					1.0	-0.363025499794823	-0.212778048548497	-0.0199789183018764	-0.170226369548202
ucsf_hc.01_1.G217B.00897	ucsf_hc.01_1.G217B.00897	GCN3	2050.0	1961.0	2198.0	2784.0	2865.0	1998.0	2179.0	2338.0	1963.0	3449.0	2884.0	3047.0	4.87577613833489e-06	0.000202482243764077	0.890387058624052	0.437130383087521	translation initiation factor eIF-2B alpha subunit	HISTO_BP.Contig457.Fgenesh_histo.157.final_new		I7I48_04030	ACKS23_05281	ACKS0A_04070						1.0	-0.34532453717206	-0.24978902084167	0.0232101017079485	-0.0723254146224415
ucsf_hc.01_1.G217B.00898	ucsf_hc.01_1.G217B.00898		431.0	477.0	441.0	1187.0	1209.0	880.0	518.0	569.0	428.0	1120.0	1053.0	1249.0	6.37614318120421e-09	5.23395454451642e-10	0.143084861672414	0.880532165272007	hypothetical protein	HISTO_BP.Contig457.Fgenesh_Neurospora.96.final_new		I7I48_04031	ACKS23_05282	ACKS0A_04071	Ryp1_ChIP					1.0	-0.988865211328868	-1.22938948607243	-0.208043458096713	0.032480816646852
ucsf_hc.01_1.G217B.00899	ucsf_hc.01_1.G217B.00899		1990.0	1742.0	1873.0	1746.0	1854.0	1325.0	1965.0	2199.0	1860.0	1956.0	1922.0	1822.0	0.000958624157856146	0.00306043160046469	0.753812182835078	0.83651790165601	DUF1681 superfamily domain-containing protein	HISTO_BP.Contig457-snap.101.final_new		I7I48_04032	ACKS23_05283	ACKS0A_04072	Ryp1_ChIP	Ryp2_ChIP	Ryp3_ChIP			1.0	0.265549750762331	0.235991880296389	-0.0584447314111003	-0.0288868609451578
ucsf_hc.01_1.G217B.00900	ucsf_hc.01_1.G217B.00900		1459.0	1523.0	1520.0	1670.0	1699.0	1190.0	1591.0	1781.0	1563.0	2056.0	1840.0	1948.0	0.335646153889493	0.584978944110437	0.464227582705801	0.992030285794217	hypothetical protein	HISTO_BP.Contig457.Fgenesh_histo.161.final_new		I7I48_04033	ACKS23_05284	ACKS0A_04073	Ryp1_ChIP					1.0	-0.0574975916310185	0.0345654674539606	0.0906307043293797	-0.00143235475559944
ucsf_hc.01_1.G217B.00901	ucsf_hc.01_1.G217B.00901		11907.0	11465.0	12360.0	9632.0	9858.0	6941.0	12242.0	12313.0	11475.0	10891.0	9816.0	10371.0	2.02577982642387e-06	1.90790327712388e-07	0.821072252534757	0.218121335941074	hypothetical protein	HISTO_BP.Contig457.Fgenesh_Neurospora.98.final_new		I7I48_04034	ACKS23_05285	ACKS0A_04074	Ryp1_ChIP	Ryp2_ChIP	Ryp3_ChIP			1.0	0.402194955605738	0.483852150235835	-0.0376633397408934	-0.11932053437099
ucsf_hc.01_1.G217B.00902	ucsf_hc.01_1.G217B.00902		127.0	117.0	147.0	220.0	244.0	176.0	167.0	212.0	145.0	279.0	231.0	235.0	0.0165726054797741	0.000151113208080446	0.904284739356089	0.233648592918823	hypothetical protein			I7I48_04035	ACKS23_05286	ACKS0A_04075						1.0	-0.325529550016411	-0.655454872744992	-0.0472642260838718	0.28266109664471
ucsf_hc.01_1.G217B.00903	ucsf_hc.01_1.G217B.00903		303.0	276.0	342.0	455.0	486.0	319.0	354.0	411.0	287.0	510.0	451.0	564.0	0.0028946023051455	0.00175555505362409	0.983221997689914	0.815215939034851	hypothetical protein	HISTO_BP.Contig457.Fgenesh_histo.190.final_new		I7I48_04036	ACKS23_05287	ACKS0A_04076						1.0	-0.350434835416018	-0.398555517905533	0.00572915061041135	0.053849833099926
ucsf_hc.01_1.G217B.00904	ucsf_hc.01_1.G217B.00904		65.0	47.0	73.0	99.0	74.0	63.0	64.0	81.0	56.0	105.0	89.0	96.0	0.0906792175333208	0.166980427207902	0.949404383673681	0.993665700903785	hypothetical protein	HISTO_BP.Contig457.Fgenesh_histo.194.final_new		I7I48_04037	ACKS23_05288	ACKS0A_04077						1.0	-0.345056831454384	-0.299101733079667	0.0416852394839626	-0.00426985889075482
ucsf_hc.01_1.G217B.00905	ucsf_hc.01_1.G217B.00905		8.0	17.0	24.0	359.0	404.0	264.0	13.0	30.0	22.0	393.0	381.0	401.0	2.06354474373255e-10	2.97417634181744e-10	0.835966115313219	0.693324589911478	hypothetical protein	HISTO_BP.Contig457.Fgenesh_histo.192.final_new		I7I48_04038	ACKS23_05289	ACKS0A_04078						1.0	-4.02647122591697	-4.4115971338874	-0.0707569261407155	0.314368981829708
ucsf_hc.01_1.G217B.00906	ucsf_hc.01_1.G217B.00906		5133.0	4953.0	5005.0	5414.0	5562.0	3747.0	5504.0	6465.0	5082.0	5935.0	5136.0	5363.0	0.000483196051698274	0.126258222277436	0.322883786911062	0.734250797690612	thioredoxin	HISTO_BP.Contig457.Fgenesh_histo.196.final_new		I7I48_04039	ACKS23_05290	ACKS0A_04079						1.0	0.236177238361117	0.090410238683031	-0.108915359392288	0.0368516402857981
ucsf_hc.01_1.G217B.00907	ucsf_hc.01_1.G217B.00907		240.0	262.0	334.0	344.0	329.0	234.0	314.0	417.0	286.0	483.0	448.0	436.0	0.0344033708864371	0.586843280971777	0.0942554873328951	0.476486687147842	hypothetical protein	HISTO_BP.Contig457.Fgenesh_histo.197.final_new		I7I48_04040	ACKS23_05291	ACKS0A_04080						1.0	-0.248054833801349	-0.071948159508636	0.325215969101544	0.149109294808831
ucsf_hc.01_1.G217B.00908	ucsf_hc.01_1.G217B.00908		1167.0	1187.0	1224.0	1759.0	1625.0	1094.0	1205.0	1220.0	1169.0	1989.0	1613.0	1845.0	1.22242947480382e-05	0.00128981470726274	0.933342383067423	0.287607909916478	OTU-like cysteine protease family protein	HISTO_BP.Contig457.Fgenesh_Aspergillus.169.final_new		I7I48_04041	ACKS23_05292	ACKS0A_04081						1.0	-0.410392888955903	-0.264610594812661	0.0181998010051627	-0.12758249313808
ucsf_hc.01_1.G217B.00909	ucsf_hc.01_1.G217B.00909		1302.0	1273.0	1536.0	1104.0	1027.0	717.0	1414.0	1691.0	1300.0	1066.0	1046.0	1208.0	6.79827920663528e-07	1.4329491820682e-06	0.852795453321473	0.82027002820638	D-amino acid oxidase	HISTO_BP.Contig457.Fgenesh_Aspergillus.171.final_new		I7I48_04042	ACKS23_05293	ACKS0A_04082						1.0	0.593316528202257	0.582393801615189	-0.046194355077926	-0.0352716284908583
ucsf_hc.01_1.G217B.00910	ucsf_hc.01_1.G217B.00910		381.0	422.0	485.0	465.0	514.0	405.0	516.0	554.0	451.0	531.0	479.0	576.0	0.235187031554816	0.664047755469883	0.814895583167063	0.567084767028938	FAD binding domain-containing protein	HISTO_BP.Contig457.Fgenesh_histo.200.final_new		I7I48_04043	ACKS23_05294	ACKS0A_04083						1.0	0.127911474202966	-0.0513018379297816	-0.0702109577700658	0.109002354362682
ucsf_hc.01_1.G217B.00911	ucsf_hc.01_1.G217B.00911		5607.0	5033.0	5755.0	4210.0	4650.0	3186.0	5786.0	7181.0	5536.0	5467.0	4937.0	5031.0	2.49719980413135e-06	6.1704178587216e-07	0.548833623772414	0.784781600009763	COPI-coated vesicle protein	HISTO_BP.Contig457.Fgenesh_Aspergillus.175.final_new		I7I48_04044	ACKS23_05295	ACKS0A_04084						1.0	0.440868154673867	0.492748579409732	0.0871571587918645	0.0352767340559987
ucsf_hc.01_1.G217B.00912	ucsf_hc.01_1.G217B.00912	SRE1	646.0	698.0	897.0	714.0	655.0	469.0	866.0	818.0	733.0	795.0	650.0	637.0	0.000761087712297914	0.00507046430680433	0.754498353463469	0.933860286778598	siderophore transcription factor SreA	HISTO_BP.Contig457.Fgenesh_histo.216.final_new		I7I48_04045	ACKS23_05296	ACKS0A_04085						1.0	0.403221686845675	0.331323365823569	-0.0887103183917715	-0.0168119973696657
ucsf_hc.01_1.G217B.00913	ucsf_hc.01_1.G217B.00913		185.0	231.0	217.0	245.0	218.0	140.0	211.0	278.0	186.0	243.0	241.0	243.0	0.611441404702059	0.396536207567193	0.981715227744718	0.874015625635239	hypothetical protein			I7I48_04046	ACKS23_05297	ACKS0A_04086						1.0	0.0712334465376077	0.123917678850002	0.00851338046857331	-0.0441708518438215
ucsf_hc.01_1.G217B.00915	ucsf_hc.01_1.G217B.00915		347.0	392.0	373.0	433.0	437.0	280.0	404.0	428.0	424.0	487.0	449.0	453.0	0.695672376574569	0.960795620957753	0.977666387664806	0.833226539778207	short-chain dehydrogenase/reductase	HISTO_BP.Contig457.genewise.48.final_new		I7I48_04048	ACKS23_05299	ACKS0A_04088						1.0	0.0391042674656594	0.0056534927031886	0.00825909655579693	0.0417098713182678
ucsf_hc.01_1.G217B.00916	ucsf_hc.01_1.G217B.00916		40.0	24.0	40.0	39.0	29.0	20.0	37.0	49.0	34.0	41.0	20.0	46.0	0.202062575279404	0.428087982629121	0.968077899397699	0.881440535462219	hypothetical protein	HISTO_BP.Contig457-snap.111.final_new		I7I48_04049	ACKS23_05300	ACKS0A_04089						1.0	0.413365688669312	0.277513354496513	-0.041761973563025	0.0940903606097743
ucsf_hc.01_1.G217B.00917	ucsf_hc.01_1.G217B.00917		143.0	175.0	137.0	200.0	190.0	155.0	180.0	170.0	206.0	238.0	201.0	201.0	0.865666832985252	0.21544961021993	0.949455592312779	0.608285287862788	hypothetical protein	HISTO_BP.Contig457.Fgenesh_histo.224.final_new		I7I48_04050	ACKS23_05301	ACKS0A_04090						1.0	-0.0285939607917234	-0.215594237483386	-0.0340702162530993	0.152930060438563
ucsf_hc.01_1.G217B.00919	ucsf_hc.01_1.G217B.00919		68.0	59.0	48.0	53.0	50.0	16.0	64.0	103.0	50.0	56.0	42.0	46.0	0.0182626942605196	0.0510352118274842	0.93894388952566	0.779294012247227	hypothetical protein	HISTO_BP.Contig457.Fgenesh_Aspergillus.180.final_new		I7I48_04052	ACKS23_05303	ACKS0A_04092						1.0	0.735205044654229	0.667010891007771	0.0841815989523419	0.1523757525988
ucsf_hc.01_1.G217B.00920	ucsf_hc.01_1.G217B.00920		41.0	44.0	43.0	36.0	42.0	27.0	37.0	46.0	33.0	43.0	42.0	46.0	0.966987080029843	0.155227183906064	0.949404383673681	0.470153617965661	hypothetical protein			I7I48_04053	ACKS23_05304	ACKS0A_04093						1.0	0.0103629080862309	0.338242882276358	0.0502727352001401	-0.277607238989987
ucsf_hc.01_1.G217B.00921	ucsf_hc.01_1.G217B.00921		2203.0	1906.0	2517.0	3674.0	3771.0	2636.0	2462.0	2948.0	2244.0	4100.0	3892.0	4126.0	2.83860311693309e-06	5.00196787501951e-07	0.986244027012353	0.553901717204335	oxidoreductase	HISTO_BP.Contig457.eannot.1663.final_new		I7I48_04054	ACKS23_05305	ACKS0A_04094						1.0	-0.483179634830831	-0.562449256185313	-0.00324063395125318	0.0760289874032285
ucsf_hc.01_1.G217B.00922	ucsf_hc.01_1.G217B.00922		1047.0	1073.0	1253.0	1821.0	1805.0	1292.0	1269.0	1787.0	1187.0	1991.0	1691.0	1778.0	0.0340859242347382	2.68810106631548e-05	0.520975749974697	0.218121335941074	GMF family protein	HISTO_BP.Contig457.eannot.1696.final_new		I7I48_04055	ACKS23_05306	ACKS0A_04095						1.0	-0.192138689970485	-0.494338215595962	-0.118783474098952	0.183416051526526
ucsf_hc.01_1.G217B.00923	ucsf_hc.01_1.G217B.00923		3851.0	3449.0	4187.0	4196.0	4466.0	2814.0	4307.0	4812.0	3980.0	4489.0	3970.0	4336.0	0.00109415822186093	0.336992235089724	0.373572932476314	0.569901139219006	molybdopterin binding domain-containing protein	HISTO_BP.Contig457.eannot.1664.final_new		I7I48_04056	ACKS23_05307	ACKS0A_04096						1.0	0.219220703366016	0.0579601477077745	-0.103473465961411	0.0577870896968307
ucsf_hc.01_1.G217B.00924	ucsf_hc.01_1.G217B.00924	RAS1	5715.0	5786.0	6285.0	8977.0	9214.0	6233.0	6134.0	6119.0	5957.0	11039.0	10069.0	11115.0	1.21778683802183e-08	4.06274117928444e-06	0.261079025638441	0.349868495417061	protein ras-1	HISTO_BP.Contig457.fgenesh_plus.66.final_new		I7I48_04057	ACKS23_05308	ACKS0A_04097	Ryp1_ChIP	Ryp2_ChIP	Ryp3_ChIP			1.0	-0.63363453120247	-0.404593361244529	0.133085397984594	-0.0959557719733475
ucsf_hc.01_1.G217B.00925	ucsf_hc.01_1.G217B.00925		24.0	26.0	37.0	36.0	48.0	16.0	28.0	11.0	17.0	41.0	30.0	51.0	0.017056895594989	0.800818224277575	0.967038459680978	0.209643992155733	hypothetical protein			I7I48_04058	ACKS23_05309	ACKS0A_04098						1.0	-1.00524454361113	-0.102459058738019	0.0496112455757219	-0.853174239297389
ucsf_hc.01_1.G217B.00926	ucsf_hc.01_1.G217B.00926		121.0	129.0	147.0	395.0	395.0	283.0	141.0	158.0	151.0	401.0	361.0	450.0	1.56106158040952e-08	7.94742248344115e-09	0.710893272227995	0.880532165272007	hypothetical protein			I7I48_04059	ACKS23_05310	ACKS0A_04099						1.0	-1.23780865291406	-1.3789938138023	-0.0952675902837097	0.045917570604538
ucsf_hc.01_1.G217B.00927	ucsf_hc.01_1.G217B.00927		50.0	46.0	93.0	112.0	134.0	93.0	66.0	95.0	80.0	122.0	154.0	187.0	0.00551433219871638	0.00545782638233584	0.792572164057145	0.610420043286061	hypothetical protein			I7I48_04060	ACKS23_05311	ACKS0A_04100						1.0	-0.733868912478926	-0.83874937343344	0.157714299958191	0.262594760912705
ucsf_hc.01_1.G217B.00928	ucsf_hc.01_1.G217B.00928		3.0	3.0	4.0	15.0	14.0	10.0	2.0	1.0	3.0	21.0	8.0	13.0	0.000469329182090536	0.00251187094070605	0.831967742720454	0.445922765596632	hypothetical protein			I7I48_04061	ACKS23_05312	ACKS0A_04101						1.0	-2.37117375637794	-1.76828272131076	-0.245694607280464	-0.848585642347649
ucsf_hc.01_1.G217B.00929	ucsf_hc.01_1.G217B.00929		11.0	4.0	15.0	45.0	48.0	36.0	6.0	12.0	6.0	35.0	43.0	43.0	7.82403851783208e-05	4.36881573746089e-05	0.564358821720413	0.735895295143268	hypothetical protein			I7I48_04062	ACKS23_05313	ACKS0A_04102						1.0	-2.12007186005184	-2.1557930494908	-0.368425876654326	-0.332704687215366
ucsf_hc.01_1.G217B.00930	ucsf_hc.01_1.G217B.00930		2758.0	2862.0	2732.0	15204.0	14129.0	10120.0	2828.0	3178.0	2505.0	15298.0	14384.0	15128.0	3.8755442759128e-16	5.99026103393864e-16	0.590448530047865	0.287675141666822	salicylate hydroxylase	HISTO_BP.Contig457.Fgenesh_Aspergillus.201.final_new		I7I48_04063	ACKS23_05314	ACKS0A_04103	Ryp1_ChIP	Ryp2_ChIP	Ryp3_ChIP			1.0	-2.21455265547272	-2.1864333200064	-0.0823365707720338	-0.110455906238352
ucsf_hc.01_1.G217B.00931	ucsf_hc.01_1.G217B.00931	AFO2	539.0	483.0	551.0	396.0	348.0	243.0	566.0	515.0	595.0	400.0	369.0	416.0	1.28131071441718e-05	1.0813721466788e-05	0.998799929909802	0.818117208591288	efflux pump	HISTO_BP.Contig457.Fgenesh_Neurospora.164.final_new		I7I48_04064	ACKS23_05315	ACKS0A_04104						1.0	0.67825850314267	0.728974386028035	0.000431011635136702	-0.0502848712502288
ucsf_hc.01_1.G217B.00932	ucsf_hc.01_1.G217B.00932		261.0	276.0	278.0	270.0	270.0	175.0	332.0	281.0	285.0	292.0	302.0	314.0	0.172557864601925	0.0646574358196147	0.82677780274603	0.996330289610086	C6 transcription factor	HISTO_BP.Contig457.Fgenesh_Neurospora.166.final_new		I7I48_04065	ACKS23_05316	ACKS0A_04105						1.0	0.165362503081574	0.243922364455566	0.077221987145788	-0.00133787422820442
ucsf_hc.01_1.G217B.00933	ucsf_hc.01_1.G217B.00933		30.0	17.0	23.0	39.0	42.0	21.0	37.0	23.0	50.0	50.0	56.0	68.0	0.0924382037677626	0.210074906653302	0.468334134737981	0.498453923587712	hypothetical protein			I7I48_04066	ACKS23_05317	ACKS0A_04106						1.0	-0.550295321369389	-0.49987814499672	0.493845052074835	0.443427875702166
ucsf_hc.01_1.G217B.00934	ucsf_hc.01_1.G217B.00934		45.0	67.0	60.0	137.0	158.0	66.0	75.0	55.0	54.0	135.0	110.0	142.0	0.000837214925079896	0.000464540104362375	0.792058940987127	0.945185499601814	hypothetical protein	HISTO_BP.Contig457.Fgenesh_histo.12.final_new		I7I48_04067	ACKS23_05318	ACKS0A_04107						1.0	-0.895250638217673	-0.998230615085651	-0.140969265138767	-0.037989288270789
ucsf_hc.01_1.G217B.00935	ucsf_hc.01_1.G217B.00935		870.0	924.0	932.0	936.0	814.0	585.0	980.0	928.0	965.0	989.0	855.0	1003.0	0.0344996132038118	0.00619913432243446	0.94319775000686	0.720922338516297	hypothetical protein	HISTO_BP.Contig457.Fgenesh_histo.14.final_new		I7I48_04068	ACKS23_05319	ACKS0A_04108	Ryp1_ChIP	Ryp2_ChIP	Ryp3_ChIP			1.0	0.198514216374087	0.281066074492286	0.0221631221020084	-0.0603887360161908
ucsf_hc.01_1.G217B.00936	ucsf_hc.01_1.G217B.00936		13.0	7.0	9.0	23.0	41.0	15.0	8.0	16.0	12.0	28.0	23.0	21.0	0.0466832340418757	0.00400548773043792	0.690356489529971	0.862531173312122	hypothetical protein			I7I48_04070	ACKS23_05321	ACKS0A_04110						1.0	-0.822400844649158	-1.32269094176996	-0.338409396790534	0.161880700330266
ucsf_hc.01_1.G217B.00937	ucsf_hc.01_1.G217B.00937		66.0	56.0	64.0	115.0	143.0	83.0	66.0	69.0	79.0	187.0	154.0	161.0	6.71291731551491e-06	0.000327915003600354	0.299259481289876	0.887317071395203	hypothetical protein			I7I48_04071	ACKS23_05322	ACKS0A_04111						1.0	-1.04838939008611	-0.809912583556462	0.295970547170986	0.0574937406413361
ucsf_hc.01_1.G217B.00938	ucsf_hc.01_1.G217B.00938		112.0	115.0	140.0	152.0	147.0	118.0	164.0	178.0	133.0	144.0	150.0	151.0	0.0551052666802337	0.400059119032346	0.598947466533712	0.325452549838456	extracellular serine-rich protein	HISTO_BP.Contig457.Fgenesh_histo.21.final_new		I7I48_04072	ACKS23_05323	ACKS0A_04112						1.0	0.279334092115593	-0.130888049220125	-0.173148288523696	0.237073852812022
ucsf_hc.01_1.G217B.00939	ucsf_hc.01_1.G217B.00939		1215.0	1149.0	1261.0	870.0	884.0	567.0	1395.0	1624.0	1319.0	978.0	800.0	880.0	1.15262438084682e-10	7.08140265307409e-09	0.688474665654532	0.210805746053355	oxidoreductase	HISTO_BP.Contig457.eannot.1704.final_new		I7I48_04073	ACKS23_05324	ACKS0A_04113						1.0	0.892651037985837	0.699718224409826	-0.0695854386300931	0.123347374945918
ucsf_hc.01_1.G217B.00940	ucsf_hc.01_1.G217B.00940		3.0	7.0	12.0	9.0	9.0	6.0	7.0	11.0	6.0	6.0	20.0	17.0	0.424762571245375	0.72245542028387	0.824201063013863	0.919138519013418	hypothetical protein			I7I48_04074	ACKS23_05325	ACKS0A_04114						1.0	-0.459347992787165	-0.235092307333013	0.350786181993002	0.12653049653885
ucsf_hc.01_1.G217B.00941	ucsf_hc.01_1.G217B.00941	POP4	1539.0	1454.0	1604.0	1718.0	1772.0	1255.0	1710.0	2004.0	1617.0	2174.0	1777.0	1879.0	0.351371123272705	0.932872181570919	0.89395517554914	0.455740989890901	ribonuclease P complex subunit Pop4	HISTO_BP.Contig457.Fgenesh_histo.23.final_new	near LTR block	I7I48_04075	ACKS23_05326	ACKS0A_04115						1.0	0.0579626157168311	0.00591037340748191	0.0255801383948828	0.0776323807042321
ucsf_hc.01_1.G217B.00942	ucsf_hc.01_1.G217B.00942		1764.0	1722.0	1571.0	1232.0	1322.0	864.0	1665.0	2102.0	1668.0	1679.0	1443.0	1477.0	3.24311099885482e-05	6.44110313350916e-07	0.30804486419626	0.83651790165601	tRNA-splicing endonuclease subunit sen34		near LTR block	I7I48_04076	ACKS23_05327	ACKS0A_04116						1.0	0.42356630153074	0.61818525274324	0.1621375995002	-0.0324813517122999
ucsf_hc.01_1.G217B.00943	ucsf_hc.01_1.G217B.00943		864.0	777.0	983.0	781.0	803.0	471.0	926.0	1078.0	805.0	974.0	821.0	873.0	0.00397936246731098	0.000117219111570383	0.535900595501197	0.825226897425965	hypothetical protein	HISTO_BP.Contig457.Fgenesh_Neurospora.172.final_new	near LTR block	I7I48_04077	ACKS23_05328	ACKS0A_04117						1.0	0.257624227683828	0.41010778489678	0.116612634396351	-0.035870922816601
ucsf_hc.01_1.G217B.00944	ucsf_hc.01_1.G217B.00944		409.0	366.0	434.0	986.0	1002.0	735.0	447.0	436.0	348.0	1095.0	1029.0	1000.0	2.76332433110408e-10	6.53602635874177e-10	0.7136799830101	0.523674337909773	paxneb protein superfamily		near LTR block	I7I48_04078	ACKS23_05329	ACKS0A_04118						1.0	-1.16025081528383	-1.11922922014968	-0.0697833289420391	-0.110804924076191
ucsf_hc.01_1.G217B.00945	ucsf_hc.01_1.G217B.00945	RPB8	2417.0	2237.0	2453.0	2402.0	2580.0	1818.0	2421.0	2925.0	2246.0	2989.0	2535.0	2780.0	0.409849626009461	0.0846886554375855	0.936679675825438	0.708439055397757	DNA-directed RNA polymerase I	HISTO_BP.Contig457-snap.125.final_new	near LTR block	I7I48_04079	ACKS23_05330	ACKS0A_04119						1.0	0.0532207640268361	0.113334126536365	0.0163501535066608	-0.0437632090028686
ucsf_hc.01_1.G217B.00946	ucsf_hc.01_1.G217B.00946		3631.0	3303.0	4055.0	2275.0	2329.0	1578.0	3787.0	4910.0	3470.0	2562.0	2358.0	2688.0	2.7855622119021e-09	2.30685798586844e-09	0.89416554024989	0.980530570301449	NUDIX hydrolase	HISTO_BP.Contig457.Fgenesh_Aspergillus.12.final_new	near LTR block	I7I48_04080	ACKS23_05331	ACKS0A_04120						1.0	0.851290398850322	0.879681126387253	0.0324652450606946	0.00407451752376353
ucsf_hc.01_1.G217B.00947	ucsf_hc.01_1.G217B.00947		4870.0	4918.0	5276.0	5480.0	5278.0	3683.0	5680.0	5518.0	5276.0	5664.0	5292.0	5344.0	0.00300620415132512	0.0725422846034393	0.490587686507181	0.988561479085367	C6 zinc finger domain-containing protein	HISTO_BP.Contig457.Fgenesh_Aspergillus.14.final_new	near LTR block	I7I48_04081	ACKS23_05332	ACKS0A_04121						1.0	0.203525620638898	0.114570246585512	-0.0908788115567178	-0.00192343750333102
ucsf_hc.01_1.G217B.00948	ucsf_hc.01_1.G217B.00948		5556.0	4823.0	6061.0	5843.0	5871.0	4167.0	5521.0	6325.0	5174.0	6905.0	5832.0	6132.0	0.574758511707329	0.157048686736139	0.905120787117002	0.456357483189401	small nuclear ribonucleoprotein U2	HISTO_BP.Contig457.eannot.1711.final_new	near LTR block	I7I48_04082	ACKS23_05333	ACKS0A_04122						1.0	0.0376631690432827	0.0932960911287948	-0.024767902350181	-0.0804008244356931
ucsf_hc.01_1.G217B.00949	ucsf_hc.01_1.G217B.00949		270.0	312.0	354.0	211.0	234.0	178.0	349.0	523.0	354.0	345.0	291.0	310.0	0.000383296272189575	0.000341212768959289	0.208915808778104	0.245223942911358	hypothetical protein	HISTO_BP.Contig457.Fgenesh_histo.50.final_new	near LTR block	I7I48_04083	ACKS23_05334	ACKS0A_04123						1.0	0.544906936459856	0.637639943594311	0.337889469042545	0.24515646190809
ucsf_hc.01_1.G217B.00950	ucsf_hc.01_1.G217B.00950		4839.0	4870.0	4929.0	4402.0	4464.0	2972.0	5154.0	4714.0	4811.0	5444.0	4661.0	4999.0	0.0443838196049647	5.82616712976378e-05	0.597937244323731	0.268170033033318	golgi apyrase	HISTO_BP.Contig457.Fgenesh_histo.56.final_new	near LTR block	I7I48_04084	ACKS23_05335	ACKS0A_04124						1.0	0.149173212435397	0.363226105971838	0.085800031007107	-0.128252862529334
ucsf_hc.01_1.G217B.00951	ucsf_hc.01_1.G217B.00951		3692.0	3993.0	3643.0	4458.0	4561.0	2962.0	3972.0	4185.0	3853.0	5233.0	4566.0	4573.0	0.324636570196201	0.758049545704995	0.996230666671272	0.710658492813281	male sterility protein	HISTO_BP.Contig457.eannot.1715.final_new	near LTR block	I7I48_04085	ACKS23_05336	ACKS0A_04125						1.0	-0.0689227625636386	-0.0226601323700395	-0.000730401101770362	-0.0469930312953695
ucsf_hc.01_1.G217B.00952	ucsf_hc.01_1.G217B.00952		46.0	58.0	57.0	119.0	125.0	56.0	59.0	62.0	45.0	133.0	111.0	115.0	0.000187744011208949	0.000894160897903101	0.977285185641759	0.853234862497516	hypothetical protein		near LTR block	I7I48_04086	ACKS23_05337	ACKS0A_04126						1.0	-0.923706680630038	-0.819857219820187	0.0153641508353894	-0.0884853099744608
ucsf_hc.01_1.G217B.00953	ucsf_hc.01_1.G217B.00953		1046.0	846.0	987.0	1155.0	1107.0	806.0	1056.0	1223.0	1034.0	1221.0	1024.0	1134.0	0.0453209660666975	0.606345796449438	0.408402312261453	0.596891526791302	hypothetical protein	HISTO_BP.Contig457.Fgenesh_Aspergillus.20.final_new	near LTR block	I7I48_04087	ACKS23_05338	ACKS0A_04127						1.0	0.158144864192999	-0.0427412634981197	-0.128690135473307	0.0721959922178117
ucsf_hc.01_1.G217B.00954	ucsf_hc.01_1.G217B.00954		326.0	270.0	316.0	803.0	719.0	530.0	357.0	389.0	338.0	995.0	874.0	821.0	1.24186730384894e-09	4.14818034523014e-09	0.4851744786292	0.542911082243234	phosphotransferase enzyme family protein	HISTO_BP.Contig457-snap.131.final_new	near LTR block	I7I48_04088	ACKS23_05339	ACKS0A_04128						1.0	-1.12127319120874	-1.11605475450725	0.123397014479165	0.118178577777678
ucsf_hc.01_1.G217B.00955	ucsf_hc.01_1.G217B.00955		30.0	24.0	28.0	149.0	157.0	93.0	38.0	34.0	30.0	152.0	143.0	146.0	2.03705311255319e-08	9.51727636024542e-09	0.734996423111759	0.718896456160519	hypothetical protein		near LTR block	I7I48_04089	ACKS23_05340	ACKS0A_04129						1.0	-1.91508506022923	-2.20849519011365	-0.118235044556576	0.175175085327841
ucsf_hc.01_1.G217B.00956	ucsf_hc.01_1.G217B.00956		8.0	10.0	1.0	11.0	17.0	5.0	4.0	11.0	3.0	9.0	8.0	5.0	0.775818516566141	0.137746834917918	0.598947466533712	0.963568979762249	hypothetical protein		near LTR block	I7I48_04090	ACKS23_05341	ACKS0A_04130						1.0	-0.216508389816721	-1.05925216246924	-0.771944222157955	0.0707995504945673
ucsf_hc.01_1.G217B.00957	ucsf_hc.01_1.G217B.00957		4398.0	4228.0	4226.0	5010.0	5065.0	3426.0	4340.0	5573.0	4329.0	5697.0	5262.0	5436.0	0.718583552719834	0.824334927454592	0.946062639260315	0.964149220790457	pantoate-beta-alanine ligase	HISTO_BP.Contig457.Fgenesh_histo.62.final_new	near LTR block	I7I48_04091	ACKS23_05342	ACKS0A_04131						1.0	-0.025172054685358	-0.016029511335466	0.0151301948707943	0.0059876515209023
ucsf_hc.01_1.G217B.00958	ucsf_hc.01_1.G217B.00958	DBP7	1282.0	1334.0	1264.0	1540.0	1528.0	1137.0	1409.0	1514.0	1212.0	2049.0	1729.0	1614.0	0.0200200963234887	0.435627575662827	0.6550772949192	0.784438013624825	ATP-dependent RNA helicase DBP7		near LTR block	I7I48_04092	ACKS23_05343	ACKS0A_04132						1.0	-0.193326721066249	-0.0657236310222178	0.0842707298548397	-0.0433323601891917
ucsf_hc.01_1.G217B.00959	ucsf_hc.01_1.G217B.00959		944.0	892.0	884.0	952.0	943.0	592.0	978.0	999.0	922.0	1211.0	1014.0	1017.0	0.734213512139152	0.0278101642644528	0.47634028302726	0.789114270810396	WD domain-containing protein	HISTO_BP.Contig457.eannot.1717.final_new	near LTR block	I7I48_04093	ACKS23_05344	ACKS0A_04133						1.0	0.0274154401209046	0.186745483343021	0.118493943647223	-0.0408360995748938
ucsf_hc.01_1.G217B.00960	ucsf_hc.01_1.G217B.00960		427.0	495.0	490.0	276.0	323.0	208.0	505.0	604.0	515.0	440.0	381.0	394.0	4.22175523780738e-06	2.19799568370181e-07	0.0723295502843916	0.680051833228404	pyridoxamine 5'-phosphate oxidase domain protein	HISTO_BP.Contig457.eannot.1676.final_new	near LTR block	I7I48_04094	ACKS23_05345	ACKS0A_04134						1.0	0.603295923650661	0.86059126144656	0.326248876455679	0.0689535386597804
ucsf_hc.01_1.G217B.00961	ucsf_hc.01_1.G217B.00961		322.0	301.0	395.0	189.0	206.0	143.0	416.0	407.0	393.0	245.0	209.0	252.0	1.17284006465238e-07	4.62121351894716e-07	0.718420481357735	0.483546618257826	hypothetical protein	HISTO_BP.Contig457.Fgenesh_Aspergillus.37.final_new	near LTR block	I7I48_04095	ACKS23_05346	ACKS0A_04135						1.0	0.970227284135	0.968051158719482	0.12383150196835	0.126007627383867
ucsf_hc.01_1.G217B.00962	ucsf_hc.01_1.G217B.00962		75.0	55.0	62.0	91.0	100.0	77.0	85.0	87.0	75.0	142.0	139.0	124.0	0.0046092377808007	0.0332204284821089	0.288046383313397	0.473574641022639	hypothetical protein		near LTR block	I7I48_04096	ACKS23_05347	ACKS0A_04136						1.0	-0.521522775725256	-0.431658248058655	0.327879946401453	0.238015418734852
ucsf_hc.01_1.G217B.00963	ucsf_hc.01_1.G217B.00963		10.0	10.0	21.0	31.0	28.0	19.0	21.0	31.0	28.0	39.0	31.0	34.0	0.501757602788832	0.015116337266174	0.866376064093569	0.13268206223357	hypothetical protein		near LTR block	I7I48_04097	ACKS23_05348	ACKS0A_04137						1.0	-0.200545464586025	-0.921157917282343	0.143706025193964	0.864318477890281
ucsf_hc.01_1.G217B.00964	ucsf_hc.01_1.G217B.00964		122.0	105.0	135.0	101.0	89.0	73.0	139.0	163.0	120.0	113.0	107.0	84.0	0.000534151335339292	0.00707340171243163	0.912779491842527	0.774746146509494	hypothetical protein		near LTR block	I7I48_04098	ACKS23_05349	ACKS0A_04138						1.0	0.665146582024277	0.512925352668652	-0.0650817304508	0.0871394989048246
ucsf_hc.01_1.G217B.00965	ucsf_hc.01_1.G217B.00965		1439.0	1534.0	1696.0	1978.0	1991.0	1207.0	1829.0	1882.0	1787.0	2344.0	1837.0	2187.0	0.808062672398766	0.268931610784925	0.864951333953098	0.407698606069352	hypothetical protein	HISTO_BP.Contig457.genewise.62.final_new	near LTR block	I7I48_04099	ACKS23_05350	ACKS0A_04139						1.0	-0.0193576100650894	-0.0869692667208817	0.0373537754717077	0.1049654321275
ucsf_hc.01_1.G217B.00966	ucsf_hc.01_1.G217B.00966		140.0	153.0	170.0	123.0	153.0	102.0	173.0	196.0	112.0	119.0	126.0	137.0	0.00902081833163093	0.0598326910103529	0.540520769653381	0.759252659134275	hypothetical protein		near LTR block	I7I48_04100	ACKS23_05351	ACKS0A_04140						1.0	0.500083233137351	0.34981172653161	-0.249844069989816	-0.0995725633840747
ucsf_hc.01_1.G217B.00968	ucsf_hc.01_1.G217B.00968		19.0	22.0	40.0	12.0	15.0	7.0	24.0	29.0	35.0	13.0	21.0	27.0	0.0555597373912048	0.00963182506909549	0.646028123925706	0.976191495526159	hypothetical protein		near LTR block	I7I48_04102	ACKS23_05353	ACKS0A_04142						1.0	0.751930553875198	1.22822278456846	0.499193331658571	0.0229011009653087
ucsf_hc.01_1.G217B.00973	ucsf_hc.01_1.G217B.00973		306.0	342.0	324.0	396.0	449.0	254.0	357.0	403.0	308.0	430.0	459.0	450.0	0.205850087045847	0.313445712026985	0.950847662501351	0.995062393042884	short-chain dehydrogenase	HISTO_BP.Contig457.Fgenesh_histo.91.final_new	near LTR block	I7I48_04107	ACKS23_05358	ACKS0A_04147						1.0	-0.138976105507456	-0.11794208464117	0.0227361782868116	0.00170215742052626
ucsf_hc.01_1.G217B.00974	ucsf_hc.01_1.G217B.00974		19.0	21.0	22.0	52.0	41.0	27.0	31.0	17.0	12.0	38.0	26.0	51.0	0.0368858114750309	0.019976096667034	0.61534294450601	0.706207254846155	hypothetical protein		near LTR block	I7I48_04108	ACKS23_05359	ACKS0A_04148						1.0	-0.791319934954985	-0.869630055086614	-0.358081202125649	-0.279771081994021
ucsf_hc.01_1.G217B.00975	ucsf_hc.01_1.G217B.00975		38.0	15.0	45.0	44.0	44.0	40.0	45.0	68.0	53.0	48.0	40.0	55.0	0.196615841314402	0.215597672490896	0.917118282367388	0.179635508520606	hypothetical protein		near LTR block	I7I48_04109	ACKS23_05360	ACKS0A_04149						1.0	0.394917863087926	-0.443762391770167	-0.107851532127929	0.730828722730164
ucsf_hc.01_1.G217B.00976	ucsf_hc.01_1.G217B.00976		13.0	15.0	18.0	25.0	17.0	15.0	35.0	38.0	32.0	37.0	32.0	45.0	0.762850529645367	0.505916274754085	0.15599381423987	0.0359502530164662	hypothetical protein		near LTR block	I7I48_04110	ACKS23_05361	ACKS0A_04150						1.0	0.0810329523611462	-0.235741036827518	0.722271049633391	1.03904503882206
ucsf_hc.01_1.G217B.00977	ucsf_hc.01_1.G217B.00977		77.0	69.0	101.0	36.0	40.0	25.0	113.0	122.0	106.0	53.0	37.0	33.0	3.27405882376181e-07	1.97399443507849e-05	0.994138558737759	0.228543661181918	hypothetical protein	HISTO_BP.Contig457-snap.139.final_new	near LTR block	I7I48_04111	ACKS23_05362	ACKS0A_04151						1.0	1.66739893793207	1.32231641783446	-0.00444500235751241	0.3406375177401
ucsf_hc.01_1.G217B.00978	ucsf_hc.01_1.G217B.00978		172.0	161.0	253.0	295.0	312.0	222.0	276.0	325.0	286.0	491.0	432.0	445.0	0.000896004865258742	0.00265321975575998	0.0161676138626871	0.0276936830261676	hypothetical protein		near LTR block	I7I48_04112	ACKS23_05363	ACKS0A_04152						1.0	-0.439197155745186	-0.466048364410661	0.455814934469044	0.482666143134519
ucsf_hc.01_1.G217B.00979	ucsf_hc.01_1.G217B.00979		121.0	104.0	133.0	43.0	43.0	41.0	238.0	330.0	266.0	68.0	57.0	74.0	6.14700014442521e-10	2.07753002945048e-06	0.463698758784407	3.629674850449e-05	hypothetical protein	HISTO_BP.Contig457-snap.140.final_new	near LTR block	I7I48_04113	ACKS23_05364	ACKS0A_04153						1.0	2.242792839603	1.54762254343306	0.383207065980849	1.07837736215079
ucsf_hc.01_1.G217B.00980	ucsf_hc.01_1.G217B.00980		9.0	14.0	14.0	49.0	21.0	14.0	12.0	10.0	20.0	43.0	24.0	27.0	0.0320314261686999	0.0440406970145577	0.995978909121642	0.990661607726536	hypothetical protein	HISTO_BP.Contig457.Fgenesh_Neurospora.11.final_new	near LTR block	I7I48_04114	ACKS23_05365	ACKS0A_04154						1.0	-0.996415230322411	-0.986848002955063	-0.00458889796083919	-0.014156125328187
ucsf_hc.01_1.G217B.00981	ucsf_hc.01_1.G217B.00981		22.0	22.0	19.0	44.0	38.0	33.0	21.0	25.0	19.0	52.0	44.0	49.0	0.00119480428002895	0.00659262309314874	0.922025957491677	0.884267555932236	hypothetical protein	HISTO_BP.Contig457.Fgenesh_histo.104.final_new	near LTR block	I7I48_04115	ACKS23_05366	ACKS0A_04155						1.0	-0.955136685281067	-0.799505406350454	0.0695480721448172	-0.0860832067857967
ucsf_hc.01_1.G217B.00982	ucsf_hc.01_1.G217B.00982		35.0	21.0	41.0	195.0	158.0	139.0	36.0	50.0	40.0	155.0	140.0	133.0	1.85079225811277e-06	3.92527662924269e-08	0.0885811183451161	0.602944647984638	hypothetical protein	HISTO_BP.Contig457.Fgenesh_Neurospora.13.final_new	near LTR block	I7I48_04116	ACKS23_05367	ACKS0A_04156						1.0	-1.5721105723414	-2.30663014672277	-0.459900374754436	0.274619199626932
ucsf_hc.01_1.G217B.00983	ucsf_hc.01_1.G217B.00983		786.0	831.0	888.0	424.0	469.0	357.0	872.0	848.0	776.0	663.0	618.0	623.0	1.99911931872333e-06	2.19688758802694e-09	0.0284396006196034	0.292051257231428	DUF221 domain-containing protein	HISTO_BP.Contig457.fgenesh_plus.83.final_new	near LTR block	I7I48_04117	ACKS23_05368	ACKS0A_04157						1.0	0.575693359428989	1.05735124817518	0.34227766865528	-0.139380220090914
ucsf_hc.01_1.G217B.00984	ucsf_hc.01_1.G217B.00984		276.0	244.0	315.0	300.0	303.0	146.0	345.0	381.0	311.0	300.0	314.0	308.0	0.00799266385498128	0.107763991605985	0.90536107190671	0.391522968867265	hypothetical protein	HISTO_BP.Contig457.Fgenesh_Aspergillus.64.final_new	near LTR block	I7I48_04118	ACKS23_05369	ACKS0A_04158						1.0	0.357329428333375	0.227458526865365	0.0516153215966226	0.181486223064633
ucsf_hc.01_1.G217B.00985	ucsf_hc.01_1.G217B.00985		195.0	209.0	235.0	306.0	320.0	176.0	240.0	283.0	251.0	404.0	393.0	419.0	0.000320647917432729	0.0387325223319443	0.0554451514880537	0.497808456655973	hypothetical protein	HISTO_BP.Contig457.Fgenesh_histo.108.final_new	near LTR block	I7I48_04119	ACKS23_05370	ACKS0A_04159						1.0	-0.465263915925306	-0.266111015013323	0.341364392364893	0.14221149145291
ucsf_hc.01_1.G217B.00986	ucsf_hc.01_1.G217B.00986	MCM6	4379.0	4770.0	4753.0	6192.0	6268.0	3642.0	5320.0	4736.0	4753.0	6702.0	5812.0	6222.0	0.081338610422151	0.113222387656014	0.921577930737417	0.803803248074921	DNA replication licensing factor mcm6	HISTO_BP.Contig457.fgenesh_plus.57.final_new	near LTR block	I7I48_04120	ACKS23_05371	ACKS0A_04160						1.0	-0.150527143055998	-0.136190272576736	-0.0267762183680258	-0.041113088847287
ucsf_hc.01_1.G217B.00987	ucsf_hc.01_1.G217B.00987		706.0	740.0	875.0	254.0	264.0	193.0	1090.0	1250.0	949.0	280.0	248.0	290.0	1.71037421005592e-13	1.32575933651939e-11	0.855325553602127	0.00270593324205832	DNA repair helicase RAD5,16, SNF2 family helicase	HISTO_BP.Contig457.Fgenesh_histo.110.final_new	near LTR block	I7I48_04121	ACKS23_05372	ACKS0A_04161						1.0	2.1900352267129	1.75598434835451	-0.0652598336205279	0.368791044737865
ucsf_hc.01_1.G217B.00988	ucsf_hc.01_1.G217B.00988		150.0	155.0	186.0	146.0	128.0	80.0	204.0	237.0	174.0	161.0	161.0	152.0	0.000366309870362293	0.00169478505822008	0.6550772949192	0.384741796366608	hypothetical protein	HISTO_BP.Contig457.Fgenesh_histo.111.final_new	near LTR block	I7I48_04122	ACKS23_05373	ACKS0A_04162						1.0	0.559181217115815	0.529613460586544	0.160204118433311	0.189771874962583
ucsf_hc.01_1.G217B.00989	ucsf_hc.01_1.G217B.00989		5005.0	5243.0	5182.0	6372.0	7052.0	4263.0	5800.0	5184.0	5485.0	7290.0	7043.0	7597.0	0.0139137457332491	0.134888874543796	0.818382959664259	0.821456372035785	hypothetical protein	HISTO_BP.Contig457-snap.146.final_new	near LTR block	I7I48_04123	ACKS23_05374	ACKS0A_04163						1.0	-0.225506819142723	-0.131480081829607	0.0557855685532598	-0.0382411687598561
ucsf_hc.01_1.G217B.00990	ucsf_hc.01_1.G217B.00990	IML1	2139.0	2239.0	2235.0	2968.0	2904.0	1878.0	2499.0	2308.0	2380.0	3346.0	2968.0	3207.0	0.0066190071459512	0.0330890818092019	0.864215495493479	0.927979680529107	vacuolar membrane-associated protein IML1	HISTO_BP.Contig457-snap.147.final_new	near LTR block	I7I48_04124	ACKS23_05375	ACKS0A_04164						1.0	-0.218287200633377	-0.167917821716781	0.0370901722961623	-0.0132792066204335
ucsf_hc.01_1.G217B.00991	ucsf_hc.01_1.G217B.00991		261.0	254.0	259.0	248.0	251.0	147.0	251.0	321.0	267.0	302.0	243.0	250.0	0.0263636619860779	0.0131137867845818	0.926044189548085	0.924122338165053	vacuolar H+/Ca2+ exchanger	HISTO_BP.Contig457.Fgenesh_Aspergillus.69.final_new		I7I48_04125	ACKS23_05376	ACKS0A_04165						1.0	0.262666535984633	0.319670811259276	0.0356458703560607	-0.0213584049185824
ucsf_hc.01_1.G217B.00992	ucsf_hc.01_1.G217B.00992		80.0	95.0	116.0	115.0	108.0	72.0	120.0	144.0	110.0	123.0	125.0	130.0	0.275674590135738	0.895333665460987	0.845177380887751	0.382513759895331	hypothetical protein			I7I48_04126	ACKS23_05377	ACKS0A_04166						1.0	0.170836037563896	0.0252052182007509	0.0902306759402551	0.235861495303401
ucsf_hc.01_1.G217B.00993	ucsf_hc.01_1.G217B.00993		14.0	3.0	8.0	27.0	26.0	29.0	9.0	6.0	15.0	39.0	26.0	28.0	0.00405906121415394	0.00192418265767101	0.953316888286954	0.855957026016136	hypothetical protein			I7I48_04127	ACKS23_05378	ACKS0A_04167						1.0	-1.50247471980802	-1.79561238109615	-0.0766489949053898	0.216488666382738
ucsf_hc.01_1.G217B.00994	ucsf_hc.01_1.G217B.00994		55.0	52.0	63.0	154.0	127.0	82.0	80.0	79.0	63.0	147.0	133.0	131.0	0.000385936129986909	2.22775208208491e-05	0.857148284323433	0.465559703052932	hypothetical protein			I7I48_04128	ACKS23_05379	ACKS0A_04168						1.0	-0.700834608168353	-1.0239727092077	-0.0770403754158226	0.246097725623525
ucsf_hc.01_1.G217B.00995	ucsf_hc.01_1.G217B.00995		27.0	19.0	25.0	31.0	36.0	30.0	20.0	13.0	20.0	45.0	37.0	48.0	0.00163318184941155	0.214268681080521	0.839395516843028	0.30953891348707	hypothetical protein	HISTO_BP.Contig457.Fgenesh_histo.136.final_new		I7I48_04129	ACKS23_05380	ACKS0A_04169	Ryp1_ChIP	Ryp2_ChIP	Ryp3_ChIP			1.0	-1.12141300215122	-0.391104884304819	0.155072719387788	-0.575235398458617
ucsf_hc.01_1.G217B.00996	ucsf_hc.01_1.G217B.00996		148.0	121.0	142.0	177.0	236.0	135.0	122.0	196.0	120.0	160.0	149.0	129.0	0.367525228122914	0.054004232062908	0.0390277211068824	0.867176493564275	hypothetical protein	HISTO_BP.Contig457.Fgenesh_histo.137.final_new		I7I48_04130	ACKS23_05381	ACKS0A_04170						1.0	0.167391355432474	-0.351695951974584	-0.581380453430134	-0.0622931460230762
ucsf_hc.01_1.G217B.00997	ucsf_hc.01_1.G217B.00997		206.0	203.0	219.0	293.0	261.0	228.0	257.0	378.0	245.0	511.0	368.0	430.0	0.00579282894318331	0.106270127663053	0.0299947718739645	0.174687895828448	hypothetical protein			I7I48_04131	ACKS23_05382	ACKS0A_04171						1.0	-0.394717521843883	-0.256664049903803	0.474092023307875	0.336038551367795
ucsf_hc.01_1.G217B.00998	ucsf_hc.01_1.G217B.00998		11.0	21.0	31.0	90.0	109.0	75.0	36.0	57.0	25.0	120.0	68.0	72.0	0.00497205077464734	1.63010883651695e-05	0.485497528535764	0.235087610256375	hypothetical protein			I7I48_04587	ACKS23_05838	ACKS0A_04628						1.0	-0.962150433722928	-2.14182007267014	-0.37104982185596	0.808619817091253
ucsf_hc.01_1.G217B.00999	ucsf_hc.01_1.G217B.00999		24.0	31.0	24.0	37.0	32.0	35.0	18.0	29.0	24.0	55.0	34.0	39.0	0.0410553186391604	0.298558973202251	0.969832304193309	0.62102867262874	hypothetical protein			I7I48_04132	ACKS23_05383	ACKS0A_04172						1.0	-0.653029816551976	-0.32946540745593	0.0315705698459557	-0.29199383925009
ucsf_hc.01_1.G217B.01000	ucsf_hc.01_1.G217B.01000		345.0	395.0	401.0	575.0	630.0	377.0	415.0	344.0	402.0	596.0	621.0	604.0	0.000744734078339049	0.00290134363985054	0.855472536066027	0.607623620640904	hypothetical protein			I7I48_04133	ACKS23_05384	ACKS0A_04173						1.0	-0.472868264716364	-0.414575248801937	-0.0603115096040332	-0.11860452551846
ucsf_hc.01_1.G217B.01001	ucsf_hc.01_1.G217B.01001		3022.0	3239.0	3546.0	3169.0	3374.0	2304.0	3899.0	3273.0	3427.0	3577.0	3262.0	3279.0	0.00687872316156682	0.029638826039622	0.738791839972764	0.902854219639468	C6 transcription factor	HISTO_BP.Contig457.eannot.1691.final_new		I7I48_04134	ACKS23_05385	ACKS0A_04174	Ryp1_ChIP	Ryp2_ChIP	Ryp3_ChIP			1.0	0.252009949726147	0.198062868387685	-0.0747705565709627	-0.0208234752325014
ucsf_hc.01_1.G217B.01002	ucsf_hc.01_1.G217B.01002		6.0	5.0	6.0	21.0	11.0	5.0	6.0	11.0	8.0	20.0	10.0	34.0	0.0588741641033028	0.152809557263552	0.68484768057218	0.761808661911733	hypothetical protein			I7I48_04135	ACKS23_05386	ACKS0A_04175						1.0	-1.00028385889967	-0.869770488944026	0.486581660389678	0.356068290434032
ucsf_hc.01_1.G217B.01003	ucsf_hc.01_1.G217B.01003		1585.0	1594.0	1695.0	3662.0	3724.0	2483.0	1853.0	1712.0	1800.0	4188.0	3985.0	4349.0	1.55903900092242e-10	5.83852811863041e-10	0.653896284872348	0.983324196142624	SH3 domain-containing protein	HISTO_BP.Contig457.eannot.1736.final_new		I7I48_04136	ACKS23_05387	ACKS0A_04176			Ryp3_ChIP			1.0	-1.03767741699417	-0.96181856008345	0.0795344117399281	0.00367555482920601
ucsf_hc.01_1.G217B.01004	ucsf_hc.01_1.G217B.01004		5507.0	4873.0	5287.0	6045.0	6163.0	4188.0	5485.0	5989.0	5162.0	6229.0	5912.0	5969.0	0.298389412475432	0.838081230518914	0.264976895050082	0.663926459912822	stress response RCI peptide	HISTO_BP.Contig457.eannot.1694.final_new		I7I48_04137	ACKS23_05388	ACKS0A_04177			Ryp3_ChIP			1.0	0.0629617801472646	-0.0132397471182362	-0.122199081410025	-0.0459975541445239
ucsf_hc.01_1.G217B.01005	ucsf_hc.01_1.G217B.01005	SHE9	2412.0	2584.0	2385.0	2651.0	2711.0	1754.0	2552.0	2805.0	2239.0	3142.0	2730.0	2825.0	0.878085238952387	0.0994374048411837	0.896641410718547	0.376252875906953	She9/Mdm33 family protein	HISTO_BP.Contig457.eannot.1699.final_new		I7I48_04138	ACKS23_05389	ACKS0A_04178						1.0	-0.0106081054789007	0.110377292604715	0.0263042760296246	-0.0946811220539914
ucsf_hc.01_1.G217B.01006	ucsf_hc.01_1.G217B.01006		8045.0	7272.0	9540.0	9023.0	8563.0	6545.0	8838.0	9776.0	7884.0	10276.0	8188.0	8716.0	0.0572927542465083	0.324532850420194	0.508562907732664	0.81586399758307	ubiquinol-cytochrome c reductase iron-sulfur subunit	HISTO_BP.Contig457.eannot.1740.final_new		I7I48_04139	ACKS23_05390	ACKS0A_04179						1.0	0.152530277882148	0.0781274476057732	-0.110088449323976	-0.0356856190476016
ucsf_hc.01_1.G217B.01007	ucsf_hc.01_1.G217B.01007		10.0	5.0	8.0	25.0	24.0	15.0	9.0	20.0	11.0	32.0	21.0	27.0	0.0255452697659772	0.00242336612162964	0.968077899397699	0.409375646280365	hypothetical protein			I7I48_04140	ACKS23_05391	ACKS0A_04180						1.0	-0.839243320844228	-1.40675563884796	0.0415731566881624	0.609085474691891
ucsf_hc.01_1.G217B.01008	ucsf_hc.01_1.G217B.01008		2314.0	2126.0	2443.0	2293.0	2107.0	1472.0	2392.0	2889.0	2239.0	2547.0	2198.0	2347.0	0.000281217926911822	0.00018809437659826	0.968077899397699	0.934909858919722	H2A superfamily domain-containing protein	HISTO_BP.Contig457.eannot.1742.final_new		I7I48_04141	ACKS23_05392	ACKS0A_04181						1.0	0.266864810613075	0.284688472840931	0.00793655745804855	-0.00988710476980703
ucsf_hc.01_1.G217B.01009	ucsf_hc.01_1.G217B.01009	GEF1	4397.0	4344.0	4138.0	4841.0	4843.0	3204.0	4558.0	4666.0	4292.0	5665.0	4818.0	5059.0	0.874968118348435	0.390003827185944	0.977429541494887	0.576518555420108	CLC voltage-gated chloride channel	HISTO_BP.Contig457.genewise.79.final_new		I7I48_04142	ACKS23_05393	ACKS0A_04182						1.0	-0.0108907739240953	0.0570810850247812	0.00556805190364784	-0.0624038070452286
ucsf_hc.01_1.G217B.01010	ucsf_hc.01_1.G217B.01010		1800.0	1756.0	1981.0	1854.0	2010.0	1299.0	2184.0	2376.0	1910.0	2255.0	2043.0	1897.0	0.000703673962857489	0.0235540719074762	0.984030050803033	0.40052655784261	pyridoxamine 5'-phosphate oxidase			I7I48_04143	ACKS23_05394	ACKS0A_04183						1.0	0.248955074199822	0.156295767465743	-0.00339869380730473	0.0892606129267746
ucsf_hc.01_1.G217B.01011	ucsf_hc.01_1.G217B.01011		321.0	397.0	292.0	374.0	465.0	279.0	376.0	331.0	294.0	367.0	459.0	422.0	0.444764998818224	0.549361239856361	0.790281365143873	0.646138208404325	hypothetical protein			I7I48_04144	ACKS23_05395	ACKS0A_04184						1.0	-0.125798153878673	-0.102161246304749	-0.112481705706984	-0.136118613280908
ucsf_hc.01_1.G217B.01012	ucsf_hc.01_1.G217B.01012		1805.0	1820.0	1892.0	3168.0	3680.0	2290.0	2083.0	2020.0	1844.0	5884.0	3154.0	3214.0	4.18610592522556e-05	0.000285660425517433	0.812160251798917	0.933728477806246	pentatricopeptide repeat protein	HISTO_BP.Contig457.eannot.1744.final_new		I7I48_04145	ACKS23_05396	ACKS0A_04185						1.0	-0.793616673667036	-0.668640769163249	0.0992120854632645	-0.0257638190405229
ucsf_hc.01_1.G217B.01014	ucsf_hc.01_1.G217B.01014		131.0	103.0	143.0	119.0	121.0	52.0	123.0	173.0	151.0	140.0	116.0	131.0	0.0409225379853032	0.0362589145631004	0.745983175027475	0.752990293925717	hypothetical protein	HISTO_BP.Contig457.Fgenesh_histo.180.final_new		I7I48_04147	ACKS23_05398	ACKS0A_04187						1.0	0.3834083669643	0.44317701396168	0.168368583244643	0.108599936247263
ucsf_hc.01_1.G217B.01015	ucsf_hc.01_1.G217B.01015		162.0	140.0	168.0	504.0	469.0	367.0	139.0	210.0	161.0	446.0	444.0	533.0	5.31869267388994e-08	1.79258747762222e-08	0.428703408130326	0.934219207314302	hypothetical protein			I7I48_04148	ACKS23_05399	ACKS0A_04188						1.0	-1.29887423146197	-1.45596545723101	-0.18527509329444	-0.0281838675253945
ucsf_hc.01_1.G217B.01016	ucsf_hc.01_1.G217B.01016		858.0	781.0	815.0	1081.0	1192.0	761.0	744.0	725.0	719.0	1375.0	1181.0	1171.0	1.06882846741416e-06	0.00552651141738072	0.897579708696527	0.0296439734446163	hypothetical protein			I7I48_04149	ACKS23_05400	ACKS0A_04189						1.0	-0.581446687152888	-0.250465112935741	0.031180242781657	-0.29980133143549
ucsf_hc.01_1.G217B.01017	ucsf_hc.01_1.G217B.01017	ERG8	2719.0	2394.0	2781.0	3240.0	3231.0	2297.0	2662.0	2638.0	2444.0	3674.0	3357.0	3384.0	0.00094373085765942	0.114200715949544	0.918520722367786	0.126727960689567	phosphomevalonate kinase	HISTO_BP.Contig457.eannot.1701.final_new		I7I48_04150	ACKS23_05401	ACKS0A_04190						1.0	-0.239944156696763	-0.10307967491909	-0.0211671079192621	-0.158031589696935
ucsf_hc.01_1.G217B.01018	ucsf_hc.01_1.G217B.01018		3224.0	3063.0	3381.0	2728.0	2733.0	1936.0	3270.0	3104.0	3120.0	3008.0	2539.0	2960.0	7.0058757461633e-05	6.45679178348536e-06	0.690556602161108	0.167778522076426	hypothetical protein	HISTO_BP.Contig457.eannot.1702.final_new		I7I48_04151	ACKS23_05402	ACKS0A_04191						1.0	0.349349308664947	0.436990152179036	-0.0699616751939507	-0.15760251870804
ucsf_hc.01_1.G217B.01019	ucsf_hc.01_1.G217B.01019	UMP1	9087.0	8143.0	10452.0	10056.0	9450.0	7289.0	9247.0	11344.0	8471.0	10359.0	8878.0	9703.0	0.0222309936080429	0.287969806102798	0.234689678569585	0.631907886872811	proteasome maturation factor	HISTO_BP.Contig457.eannot.1759.final_new		I7I48_04152	ACKS23_05403	ACKS0A_04192						1.0	0.185335799835306	0.0836554653867125	-0.16687290507625	-0.0651925706276568
ucsf_hc.01_1.G217B.01020	ucsf_hc.01_1.G217B.01020	MRPS12	7055.0	6686.0	7388.0	7591.0	7349.0	5352.0	7556.0	9526.0	6985.0	8737.0	7333.0	7360.0	0.00406123741002001	0.132161672138215	0.689790449789177	0.735426894259238	ribosomal protein S12	HISTO_BP.Contig457.eannot.1703.final_new		I7I48_04153	ACKS23_05404	ACKS0A_04193						1.0	0.218219460299733	0.106087301755424	-0.0682756654399475	0.0438564931043617
ucsf_hc.01_1.G217B.01021	ucsf_hc.01_1.G217B.01021		5944.0	6042.0	6100.0	4886.0	5032.0	3254.0	6556.0	6396.0	6490.0	5846.0	5068.0	5455.0	3.5167173247577e-06	4.55539489904617e-07	0.776522715336285	0.844732356736893	glycolipid 2-alpha-mannosyltransferase	HISTO_BP.Contig457.Fgenesh_histo.217.final_new		I7I48_04154	ACKS23_05405	ACKS0A_04194						1.0	0.439296512640518	0.517094332489681	0.0510285432666677	-0.0267692765824954
ucsf_hc.01_1.G217B.01022	ucsf_hc.01_1.G217B.01022		340.0	292.0	391.0	844.0	799.0	564.0	366.0	476.0	336.0	872.0	733.0	702.0	4.5882985257452e-07	1.60335352853266e-08	0.212986787811658	0.762809487755438	hypothetical protein	HISTO_BP.Contig457.eannot.1706.final_new		I7I48_04155	ACKS23_05406	ACKS0A_04195						1.0	-0.786032423552555	-1.05914819010586	-0.20490581277363	0.068209953779677
ucsf_hc.01_1.G217B.01023	ucsf_hc.01_1.G217B.01023		125.0	121.0	121.0	220.0	245.0	161.0	154.0	177.0	117.0	287.0	260.0	215.0	0.000578671096700883	0.000179452081477803	0.97932583780699	0.622297667273126	hypothetical protein			I7I48_04156	ACKS23_05407	ACKS0A_04196						1.0	-0.57866999473092	-0.712899070870698	0.0102036198018904	0.144432695941668
ucsf_hc.01_1.G217B.01024	ucsf_hc.01_1.G217B.01024	PAT1	5153.0	5175.0	5416.0	5197.0	5659.0	3390.0	5498.0	5621.0	4963.0	6072.0	5550.0	5866.0	0.278799272631325	0.00170485205294289	0.791960461965671	0.288816633348253	topisomerase II associated protein	HISTO_BP.Contig457.Fgenesh_Neurospora.76.final_new		I7I48_04157	ACKS23_05408	ACKS0A_04197						1.0	0.0659318164439444	0.211121005295952	0.0424815378475705	-0.102707651004438
ucsf_hc.01_1.G217B.01025	ucsf_hc.01_1.G217B.01025		71.0	51.0	73.0	90.0	64.0	43.0	84.0	103.0	97.0	79.0	72.0	62.0	0.0069014720037446	0.841452749686863	0.829336163312944	0.222209489742091	hypothetical protein			I7I48_04158	ACKS23_05409	ACKS0A_04198						1.0	0.59901750026164	0.0498156154435305	-0.136270672410048	0.412931212408061
ucsf_hc.01_1.G217B.01026	ucsf_hc.01_1.G217B.01026		4272.0	4121.0	4701.0	4125.0	3809.0	2879.0	4983.0	5184.0	4527.0	4376.0	3691.0	4309.0	1.47431170711516e-06	5.35452992946475e-05	0.573944612194791	0.776122075560524	UDP-glucose 4-epimerase	HISTO_BP.Contig457.eannot.1710.final_new		I7I48_04159	ACKS23_05410	ACKS0A_04199						1.0	0.437513108470776	0.323361680710611	-0.0795053191027959	0.0346461086573697
ucsf_hc.01_1.G217B.01027	ucsf_hc.01_1.G217B.01027		3867.0	3824.0	3965.0	4744.0	4962.0	3245.0	4391.0	5035.0	4033.0	5715.0	4819.0	4790.0	0.994534930453856	0.113956553459071	0.893242411459489	0.479810311116938	oxidoreductase	HISTO_BP.Contig457.eannot.1761.final_new		I7I48_04160	ACKS23_05411	ACKS0A_04200						1.0	-0.000448997758584646	-0.0946537496029798	-0.0244719427618394	0.0697328090825557
ucsf_hc.01_1.G217B.01028	ucsf_hc.01_1.G217B.01028		2467.0	2385.0	2480.0	2923.0	2939.0	2047.0	2559.0	3029.0	2414.0	3746.0	3019.0	3220.0	0.0343958928753533	0.362476622572234	0.658847673993419	0.922012883520252	G-patch domain-containing protein	HISTO_BP.Contig457.eannot.1712.final_new		I7I48_04161	ACKS23_05412	ACKS0A_04201						1.0	-0.132124671162617	-0.0566312985179822	0.0637936273741726	-0.0116997452704624
ucsf_hc.01_1.G217B.01029	ucsf_hc.01_1.G217B.01029	SEC1	5342.0	4993.0	5569.0	6425.0	6073.0	4150.0	5469.0	5698.0	5089.0	6889.0	5942.0	6265.0	0.455385135063291	0.886471808792806	0.607537237712668	0.267012807644435	Sec1 family superfamily	HISTO_BP.Contig457.fgenesh_plus.119.final_new		I7I48_04162	ACKS23_05413	ACKS0A_04202						1.0	-0.0429671446002144	-0.00887570692275563	-0.0659434507725933	-0.100034888450052
ucsf_hc.01_1.G217B.01030	ucsf_hc.01_1.G217B.01030	SUV3	1570.0	1500.0	1421.0	1732.0	1843.0	1179.0	1531.0	1499.0	1432.0	2202.0	1975.0	1946.0	0.0015452235058641	0.746417759090373	0.537769962752645	0.258317493900256	ATP-dependent RNA helicase SUV3	HISTO_BP.Contig457-snap.163.final_new		I7I48_04163	ACKS23_05414	ACKS0A_04203						1.0	-0.269136598657266	-0.0266624468121961	0.101179005361728	-0.141295146483342
ucsf_hc.01_1.G217B.01031	ucsf_hc.01_1.G217B.01031	HRH1	3983.0	4095.0	4110.0	4641.0	4800.0	2987.0	4460.0	4058.0	4045.0	5223.0	4765.0	4922.0	0.423423861619616	0.636393864592728	0.977196820928072	0.464166539274316	ATP-dependent RNA helicase DHX8	HISTO_BP.Contig457-snap.164.final_new		I7I48_04164	ACKS23_05415	ACKS0A_04204						1.0	-0.0595256985734824	0.036083365391975	0.00638944165684752	-0.0892196223086099
ucsf_hc.01_1.G217B.01032	ucsf_hc.01_1.G217B.01032		4756.0	4930.0	5251.0	4842.0	4467.0	3317.0	5294.0	4766.0	4717.0	5599.0	4821.0	5381.0	0.224809426622822	0.000756434267044772	0.799630144091228	0.221156853561532	hypothetical protein	HISTO_BP.Contig457.Fgenesh_Neurospora.81.final_new		I7I48_04165	ACKS23_05416	ACKS0A_04205						1.0	0.0926336902443747	0.2921790579245	0.0519968676519857	-0.147548500028139
ucsf_hc.01_1.G217B.01033	ucsf_hc.01_1.G217B.01033		3819.0	3953.0	4150.0	5767.0	6406.0	4133.0	4062.0	4378.0	3795.0	7175.0	6571.0	6438.0	3.68642774334397e-08	1.89454169148051e-06	0.780926859474975	0.307455821906034	pre-rRNA-processing protein ESF1			I7I48_04166	ACKS23_05417	ACKS0A_04206						1.0	-0.535186591386662	-0.395860963189691	0.0433701236407957	-0.0959555045561746
ucsf_hc.01_1.G217B.01034	ucsf_hc.01_1.G217B.01034		1237.0	1287.0	1325.0	1014.0	1110.0	601.0	1356.0	1521.0	1379.0	999.0	1104.0	1168.0	7.2403547343937e-06	1.46865883570574e-05	0.985225459587971	0.951778464873862	uridine kinase			I7I48_04167	ACKS23_05418	ACKS0A_04207						1.0	0.571017492214292	0.564965002621238	0.00497315166083911	0.0110256412538927
ucsf_hc.01_1.G217B.01035	ucsf_hc.01_1.G217B.01035		5038.0	4356.0	5438.0	6012.0	5985.0	4069.0	5260.0	6468.0	4816.0	6657.0	5687.0	5662.0	0.425086246254817	0.365492426024229	0.492923565592756	0.884614522007411	CTLH domain-containing protein	HISTO_BP.Contig457.fgenesh_plus.93.final_new		I7I48_04168	ACKS23_05419	ACKS0A_04208						1.0	0.0583208283205474	-0.0659734676529418	-0.10393095516965	0.0203633408038391
ucsf_hc.01_1.G217B.01036	ucsf_hc.01_1.G217B.01036		3050.0	3073.0	2827.0	4038.0	4153.0	2737.0	3278.0	3283.0	3010.0	4583.0	4145.0	4207.0	0.00144177479829222	0.00248712181913271	0.925690373123748	0.794369946813266	mitochondrial NADH dehydrogenase	HISTO_BP.Contig457.fgenesh_plus.123.final_new		I7I48_04169	ACKS23_05420	ACKS0A_04209						1.0	-0.246576596381555	-0.232037510029456	-0.0204630782764559	-0.0350021646285548
ucsf_hc.01_1.G217B.01037	ucsf_hc.01_1.G217B.01037	MIS4	1971.0	1987.0	1899.0	2692.0	2768.0	1583.0	2045.0	1842.0	1923.0	3084.0	2761.0	2693.0	0.000471274399512966	0.0405251256384821	0.922025957491677	0.328640393364703	sister chromatid cohesion protein Mis4	HISTO_BP.Contig457.Fgenesh_histo.15.final_new		I7I48_04170	ACKS23_05421	ACKS0A_04210						1.0	-0.368801127151108	-0.194606911156988	0.0279562640929782	-0.146237951901141
ucsf_hc.01_1.G217B.01039	ucsf_hc.01_1.G217B.01039		16.0	37.0	33.0	48.0	59.0	32.0	23.0	51.0	27.0	75.0	57.0	56.0	0.0209950079383414	0.0487196925018455	0.835509345031979	0.878808876091366	hypothetical protein			I7I48_04172	ACKS23_05423	ACKS0A_04212						1.0	-0.759721453355268	-0.703704180034568	0.167706417099834	0.111689143779134
ucsf_hc.01_1.G217B.01040	ucsf_hc.01_1.G217B.01040	CDR4	1214.0	1299.0	1325.0	1840.0	1871.0	1151.0	1662.0	1571.0	1504.0	2379.0	2221.0	2439.0	3.03084430043987e-05	0.00123124057875985	0.017704856833337	0.168360361400928	ABC transporter	HISTO_BP.Contig457.Fgenesh_histo.19.final_new		I7I48_04173	ACKS23_05424	ACKS0A_04213						1.0	-0.385349399338261	-0.280064560185687	0.275154873392643	0.169870034240069
ucsf_hc.01_1.G217B.01041	ucsf_hc.01_1.G217B.01041	LIA1	2481.0	2388.0	2633.0	2294.0	2418.0	1588.0	2706.0	3067.0	2536.0	2914.0	2490.0	2559.0	0.000140379539102884	1.80249808405991e-05	0.549194266066737	0.906655264580217	deoxyhypusine hydroxylase	HISTO_BP.Contig457.eannot.1608.final_new		I7I48_04174	ACKS23_05425	ACKS0A_04214						1.0	0.248062853289994	0.307266324012244	0.0715355916854978	0.0123321209632481
ucsf_hc.01_1.G217B.01042	ucsf_hc.01_1.G217B.01042		4.0	1.0	5.0	46.0	32.0	27.0	6.0	6.0	5.0	51.0	27.0	41.0	2.70158273815998e-05	6.55602101382958e-06	0.917059840297156	0.498766522708601	hypothetical protein			I7I48_04175	ACKS23_05426	ACKS0A_04215						1.0	-2.48569880151278	-3.32571241553238	-0.102529860110513	0.737483753909094
ucsf_hc.01_1.G217B.01043	ucsf_hc.01_1.G217B.01043		102.0	95.0	98.0	105.0	105.0	94.0	87.0	135.0	114.0	117.0	131.0	105.0	0.58983665982181	0.934434740489546	0.931819172988285	0.927504240889476	hypothetical protein			I7I48_04176	ACKS23_05427	ACKS0A_04216						1.0	0.106282838176724	0.0183654848217762	-0.0526757400445201	0.0352416133104274
ucsf_hc.01_1.G217B.01044	ucsf_hc.01_1.G217B.01044		7182.0	6204.0	7760.0	6396.0	6265.0	4428.0	7270.0	9780.0	6556.0	7040.0	6478.0	6862.0	0.000189790582758095	0.000369406590079492	0.960344418321872	0.947423181369344	NADH-ubiquinone oxidoreductase	HISTO_BP.Contig457.eannot.1609.final_new		I7I48_04177	ACKS23_05428	ACKS0A_04217						1.0	0.37826248166748	0.352722329528072	-0.0144555928026966	0.0110845593367115
ucsf_hc.01_1.G217B.01045	ucsf_hc.01_1.G217B.01045	ATP17	8762.0	7810.0	10134.0	7819.0	7582.0	5764.0	9368.0	14049.0	8851.0	9077.0	8157.0	8178.0	0.0001075509900259	0.00165129601270377	0.968077899397699	0.516183848051386	mitochondrial ATP synthase subunit F	HISTO_BP.Contig457.Fgenesh_Aspergillus.194.final_new		I7I48_04178	ACKS23_05429	ACKS0A_04218						1.0	0.500973586865893	0.371090941919017	-0.0133013553111736	0.116581289635702
ucsf_hc.01_1.G217B.01046	ucsf_hc.01_1.G217B.01046		7220.0	7334.0	6842.0	9960.0	9675.0	6532.0	7777.0	6412.0	7014.0	11038.0	9431.0	10166.0	0.00151077807569484	0.0212153269018277	0.904418798178065	0.339823827346687	hypothetical protein	HISTO_BP.Contig457.Fgenesh_Aspergillus.196.final_new		I7I48_04179	ACKS23_05430	ACKS0A_04219						1.0	-0.343173975340841	-0.232531781883323	-0.0371648182279198	-0.147807011685438
ucsf_hc.01_1.G217B.01048	ucsf_hc.01_1.G217B.01048		3112.0	2978.0	3298.0	3064.0	3082.0	2142.0	3478.0	3807.0	3230.0	3517.0	3147.0	3290.0	3.90859399736155e-05	0.000183169130164542	0.979776227636101	0.75673132684	histone acetyltransferase esa1			I7I48_04181	ACKS23_05432	ACKS0A_04221						1.0	0.265194727528965	0.231625841445226	-0.00379800219658399	0.0297708838871555
ucsf_hc.01_1.G217B.01049	ucsf_hc.01_1.G217B.01049	CEF1	3099.0	3026.0	3605.0	3414.0	3424.0	2307.0	3390.0	3597.0	3253.0	3912.0	3363.0	3499.0	0.0514728283865414	0.0214397063444688	0.857148284323433	0.584285325676891	pre-mRNA-splicing factor cef1	HISTO_BP.Contig457.Fgenesh_histo.42.final_new		I7I48_04182	ACKS23_05433	ACKS0A_04222						1.0	0.116177851295998	0.141279751546342	-0.0299611756479905	-0.0550630758983344
ucsf_hc.01_1.G217B.01050	ucsf_hc.01_1.G217B.01050	NOP53	2293.0	2086.0	2774.0	2458.0	2624.0	1793.0	2578.0	3195.0	2310.0	3178.0	2685.0	2830.0	0.359337309992468	0.218500009455817	0.739038089209199	0.787542889309698	p60 domain-containing protein	HISTO_BP.Contig457.fgenesh_plus.98.final_new		I7I48_04183	ACKS23_05434	ACKS0A_04223						1.0	0.0739121138553607	0.100720799064249	0.0684120456123152	0.0416033604034265
ucsf_hc.01_1.G217B.01051	ucsf_hc.01_1.G217B.01051		1651.0	1613.0	2237.0	2055.0	2045.0	1373.0	2085.0	2475.0	1906.0	2435.0	1912.0	2036.0	0.025450156137104	0.600923990384877	0.852795453321473	0.470163752099345	RNA exonuclease	HISTO_BP.Contig457.eannot.1741.final_new		I7I48_04184	ACKS23_05435	ACKS0A_04224						1.0	0.205651136044882	0.0494257654841768	-0.0479083052646256	0.108317065296079
ucsf_hc.01_1.G217B.01052	ucsf_hc.01_1.G217B.01052		10.0	21.0	14.0	4.0	16.0	1.0	18.0	20.0	27.0	13.0	9.0	11.0	0.0312428603992592	0.0191758721326856	0.545332416975412	0.613619486767374	hypothetical protein			I7I48_04185	ACKS23_05436	ACKS0A_04225						1.0	1.1096309057589	1.55086256612067	0.856740444328238	0.415508783966468
ucsf_hc.01_1.G217B.01053	ucsf_hc.01_1.G217B.01053		729.0	730.0	671.0	883.0	829.0	601.0	846.0	1003.0	992.0	1001.0	894.0	1060.0	0.193910150759214	0.537673493127683	0.739038089209199	0.0839998097972614	alkaline phosphatase	HISTO_BP.Contig457.fgenesh_plus.113.final_new		I7I48_04186	ACKS23_05437	ACKS0A_04226						1.0	0.126871013217666	-0.0669920806400013	0.0853281462580915	0.279191240115758
ucsf_hc.01_1.G217B.01054	ucsf_hc.01_1.G217B.01054	DCS1	1831.0	1639.0	1919.0	2562.0	2678.0	1803.0	2034.0	2411.0	1769.0	2813.0	2691.0	2680.0	0.00272570504157484	7.04944660519998e-05	0.778131812943376	0.56879106078344	mRNA decapping enzyme	HISTO_BP.Contig457.eannot.1757.final_new		I7I48_04187	ACKS23_05438	ACKS0A_04227						1.0	-0.218868777578817	-0.334145820849259	-0.0489522786994092	0.066324764571033
ucsf_hc.01_1.G217B.01055	ucsf_hc.01_1.G217B.01055		1862.0	1792.0	1986.0	2474.0	2564.0	1832.0	2253.0	2536.0	2125.0	3101.0	2674.0	2936.0	0.0124560564118454	0.000422798552044378	0.567311147311495	0.075936512445969	ubiquitin C-terminal hydrolase	HISTO_BP.Contig457.Fgenesh_Aspergillus.5.final_new		I7I48_04188	ACKS23_05439	ACKS0A_04228						1.0	-0.146683968768885	-0.235193009039044	0.0708251857032121	0.159334225973371
ucsf_hc.01_1.G217B.01056	ucsf_hc.01_1.G217B.01056		743.0	736.0	756.0	729.0	800.0	480.0	820.0	856.0	810.0	960.0	812.0	898.0	0.268311284245615	0.0125890645308057	0.315220837432022	0.899605398357957	MT-A70 family	HISTO_BP.Contig457.Fgenesh_histo.74.final_new		I7I48_04189	ACKS23_05440	ACKS0A_04229						1.0	0.083947967449471	0.21287641066871	0.148098628258418	0.0191701850391786
ucsf_hc.01_1.G217B.01057	ucsf_hc.01_1.G217B.01057		6221.0	6207.0	6500.0	6480.0	6581.0	4607.0	6440.0	6914.0	6191.0	7542.0	6746.0	6999.0	0.240245935514019	0.0100505543353372	0.99059312392512	0.32825995777445	asparaginyl-tRNA synthetase	HISTO_BP.Contig457.Fgenesh_histo.75.final_new		I7I48_04190	ACKS23_05441	ACKS0A_04230						1.0	0.0649833516869753	0.149915882092939	-0.00153353205548612	-0.0864660624614499
ucsf_hc.01_1.G217B.01058	ucsf_hc.01_1.G217B.01058		72.0	74.0	72.0	202.0	171.0	114.0	95.0	80.0	88.0	203.0	180.0	191.0	9.26072559403556e-06	4.51296576019358e-06	0.963778389707969	0.722021533914198	hypothetical protein	HISTO_BP.Contig457.Fgenesh_histo.78.final_new		I7I48_04191	ACKS23_05442	ACKS0A_04231						1.0	-0.945560972469045	-1.09323644300719	-0.0218085493364759	0.125866921201672
ucsf_hc.01_1.G217B.01059	ucsf_hc.01_1.G217B.01059		14.0	20.0	21.0	20.0	15.0	21.0	12.0	28.0	16.0	18.0	14.0	7.0	0.129960438517617	0.908292645786338	0.358474415936666	0.852474530864087	hypothetical protein			I7I48_04192	ACKS23_05443	ACKS0A_04232						1.0	0.712812487942767	0.0545252367728235	-0.818538210296156	-0.160250959126213
ucsf_hc.01_1.G217B.01060	ucsf_hc.01_1.G217B.01060		54.0	47.0	46.0	42.0	41.0	31.0	56.0	57.0	66.0	59.0	45.0	54.0	0.103550544676258	0.0942643507657056	0.747747680413231	0.727903569096372	hypothetical protein			I7I48_04193	ACKS23_05444	ACKS0A_04233						1.0	0.356053794694093	0.411924710211531	0.196983359112619	0.141112443595181
ucsf_hc.01_1.G217B.01061	ucsf_hc.01_1.G217B.01061		74.0	71.0	93.0	114.0	107.0	70.0	81.0	105.0	66.0	109.0	119.0	76.0	0.762850529645367	0.274163748160756	0.621053005295198	0.892060400882767	hypothetical protein	HISTO_BP.Contig457.Fgenesh_histo.82.final_new		I7I48_04194	ACKS23_05445	ACKS0A_04234						1.0	-0.0664572535735017	-0.236768428568155	-0.228767035263525	-0.0584558602688723
ucsf_hc.01_1.G217B.01062	ucsf_hc.01_1.G217B.01062		440.0	383.0	457.0	617.0	545.0	345.0	482.0	447.0	446.0	570.0	508.0	624.0	0.276148337467017	0.132264558849592	0.759380438249221	0.887760616727854	hypothetical protein	HISTO_BP.Contig457.Fgenesh_Neurospora.183.final_new		I7I48_04195	ACKS23_05446	ACKS0A_04235						1.0	-0.120603289672822	-0.174303805754583	-0.0855545255669448	-0.0318540094851834
ucsf_hc.01_1.G217B.01063	ucsf_hc.01_1.G217B.01063		3913.0	3834.0	4400.0	3106.0	2973.0	1975.0	4485.0	4695.0	4088.0	3547.0	3123.0	3509.0	1.08823717411011e-08	2.1796543996466e-09	0.545647170879475	0.973310859556688	hypothetical protein	HISTO_BP.Contig457.Fgenesh_Aspergillus.13.final_new	near LTR block	I7I48_04196	ACKS23_05447	ACKS0A_04236						1.0	0.570208294979388	0.650206165238401	0.076007172193397	-0.00399069806561592
ucsf_hc.01_1.G217B.01064	ucsf_hc.01_1.G217B.01064		1349.0	1294.0	1278.0	1387.0	1412.0	965.0	1430.0	1483.0	1392.0	1693.0	1467.0	1409.0	0.154823576144443	0.138650626710626	0.965946686003294	0.990066616004062	hypothetical protein	HISTO_BP.Contig457.Fgenesh_histo.86.final_new	near LTR block	I7I48_04197	ACKS23_05448	ACKS0A_04237						1.0	0.103691449355853	0.112458775464562	0.0108664472184632	0.00209912110975363
ucsf_hc.01_1.G217B.01065	ucsf_hc.01_1.G217B.01065		5183.0	4702.0	5660.0	3640.0	3437.0	2573.0	4879.0	4752.0	4456.0	4270.0	3584.0	3727.0	1.60788121152847e-06	5.72209012122314e-09	0.962670493605159	0.0133520387937271	RNA-binding protein Nrd1	HISTO_BP.Contig457.Fgenesh_Aspergillus.17.final_new	near LTR block	I7I48_04198	ACKS23_05449	ACKS0A_04238						1.0	0.473774987416296	0.73287548286397	-0.0112152319822503	-0.270315727429924
ucsf_hc.01_1.G217B.01066	ucsf_hc.01_1.G217B.01066		189.0	191.0	311.0	202.0	182.0	121.0	271.0	248.0	188.0	182.0	132.0	150.0	0.000324261010161771	0.0141924552955857	0.292819633709453	0.810425877899458	4-hydroxyphenylpyruvate dioxygenase	HISTO_BP.Contig459.Fgenesh_histo.37.final_new	near LTR block	I7I48_04199	ACKS23_05450	ACKS0A_04239						1.0	0.787531227144121	0.478468961906439	-0.389511080796094	-0.080448815558412
ucsf_hc.01_1.G217B.01067	ucsf_hc.01_1.G217B.01067		2950.0	3225.0	3149.0	2973.0	2820.0	1953.0	3341.0	3094.0	3101.0	2582.0	2253.0	2399.0	2.62924053086231e-07	0.000279010340525567	0.00257942615085158	0.415951279950795	hypothetical protein	HISTO_BP.Contig459.Fgenesh_histo.40.final_new	near LTR block	I7I48_04200	ACKS23_05451	ACKS0A_04240	Ryp1_ChIP					1.0	0.587191145038823	0.322881290455349	-0.363823060112777	-0.0995132055293029
ucsf_hc.01_1.G217B.01068	ucsf_hc.01_1.G217B.01068		3025.0	2875.0	2971.0	3220.0	3372.0	2264.0	2997.0	2780.0	2678.0	3933.0	3345.0	3517.0	0.0220712119298828	0.420705425429387	0.937212060855368	0.0613508304113015	signal transducer	HISTO_BP.Contig459.Fgenesh_Aspergillus.31.final_new	near LTR block	I7I48_04201	ACKS23_05452	ACKS0A_04241	Ryp1_ChIP					1.0	-0.163459854481484	0.0566232976971603	0.017315771515821	-0.202767380662824
ucsf_hc.01_1.G217B.01069	ucsf_hc.01_1.G217B.01069		21.0	15.0	22.0	34.0	20.0	19.0	10.0	17.0	22.0	27.0	22.0	22.0	0.287776719542478	0.508221116076067	0.764954794041226	0.516454958666996	hypothetical protein		near LTR block	I7I48_04202	ACKS23_05453	ACKS0A_04242						1.0	-0.409231701725945	-0.248162068643814	-0.271631940834421	-0.432701573916552
ucsf_hc.01_1.G217B.01070	ucsf_hc.01_1.G217B.01070		3.0	5.0	12.0	73.0	55.0	42.0	12.0	6.0	7.0	62.0	64.0	69.0	1.89527470706672e-06	1.52117155850895e-06	0.93759399281887	0.787542889309698	hypothetical protein		near LTR block	I7I48_04203	ACKS23_05454	ACKS0A_04243						1.0	-2.7665154677597	-3.11872908181255	-0.0611017204607499	0.291111893592106
ucsf_hc.01_1.G217B.01071	ucsf_hc.01_1.G217B.01071		8234.0	7975.0	8065.0	8220.0	7406.0	5178.0	8713.0	7349.0	8004.0	8412.0	6952.0	8075.0	0.0195898569787329	0.00542991800875952	0.685410679153236	0.335822682289915	pumilio domain-containing protein c	HISTO_BP.Contig459.eannot.1496.final_new	near LTR block	I7I48_04204	ACKS23_05455	ACKS0A_04244	Ryp1_ChIP					1.0	0.22868601949241	0.282407160927993	-0.0927467168765048	-0.146467858312088
ucsf_hc.01_1.G217B.01072	ucsf_hc.01_1.G217B.01072		398.0	368.0	464.0	551.0	534.0	357.0	496.0	579.0	467.0	752.0	656.0	698.0	0.00267660470650349	0.0542946604972654	0.0309279953629467	0.17192784925529	phosphotransferase enzyme family protein	HISTO_BP.Contig459-snap.4.final_new	near LTR block	I7I48_04205	ACKS23_05456	ACKS0A_04245						1.0	-0.264138199259299	-0.176457216263643	0.281519711820208	0.193838728824552
ucsf_hc.01_1.G217B.01073	ucsf_hc.01_1.G217B.01073		271.0	270.0	308.0	722.0	677.0	539.0	321.0	317.0	298.0	912.0	716.0	834.0	8.46591160887024e-10	4.39377983875059e-09	0.727389631200885	0.982011043559936	hypothetical protein	HISTO_BP.Contig459.Fgenesh_histo.48.final_new	near LTR block	I7I48_04206	ACKS23_05457	ACKS0A_04246						1.0	-1.20563073375442	-1.13609940466903	0.0754653252244779	0.00593399613909051
ucsf_hc.01_1.G217B.01074	ucsf_hc.01_1.G217B.01074		1405.0	1496.0	1481.0	1621.0	1830.0	1198.0	1637.0	1698.0	1558.0	1991.0	1776.0	1967.0	0.549742396694761	0.677444953410955	0.845692876334386	0.846663909899795	CAP59_mtransfer superfamily domain-containing protein	HISTO_BP.Contig459-snap.5.final_new	near LTR block	I7I48_04207	ACKS23_05458	ACKS0A_04247						1.0	-0.0412259798537873	-0.0303303402875024	0.0372371796394813	0.0263415400731963
ucsf_hc.01_1.G217B.01075	ucsf_hc.01_1.G217B.01075		701.0	700.0	706.0	534.0	463.0	328.0	891.0	837.0	716.0	586.0	473.0	594.0	2.7983758502576e-07	1.09367237686225e-06	0.864215495493479	0.632817961207775	DUF1349 superfamily domain protein	HISTO_BP.Contig459-snap.6.final_new	near LTR block	I7I48_04208	ACKS23_05459	ACKS0A_04248						1.0	0.750738755334327	0.727278774393515	0.0531117073794158	0.0765716883202279
ucsf_hc.01_1.G217B.01076	ucsf_hc.01_1.G217B.01076		520.0	425.0	437.0	271.0	329.0	187.0	487.0	544.0	422.0	291.0	274.0	269.0	1.18902537125243e-07	9.43915024150678e-07	0.540522221013079	0.779228044770768	hypothetical protein		near LTR block	I7I48_04209	ACKS23_05460	ACKS0A_04249						1.0	0.984535561515893	0.866167894084116	-0.175260345177089	-0.0568926777453118
ucsf_hc.01_1.G217B.01077	ucsf_hc.01_1.G217B.01077	NBP35	2050.0	2004.0	1940.0	2385.0	2610.0	1571.0	2212.0	2312.0	1964.0	3136.0	2418.0	2451.0	0.170316803202831	0.396381391668811	0.937212060855368	0.899402639086224	cytosolic Fe-S cluster assembling factor NBP35	HISTO_BP.Contig459.eannot.1499.final_new	near LTR block	I7I48_04210	ACKS23_05461	ACKS0A_04250						1.0	-0.108644110394349	-0.0690227761827176	0.0198008680444044	-0.0198204661672268
ucsf_hc.01_1.G217B.01078	ucsf_hc.01_1.G217B.01078		615.0	610.0	649.0	686.0	657.0	456.0	688.0	838.0	666.0	833.0	740.0	791.0	0.300919575507853	0.14410870017338	0.377290655923397	0.473574641022639	aspartyl protease	HISTO_BP.Contig459.eannot.1500.final_new	near LTR block	I7I48_04211	ACKS23_05462	ACKS0A_04251						1.0	0.0748624339432338	0.114281000003667	0.128683458851949	0.0892648927915154
ucsf_hc.01_1.G217B.01079	ucsf_hc.01_1.G217B.01079		133.0	127.0	150.0	142.0	161.0	83.0	181.0	175.0	114.0	123.0	124.0	136.0	0.0103101501749702	0.399414442237291	0.469155649825827	0.891810008472294	phosphotransferase family protein	HISTO_BP.Contig459.Fgenesh_histo.147.final_new	near LTR block	I7I48_04212	ACKS23_05463	ACKS0A_04252						1.0	0.465127211680433	0.151282564142256	-0.26901202121353	0.0448326263246468
ucsf_hc.01_1.G217B.01080	ucsf_hc.01_1.G217B.01080		751.0	654.0	750.0	1491.0	1564.0	903.0	841.0	849.0	797.0	1669.0	1422.0	1591.0	3.03790669276775e-08	1.30283772510517e-08	0.954374608037952	0.627698371909071	benzoate 4-monooxygenase cytochrome P450	HISTO_BP.Contig459.Fgenesh_histo.148.final_new	near LTR block	I7I48_04213	ACKS23_05464	ACKS0A_04253						1.0	-0.725200757878209	-0.813793113344358	-0.0145124648737696	0.0740798905923796
ucsf_hc.01_1.G217B.01081	ucsf_hc.01_1.G217B.01081		5260.0	5087.0	5654.0	4787.0	4661.0	3517.0	5735.0	5648.0	4942.0	5536.0	4588.0	5258.0	0.000339510538636908	3.18607563510152e-05	0.868752557618443	0.325319149961347	acyl-RNA-complex subunit	HISTO_BP.Contig459.Fgenesh_histo.152.final_new	near LTR block	I7I48_04214	ACKS23_05465	ACKS0A_04254						1.0	0.275280169505145	0.348001782306247	-0.0316547646999661	-0.104376377501069
ucsf_hc.01_1.G217B.01082	ucsf_hc.01_1.G217B.01082		71.0	77.0	48.0	33.0	48.0	21.0	60.0	83.0	58.0	45.0	44.0	51.0	0.0121933810324699	0.00245014672214784	0.799079790006666	0.887317071395203	hypothetical protein		near LTR block	I7I48_04215	ACKS23_05466	ACKS0A_04255						1.0	0.69881919769173	0.97872475033066	0.21214987906957	-0.0677556735693605
ucsf_hc.01_1.G217B.01083	ucsf_hc.01_1.G217B.01083		6.0	1.0	5.0	25.0	21.0	24.0	2.0	1.0	2.0	20.0	24.0	17.0	8.32451923116664e-05	0.00014271843528138	0.593854040880187	0.428863515836995	hypothetical protein		near LTR block	I7I48_04216	ACKS23_05467	ACKS0A_04256						1.0	-3.10947342448545	-2.57168629231607	-0.456108874990318	-0.993896007159692
ucsf_hc.01_1.G217B.01084	ucsf_hc.01_1.G217B.01084		3.0	9.0	7.0	14.0	19.0	17.0	6.0	7.0	11.0	27.0	3.0	8.0	0.947844716804454	0.0418683902495511	0.350678108033363	0.86674850736913	hypothetical protein		near LTR block	I7I48_04217	ACKS23_05468	ACKS0A_04257						1.0	-0.0479330204359425	-1.36667899061485	-1.07676162571496	0.241984344463949
ucsf_hc.01_1.G217B.01085	ucsf_hc.01_1.G217B.01085	ANP1	7113.0	6995.0	7061.0	7304.0	8093.0	5031.0	7177.0	7281.0	6756.0	8615.0	7946.0	8120.0	0.6508640545291	0.0819397177139109	0.947646274885349	0.207421682241527	aminonitrophenyl propanediol resistance protein	HISTO_BP.Contig459.Fgenesh_histo.154.final_new	near LTR block	I7I48_04218	ACKS23_05469	ACKS0A_04258						1.0	-0.030093369728168	0.113278094988624	0.0142353366178645	-0.129136128098928
ucsf_hc.01_1.G217B.01086	ucsf_hc.01_1.G217B.01086		479.0	541.0	424.0	581.0	674.0	380.0	472.0	425.0	423.0	640.0	579.0	535.0	0.0830347091613444	0.32317582726558	0.553577420260262	0.222559908987245	hypothetical protein	HISTO_BP.Contig459.Fgenesh_histo.156.final_new	near LTR block	I7I48_04219	ACKS23_05470	ACKS0A_04259						1.0	-0.225124157985686	-0.127765538429196	-0.15900726632596	-0.256365885882451
[truncated: 10,642 more rows]
