# Supplementary material for: Rapid gain and loss of a chromosome drives key morphology and virulence phenotypes in the fungal pathogen Histoplasma
Source: PLoS Biol. 2026 Jan 5;24(1):e3003224. doi: 10.1371/journal.pbio.3003224 (PMC12788632; doi:10.1371/journal.pbio.3003224)
Supplement: S9 Table — Table in Excel-compatible tab-delimited text format. As is indicated by the first column, rows show parent identifiers (including the term “Aneuploid” or “Euploid”), the number of rough colonies counted, the number of smooth colonies counted, and the doublings that separate parent and progeny. (TXT) [file pbio.3003224.s009.txt]

Parent	A_Aneuploid_1A	B_Aneuploid_1B	C_Aneuploid_1C	D_Aneuploid_2A	E_Aneuploid_2B	F_Aneuploid_2C	X_Euploid_1X	Y_Euploid_1Y	Z_Euploid_1Z	J_Euploid_2J	K_Euploid_2K
RoughColonies	3000	2701	2550	1151	1113	805	2	4	3	1	3
SmoothColonies	6	24	8	2	3	1	1958	1795	1962	1455	1391
Doublings	29.06	28.88	29.41	34.2407606762841	34.2848317198286	34.3952046909374	27.83	28.16	29.49	34.4702425224068	34.416202682694
