# Supplementary material for: Rapid gain and loss of a chromosome drives key morphology and virulence phenotypes in the fungal pathogen Histoplasma
Source: PLoS Biol. 2026 Jan 5;24(1):e3003224. doi: 10.1371/journal.pbio.3003224 (PMC12788632; doi:10.1371/journal.pbio.3003224)
Supplement: S10 Table — Excel-compatible tab-delimited text file giving per sample phenotypes derived from sequencing and microscopy of passaged strains. Columns give sequenced sample name, parental source, colony morphology of parental (or mix for 1:1 mixture of rough:smooth), initial (Y)east or (H)yphal morphology of innoculum, growth temperature (or “first” for t = 0), day of sample collection, chr7 CNV and parental ratio inferred from sequencing, and morphology score from microscopy. (TXT) [file pbio.3003224.s010.txt]

sample	source	initial_CNV	initial_morphology	condition	day	CNV	oriented_allele_ratio	ImageMeans
1_D0_A__Y_first_S121	A	smooth	Y	first	0	1.0526315789473684	0.0	1.0
10_D0_B__H_first_S130	B	rough	H	first	0	2.108108108108108	1.0	5.0
100_D28_D__Y_37C_S296	D	rough	Y	37C	28	2.103448275862069	1.0	1.25
101_D28_E__Y_37C_S297	E	mix	Y	37C	28	1.75	0.6645658263305322	1.0
102_D28_F__Y_37C_S298	F	mix	Y	37C	28	1.7419354838709677	0.6034278959810875	1.0
103_D28_G__Y_37C_S299	G	mix	Y	37C	28	1.8780487804878048	0.7861197110423117	1.0
104_D28_H__Y_37C_S300	H	mix	Y	37C	28	1.875	0.7461430575035063	1.0
107_D28_C__H_25C_S303	C	smooth	H	25C	28	1.0606060606060606	0.0	5.0
109_D28_E__H_25C_S305	E	mix	H	25C	28	1.2777777777777777	0.15224358974358976	5.0
11_D0_C__H_first_S131	C	smooth	H	first	0	1.048780487804878	0.026315789473684292	5.0
112_D28_H__H_25C_S308	H	mix	H	25C	28	1.90625	0.7694767441860465	5.0
12_D0_D__H_first_S132	D	rough	H	first	0	2.051282051282051	0.9693877551020409	5.0
13_D0_E__H_first_S133	E	mix	H	first	0	1.5952380952380953	0.47056159420289856	4.875
14_D0_F__H_first_S134	F	mix	H	first	0	1.4827586206896552	0.24759615384615385	4.875
15_D0_G__H_first_S135	G	mix	H	first	0	1.564102564102564	0.5276497695852534	5.0
16_D0_H__H_first_S136	H	mix	H	first	0	1.5813953488372092	0.406070549630845	5.0
17_D7_A__Y_25C_S137	A	smooth	Y	25C	7	1.0454545454545454	0.0	1.5
18_D7_B__Y_25C_S138	B	rough	Y	25C	7	2.135135135135135	1.0	5.0
19_D7_C__Y_25C_S139	C	smooth	Y	25C	7	1.0606060606060606	0.0	1.0
2_D0_B__Y_first_S122	B	rough	Y	first	0	2.088235294117647	1.0	1.0
20_D7_D__Y_25C_S140	D	rough	Y	25C	7	2.0789473684210527	1.0	5.0
21_D7_E__Y_25C_S141	E	mix	Y	25C	7	1.7272727272727273	0.5491304347826087	3.75
22_D7_F__Y_25C_S142	F	mix	Y	25C	7	1.8	0.8705357142857143	4.75
23_D7_G__Y_25C_S143	G	mix	Y	25C	7	1.6216216216216217	0.4638186573670444	4.5
24_D7_H__Y_25C_S144	H	mix	Y	25C	7	1.7272727272727273	0.6225071225071225	4.75
25_D7_A__H_37C_S145	A	smooth	H	37C	7	1.1025641025641026	0.0	5.0
26_D7_B__H_37C_S146	B	rough	H	37C	7	2.135135135135135	1.0	5.0
27_D7_C__H_37C_S147	C	smooth	H	37C	7	1.048780487804878	0.0	5.0
28_D7_D__H_37C_S148	D	rough	H	37C	7	2.0526315789473686	1.0	5.0
29_D7_E__H_37C_S149	E	mix	H	37C	7	1.6829268292682926	0.6613636363636364	5.0
3_D0_C__Y_first_S123	C	smooth	Y	first	0	1.0285714285714285	0.0	1.0
30_D7_F__H_37C_S150	F	mix	H	37C	7	1.6774193548387097	0.6554545454545455	5.0
31_D7_G__H_37C_S151	G	mix	H	37C	7	1.7419354838709677	0.6451048951048951	5.0
32_D7_H__H_37C_S152	H	mix	H	37C	7	1.6896551724137931	0.638148667601683	5.0
33_D14_A__Y_25C_S153	A	smooth	Y	25C	14	1.0294117647058822	0.0	1.25
34_D14_B__Y_25C_S154	B	rough	Y	25C	14	2.0303030303030303	1.0	5.0
35_D14_C__Y_25C_S155	C	smooth	Y	25C	14	1.0263157894736843	0.0	1.25
36_D14_D__Y_25C_S156	D	rough	Y	25C	14	2.1142857142857143	1.0	5.0
37_D14_E__Y_25C_S157	E	mix	Y	25C	14	2.0256410256410255	0.984375	5.0
38_D14_F__Y_25C_S158	F	mix	Y	25C	14	2.025	1.0	5.0
39_D14_G__Y_25C_S159	G	mix	Y	25C	14	2.027027027027027	1.0	5.0
4_D0_D__Y_first_S124	D	rough	Y	first	0	2.0294117647058822	1.0	1.0
40_D14_H__Y_25C_S160	H	mix	Y	25C	14	2.0681818181818183	0.972972972972973	5.0
41_D14_A__H_37C_S161	A	smooth	H	37C	14	1.0666666666666667	0.0	3.5
42_D14_B__H_37C_S162	B	rough	H	37C	14	2.033333333333333	1.0	5.0
43_D14_C__H_37C_S163	C	smooth	H	37C	14	1.0740740740740742	0.0	2.0
44_D14_D__H_37C_S164	D	rough	H	37C	14	2.074074074074074	1.0	4.0
45_D14_E__H_37C_S165	E	mix	H	37C	14	1.7586206896551724	0.8093093093093093	4.666666666666667
46_D14_F__H_37C_S166	F	mix	H	37C	14	1.6521739130434783	0.5956959706959707	3.5
47_D14_G__H_37C_S167	G	mix	H	37C	14	1.6285714285714286	0.5221445221445222	3.0
48_D14_H__H_37C_S168	H	mix	H	37C	14	1.4193548387096775	0.35421785421785423	3.5
49_D14_A__Y_37C_S169	A	smooth	Y	37C	14	1.0606060606060606	0.0
5_D0_E__Y_first_S125	E	mix	Y	first	0	1.542857142857143	0.4396893085592446	1.0
50_D14_B__Y_37C_S170	B	rough	Y	37C	14	2.0833333333333335	1.0
51_D14_C__Y_37C_S171	C	smooth	Y	37C	14	1.0588235294117647	0.0
52_D14_D__Y_37C_S172	D	rough	Y	37C	14	2.057142857142857	0.9411764705882353
53_D14_E__Y_37C_S173	E	mix	Y	37C	14	1.675	0.4823076923076923
54_D14_F__Y_37C_S174	F	mix	Y	37C	14	1.7	0.5641025641025641
55_D14_G__Y_37C_S175	G	mix	Y	37C	14	1.7692307692307692	0.8368983957219251
56_D14_H__Y_37C_S176	H	mix	Y	37C	14	1.7741935483870968	0.7866161616161615
59_D14_C__H_25C_S179	C	smooth	H	25C	14	1.0571428571428572	0.0
6_D0_F__Y_first_S126	F	mix	Y	first	0	1.525	0.43557422969187676	1.0
61_D14_E__H_25C_S181	E	mix	H	25C	14	1.3529411764705883	0.274294670846395
64_D14_H__H_25C_S184	H	mix	H	25C	14	1.896551724137931	0.7720588235294118
65_D21_A__Y_25C_S185	A	smooth	Y	25C	21	1.0294117647058822	0.0	1.8
66_D21_B__Y_25C_S186	B	rough	Y	25C	21	2.0	1.0	5.0
67_D21_C__Y_25C_S187	C	smooth	Y	25C	21	1.0714285714285714	0.0	1.4
68_D21_D__Y_25C_S188	D	rough	Y	25C	21	2.076923076923077	1.0	5.0
69_D21_E__Y_25C_S189	E	mix	Y	25C	21	2.0714285714285716	1.0	5.0
7_D0_G__Y_first_S127	G	mix	Y	first	0	1.575	0.5792682926829268	1.0
70_D21_F__Y_25C_S190	F	mix	Y	25C	21	2.064516129032258	0.9686274509803922	5.0
71_D21_G__Y_25C_S191	G	mix	Y	25C	21	2.090909090909091	1.0	5.0
72_D21_H__Y_25C_S192	H	mix	Y	25C	21	2.0	1.0	5.0
73_D21_A__H_37C_S193	A	smooth	H	37C	21	1.096774193548387	0.0	4.2
74_D21_B__H_37C_S194	B	rough	H	37C	21	2.0714285714285716	1.0	4.5
75_D21_C__H_37C_S195	C	smooth	H	37C	21	1.0740740740740742	0.0	2.0
76_D21_D__H_37C_S196	D	rough	H	37C	21	2.0	1.0	4.0
77_D21_E__H_37C_S197	E	mix	H	37C	21	1.8235294117647058	0.8386727688787186	3.3333333333333335
78_D21_F__H_37C_S198	F	mix	H	37C	21	1.5714285714285714	0.4708333333333333	2.0
79_D21_G__H_37C_S199	G	mix	H	37C	21	1.6666666666666667	0.6016666666666667	1.6
8_D0_H__Y_first_S128	H	mix	Y	first	0	1.5897435897435896	0.5994318181818181	1.0
80_D21_H__H_37C_S200	H	mix	H	37C	21	1.6296296296296295	0.711038961038961	2.6
81_D28_A__Y_25C_S201	A	smooth	Y	25C	28	1.1304347826086956	0.0	3.25
82_D28_B__Y_25C_S202	B	rough	Y	25C	28	2.085714285714286	1.0	5.0
83_D28_C__Y_25C_S203	C	smooth	Y	25C	28	1.1142857142857143	0.0	3.25
84_D28_D__Y_25C_S204	D	rough	Y	25C	28	2.064516129032258	1.0	5.0
85_D28_E__Y_25C_S205	E	mix	Y	25C	28	2.125	1.0	5.0
86_D28_F__Y_25C_S206	F	mix	Y	25C	28	2.128205128205128	0.98	5.0
87_D28_G__Y_25C_S207	G	mix	Y	25C	28	2.128205128205128	1.0	5.0
88_D28_H__Y_25C_S208	H	mix	Y	25C	28	2.1025641025641026	1.0	5.0
89_D28_A__H_37C_S209	A	smooth	H	37C	28	1.0888888888888888	0.0	2.75
9_D0_A__H_first_S129	A	smooth	H	first	0	1.054054054054054	0.0	4.75
90_D28_B__H_37C_S286	B	rough	H	37C	28	1.8928571428571428	1.0	2.0
91_D28_C__H_37C_S287	C	smooth	H	37C	28	1.0	0.011363636363636354	1.0
92_D28_D__H_37C_S288	D	rough	H	37C	28	1.6	1.0	1.5
93_D28_E__H_37C_S289	E	mix	H	37C	28	1.1111111111111112	0.046511627906976744	1.5
94_D28_F__H_37C_S290	F	mix	H	37C	28	1.0294117647058822	0.0392156862745098	1.25
95_D28_G__H_37C_S291	G	mix	H	37C	28	1.064516129032258	0.0790020790020789	1.5
96_D28_H__H_37C_S292	H	mix	H	37C	28	1.096774193548387	0.05263157894736836	1.0
97_D28_A__Y_37C_S293	A	smooth	Y	37C	28	1.0909090909090908	0.0	1.0
98_D28_B__Y_37C_S294	B	rough	Y	37C	28	2.1666666666666665	1.0	1.0
99_D28_C__Y_37C_S295	C	smooth	Y	37C	28	1.103448275862069	0.0	1.0
