# Supplementary material for: Rapid gain and loss of a chromosome drives key morphology and virulence phenotypes in the fungal pathogen Histoplasma
Source: PLoS Biol. 2026 Jan 5;24(1):e3003224. doi: 10.1371/journal.pbio.3003224 (PMC12788632; doi:10.1371/journal.pbio.3003224)
Supplement: S11 Table — Excel-compatible comma-separated-values table. First column gives mouse identifier. Second column gives time point. Remaining columns indicate infection type: euploid (ND), 1:1 aneuploid:euploid mixture (Mix), aneuploid (Dup), or mock infection (Mock) and are marked either 1 for time of euthanization or 0 for mice surviving through day 21 of the experiment. (CSV) [file pbio.3003224.s011.csv]

	Days	ND	Mix	Dup	Mock
c1m1	9	1
c1m2	9	1
c1m3	8	1
c1m4	10	1
c1m5	9	1
c2m1	9	1
c2m2	9	1
c2m3	9	1
c2m4	8	1
c2m5	9	1
c3m1	9	1
c3m2	8	1
c3m3	9	1
c3m4	9	1
c3m5	9	1
c1m1	9		1
c1m2	10		1
c1m3	9		1
c1m4	9		1
c1m5	9		1
c2m1	9		1
c2m2	9		1
c2m3	9		1
c2m4	9		1
c2m5	9		1
c3m1	9		1
c3m2	10		1
c3m3	10		1
c3m4	9		1
c3m5	9		1
c1m1	21			0
c1m2	12			1
c1m3	21			0
c1m4	21			0
c1m5	21			0
c2m1	21			0
c2m2	10			1
c2m3	21			0
c2m4	21			0
c2m5	21			0
c3m1	21			0
c3m2	21			0
c3m3	21			0
c3m4	21			0
c3m5	10			1
c1m1	21				0
c1m2	21				0
c1m3	21				0
