# Supplementary material for: Rapid gain and loss of a chromosome drives key morphology and virulence phenotypes in the fungal pathogen Histoplasma
Source: PLoS Biol. 2026 Jan 5;24(1):e3003224. doi: 10.1371/journal.pbio.3003224 (PMC12788632; doi:10.1371/journal.pbio.3003224)
Supplement: S12 Table — Table in Excel-compatible tab-delimited text format. Each set of five columns provides data for a different condition: day 0 lung at hour 4 followed by day 7 lung followed by day 7 spleen. Within each set of five, the columns show inoculum ploidy, mouse identifier, dilution factor, smooth cells counted, rough cells counted. Each set is separated by an empty column for clarity. For each organ homogenate, two dilutions were plated, each in duplicate. Data from each plate is shown in a separate row, and “na” indicates a plate that was not counted. For day 7 plates, colonies were counted for half of the area of each plate. Organs were homogenized in 1 ml of PBS and 0.1 ml diluted homogenate was plated. (TXT) [file pbio.3003224.s012.txt]

LungD0_Hr4	Identifier	Dilution	Smooth	Rough		LungD7	Identifier	Dilution	Smooth	Rough		SpleenD7	Identifier	Dilution	Smooth	Rough
Euploid	Ms1	200	na	na		Euploid	Ms1	3000	na	na		Euploid	Ms1	500	256	0
Euploid	Ms1	200	na	na		Euploid	Ms1	3000	na	na		Euploid	Ms1	500	248	0
Euploid	Ms1	400	100	0		Euploid	Ms1	6000	300	0		Euploid	Ms1	1000	137	0
Euploid	Ms1	400	112	0		Euploid	Ms1	6000	269	0		Euploid	Ms1	1000	154	0
Euploid	Ms2	200	na	na		Euploid	Ms2	3000	315	0		Euploid	Ms2	500	120	0
Euploid	Ms2	200	na	na		Euploid	Ms2	3000	303	0		Euploid	Ms2	500	132	0
Euploid	Ms2	400	101	0		Euploid	Ms2	6000	177	0		Euploid	Ms2	1000	75	0
Euploid	Ms2	400	113	0		Euploid	Ms2	6000	na	na		Euploid	Ms2	1000	108	0
Euploid	Ms3	200	na	na		Euploid	Ms3	3000	na	na		Euploid	Ms3	500	189	0
Euploid	Ms3	200	na	na		Euploid	Ms3	3000	na	na		Euploid	Ms3	500	187	0
Euploid	Ms3	400	128	2		Euploid	Ms3	6000	265	0		Euploid	Ms3	1000	147	0
Euploid	Ms3	400	123	0		Euploid	Ms3	6000	299	0		Euploid	Ms3	1000	118	0
Euploid	Ms4	200	na	na		Euploid	Ms4	3000	na	na		Euploid	Ms4	500	108	1
Euploid	Ms4	200	na	na		Euploid	Ms4	3000	na	na		Euploid	Ms4	500	125	0
Euploid	Ms4	400	114	1		Euploid	Ms4	6000	203	0		Euploid	Ms4	1000	na	na
Euploid	Ms4	400	116	0		Euploid	Ms4	6000	197	0		Euploid	Ms4	1000	na	na
Euploid	Ms5	200	na	na		Euploid	Ms5	3000	235	0		Euploid	Ms5	500	228	0
Euploid	Ms5	200	na	na		Euploid	Ms5	3000	na	na		Euploid	Ms5	500	229	0
Euploid	Ms5	400	113	0		Euploid	Ms5	6000	170	0		Euploid	Ms5	1000	100	2
Euploid	Ms5	400	136	1		Euploid	Ms5	6000	175	1		Euploid	Ms5	1000	123	0
Mix	Ms1	200	na	na		Mix	Ms1	3000	65	22		Mix	Ms1	500	41	3
Mix	Ms1	200	na	na		Mix	Ms1	3000	na	na		Mix	Ms1	500	66	7
Mix	Ms1	400	45	45		Mix	Ms1	6000	31	8		Mix	Ms1	1000	28	3
Mix	Ms1	400	49	53		Mix	Ms1	6000	na	na		Mix	Ms1	1000	36	4
Mix	Ms2	200	na	na		Mix	Ms2	3000	69	9		Mix	Ms2	500	51	5
Mix	Ms2	200	na	na		Mix	Ms2	3000	64	10		Mix	Ms2	500	55	4
Mix	Ms2	400	48	26		Mix	Ms2	6000	37	7		Mix	Ms2	1000	41	1
Mix	Ms2	400	40	35		Mix	Ms2	6000	44	6		Mix	Ms2	1000	25	1
Mix	Ms3	200	na	na		Mix	Ms3	3000	na	na		Mix	Ms3	500	53	10
Mix	Ms3	200	na	na		Mix	Ms3	3000	92	28		Mix	Ms3	500	56	3
Mix	Ms3	400	50	38		Mix	Ms3	6000	119	20		Mix	Ms3	1000	43	5
Mix	Ms3	400	50	59		Mix	Ms3	6000	94	18		Mix	Ms3	1000	32	3
Mix	Ms4	200	na	na		Mix	Ms4	3000	na	na		Mix	Ms4	500	97	7
Mix	Ms4	200	na	na		Mix	Ms4	3000	na	na		Mix	Ms4	500	94	2
Mix	Ms4	400	54	49		Mix	Ms4	6000	80	13		Mix	Ms4	1000	49	2
Mix	Ms4	400	57	54		Mix	Ms4	6000	86	12		Mix	Ms4	1000	67	2
Mix	Ms5	200	na	na		Mix	Ms5	3000	na	na		Mix	Ms5	500	na	na
Mix	Ms5	200	na	na		Mix	Ms5	3000	na	na		Mix	Ms5	500	na	na
Mix	Ms5	400	74	61		Mix	Ms5	6000	57	8		Mix	Ms5	1000	105	8
Mix	Ms5	400	67	48		Mix	Ms5	6000	78	11		Mix	Ms5	1000	105	13
Aneuploid	Ms1	200	na	na		Aneuploid	Ms1	3000	0	9		Aneuploid	Ms1	500	1	18
Aneuploid	Ms1	200	na	na		Aneuploid	Ms1	3000	0	11		Aneuploid	Ms1	500	0	6
Aneuploid	Ms1	400	2	98		Aneuploid	Ms1	6000	0	8		Aneuploid	Ms1	1000	2	2
Aneuploid	Ms1	400	0	111		Aneuploid	Ms1	6000	1	6		Aneuploid	Ms1	1000	0	6
Aneuploid	Ms2	200	na	na		Aneuploid	Ms2	3000	3	23		Aneuploid	Ms2	500	0	7
Aneuploid	Ms2	200	na	na		Aneuploid	Ms2	3000	1	27		Aneuploid	Ms2	500	0	0
Aneuploid	Ms2	400	2	95		Aneuploid	Ms2	6000	1	8		Aneuploid	Ms2	1000	0	3
Aneuploid	Ms2	400	0	102		Aneuploid	Ms2	6000	0	7		Aneuploid	Ms2	1000	0	0
						Aneuploid	Ms3	3000	4	21		Aneuploid	Ms3	500	3	9
						Aneuploid	Ms3	3000	na	na		Aneuploid	Ms3	500	6	27
						Aneuploid	Ms3	6000	0	8		Aneuploid	Ms3	1000	3	13
						Aneuploid	Ms3	6000	1	5		Aneuploid	Ms3	1000	1	7
Aneuploid	Ms4	200	na	na		Aneuploid	Ms4	3000	6	27		Aneuploid	Ms4	500	0	9
Aneuploid	Ms4	200	na	na		Aneuploid	Ms4	3000	1	36		Aneuploid	Ms4	500	0	3
Aneuploid	Ms4	400	3	101		Aneuploid	Ms4	6000	2	13		Aneuploid	Ms4	1000	0	5
Aneuploid	Ms4	400	0	119		Aneuploid	Ms4	6000	1	16		Aneuploid	Ms4	1000	0	0
Aneuploid	Ms5	200	na	na		Aneuploid	Ms5	3000	5	37		Aneuploid	Ms5	500	0	2
Aneuploid	Ms5	200	na	na		Aneuploid	Ms5	3000	2	42		Aneuploid	Ms5	500	0	3
Aneuploid	Ms5	400	0	93		Aneuploid	Ms5	6000	0	16		Aneuploid	Ms5	1000	0	3
Aneuploid	Ms5	400	0	110		Aneuploid	Ms5	6000	1	19		Aneuploid	Ms5	1000	1	6
