# Supplementary material for: Rapid gain and loss of a chromosome drives key morphology and virulence phenotypes in the fungal pathogen Histoplasma
Source: PLoS Biol. 2026 Jan 5;24(1):e3003224. doi: 10.1371/journal.pbio.3003224 (PMC12788632; doi:10.1371/journal.pbio.3003224)
Supplement: S1 Code — ZIP archive of PYTHON modules, scripts, and JUPYTER notebooks for analysis of the experiments in Fig 3. The code is documented in a README html file at the top level of the archive. (ZIP) [file pbio.3003224.s013.zip]

Archive with 41 entries (37 files):
- time_course_analysis/
- time_course_analysis/lib/
- time_course_analysis/lib/RepeatClassification.py
- time_course_analysis/lib/Genome.py
- time_course_analysis/lib/FastaGenome.py
- time_course_analysis/lib/MySQLGenomeFactory.py
- time_course_analysis/lib/Gff3.py
- time_course_analysis/lib/EquivClass.py
- time_course_analysis/lib/Collisions.py
- time_course_analysis/lib/Locus.py
- time_course_analysis/lib/SNPTable.py
- time_course_analysis/lib/Sequence.py
- time_course_analysis/lib/SNP_tools.py
- time_course_analysis/lib/LocusTransform.py
- time_course_analysis/lib/FeatureTable.py
- time_course_analysis/lib/GenomeFactory.py
- time_course_analysis/lib/SamTools.py
- time_course_analysis/lib/Proteome.py
- time_course_analysis/lib/BlastGenomeAssembly.py
- time_course_analysis/lib/LocusCoverage.py
- time_course_analysis/lib/HdfTools.py
- time_course_analysis/lib/UnionedGenomeFactory.py
- time_course_analysis/lib/FastaFile.py
- time_course_analysis/lib/GenomeParsers.py
- time_course_analysis/lib/MsvUtil.py
- time_course_analysis/notebooks/
- time_course_analysis/notebooks/merge_basecounts.py
- time_course_analysis/notebooks/Figure_3.ipynb
- time_course_analysis/notebooks/Figure_3.html
- time_course_analysis/notebooks/Figure_3_allele_ratios.ipynb
- time_course_analysis/notebooks/bam2basecounts.py
- time_course_analysis/notebooks/Figure_3_SNP_table.html
- time_course_analysis/notebooks/Figure_3_SNP_table.ipynb
- time_course_analysis/notebooks/hdf5cov.py
- time_course_analysis/notebooks/Figure_3_allele_ratios.html
- time_course_analysis/bin/
- time_course_analysis/bin/merge_basecounts.py
- time_course_analysis/bin/bam2basecounts.py
- time_course_analysis/bin/hdf5cov.py
- time_course_analysis/README.html
- time_course_analysis/COPYING
