# Supplementary material for: Rapid gain and loss of a chromosome drives key morphology and virulence phenotypes in the fungal pathogen Histoplasma
Source: PLoS Biol. 2026 Jan 5;24(1):e3003224. doi: 10.1371/journal.pbio.3003224 (PMC12788632; doi:10.1371/journal.pbio.3003224)
Supplement: S1 Code — ZIP archive of PYTHON modules, scripts, and JUPYTER notebooks for analysis of the experiments in Fig 3. The code is documented in a README html file at the top level of the archive. (ZIP) [file pbio.3003224.s013.zip › time_course_analysis/lib/RepeatClassification.py]

# Time-stamp: <RepeatClassification.py 2025-07-01 11:49:48 Mark Voorhies>
"""
Utilities for partitioning genes wrt LTR repeat classification
"""

# Copyright 2024 Mark Voorhies, Christina Homer, Claire Dubin, Jessie Uehling
#
# This program is free software: you can redistribute it and/or modify
# it under the terms of the MIT License.
#
# This program is distributed in the hope that it will be useful,
# but WITHOUT ANY WARRANTY; without even the implied warranty of
# MERCHANTABILITY or FITNESS FOR A PARTICULAR PURPOSE.  See the
# MIT License for more details.
#
# You should have received a copy of the MIT License
# along with this program.  If not, see <https://opensource.org/license/mit>.

from Collisions import SortLoci, LocusDiff, RefCollisions
from Genome import Locus

def sig_overlap(gene, c):
    overlaps = c.OverlapA(gene)
    if(len(overlaps) < 1):
        return False
    cds = gene.CdsLoci()
    aa = sum(len(i) for i in cds)/3
    if(aa >= 63):
        for i in cds:
            for j in overlaps:
                if(i.Overlap(j.Locus()) >= 1):
                    return True
        return False
    return True

def partition_genes_on_repeats(genes, repeats):
    """"Given lists of genes and repeats, return a list of (repeat_genes,
    nonrepeat_genes)

    where repeat_genes are either:
       * genes with <= 62aa of coding potential and any overlap to a repeat
       * genes with > 62aa of coding potential and any CDS overlap to a repeat.
    """

    c = RefCollisions(genes, repeats)

    repeat_genes = []
    nonrepeat_genes = []
    
    for i in genes:
        if(sig_overlap(i,c)):
            repeat_genes.append(i)
        else:
            nonrepeat_genes.append(i)
            
    return (repeat_genes, nonrepeat_genes)

def gene_to_loci_dists(genes, loci):
    genome = genes[0].Locus().genome
    gene2dist = dict((gene,0) for gene in genes)
    s1 = SortLoci(loci)
    s2 = SortLoci(genes)
    for (cname,l) in s1.items():
        contig = genome.GetContig(cname)
        locus = Locus.fromPrototype(l[0], start = 1,stop=l[0].start)
        if(len(locus) > 1):
            for gene in RefCollisions((locus,), s2).OverlapA(locus):
                gene2dist[gene] = max(0, l[0].start - gene.Locus().stop)
        for i in range(len(l) - 1):
            locus = Locus.fromPrototype(l[i],start = l[i].stop+1,
                                        stop = l[i+1].start-1)
            for gene in RefCollisions((locus,), s2).OverlapA(locus):
                gene2dist[gene] = max(0, min(l[i+1].start - gene.Locus().stop,
                                             gene.Locus().start - l[i].stop))
        locus = Locus.fromPrototype(l[-1],start = l[-1].stop,
                                    stop = len(contig))
        if(len(locus) > 1):
            for gene in RefCollisions((locus,), s2).OverlapA(locus):
                gene2dist[gene] = max(0, gene.Locus().start - l[-1].stop)
    for (cname,g) in s2.items():
        if(not cname in s1):
            L = len(genome.GetContig(cname))
            for gene in g:
                gene2dist[gene] = L

    return gene2dist

class AnnealedRepeatClassification:
    def __init__(self, genome, maggy_orfs, LTR_repeats, maxgap = 50000):
        self.genome = genome
        self.repeat_loci = []
        s1 = SortLoci(maggy_orfs[genome.name]+LTR_repeats[genome.name])
        self.total_bases = 0
        total_repeat = 0
        for (cname, loci) in s1.items():
            cloc = genome.GetContig(cname).Locus()
            not_repeat = LocusDiff(cloc, loci)
            repeat = LocusDiff(cloc, not_repeat)
            N = sum(len(i) for i in repeat)
            total_repeat += N
            self.total_bases += len(cloc)
            self.repeat_loci += repeat
        
        (self.repeat_genes,
         self.nonrepeat_genes) = partition_genes_on_repeats(
             [gene for (name,gene) in genome.Genes()], self.repeat_loci)

        # TODO: re-write this in terms of anneal_loci from SyntenyPlot
        
        self.annealed_loci = []
        s2 = SortLoci(self.repeat_loci)
        for (cname, loci) in s2.items():
            cloci = []
            # N.B. deep copy
            curlocus = Locus.fromPrototype(loci[0])
            locus = None
            for locus in loci[1:]:
                if(locus.start - curlocus.stop < maxgap):
                    curlocus.stop = locus.stop
                    locus = None
                else:
                    cloci.append(curlocus)
                    curlocus = Locus.fromPrototype(locus)
            cloci.append(curlocus)
            if(locus is not None):
                cloci.append(Locus.fromPrototype(locus))
            self.annealed_loci += cloci
            
        (self.repeat_genes2,
         self.nonrepeat_genes2) = partition_genes_on_repeats(
             [gene for (name,gene) in genome.Genes()],
             self.annealed_loci)

    def summary(self):
        print(self.genome.name)
        
        print("Simple repeat vs. non-repeat:", [
            len(i) for i in (self.repeat_genes, self.nonrepeat_genes)])
        
        N = sum(len(i) for i in self.repeat_loci)
        print("Repeat loci:", len(self.repeat_loci), N, float(N)/self.total_bases)
        N = sum(len(i) for i in self.annealed_loci)
        print("Annealed loci:", len(self.annealed_loci), N, float(N)/self.total_bases)
        print("Annealed repeat vs. non-repeat:", map(
            len, (self.repeat_genes2, self.nonrepeat_genes2)))
