# Supplementary material for: Rapid gain and loss of a chromosome drives key morphology and virulence phenotypes in the fungal pathogen Histoplasma
Source: PLoS Biol. 2026 Jan 5;24(1):e3003224. doi: 10.1371/journal.pbio.3003224 (PMC12788632; doi:10.1371/journal.pbio.3003224)
Supplement: S1 Code — ZIP archive of PYTHON modules, scripts, and JUPYTER notebooks for analysis of the experiments in Fig 3. The code is documented in a README html file at the top level of the archive. (ZIP) [file pbio.3003224.s013.zip › time_course_analysis/lib/FastaGenome.py]

#!/usr/bin/env python3
# Time-stamp: <FastaGenome.py 2025-07-01 11:45:53 Mark Voorhies>

# Copyright 2024 Mark Voorhies, Christina Homer, Claire Dubin, Jessie Uehling
#
# This program is free software: you can redistribute it and/or modify
# it under the terms of the MIT License.
#
# This program is distributed in the hope that it will be useful,
# but WITHOUT ANY WARRANTY; without even the implied warranty of
# MERCHANTABILITY or FITNESS FOR A PARTICULAR PURPOSE.  See the
# MIT License for more details.
#
# You should have received a copy of the MIT License
# along with this program.  If not, see <https://opensource.org/license/mit>.

from Genome import Genome, Contig, MemGeneSet
from FastaFile import FastaFile
from Sequence import DnaSequence

class FastaGenome(Genome):
    """Genome assembly represented by FASTA file.
    """
    def __init__(self, fp, name, gff3 = None):
        self.assembly = dict((name, DnaSequence(seq))
                             for (name, seq) in FastaFile(fp).seqs.items())
        self.contigs = dict((key,
                             Contig(key, len(val), assembly = self.assembly,
                                    genome = self))
                            for (key,val) in self.assembly.items())
        self.name = name

        if(gff3 is not None):
            if(isinstance(gff3,str)):
                gff3 = open(gff3)
            
            self.genes = MemGeneSet.fromGbrowse2Gff3(
                gff3, genome = self)

        self.gene_index = None
        
    def Contigs(self):
        return self.contigs.items()

if(__name__ == "__main__"):
    print("Hello, world")
