# Supplementary material for: Rapid gain and loss of a chromosome drives key morphology and virulence phenotypes in the fungal pathogen Histoplasma
Source: PLoS Biol. 2026 Jan 5;24(1):e3003224. doi: 10.1371/journal.pbio.3003224 (PMC12788632; doi:10.1371/journal.pbio.3003224)
Supplement: S1 Code — ZIP archive of PYTHON modules, scripts, and JUPYTER notebooks for analysis of the experiments in Fig 3. The code is documented in a README html file at the top level of the archive. (ZIP) [file pbio.3003224.s013.zip › time_course_analysis/lib/EquivClass.py]

# Time-stamp: <EquivClass.py 2025-07-01 11:45:23 Mark Voorhies>
"""Tools for representing completely correlated positions as single SNPs."""

# Copyright 2024 Mark Voorhies, Christina Homer, Claire Dubin, Jessie Uehling
#
# This program is free software: you can redistribute it and/or modify
# it under the terms of the MIT License.
#
# This program is distributed in the hope that it will be useful,
# but WITHOUT ANY WARRANTY; without even the implied warranty of
# MERCHANTABILITY or FITNESS FOR A PARTICULAR PURPOSE.  See the
# MIT License for more details.
#
# You should have received a copy of the MIT License
# along with this program.  If not, see <https://opensource.org/license/mit>.

from Locus import Locus
import numpy as np
import csv

class EquivClass:

    def __init__(self, SNP_table, LD_thresh=1):

        Bmaj = SNP_table.Bmaj.astype(bool)
        positions = SNP_table.positions
        self.emap = []
        self.LD_thresh = LD_thresh

        strains = Bmaj.shape[1]
        skip = []
        for i, row1 in enumerate(Bmaj):

            if i in skip:
                continue

            for j, row2 in enumerate(Bmaj[i+1:]):
                if equivalence_helper(row1, row2, LD_thresh):
                    skip += [i+j+1]
                    self.emap.append([positions[i], positions[i+j+1]])


    def map_to_loci(self):

        """Return map with coordinates as Locus objects """

        return [(Locus(None,i,i, '+', genome=None),
            Locus(None,j,j, '+', genome=None)) for i,j in self.emap]

    def write_map(self, map_path, contig=None, overwrite=True):

        """ Write equivalence map to file """

        headers = ['locus_kept', 'equiv_site']

        if contig:
            headers = ['contig'] + headers

        if overwrite:
            mode='w'
        else:
            mode='a'
        
        with open(map_path, mode) as w:
            writer = csv.writer(w)
            if overwrite:
                writer.writerow(headers)
            for i,j in self.emap:
                row = [contig]+[i,j]
                writer.writerow(row)


def equivalence_helper(pos1, pos2, LD_thresh=1):

    if LD_thresh<1:
        if np.count_nonzero(pos1 == pos2)/len(pos1) > LD_thresh:
            return True

        if np.count_nonzero(pos1 == ~pos2)/len(pos1) > LD_thresh:
            return True

        return False
    
    return np.array_equal(pos1,pos2) or np.array_equal(pos1,~pos2)
