# Supplementary material for: Rapid gain and loss of a chromosome drives key morphology and virulence phenotypes in the fungal pathogen Histoplasma
Source: PLoS Biol. 2026 Jan 5;24(1):e3003224. doi: 10.1371/journal.pbio.3003224 (PMC12788632; doi:10.1371/journal.pbio.3003224)
Supplement: S1 Code — ZIP archive of PYTHON modules, scripts, and JUPYTER notebooks for analysis of the experiments in Fig 3. The code is documented in a README html file at the top level of the archive. (ZIP) [file pbio.3003224.s013.zip › time_course_analysis/lib/Locus.py]

#!/usr/bin/env python3
# Time-stamp: <Locus.py 2025-07-01 11:48:33 Mark Voorhies>
"""This module defines Locus, the core genome coordinate class that
HistoBase is built on.
"""

# Copyright 2024 Mark Voorhies, Christina Homer, Claire Dubin, Jessie Uehling
#
# This program is free software: you can redistribute it and/or modify
# it under the terms of the MIT License.
#
# This program is distributed in the hope that it will be useful,
# but WITHOUT ANY WARRANTY; without even the implied warranty of
# MERCHANTABILITY or FITNESS FOR A PARTICULAR PURPOSE.  See the
# MIT License for more details.
#
# You should have received a copy of the MIT License
# along with this program.  If not, see <https://opensource.org/license/mit>.

from MsvUtil import prototypeable

@prototypeable
class Locus:
    """A Locus is a specific location in a genome.  It is very
    similar to a GFF feature but with fewer explicit fields.
    Public member data:
    ref = Reference sequence name (e.g. contig)
    start = Offset of first nucleotide relative to ref, starting at 1
    stop = Offset of last nucleotide
    strand = + or -
    genome = Genome object containing reference sequence
    """
    def __init__(self, ref, start, stop, strand, genome):
        """Simple constructor.  Enforces stop >= start by flipping
        strand if necessary."""
        self.ref = ref        
        self.start = int(start) 
        self.stop = int(stop)   
        self.strand = strand  
        self.genome = genome  

        if(self.start > self.stop):
            if(self.strand == "+"):
                self.strand = "-"
            else:
                self.strand = "+"
            (self.start, self.stop) = (self.stop, self.start)

    @property
    def five_prime(self):
        """Return strand-oriented first position"""
        if(self.strand == "+"):
            return start
        else:
            return stop

    @property
    def three_prime(self):
        """Return strand-oriented last position"""
        if(self.strand == "+"):
            return stop
        else:
            return start

    @classmethod
    def fromCoords(cls, coords, genome = None):
        return ParseCoords(coords, genome)

    def Locus(self):
        return self

    def Coords(self):
        """Return gbrowse formatted coordinates for this locus."""
        if(self.strand == "+"):
            return "%s:%d..%d" % (self.ref, self.start, self.stop)
        return "%s:%d..%d" % (self.ref, self.stop, self.start)

    def Sequence(self):
        """Return genomic sequence corresponding to this locus."""
        #This is somewhat redundant to Genome.GetSequence, but
        #avoids messy constructions like locus.Genome().GetSequence(locus).
        #The simple construction may make it easier to apply generic
        #algorithms to heterogenous collections of things that have sequences.
        
        return self.genome.GetSequence(self)

    def __repr__(self):
        # Gbrowse style representation
        return "%s:%d..%d (%s)" % (self.ref,
                                self.start,
                                self.stop,
                                self.strand)
    def __str__(self):
        return self.__repr__()

    def __len__(self):
        """Return length of locus in nucleotides."""
        return self.stop - self.start + 1

    def midpoint(self):
        """Return the center coordinate of this locus, rounded down to the
        nearest integer.
        """
        return (self.start+self.stop)//2

    def mindist(self, locus):
        """Return the minimum distance between two loci or 0 for overlapping loci.
        Raise an AssertionError for loci on different contigs.
        """
        assert(self.ref == locus.ref)
        if(self.Overlap(locus) > 0):
            return 0
        d = locus.start - self.stop
        if(d > 0):
            return d
        d = self.start - locus.stop
        assert(d > 0)
        return d
    
    def Overlap(self, locus):
        """Return overlap between two loci, in base pairs.

        Overlap is defined as 0 for loci on different contigs
        and <= 0 for non-overlapping loci on the same contig.
        Strand and genome are not considered."""

        if(self.ref != locus.ref):
            return 0
        
        return min(self.stop, locus.stop) - max(self.start, locus.start) + 1

    def pad(self, pad, side = None):
        """Return a copy of this Locus, padded by pad bases on both sides,
        clipped to contig boundaries (if available).
        If side is set to 5' or 3', pad only on the given side.
        """
        if((side is None) or
           (side == "5'" and self.strand == "-") or
           (side == "3'" and self.strand == "+")):
            s = self.stop+pad
            try:
                stop = min(s, len(self.genome.GetContig(self.ref)))
            except:
                stop = s
        else:
            stop = self.stop

        if((side is None) or
           (side == "5'" and self.strand == "+") or
           (side == "3'" and self.strand == "-")):
            start = max(1,self.start-pad)
        else:
            start = self.start

        return Locus.fromPrototype(
            self,
            start = start,
            stop = stop)

    def side(self, pad, side):
        """Return a locus as for Locus.pad(pad, side) but omitting the
        locus part.  (e.g., Locus.pad(500,"5'") gives a 500 bp promoter)
        """
        assert(side is not None)
        if((side == "5'" and self.strand == "-") or
           (side == "3'" and self.strand == "+")):
            s = self.stop+pad
            try:
                stop = min(s, len(self.genome.GetContig(self.ref)))
            except:
                stop = s
        else:
            stop = max(1,self.start-1)

        if((side == "5'" and self.strand == "+") or
           (side == "3'" and self.strand == "-")):
            start = max(1,self.start-pad)
        else:
            s = self.stop+1
            try:
                start = min(s, len(self.genome.GetContig(self.ref)))
            except:
                start = s

        return Locus.fromPrototype(
            self,
            start = start,
            stop = stop)
    
    def trim(self, trim, side = None):
        """Return a copy of this Locus, trimmed by trim bases on both sides.
        Raise ValueError if Locus would be entirely trimmed.
        If side is set to 5' or 3', trim only on the given side.
        """
        if(side is None):
            if(trim >= 2*len(self)):
                return None
        elif(trim >= len(self)):
            return None
        
        if((side is None) or
           (side == "5'" and self.strand == "-") or
           (side == "3'" and self.strand == "+")):
            stop = self.stop - trim
        else:
            stop = self.stop

        if((side is None) or
           (side == "5'" and self.strand == "+") or
           (side == "3'" and self.strand == "-")):
            start = self.start + trim
        else:
            start = self.start

        return Locus.fromPrototype(
            self,
            start = start,
            stop = stop)

    def __hash__(self):
        """Return an integer that is unique up to the position of this Locus.

        Note that Locus objects from distinct genomes hash to the same value.
        This is to make hash consistent with the comparison operators below.
        
        The core reason for this design is that we frequently work
        with sets of Locus objects relative to the same genome
        assembly but with distinct genome attributes (e.g., some set
        to None, or from a different Genome subclass or instance)
        whereas it is rare to generate sets or dicts on Locus objects
        from distinct genomes.  For the rare case, the solution is
        generally to put the Locus in a wrapper with an appropriately
        defined hash function.
        """
        return hash((self.ref,self.start,self.stop,self.strand))

    def __eq__(self, rhs):
        if(rhs is None):
            return False
        return ((self.ref, self.start, self.stop, self.strand) ==
                (rhs.ref, rhs.start, rhs.stop, rhs.strand))
    
    def __le__(self, rhs):
        return ((self.ref, self.start, self.stop, self.strand) <=
                (rhs.ref, rhs.start, rhs.stop, rhs.strand))
        
    def __lt__(self, rhs):
        return ((self.ref, self.start, self.stop, self.strand) <
                (rhs.ref, rhs.start, rhs.stop, rhs.strand))

    def __ge__(self, rhs):
        return ((self.ref, self.start, self.stop, self.strand) >=
                (rhs.ref, rhs.start, rhs.stop, rhs.strand))
        
    def __gt__(self, rhs):
        return ((self.ref, self.start, self.stop, self.strand) >
                (rhs.ref, rhs.start, rhs.stop, rhs.strand))

    def __ne__(self, rhs):
        if(rhs is None):
            return True
        return ((self.ref, self.start, self.stop, self.strand) !=
                (rhs.ref, rhs.start, rhs.stop, rhs.strand))

def ParseCoords(s, genome = None):
        """Return the Locus corresponding to a string generated
        by Locus.Coords."""
        
        import re

        # Temporary hack allowing negative values
        p = re.search(r"^(?P<ref>[^:]+):(?P<start>-?[\d]+)\.\.(?P<stop>-?[\d]+)", s)

        # Note that Locus.__init__ should do the correct strand flipping
        # for stop > start
        return Locus(ref = p.group("ref"),
                     start = int(p.group("start")),
                     stop = int(p.group("stop")),
                     strand = "+",
                     genome = genome)

def spanningLocus(loci, genome = None, strand = "+"):
    """Return a locus spanning an iterable of loci.  Use user supplied
    strand if given, or"+" by default.  If strand is "auto", assert that all
    loci are on the strand and use that strand for the returned
    locus."""
        
    gen = iter(loci)
    locus = next(gen).Locus()
    
    if(genome is None):
        genome = locus.genome

    if(strand == "auto"):
        strand = locus.strand
        strand_flag = True
    else:
        strand_flag = False
        
    retval = Locus(ref = locus.ref,
                   start = locus.start,
                   stop = locus.stop,
                   strand = strand,
                   genome = genome)

    for i in gen:
        locus = i.Locus()
        assert(locus.ref == retval.ref)
        if(strand_flag):
            assert(locus.strand == strand)
        if(locus.start < retval.start):
            retval.start = locus.start
        if(locus.stop > retval.stop):
            retval.stop = locus.stop

    return retval

if(__name__ == "__main__"):
    locus = Locus("contig",10,1000,"+",None)
    print(locus)
