# Supplementary material for: Rapid gain and loss of a chromosome drives key morphology and virulence phenotypes in the fungal pathogen Histoplasma
Source: PLoS Biol. 2026 Jan 5;24(1):e3003224. doi: 10.1371/journal.pbio.3003224 (PMC12788632; doi:10.1371/journal.pbio.3003224)
Supplement: S1 Code — ZIP archive of PYTHON modules, scripts, and JUPYTER notebooks for analysis of the experiments in Fig 3. The code is documented in a README html file at the top level of the archive. (ZIP) [file pbio.3003224.s013.zip › time_course_analysis/lib/SNPTable.py]

# Time-stamp: <SNPTable.py 2025-07-01 11:49:58 Mark Voorhies>
# Updated 2021-01-09 for porting to python3 by chomer
"""SNP Table classes to support GWAS and related analyses."""

# Copyright 2024 Mark Voorhies, Christina Homer, Claire Dubin, Jessie Uehling
#
# This program is free software: you can redistribute it and/or modify
# it under the terms of the MIT License.
#
# This program is distributed in the hope that it will be useful,
# but WITHOUT ANY WARRANTY; without even the implied warranty of
# MERCHANTABILITY or FITNESS FOR A PARTICULAR PURPOSE.  See the
# MIT License for more details.
#
# You should have received a copy of the MIT License
# along with this program.  If not, see <https://opensource.org/license/mit>.

import h5py
import numpy as np
import sys
import csv
import copy


from HdfTools import create_compressed_dataset, create_uncompressed_dataset
from Locus import Locus
from EquivClass import EquivClass
from MsvUtil import array_index

# TODO: allow override at SNPTable initialization
alphabet = "ACGTN"

class GenomicBiallelicSNPTable:
    """Biallelic SNP table spanning multiple contigs."""
    def __init__(self, contig2table, genome_name):
        self.contig2table = contig2table
        self.genome_name = genome_name
        # We currently write redundant sample lists to each contig SNP table.
        # In future, we'll factor that out at the genome level.
        # For the moment, we'll just make sure that we're consistent
        self.samples = next(iter(contig2table.values())).samples
        for i in self.contig2table.values():
            assert(self.samples == i.samples)
        # Contigs in alphabetical order, for consistent iteration
        self.corder = sorted(self.contig2table)

    def __iter__(self):
        for contig in self.corder:
            for (p,i) in self.contig2table[contig]:
                yield (contig,p,i)

    # Note that Claire's max_missing code from 6/15/2021 was never backported to python3
    # It's possible that this was just in support of fromVCF, which we don't use, so that
    # might be okay.
    @classmethod
    def fromBaseCountsHDF5(cls, hdf, genome_name = None, samples = None,
                           mincov = 10, minsupport = 85, position_mask = None,
                           minmaf = None, chunksize = 100000):
        """Initialize from hdf5 generated by bam2basecounts.py or
        merge_basecounts.py.  

        For single genome hdf5s (typical) genome_name defaults to the
        only genome in the file.

        Remaining parameters are as for BiallelicSNPTable.fromBasecounts
        except that position_mask, if given, is a dictionary of contig name to
        mask array.

        To conserve memory, the calculation is broken into subcontigs
        of, at most, chunksize bases.  For very large numbers of
        samples, it may be necessary to set chunksize lower than the
        default value.
        """
        
        if(isinstance(hdf,str)):
            hdf = h5py.File(hdf,"r")

        if(genome_name is None):
            gnames = [i for i in hdf.keys() if(i not in ("alphabet","samples"))]
            if(len(gnames) > 1):
                raise ValueError("ERROR: genome_name not given and %d genomes available.\n" % len(gnames))
            else:
                genome_name = gnames[0]

        genome_data = hdf[genome_name]

        if(samples is None):
            samples = hdf["samples"]
            indices = None
        else:
            # TODO: factor out common code with sample_subset
            S = list(hdf["samples"])
            diff = set(samples).difference(set(S))
            if(len(diff) > 0):
                raise KeyError("%s are not in the SNP table" % diff)

            indices = [S.index(i) for i in samples]

        if(position_mask is None):
            position_mask = dict((i,None) for i in genome_data.keys())
            
        contig2table = {}

        # TODO: consider factoring most of this to BiallelicSNPTable for
        #       better encapsulation of the underlying data structure.

        for contig in genome_data.keys():
            chunks = []
            target = genome_data[contig]
            pm = position_mask[contig]
            for i in range(0,target.shape[1],chunksize):
                if(pm is None):
                    pmi = None
                else:
                    pmi = pm[i:i+chunksize]

                # Note that we convert from hdf5 to np.array before doing any fancy indexing
                chunk = np.array(target[:,i:i+chunksize,:],dtype="uint64")
                if(indices is not None):
                    chunk = chunk[indices]
                    
                chunks.append(BiallelicSNPTable.fromBaseCounts(
                    chunk,
                    samples = samples, mincov = mincov, minsupport = minsupport,
                    position_mask = pmi, minmaf = None))
                
            assert(sum(i.numpos for i in chunks) == target.shape[1])
            p = []
            offset = 0
            for i in chunks:
                p.append(i.positions + offset)
                offset += chunksize
            positions = np.concatenate(p)
            if(len(positions) == 0):
                # No SNPs in contig
                Bmaj = np.zeros((0,),dtype="uint8")
                alleles = np.zeros((0,),dtype="uint8")
            else:
                Bmaj = np.concatenate(
                    [i.Bmaj for i in chunks if(i.Bmaj.shape[0] != 0)],
                    axis=0)
                alleles = np.concatenate(
                    [i.alleles for i in chunks if(i.alleles.shape[0] != 0)],
                    axis=1)
            contig2table[contig] = BiallelicSNPTable(
                Bmaj = Bmaj,
                alleles = alleles,
                samples = samples,
                numpos = target.shape[1],
                # NOTE: uint32 or uint64 would be better, but fromHDF5 is
                #       currently generating int64
                positions = np.array(positions, dtype="int64"),
                )
                
        return cls(contig2table, genome_name)
    
    # TODO: is it worth porting Claire's circa 5/12/2021 python2 fromVCF method?
    
    @classmethod
    def filter_HDF5(cls, hdf, genome_name=None, samples=None, loci_to_remove=None, MAF=0.15, ld_map_path=None, table_path=None):

        table =  GenomicBiallelicSNPTable.fromBaseCountsHDF5(hdf)

        return table.filter_table(samples, loci_to_remove, MAF, ld_map_path, table_path)


    def filter_table(self, samples=None, loci_to_remove=None, MAF=0.15, ld_map_path=None, table_path=None):

        print('initial SNP count: ', sum([self.contig2table[i].Bmaj.shape[0] for i in self.contig2table]))

        table = copy.copy(self)

        if samples:         
            table = table.sample_subset(samples)
            table = table.filter_biallelic()
            print('after sample filter: ', sum([table.contig2table[i].Bmaj.shape[0] for i in table.contig2table]))
                  
        if loci_to_remove:   
            table = table.remove_loci(loci_to_remove)
            print('after LTR filter: ', sum([table.contig2table[i].Bmaj.shape[0] for i in table.contig2table]))
                  
        if MAF > 0.0:       
            table = table.filter_MAF(MAF)
            print('after MAF filter: ', sum([table.contig2table[i].Bmaj.shape[0] for i in table.contig2table])) 
                  
        if ld_map_path:    
            table = table.filter_equivalent_sites(map_path=ld_map_path)
            print('after LD filter: ', sum([table.contig2table[i].Bmaj.shape[0] for i in table.contig2table]))
        
        if table_path:
            table.toHDF5(table_path)
        
        return table

    def toHDF5(self, hdf):
        """Write complete data for this SNP table to the given path in hdf5
        format."""
        
        # True if we opened the top level hdf5 file (and are,
        # therefore, responsible for closing it)
        fileflag = False
        if(isinstance(hdf,str)):
            fileflag = True
            hdf = h5py.File(hdf,"w")

        genome_data = hdf.create_group(self.genome_name)
            
        for (contig,table) in self.contig2table.items():
            # Currently, we get errors on filtered SNP tables
            # due to trying to write empty Bmaj matrices.
            # Best fix is to remove empty contigs from contig2table
            # when filtering.
            # For now, we will pre-emptively check for this case
            if(len(table.Bmaj) == 0):
                continue
            contig_data = genome_data.create_group(contig)
            table.toHDF5(contig_data)

        if(fileflag):
            hdf.close()

    @classmethod
    def fromHDF5(cls, hdf, genome_name = None):
        if(isinstance(hdf,str)):
            hdf = h5py.File(hdf,"r")

        if(genome_name is None):
            gnames = set(i for i in hdf.keys() if(i not in ("alphabet","samples")))
            if(len(gnames) > 1):
                raise ValueError("ERROR: genome_name not given and %d genomes available.\n" % len(gnames))
            else:
                genome_name = next(iter(gnames))

        genome_data = hdf[genome_name]

        return cls(dict(
            (contig,BiallelicSNPTable.fromHDF5(genome_data[contig]))
            for contig in genome_data.keys()),
                   genome_name)

    def toBIMBAM(self, fp):
        """Write SNP table in GEMMA-compatible BIMBAM format to fp."""
        for contig in self.corder:
            table = self.contig2table[contig]
            for (pos, alleles, mm) in zip(table.positions, table.Bmaj, table.alleles.T):
                # BiallelicSNPTable.alleles is sorted (major,minor),
                # BIMBAM standard is (minor,major)
                # We code haploid genotypes as 0,1 to get proper scaling of beta in GEMMA
                # Note that GEMMA p-values are invariant under SNP matrix scaling
                fp.write(",".join(
                    [contig+"."+str(pos)]+[
                        alphabet[i] for i in reversed(mm)]+[str(i) for i in alleles]
                )+"\n")        
    
    def sample_subset(self, samples):
        """Return a SNP table cut to just the given samples.
        Raise a KeyError if this SNP table is missing any of the query samples.
        """
        if(not set(samples).issubset(set(self.samples))):
            diff = set(samples).difference(set(self.samples))
            raise KeyError("%s are not in the SNP table" % diff)

        return GenomicBiallelicSNPTable(
            dict((contig, table.sample_subset(samples))
                 for (contig,table) in self.contig2table.items()),
            self.genome_name)

    def filter_biallelic(self):
        """Return a SNP table cut to just biallelic rows.
        (fromBaseCounts yields a SNP table with only biallelic rows,
         but subsequent column filtering can result in some of these
         becoming monoallelic).
        """

        return GenomicBiallelicSNPTable(
            dict((contig, table.filter_biallelic())
                 for (contig,table) in self.contig2table.items()),
            self.genome_name)        

    def filter_MAF(self, maf):
        """Return a SNP table cut to rows with minor allele frequency >= maf.
        """

        return GenomicBiallelicSNPTable(
            dict((contig, table.filter_MAF(maf))
                 for (contig,table) in self.contig2table.items()),
            self.genome_name)

    def remove_loci(self, loci, negate=False):

        """Input a list of locus objects and return a SNP table without those loci

            Negate=True returns a SNP table with ONLY the input loci
        """

        return GenomicBiallelicSNPTable(
            dict((contig, table.remove_loci([l for l in loci if l.Locus().ref==contig]))
                 for (contig,table) in self.contig2table.items()),
            self.genome_name)

    def keep_loci(self, loci):


        """Input a list of locus objects and return a SNP table with only those loci
        """

        return GenomicBiallelicSNPTable(
            dict((contig, table.keep_loci([l for l in loci if l.Locus().ref==contig]))
                 for (contig,table) in self.contig2table.items()),
            self.genome_name)


    def filter_equivalent_sites(self, map_path=None, LD_thresh=1, remove_loci=True):

        rv = {}
        for _, (contig,table) in enumerate(self.contig2table.items()):
            new_table, emap = table.filter_equivalent_sites(LD_thresh=LD_thresh, remove_loci=remove_loci)
            rv[contig] = new_table

            if map_path:
                if _ == 0:
                    emap.write_map(map_path, contig=contig)
                else:
                    emap.write_map(map_path, contig=contig, overwrite=False)

        return GenomicBiallelicSNPTable(rv, self.genome_name)

    def get_pos(self, contig, pos):
        """Return (0/1) allele vector at given genome coordinates."""
        t = self.contig2table[contig]
        return t.Bmaj[array_index(t.positions,pos)]

    def get_alleles(self, contig, pos):
        """Return nucleotides corresponding to the 0 and 1 allele,
        respectively, at the given genome coordinates."""
        t = self.contig2table[contig]
        return [alphabet[i] for i in t.alleles[:,array_index(t.positions,pos)]]
        
class BiallelicSNPTable:
    """Biallelic SNP table for a single contig."""
    def __init__(self,Bmaj,alleles,samples,numpos,positions):

        self.Bmaj = Bmaj
        self.alleles = alleles
        self.samples = [str(i) for i in samples]
        self.numpos = numpos
        self.positions = positions

                
    @classmethod
    def fromBaseCounts(cls, basecounts, samples = None, mincov = 10, minsupport = 85, position_mask = None, minmaf = None):
        """Initialize from a numpy array of [strain,global_position,base] uint16 base counts.
        Bases are 0,1,2,3,4 = A,C,G,T,N.
        We model the genome as a single chromosome.  The caller can use, e.g., GenomeCoord
        to handle multiple chromosomes, or can combine SNP tables after generation."""
        
        # TODO: Check this block against Toy_Singleton_Proportions.ipynb section 3
        (numstrains,numpos,numbases) = basecounts.shape
        assert(numbases >= 4)

        if(samples is not None):
            samples = samples
        else:
            samples = ["sample%d" % n for n in range(numstrains)]
        
        coverage = np.sum(basecounts[:,:,:4],axis=2)
        is_covered = np.all(coverage >= mincov, axis = 0)
        covered = np.where(is_covered)[0]
        thresholds = coverage*minsupport
        supported = (basecounts[:,:,:4]*100 > thresholds.reshape(numstrains,numpos,1))
        # We need to be able to drop positions where one or more samples are unresolved
        complete = (np.sum(np.sum(supported, axis = 2),axis = 0) == supported.shape[0])
        freq = np.sum(supported, axis = 0)
        biallelic = ((np.sum(freq == 0, axis = 1) == 2) & complete & is_covered)
        if(position_mask is not None):
            assert(position_mask.shape == biallelic.shape)
            biallelic = biallelic & position_mask
        
        if(minmaf is not None):
            # E.g., given 10 strains and minmaf of 0.2, we are asking for positions
            # where the _major_ allele is no more than 8
            mafthresh = int(numstrains*(1.-minmaf)+.5)
            biallelic = biallelic & (np.max(freq,axis = 1) <= mafthresh)
        
        bsnps = []
        S = supported[:,biallelic,:]
        F = freq[biallelic]
        # alleles[pos] = (major,minor) base indices (i.e. A=0, C=1, G=2, T=3)
        alleles = []
        for pos in range(sum(biallelic)):
            row = []
            # Find the bases corresponding to the two alleles
            offsets = np.where(F[pos])[0]
            # Read off the strain genotypes at the first allele
            # (Because we have already gated for positions with clear support for a single allele
            #  and because we know we're looking at a biallelic position
            #  it is sufficient to read off only one of the alleles)
            row = np.array([S[strain,pos,offsets[0]] for strain in range(numstrains)], dtype = "uint8")
            # Normalize so that the major allele is 1
            if(np.sum(row) < len(row)/2):
                row ^= 1
                alleles.append(offsets)
            else:
                alleles.append((offsets[1],offsets[0]))
            bsnps.append(row)


        positions = []
        for i in range(len(biallelic)):
            if biallelic[i]:
                positions.append(i)

        alleles = np.array(alleles).T
        Bmaj = np.array(bsnps)
        
        return cls(Bmaj, alleles, samples, numpos, np.array(positions))
    
    @property
    def numstrains(self):
        return self.Bmaj.shape[1]
    
    def __iter__(self):
        for (p,i) in zip(self.positions,self.Bmaj):
            yield (p,i)
    
    # TODO: Implement global <-> local coordinate mapping

    def toHDF5(self, hdf):
        """Write complete data for this SNP table to the given path in hdf5
        format."""

        # True if we opened the top level hdf5 file (and are,
        # therefore, responsible for closing it)
        fileflag = False
        if(isinstance(hdf,str)):
            fileflag = True
            hdf = h5py.File(hdf,"w")

        # Sample names

        string_type = h5py.special_dtype(vlen=bytes)
        hdf.create_dataset("samples", data=[i.encode() for i in self.samples],
                           dtype=string_type)
        
        # Biallelic SNP matrix: 0 = minor allele, 1 = major allele

        create_compressed_dataset(hdf, "Bmaj", self.Bmaj)

        # Alleles for decoding SNP matrix

        create_compressed_dataset(hdf, "alleles", self.alleles)
        
        # Position map

        biallelic = self.create_biallelic()

        assert(biallelic.shape[0] == self.numpos)
        hdf.attrs["numpos"] = self.numpos
        create_compressed_dataset(hdf, "positions", np.where(biallelic)[0])

        if(fileflag):
            hdf.close()

    @classmethod
    def fromHDF5(cls, hdf):
        if(isinstance(hdf,str)):
            hdf = h5py.File(hdf,"r")

        Bmaj = np.array(hdf["Bmaj"])
        alleles = np.array(hdf["alleles"])
        samples = [i.decode() for i in hdf["samples"]]
        numpos = hdf.attrs["numpos"]
        positions = np.array(hdf["positions"])
        # Note: to really do biallelic right, we need to know the full
        #       contig length.  This is easy to save when we add contig
        #       level organization
        
        return cls(Bmaj, alleles, samples, numpos, positions)

    def sample_subset(self, samples):
        """Return a SNP table cut to just the given samples.
        Raise a KeyError if this SNP table is missing any of the query samples.
        """
        if(not set(samples).issubset(set(self.samples))):
            diff = set(samples).difference(set(self.samples))
            raise KeyError("%s are not in the SNP table" % diff)

        indices = [self.samples.index(i) for i in samples]

        # Note: After cutting to a subset of samples, it is possible
        #       that Bmaj is no longer normalized to 1 = major allele
        #       for every row.  We could choose to renormalize for
        #       consistency here, but that would then make us _inconsistent_
        #       with different subsets of the table for this genome.
        #       Since alleles is sufficient to decode to the correct
        #       sequence independent of Bmaj normalization, and since
        #       there shouldn't be any external code that cares about
        #       the orientation, we _probably_ shouldn't renormalize.

        # Guard against filtering empty SNP matrix
        if(len(self.Bmaj.shape) == 1):
            Bmaj = self.Bmaj
        else:
            Bmaj = self.Bmaj[:,indices]
        
        return BiallelicSNPTable(
            Bmaj,
            self.alleles,
            samples,
            self.numpos,
            self.positions,
            )

    def filter_biallelic(self):
        """Return a SNP table cut to just biallelic rows.
        (fromBaseCounts yields a SNP table with only biallelic rows,
         but subsequent column filtering can result in some of these
         becoming monoallelic).
        """

        if(len(self.positions) == 0):
            return self
        
        # We want the rows that are neither all 0s nor all 1s
        s = np.sum(self.Bmaj, axis = 1)
        x = (s > 0)&(s < self.Bmaj.shape[1])

        # TODO: This is the same position logic that we use for
        #       reading/writing hdf5.  We should capture it as
        #       a common set of functions

        return BiallelicSNPTable(
            self.Bmaj[x],
            self.alleles[:,x],
            self.samples,
            self.numpos,
            self.positions[x])

    def filter_MAF(self, maf):
        """Return a SNP table cut to rows with minor allele frequency >= maf.
        """
        
        # Bail out early if there's nothing left to filter.
        #  (This avoids an index error on empty position array)
        if(len(self.positions) == 0):
            return self
        
        # We do not currently assume that the Bmaj normalization is conserved
        # after sample subsetting.  Therefore, we take advantage of the fact
        # that MAF <= .5 and interpret, e.g., MAF >= .25 as .25 <= XAF <= .75
        # where XAF is _either_ allele frequency.
        # (By this logic, the biallelic filter is equivalent to a MAF filter
        #  for MAF > 0; possibly, we should implement filter_biallelic that way)
        min_xaf = int(maf * self.Bmaj.shape[1] + .5)
        max_xaf = self.Bmaj.shape[1] - min_xaf
        xaf = np.sum(self.Bmaj, axis = 1)
        x = (xaf >= min_xaf)&(xaf < max_xaf)

        # TODO: This is the same position logic that we use for
        #       reading/writing hdf5.  We should capture it as
        #       a common set of functions

       
        positions = self.positions

        return BiallelicSNPTable(
            self.Bmaj[x],
            self.alleles[:,x],
            self.samples,
            self.numpos,
            self.positions[x]
            )

    def remove_loci(self, loci, negate=False):

        """Input a list of locus objects or integers (all items in list must have same dtype)
            Returns a SNP table without those loci

            Negate=True returns a SNP table with ONLY the input loci
        """

        # Bail out early if there's nothing left to filter.
        #  (This avoids an index error on empty position array)
        if(len(self.positions) == 0):
            return self
        
        keep_positions = np.ones(len(self.positions), dtype=bool)

        for locus in loci:
            locus = locus.Locus()
            x = np.logical_and((self.positions >= locus.start),(self.positions <= locus.stop))
            keep_positions[x] = False

        if negate:
            keep_positions = ~keep_positions


        return BiallelicSNPTable(
            self.Bmaj[keep_positions],
            self.alleles[:,keep_positions],
            self.samples,
            self.numpos,
            self.positions[keep_positions]
            )


    def keep_loci(self, loci):

        """Input a list of locus objects and return a SNP table with only those loci
        """

        return self.remove_loci(loci, negate=True)

    def create_biallelic(self):

        """  Return an array of all positions on contig, 1 if biallelic, 0 if not
        """
        
        biallelic = np.zeros(self.numpos, dtype="bool")

        for i in self.positions:
            biallelic[i] = 1

        return biallelic

    def filter_equivalent_sites(self, LD_thresh=1, map_path=None, remove_loci=True):

        """
        Return a SNP table with sites in LD removed, optionally writing equivalent
        sites to file
        """

        emap = EquivClass(self, LD_thresh)

        if map_path:
            emap.write_map(map_path)

        if remove_loci:
            return self.remove_loci([i[1] for i in emap.map_to_loci()]), emap

        return self, emap


        
    
