# Supplementary material for: Rapid gain and loss of a chromosome drives key morphology and virulence phenotypes in the fungal pathogen Histoplasma
Source: PLoS Biol. 2026 Jan 5;24(1):e3003224. doi: 10.1371/journal.pbio.3003224 (PMC12788632; doi:10.1371/journal.pbio.3003224)
Supplement: S1 Code — ZIP archive of PYTHON modules, scripts, and JUPYTER notebooks for analysis of the experiments in Fig 3. The code is documented in a README html file at the top level of the archive. (ZIP) [file pbio.3003224.s013.zip › time_course_analysis/lib/SNP_tools.py]

#!/usr/bin/env python
# Time-stamp: <SNP_tools.py 2023-09-19 22:21:36 Mark Voorhies>
"""Tools for classifying SNPs -- rough first draft derived from
Rosa's SNP calling ura5-, u+u, ldf6+u, G217B.ipynb"""

from Genome import Locus
from GenomeFactory import GenomeFactory
from MsvUtil import Table, prototypeable
from Sequence import DnaSequence

import gzip
import sys

def SNP_translate(gene, snp):
    """Return protein translation of gene after applying mutation implied by SNP."""
    assert(gene.Locus().ref == snp.Locus().ref)
    assert(snp.Locus().Overlap(gene.Locus()) > 0)
    assert(len(snp.Locus()) == 1)
    if((len(snp.ref) != 1) or (len(snp.alt) != 1)):
        raise NotImplementedError("WARNING: indels not implemented (%s, %s)" % (snp, gene))
    # Get contig sequence for gene
    contig = str(gene.Locus().genome.GetContig(gene.Locus().ref))
    # Apply SNP to contig
    locus = snp.Locus()
    #print locus
    mcontig = contig[:locus.start-1]+snp.alt+contig[locus.stop:]

    assert(len(mcontig) == len(contig))
    mcontig = DnaSequence(mcontig)
    # Extract gene locus in appropriate orientation
    seq = mcontig[max(0,gene.Locus().start - 1):gene.Locus().stop]
    if(gene.Locus().strand == "-"):
        seq = seq.Complement()

    assert(len(gene.GenomicSequence()) == len(seq))
    assert(gene.GenomicSequence() != seq)

    # Splice exons
    transcript = DnaSequence("".join(map(lambda x: str(seq[x[0]-1:x[1]]),gene.Exons())))
    
    # Cut out CDS
    CDS = DnaSequence("".join(map(lambda x: str(transcript[x[0]-1:x[1]]),gene.Cds())))

    # translate
    return CDS.Translate()

def classify_indel(snp):
    """Return indel-based classification of snp:

       SNP = simple single nucleotide mutation
       MNP = multiple mutations with no size change
       INS = insertion relative to reference with no additional mutations
       DEL = deletion relative to reference with no additional mutations
       INSP = insertion + mutations in flanking sequence
       DELP = deletion + mutations in flanking sequence
    """
    ref = snp.ref
    alt = snp.alt
    if(len(ref) == len(alt)):
        if(len(ref) == 1):
            return "SNP"
        else:
            # TODO: check that more than one position differs
            return "MNP"
    if(len(ref) < len(alt)):
        if(alt.find(ref) > -1):
            return "INS"
        else:
            return "INSP"
    else:
        if(ref.find(alt) > -1):
            return "DEL"
        else:
            return "DELP"

def classify_SNP(snp,c):
    """Return gene_hits,types where gene_hits is a list of genes
    potentially impacted by the SNP and types is a parallel list
    of effect types."""
    types = []
    gene_hits = c.OverlapA(snp)
    if (len(gene_hits)>0):
        #We are inside a gene
        for gene in gene_hits:
            cds = gene.CdsLoci()
            if(len(cds) < 1):
                types.append("nc")
            elif(any([(snp.Locus().Overlap(i)>0) for i in cds])):
                wt = str(gene.ProteinSequence())
                try:
                    mut = SNP_translate(gene, snp)
                    # Correct for stop codon included in CDS
                    if(wt[-1] == "*"):
                        assert(mut[-1] == "*")
                        wt = wt[:-1]
                        mut = mut[:-1]
                    if(wt == mut):
                        types.append("silent")
                    elif("*" in str(mut)):
                        types.append("nonsense")
                    else:
                        types.append("missense")
                except NotImplementedError as e:
                    sys.stderr.write("%s\n" % e)
                    types.append("CDS_unknown")
            elif(any([(snp.Locus().Overlap(i)>0) for i in gene.ExonLoci()])):
                types.append("UTR")
            else:
                types.append("intron")
                
    else:
        #outside of a gene
        return [],[]
    
    assert(len(gene_hits) == len(types))
    
    return gene_hits,types

def SNP_lineage(samples, sample2snps, all_snps, track = False):
    full = set()
    for i in samples:
        full = full.union(sample2snps[i])
    full = full.intersection(all_snps)
    print("Starting with %s SNPs among %s samples" % (len(full), len(samples)))
    if(track):
        lineage = [set(full)]
    
    for (n,s) in enumerate(samples[:-1]):
        print("Removing %s" % s)
        t = float(len(full))
        remove = sample2snps[s].intersection(full)
        full = full.difference(remove)
        exclusive = set(remove)
        for j in samples[n+1:]:
            exclusive = exclusive.difference(sample2snps[j])
        c = len(exclusive)
        print("  %s just in removed sample (%3.2f%%)" % (c, 100*(c/t)))
        c = len(remove.difference(exclusive))
        print("  %s shared with removed sample (%3.2f%%)" % (c, 100*(c/t)))
        c = len(full)
        print("  %s remaining (%3.2f%%)" % (c, 100*(c/t)))
        if(track):
            lineage.append([exclusive,remove.difference(exclusive),set(full)])
    if(track):
        return lineage

@prototypeable
class SNP:
    """Class binding a row of a VCF file to a genomic location.  Assumes single base SNPs."""
    def __init__(self, row, qual, locus):
        self.row = row
        self.qual = qual
        self.locus = locus
        self.ref = self.row["REF"]
        self.alt = self.row["ALT"]
    @classmethod
    def fromVcfRow(cls, row, genome):
        qual = float(row["QUAL"])
        locus = Locus(ref = row["CHROM"], start = row["POS"], stop = row["POS"],
                      strand = "+", genome = genome)
        return cls(row, qual, locus)
        
    def Locus(self):
        return self.locus
    
    def __repr__(self):
        return str(self)
    
    def __str__(self):
        return "SNP: {locus} {ref}->{alt} ({qual})".format(
            locus = self.locus, ref = self.ref, alt = self.alt, qual = self.qual)

    def __cmp__(self, rhs):
        L = self.Locus()
        R = rhs.Locus()
        return cmp((L.ref, L.start),(R.ref,R.start))

    # Let two SNPs be equal if they represent exactly the same
    # mutation at the same position, independent of quality.
    @property
    def _utuple(self):
        return (self.locus.ref, self.locus.start, self.locus.stop,
                self.locus.strand, self.locus.genome,
                self.ref, self.alt)
    def __eq__(self, rhs):
        return self._utuple == rhs._utuple
    def __hash__(self):
        return hash(self._utuple)
    
def vcf_to_table(fp):
    """Parse a vcf file into a Table object."""
    if(isinstance(fp, str)):
        if(fp.endswith(".gz")):
            fp = gzip.open(fp)
        else:
            fp = open(fp)
    line = "##"
    while(line.startswith("##")):
        line = fp.readline()

    data = [i.rstrip().split("\t") for i in fp]
    header = line[1:].rstrip().split("\t")

    return Table(header,data)


if(__name__ == "__main__"):
    # Load a genome and extract the genes
    f = GenomeFactory(db = "Genome2", assembly_caching = "eager")
    genome = f.getGenome("CpSilveira")
    genes = [i[1] for i in genome.Genes()]

    # Load SNPs from a VCF file
    
    snp_table = vcf_to_table("mysnps.vcf")
    snps = [SNP.fromVcfRow(row, genome) for row in snp_table]

    c = RefCollisions(snps, genes)

    # Example code for classifying non-intergenic SNPs

    t = set()
    for i in snps:
        result = classify_SNP(i,c)
        #print i, result
        if(len(result) > 0):
            t.update(result[1])
