# Supplementary material for: Rapid gain and loss of a chromosome drives key morphology and virulence phenotypes in the fungal pathogen Histoplasma
Source: PLoS Biol. 2026 Jan 5;24(1):e3003224. doi: 10.1371/journal.pbio.3003224 (PMC12788632; doi:10.1371/journal.pbio.3003224)
Supplement: S1 Code — ZIP archive of PYTHON modules, scripts, and JUPYTER notebooks for analysis of the experiments in Fig 3. The code is documented in a README html file at the top level of the archive. (ZIP) [file pbio.3003224.s013.zip › time_course_analysis/lib/FeatureTable.py]

#!/usr/bin/env python3
# Time-stamp: <FeatureTable.py 2025-05-02 15:21:28 Mark Voorhies>
"""
Classes supporting the DDJB/EMBL/GenBank feature table format specified by
http://www.ebi.ac.uk/embl/Documentation/FT_definitions/feature_table.html

Includes extensions for handling VNTI files.
"""

# Copyright 2024 Mark Voorhies, Christina Homer, Claire Dubin, Jessie Uehling
#
# This program is free software: you can redistribute it and/or modify
# it under the terms of the MIT License.
#
# This program is distributed in the hope that it will be useful,
# but WITHOUT ANY WARRANTY; without even the implied warranty of
# MERCHANTABILITY or FITNESS FOR A PARTICULAR PURPOSE.  See the
# MIT License for more details.
#
# You should have received a copy of the MIT License
# along with this program.  If not, see <https://opensource.org/license/mit>.

import re, sys

class FeatureLocation:
    """Base class for all location types allowed by the
    FeatureTable format."""
    def __init__(self):
        pass

    def __str__(self):
        # N.B.: Concrete children of FeatureLocation should
        #       implement __str__
        raise NotImplementedError

    def __repr__(self):
        return str(self)

    @classmethod
    def fromString(cls, s):
        sub = s.strip().replace("\n"," ").replace("\r"," ")

        p = re.search(r"^[\d]+$", sub)
        if(p != None):
            return FlIndex(offset = int(sub))

        p = re.search(r"^complement\((?P<span>.*)\)[\s]*$",sub)
        if(p != None):
            return FlComplement(
                span = FeatureLocation.fromString(p.group("span")))

        p = re.search(r"^join\((?P<spans>.*)\)[\s]*$",sub)
        if(p != None):
            return FlJoin(
                # TODO: fix this.  It should currently work for simple
                #       cases, but will break for certain nested cases
                #       (some of which are forbidden by the spec).
                spans = [FeatureLocation.fromString(i)
                         for i in re.split("[\s]*,[\s]*",p.group("spans"))])

        p = re.search(r"^order\((?P<spans>.*)\)[\s]*$",sub)
        if(p != None):
            return FlOrder(
                # TODO: fix this.  It should currently work for simple
                #       cases, but will break for certain nested cases
                #       (some of which are forbidden by the spec).
                spans = [FeatureLocation.fromString(i)
                         for i in re.split("[\s]*,[\s]*",p.group("spans"))])

        p = re.search(r"^(?P<start>[\d]+)\.(?P<stop>[\d]+)[\s]*$",sub)
        if(p != None):
            return FlIndeterminate(FlRange(FlIndex(p.group("start")),
                                           FlIndex(p.group("stop"))))

        p = re.search(r"^(?P<start>[\d]+)\^(?P<stop>[\d]+)[\s]*$",sub)
        if(p != None):
            start = int(p.group("start"))
            stop = int(p.group("stop"))
            assert(start + 1 == stop)
            return FlBetween(start)

        p = re.search(r"^(?P<fuzzystart><?)"+
                      r"(?P<start>(?:[\d]+)|(?:[\d]+\^[\d]+))\.\."+
                      r"(?P<fuzzystop>>?)"+
                      r"(?P<stop>(?:[\d]+)|(?:[\d]+\^[\d]+))[\s]*$",
                      sub)
        if(p != None):
            return FlRange(
                start = FeatureLocation.fromString(p.group("start")),
                stop = FeatureLocation.fromString(p.group("stop")),
                fuzzystart = (len(p.group("fuzzystart")) > 0),
                fuzzystop = (len(p.group("fuzzystop")) > 0))

        p = re.search(r"^(?P<fuzzystart><?)"+
                      r"(?P<start>(?:[\d]+)|(?:[\d]+\^[\d]+)"
                      r"|(?:\([\d]+\.[\d]+\)))\.\."+
                      r"(?P<fuzzystop>>?)"+
                      r"(?P<stop>(?:[\d]+)|(?:[\d]+\^[\d]+)"
                      r"|(?:\([\d]+\.[\d]+\)))[\s]*$",
                      sub)
        if(p != None):
            return FlIndeterminateRange(
                start = FeatureLocation.fromString(p.group("start").strip("()")),
                stop = FeatureLocation.fromString(p.group("stop").strip("()")),
                fuzzystart = (len(p.group("fuzzystart")) > 0),
                fuzzystop = (len(p.group("fuzzystop")) > 0))

        # This pattern occurs as <656163 in
        # GCF_000149585.1_ASM14958v1_genomic.gbff.gz
        # (HcWU24)
        # Currently interpretting this as <656163..656163, but need
        # to check the feature table docs
        p = re.search(r"^(?P<fuzzystart><)"
                      r"(?P<stop>[\d]+)$",
                      sub)
        if(p != None):
            return FlIndeterminateRange(
                start = FeatureLocation.fromString(p.group("stop")),
                stop = FeatureLocation.fromString(p.group("stop")),
                fuzzystart = True,
                fuzzystop = False)
        
        # NB: this should only occur in peptide records?
        p = re.search(r"^bond\((?P<start>[\d]+),(?P<stop>[\d]+)\)[\s]*$",sub)
        if(p != None):
            return FlBond(FlIndex(p.group("start")),
                          FlIndex(p.group("stop")))

        # Bond can also list only one position (indeterminate acceptor)
        p = re.search(r"^bond\((?P<start>[\d]+)\)[\s]*$",sub)
        if(p != None):
            return FlHalfBond(FlIndex(p.group("start")))

        raise ValueError("Unparsable location string: %s" % sub)
    
class FlPosition(FeatureLocation):
    """A determinate location (at a base or between two bases)."""
    def __init__(self, offset, ref = None):
        self.offset = int(offset)
        self.ref = ref

    def __str__(self):
        raise NotImplementedError

class FlIndex(FlPosition):
    """An FlPosition located at offset (counting from 1 as the first
    sequence element)."""
    def __init__(self, offset):
        FlPosition.__init__(self, offset)

    def __str__(self):
        return str(self.offset)

    def __int__(self):
        return self.offset

    # TODO: think about what these should be called, etc.
    def Start(self):
        return self.offset-1

    def Stop(self):
        return self.offset

class FlBetween(FlPosition):
    """An FlPosition located in the space between offset and the following
    sequence element (counting from 1 as the first sequence element)."""
    def __init__(self, offset):
        FlPosition.__init__(self, offset)

    def __str__(self):
        return "%d^%d" % (self.offset, self.offset+1)

    # TODO: think about what these should be called, etc.
    def Start(self):
        return self.offset

    def Stop(self):
        return self.offset

class FlSpan(FeatureLocation):
    """A range spanning one or more, possibly disjoint locations."""
    def __init__(self):
        pass

class FlRange(FlSpan):
    """A continuous range of sequence.  One or both ends may be
    indeterminate."""
    def __init__(self, start, stop, fuzzystart = False, fuzzystop = False):
        self.start = start
        assert(isinstance(self.start, FlPosition))
        self.stop = stop
        assert(isinstance(self.stop, FlPosition))
        # TODO: implement comparison operators for FlIndex so that we
        #  can make this assertion
        #assert(self.start <= self.stop)
        self.fuzzystart = fuzzystart
        self.fuzzystop = fuzzystop

    def __str__(self):
        return "%s%s..%s%s" % (
            (self.fuzzystart and "<") or "",
            self.start,
            (self.fuzzystop and ">") or "",
            self.stop)

    def Start(self):
        return self.start

    def Stop(self):
        return self.stop

class FlBond(FlSpan):
    """An out-of-sequence link between two determinate positions (e.g.,
    a disulfide bond)."""
    def __init__(self, start, stop):
        self.start = start
        assert(isinstance(self.start, FlIndex))            
        self.stop = stop
        assert(isinstance(self.stop, FlIndex))
        # TODO: implement comparison operators for FlIndex so that we
        #  can make this assertion
        #assert(self.start <= self.stop)

    def __str__(self):
        return "\bond(%s,%s)" % (
            self.start,
            self.stop)

    def Start(self):
        return self.start

    def Stop(self):
        return self.stop

class FlHalfBond(FlPosition):
    """An out-of-sequence link between one determinate position
    and one unkown position."""
    def __init__(self, start):
        self.start = start
        assert(isinstance(self.start, FlIndex))            

    def __str__(self):
        return "\bond(%s)" % (
            self.start)

class FlComplement(FlSpan):
    """The sequence complementary to a given span."""
    # Can also contain an FlIndex (single position)
    # e.g. polyA site in S. pombe genome
    def __init__(self, span):
        self.span = span
        assert(isinstance(self.span, FlSpan) or
               isinstance(self.span, FlIndex)) 

    def __str__(self):
        return "complement(%s)" % self.span

    def Start(self):
        return self.span.Stop()

    def Stop(self):
        return self.span.Start()

class FlJoin(FlSpan):
    """A sequence of spans, merged into a continuous sequence."""
    def __init__(self, spans):
        self.spans = spans
        for i in self.spans:
            assert(isinstance(i, FlSpan) or isinstance(i, FlPosition))

    def __str__(self):
        return "join(%s)" % ",".join(map(str,self.spans))
        
class FlOrder(FlSpan):
    """A sequence of spans.  Unlike FlJoin, it may not be valid
    to treat the spans as a single merged sequence."""
    def __init__(self, spans):
        self.spans = spans
        for i in self.spans:
            assert(isinstance(i, FlSpan) or isinstance(i, FlPosition))

    def __str__(self):
        return "order(%s)" % ",".join(map(str,self.spans))

class FlIndeterminate(FeatureLocation):
    """An indeterminate position known to exist within a given range.
    (Note that this is deprecated in the FeatureTable format)."""
    def __init__(self, range_):
        self.range = range_
        assert(isinstance(self.range, FlRange))

    def __str__(self):
        return "%s.%s" % (self.range.Start(), self.range.Stop())

class FlIndeterminateRange(FlSpan):
    """Extension of FlRange to allow indeterminate start and/or stop.
    This may be outside of the spec."""
    def __init__(self, start, stop, fuzzystart = False, fuzzystop = False):
        self.start = start
        assert(isinstance(self.start, FlPosition) or
               isinstance(self.start, FlIndeterminate))
        self.stop = stop
        assert(isinstance(self.stop, FlPosition) or
               isinstance(self.stop, FlIndeterminate))
        # TODO: implement comparison operators for FlIndex so that we
        #  can make this assertion
        #assert(self.start <= self.stop)
        self.fuzzystart = fuzzystart
        self.fuzzystop = fuzzystop

    def __str__(self):
        return "%s%s..%s%s" % (
            (self.fuzzystart and "<") or "",
            self.start,
            (self.fuzzystop and ">") or "",
            self.stop)

    def Start(self):
        return self.start

    def Stop(self):
        return self.stop        

class BaseFeature:
    """An entry in the feature table."""
    def __init__(self, key, location = None, qualifiers = None):
        self.key = key
        self.location = location
        self.qualifiers = qualifiers
        if(self.qualifiers == None):
            self.qualifiers = []

    def __str__(self):
        return "Feature: %s\nLocation: %s\nQualifiers: %s\n" % (
            self.key, str(self.location), str(self.qualifiers))

    def __repr__(self):
        return str(self)

    def Key(self):
        return self.key

    def Location(self):
        return self.location

    def Qualifiers(self):
        return self.qualifiers

class FeatureTable:
    """Parser for the DDJB/EMBL/GenBank feature table format specified by
    http://www.ebi.ac.uk/embl/Documentation/FT_definitions/feature_table.html
    """
    def __init__(self, features = None):
        self.features = features
        if(self.features == None):
            self.features = []

    def __str__(self):
        return "\n".join(map(str,self.features))

    def __len__(self):
        return len(self.features)

    def __getitem__(self, i):
        return self.features[i]

    def __getslice__(self, i, j):
        return self.features[i:j]

    @classmethod
    def fromString(cls, record, skip_bad = False):
        features = []
        for entry in re.finditer(
            "^[\s]{5}(?P<feature>[\S]{1,15})[\s]+"+
            #  This may break on empty lines...
            "(?P<rest>.*\n(?:^[\s]{6}.*\n)*)",
            record, re.M):

            t = re.search(r"(?P<location>(?:[^/]*\n)*)", entry.group("rest"),
                          re.M)
            if(t != None):
                t2 = t.group("location").strip()
                try:
                    location = FeatureLocation.fromString(t2)
                except ValueError as e:
                    sys.stderr.write("WARNING: feature with location parse error:\n%s\n%s\n" % (t2,e))
                    if(skip_bad):
                        continue
                    else:
                        raise
            else:
                location = None

            # TODO: Read the spec. for qualifiers and reimplement this!

            qualifiers = []
            for i in re.finditer(
                '/(?P<qualifier>[\w]+)=(?P<value>(?:"[^"]+")|(?:[\S]+))',
                entry.group("rest"), re.M):
                qualifiers.append((i.group("qualifier"), i.group("value")))

            features.append(BaseFeature(entry.group("feature"),
                                        location,
                                        qualifiers))
        
        return cls(features)

class BaseMolecule:
    """Base class for the set of molecules described by
    DJBB/EMBL/GenBank/VNTI/etc. records (i.e., heteropolymers
    such as DNA, RNA, polypeptides, etc.)
    """
    def __init__(self):
        pass

class BaseLocus:
    def __init__(self, s = ""):
        self.raw = s

    def __str__(self):
        return self.raw

    def __repr__(self):
        return self.raw

    @classmethod
    def fromString(cls, s):
        return cls(s)

class BaseSource:
    def __init__(self, s = ""):
        self.raw = s

    def __str__(self):
        return self.raw

    def __repr__(self):
        return self.raw

    @classmethod
    def fromString(cls, s):
        return cls(s)

class GbMolecule(BaseMolecule):
    """Isomorphic to a GenBank .gb record.
    c.f. http://www.ncbi.nlm.nih.gov/Sitemap/samplerecord.html
    """
    def __init__(self):
        BaseMolecule.__init__(self)
        
        self.locus = BaseLocus()
        self.definition = ""
        self.accession = None
        self.version = None
        self.gi = None
        self.keywords = []
        self.source = BaseSource()
        self.references = []
        self.features = FeatureTable()
        self.sequence = None


class EmblMolecule(BaseMolecule):
    """Isomorphic to an EMBL .embl record."""
    def __init__(self):
        BaseMolecule.__init__(self)
        
        self.locus = BaseLocus()
        self.definition = ""
        self.comments = []
        self.keywords = []
        self.source = BaseSource()
        self.references = []
        self.features = FeatureTable()
        self.sequence = None

    def Features(self):
        return self.features

    def Sequence(self):
        return self.sequence

    @classmethod
    def fromFile(cls, fin, skip_bad = False):
        """Init from first EMBL record in stream."""
        records = [i for i in fin.read().split("\n//")
                   if(len(i.strip()) > 0)]
        if(len(records) < 1):
            raise ValueError("ERROR: no records in EMBL file!\n")
            
        if(len(records) > 1):
            sys.stderr.write("WARNING: multiple records in EMBL file!\n")
            print("Record 1:", records[1])

        return cls.fromString(records[0], skip_bad)

    @classmethod
    def fromString(cls, record, skip_bad = False):
        """Init from EMBL record as character string."""

        retval = cls()
        
        for entry in re.finditer(
            # Every EMBL line starts with a two letter line type.
            # Fields are separated by XX lines (so the current
            #  regex is overly restrictive).  The sequence line
            # follow the feature table without an XX separator.
            "^(?P<field>.{2}) {3}(?P<value>.*\n(?:^[^XS].*\n?)*)",
            record, re.M):

            field = entry.group("field")
            # TODO: fix this massive hack!
            
            #value = re.sub("^"+field+"   ", "",
            #               re.sub("\n"+field+"   ","\n",
            #                      entry.group("value"), re.M))
            value = "\n".join(
                ("     "+i[5:])
                for i in (entry.group("field")+"   "+
                          entry.group("value")).split("\n"))

            if(field == "ID"):
                retval.locus = BaseLocus.fromString(value)
            elif(field == "DE"):
                retval.definition = value
            elif(field == "CC"):
                retval.comments.append(value)
            elif(field == "KW"):
                retval.keywords.append(value.strip())
            elif(field == "OS"):
                retval.source = BaseSource.fromString(value)
            elif(field == "RN"):
                # TODO: Furthur parsing!!! (Reference is factored as
                #       RN,RX,RA,RT,RL,...)
                retval.references.append(value)
            elif(field == "FH"):
                header = "     Key             Location/Qualifiers\n     \n"
                try:
                    assert(value[:len(header)] == header)
                except:
                    print('"'+value[:len(header)]+'"')
                    raise
                retval.features = FeatureTable.fromString(value[len(header):],
                                                          skip_bad)
            elif(field == "SQ"):
                a = value.find("\n")
                assert(a > -1)
                from Sequence import DnaSequence
                retval.sequence = DnaSequence(re.sub("[^A-Za-z]",
                                                     "", value[a:]))

            else:
                sys.stderr.write("WARNING: Unrecognized field: %s\n" % field)

        return retval

class VntiMolecule(BaseMolecule):
    """Isomorphic to a VNTI .gb record (as determined by comparing
    files generated by VNTI to the GenBank documentation).
    """

    def __init__(self):
        BaseMolecule.__init__(self)
        
        self.locus = BaseLocus()
        self.definition = ""
        self.accession = ""
        self.version = ""
        self.dbsource = ""
        self.comments = []
        self.keywords = []
        self.source = BaseSource()
        self.references = []
        self.dblinks = []
        self.features = FeatureTable()
        self.sequence = None

    def Features(self):
        return self.features

    def Sequence(self):
        return self.sequence

    @classmethod
    def fromFile(cls, fin, multi = False, skip_bad = False, warn = True):
        """Init from first GenBank record in stream.
        If multi is true, instead return a list of all
        records in the stream."""
        records = [i for i in fin.read().split("\n//")
                   if(len(i.strip()) > 0)]
        if(len(records) < 1):
            raise ValueError("ERROR: no records in VNTI file!\n")

        if(not multi):
            if(len(records) > 1):
                if(warn):
                    sys.stderr.write("WARNING: multiple records in VNTI file!\n")
                    sys.stderr.write("Record 1: %s\n" % records[1])

            return cls.fromString(records[0], skip_bad, warn = warn)
        else:
            return [cls.fromString(i, skip_bad, warn = warn) for i in records]

    @classmethod
    def fromString(cls, record, skip_bad = False, warn = True):
        """Init from GenBank record as character string."""

        retval = cls()

        basecount = None
        
        for entry in re.finditer(
            # GenBank field names occur in the first 10 columns
            #   and are anchored in column 0.
            "^(?P<field>[\S].{0,9})(?P<value>.*\n(?:^[\s].*\n?)*)",
            record, re.M):

            field = re.sub("[\s]+$","",entry.group("field")).upper()
            value = entry.group("value")

            if(field == "LOCUS"):
                retval.locus = BaseLocus.fromString(value)
            elif(field == "DEFINITION"):
                retval.definition = value
            elif(field == "ACCESSION"):
                retval.accession = value.strip()
            elif(field == "VERSION"):
                retval.version = value.strip()
            elif(field == "DBSOURCE"):
                retval.dbsource = value.strip()
            elif(field == "COMMENT"):
                # TODO: parse extra VTNI fields that get folded into
                #       comment fields.
                retval.comments.append(value)
            elif(field == "KEYWORDS"):
                retval.keywords = [i.strip()
                                   for i in re.sub("\.[\s]*$",
                                                   "",value).split(";")]
            elif(field == "SOURCE"):
                retval.source = BaseSource.fromString(value)
            elif(field == "REFERENCE"):
                # TODO: Furthur parsing!!!
                retval.references.append(value)
            elif(field == "DBLINK"):
                retval.dblinks.append(value)
            elif(field == "FEATURES"):
                a = value.find("\n")
                assert(a > -1)
                b = value[:a].strip()
                assert(b == "Location/Qualifiers")
                retval.features = FeatureTable.fromString(value[a+1:],
                                                          skip_bad)
            elif(field == "BASE COUNT"):
                basecount = value
            elif(field == "CONTIG"):
                # TODO: do a proper parse of this
                #       GenBank gbff.gz files _can_ contain a CONTIG field
                #       between the feature table and the ORIGIN field.
                #       Looks like a a join of shotgun fragments with gaps,
                #       so should be compatable with my Scaffold.py framework.
                contig = value
            elif(field == "ORIGIN"):
                from Sequence import DnaSequence
                retval.sequence = DnaSequence(re.sub("[^A-Za-z]",
                                                     "", value))

            else:
                if(warn):
                    sys.stderr.write("WARNING: Unrecognized field: %s\n" % field)

        return retval
