# Supplementary material for: Rapid gain and loss of a chromosome drives key morphology and virulence phenotypes in the fungal pathogen Histoplasma
Source: PLoS Biol. 2026 Jan 5;24(1):e3003224. doi: 10.1371/journal.pbio.3003224 (PMC12788632; doi:10.1371/journal.pbio.3003224)
Supplement: S1 Code — ZIP archive of PYTHON modules, scripts, and JUPYTER notebooks for analysis of the experiments in Fig 3. The code is documented in a README html file at the top level of the archive. (ZIP) [file pbio.3003224.s013.zip › time_course_analysis/lib/GenomeFactory.py]

#!/usr/bin/env python3
# Time-stamp: <GenomeFactory.py 2025-07-01 11:47:03 Mark Voorhies>
"""
Base class for GenomeFactory interface.
"""

# Copyright 2024 Mark Voorhies, Christina Homer, Claire Dubin, Jessie Uehling
#
# This program is free software: you can redistribute it and/or modify
# it under the terms of the MIT License.
#
# This program is distributed in the hope that it will be useful,
# but WITHOUT ANY WARRANTY; without even the implied warranty of
# MERCHANTABILITY or FITNESS FOR A PARTICULAR PURPOSE.  See the
# MIT License for more details.
#
# You should have received a copy of the MIT License
# along with this program.  If not, see <https://opensource.org/license/mit>.

class Node:
    def __init__(self, id, resolver = None):
        self.id = id
        if(resolver is None):
            self.resolver = NodeResolver()
        else:
            self.resolver = resolver

    @property
    def link(self):
        return self.resolver.link(self)
    @property
    def name(self):
        return self.resolver.name(self)
    @property
    def description(self):
        return self.resolver.description(self)
    
    def __hash__(self):
        return hash((self.id,self.resolver.__class__))

    def __cmp__(self, rhs):
        return cmp((self.resolver.__class__,self.id),
                   (rhs.resolver.__class__,rhs.id))
    
    def __str__(self):
        return str(self.name)

class NodeResolver:
    def __init__(self):
        pass
    def link(self, node):
        return None
    def name(self, node):
        return node.id
    def description(self, node):
        return node.name
    
    def wrap(self, text, width = 15):
        c = 0
        r = ""
        for i in text.split(" "):
            if(c > width):
                r += "\n"
                c = 0
            if(c != 0):
                r += " "
                c += 1
            r += i
            c += len(i)
        return r

class HistoBaseResolver(NodeResolver):
    def link(self, node):
        return "/cgi-bin/Search.cgi?query=%s" % node.name

class IprResolver(NodeResolver):
    def __init__(self, cursor):
        return "http://www.ebi.ac.uk/interpro/entry/InterPro/%s/" % node.name

    def link(self, node):
        return "http://www.ebi.ac.uk/interpro/entry/InterPro/%s/" % node.name
    
    def description(self, node):
        self.cursor.execute("""                                              
        SELECT description FROM IprAccession WHERE accession = %s                      """, (node.name,))
        return self.cursor.fetchone()[0]

    
class DbIprResolver(IprResolver):
    # Lazy version of IprResolver.  Node ID is internal ID rather than accession
    def __init__(self, cursor):
        self.cursor = cursor
        
    def name(self, node):
        self.cursor.execute("""                                               
        SELECT accession FROM IprAccession WHERE IprAccessionID = %s                   """, (node.id,))
        return self.wrap(self.cursor.fetchone()[0])
                
    
class GoResolver(NodeResolver):
    def __init__(self, cursor):
        self.cursor = cursor
        
    def link(self, node):
        return "/cgi-bin/GoBackward?query=%s&zeros=True&horizontal=True" % node.id
    
    def name(self, node):
        self.cursor.execute("""                                              
        SELECT GO_Term FROM GoTerm WHERE GoTermID = %s                      
        """, (node.id,))
        return self.wrap(self.cursor.fetchone()[0])

    def description(self, node):
        self.cursor.execute("""                                              
        SELECT GO_Term_Definition FROM GoTerm WHERE GoTermID = %s
        """, (node.id,))
        return self.cursor.fetchone()[0]

    def aspect(self, node):
        self.cursor.execute("""                                              
        SELECT GO_Aspect FROM GoTerm WHERE GoTermID = %s                               """, (node.id,))
        return self.cursor.fetchone()[0]
    
class GenomeFactory:
    def __len__(self):
        """Return the number of genomes in the factory."""
        raise NotImplementedError

    def genomeNames(self, annotated = False, PE = False):
        """Return list of available genomes (strings that are suitable
        inputs for getGenome).  If annotated = True, return only genomes
        with gene annotations (otherwise, return all genomes).
        If PE = False, do not return the paired-end genomes from Gilmore et al.
        """
        raise NotImplementedError

    def getGenome(self, name):
        """Return a reference to the named genome.  Throw KeyError if the name
        is not known.
        """
        raise NotImplementedError

    def unlink(self, name):
        """Forget about named genome.

        Caveats:
          This unlinks the named genome with respect to this GenomeFactory
             instance.  If any other object references the genome (e.g.,
             via a Locus) then the genome will remain in memory.
          If the genome is reloaded with getGenome, it may have a different
             memory location, so default hashes on the genome may change.
        """
        raise NotImplementedError

    def gene_link(self, gene):
        """Given a gene name or gene object, return an external
        database reference for that gene, or None if no URL exists (e.g.,
        unregistered genome).  Raise KeyError for unrecognized gene
        names.

        The returned reference is (path, scheme) with scheme = None
        for local paths and scheme != None for external web servers
        (as for WebPages.RedirectPage)
        """
        raise NotImplementedError

    def gene_url(self, gene):
        """Given a gene name or gene object, return an external
        database URL for that gene, or None if no URL exists (e.g.,
        unregistered genome).  Raise KeyError for unrecognized gene
        names."""
        raise NotImplementedError

    def getGene(self, name, genome = None):
        """Given a gene name as a string, return the corresponding
        Gene object."""
        raise NotImplementedError

def tabulate_descendents(go):
    """Return a dictionary of node => set(Hc genes) tabulating            
    all genes deriving from each node."""

    import networkx as nx

    descendents = {}
    for i in reversed(list(nx.topological_sort(go))):
        if(isinstance(i.resolver, DbHistoBaseResolver)):
            descendents[i] = set((i,))
            assert(go.out_degree(i) == 0)
        else:
            descendents[i] = set()
            for child in go.successors(i):
                descendents[i].update(descendents[child])

    return descendents

    
if(__name__ == "__main__"):
    print("Hello, world")
