# Supplementary material for: Rapid gain and loss of a chromosome drives key morphology and virulence phenotypes in the fungal pathogen Histoplasma
Source: PLoS Biol. 2026 Jan 5;24(1):e3003224. doi: 10.1371/journal.pbio.3003224 (PMC12788632; doi:10.1371/journal.pbio.3003224)
Supplement: S1 Code — ZIP archive of PYTHON modules, scripts, and JUPYTER notebooks for analysis of the experiments in Fig 3. The code is documented in a README html file at the top level of the archive. (ZIP) [file pbio.3003224.s013.zip › time_course_analysis/lib/Proteome.py]

#!/usr/bin/env python3

from Genome import Genome, Gene
from FastaFile import FastaFile
from Sequence import ProteinSequence

import gzip
from subprocess import Popen, PIPE

class ProteinGene(Gene):
    def __init__(self, name, seq, genome = None):
        self.name = name
        self.seq = seq

    @property
    def long_name(self):
        return (self.genome.name, self.Name())

    def Name(self):
        return self.name

    def ProteinSequence(self):
        return self.seq

class FastaStream:
    def __init__(self, fname):
        print("Streaming FASTA")
        if(fname.endswith(".gz")):
            self.p = Popen(("zcat",fname), stdout=PIPE)
        else:
            self.p = Popen(("cat",fname), stdout=PIPE)
        self.read = self.p.stdout.read
        self.close = self.p.stdout.close
        self.fileno = self.p.stdout.fileno
    
class FastaProteome(Genome):
    """Proteome represented by FASTA file.
    """
    def __init__(self, fname, name):
        self.fname = fname
        self.genes = None
        self.name = name

    def _initGenes(self):
        self.genes = dict((name, ProteinGene(name, ProteinSequence(seq), self))
                          for (name,seq) in FastaFile(self.protein_fasta_stream()).seqs.items())

    def Genes(self):
        """Iterator over all genes in the proteome."""
        if(self.genes is None):
            self._initGenes()
        return self.genes.items()
        
    def protein_fasta_stream(self):
        return FastaStream(self.fname)
        
if(__name__ == "__main__"):
    print("Hello, world")
