# Supplementary material for: Rapid gain and loss of a chromosome drives key morphology and virulence phenotypes in the fungal pathogen Histoplasma
Source: PLoS Biol. 2026 Jan 5;24(1):e3003224. doi: 10.1371/journal.pbio.3003224 (PMC12788632; doi:10.1371/journal.pbio.3003224)
Supplement: S1 Code — ZIP archive of PYTHON modules, scripts, and JUPYTER notebooks for analysis of the experiments in Fig 3. The code is documented in a README html file at the top level of the archive. (ZIP) [file pbio.3003224.s013.zip › time_course_analysis/lib/HdfTools.py]

#!/usr/bin/env python3
# Time-stamp: <HdfTools.py 2025-07-01 11:48:02 Mark Voorhies>
# Does not seem to need any alterations for python3. 2022.01.09 chomer
"""Common utilities for working with hdf5 files via h5py"""

# Copyright 2024 Mark Voorhies, Christina Homer, Claire Dubin, Jessie Uehling
#
# This program is free software: you can redistribute it and/or modify
# it under the terms of the MIT License.
#
# This program is distributed in the hope that it will be useful,
# but WITHOUT ANY WARRANTY; without even the implied warranty of
# MERCHANTABILITY or FITNESS FOR A PARTICULAR PURPOSE.  See the
# MIT License for more details.
#
# You should have received a copy of the MIT License
# along with this program.  If not, see <https://opensource.org/license/mit>.

def create_uncompressed_dataset(group, name, data):
    return group.create_dataset(name=name, maxshape=data.shape, data=data)

def create_compressed_dataset(group, name, data):
    return group.create_dataset(name=name, maxshape=data.shape, data=data,
                                compression="gzip", chunks=data.shape)
