# Supplementary material for: Rapid gain and loss of a chromosome drives key morphology and virulence phenotypes in the fungal pathogen Histoplasma
Source: PLoS Biol. 2026 Jan 5;24(1):e3003224. doi: 10.1371/journal.pbio.3003224 (PMC12788632; doi:10.1371/journal.pbio.3003224)
Supplement: S1 Code — ZIP archive of PYTHON modules, scripts, and JUPYTER notebooks for analysis of the experiments in Fig 3. The code is documented in a README html file at the top level of the archive. (ZIP) [file pbio.3003224.s013.zip › time_course_analysis/lib/UnionedGenomeFactory.py]

#!/usr/bin/env python3
# Time-stamp: <UnionedGenomeFactory.py 2024-10-10 16:27:22 Mark Voorhies>
"""Interface for wrapping multiple flat-file and MySQL genome sources
as a single database."""

# Copyright 2024 Mark Voorhies, Christina Homer, Claire Dubin, Jessie Uehling
#
# This program is free software: you can redistribute it and/or modify
# it under the terms of the MIT License.
#
# This program is distributed in the hope that it will be useful,
# but WITHOUT ANY WARRANTY; without even the implied warranty of
# MERCHANTABILITY or FITNESS FOR A PARTICULAR PURPOSE.  See the
# MIT License for more details.
#
# You should have received a copy of the MIT License
# along with this program.  If not, see <https://opensource.org/license/mit>.

import sys
from FastaGenome import FastaGenome
from Genome import Locus, MemGeneSet, MemGene, Contig
from GenomeFactory import GenomeFactory
from GenomeParsers import GenomeFromGenbank, AnnotationFromGenbank
from MsvUtil import Table
try:
    from MySQLGenomeFactory import MySQLGenomeFactory
except ModuleNotFoundError:
    sys.stderr.write("WARNING: MySQL genome backend not supported on this system\n")
from Proteome import FastaProteome
from Sequence import DnaSequence

import gzip
import os
import os.path
from subprocess import check_call

class UnionedGenomeFactory(GenomeFactory):
    """Implementation of the GenomeFactory interface, providing access to
    multiple Genome SQL databases plus non-database flat file genomes
    as if they were a single source.
    """
    def __init__(self, assembly_caching = "eager", geneset_caching = "cached", PE = False):
        self.assembly_caching = assembly_caching
        self.geneset_caching = geneset_caching
        self.factories = []
        self._name2factory = {}
        self._factory2names = {}
        self.PE = PE

    def add_factory(self, factory, prefix = False):
        if(prefix):
            self.factories = [factory]+self.factories
        else:
            self.factories.append(factory)
        self._factory2names[factory] = []
        for i in factory.genomeNames(PE = self.PE):
            if(not (i in self._name2factory)):
                self._name2factory[i] = factory
                self._factory2names[factory].append(i)
        
        # TODO: update cached name index, etc.
        #       Make sure that genome names are always searched in the
        #       order that factories were added.
        
    def init_db_genomes(self, db = None):
        # TODO: add a check to see if this source has already been added?
        self.add_factory(MySQLGenomeFactory(
            assembly_caching = self.assembly_caching,
            geneset_caching = self.geneset_caching,
            db = db))
        
    def add_optparse_options(self, parser):
        """Add genome-source options to an OptionParser.

        N.B.: This will raise an exception if there are any conflicts
        with other CLI flags.
        """

        options = []
        
        options.append(
            parser.add_option(
                "-B", "--db", dest = "db",
                help = "Name of HistoBase SQL database with genome data (default = Genome4)",
                default = [],
                action = "append"))

        options.append(
            parser.add_option(
                "-T", "--genometable", dest = "genometable",
                help = "Search all genomes listed in GENOMETABLE CSV file.  Required CSV fields are name and gbff.  This overrides the default database genomes unless --use-genomedb is also given.  May be given more than once",
                metavar = "GENOMETABLE",
                action = "append",
                default = []))

        options.append(
            parser.add_option(
                "-F", "--fastagenome", dest = "fastagenome",
                help = "Add unannotated genome from an (optionally gzipped) FASTA file.  May be given more than once.  If gff3 is given, then load gene annotations from GFFv3 file.",
                metavar = "FASTA,name[,gff3]",
                action = "append",
                default = []))

        options.append(
            parser.add_option(
                "--genbankgenome", dest = "genbankgenome",
                help = "Add annotated genome from a gzipped GenBank gbff file.  May be given more than once.",
                metavar = "GBFF,name",
                action = "append",
                default = []))

        options.append(
            parser.add_option(
                "--proteome", dest = "proteome",
                help = "Add protein-only sequence set from (optionally gzipped) FASTA.  May be given more than once.",
                metavar = "FASTA,name",
                action = "append",
                default = []))
        
        options.append(
            parser.add_option(
                "--ncRNA", dest = "ncRNA",
                help = "Include ncRNA features as mRNA features.  (Hack for no CDS gene transfers in Histo Nanopore genomes.",
                action = "store_true"))
        
        options.append(
            parser.add_option(
                "--skip-bad", dest = "skip_bad",
                help = "For GenBank (gbff) input, skip unparseable location strings.",
                action = "store_true"))
        
        options.append(
            parser.add_option(
                "-g","--gbffdir", dest = "gbffdir",
                help = "Path to gzipped GBFF files for --genometable.  Default is /usr/local/HistoBase/data/primary/NCBI/StagedGenomes/",
                metavar = "GBFFDIR",
                default = "/usr/local/HistoBase/data/primary/NCBI/StagedGenomes/"))
        
        options.append(
            parser.add_option(
                "-G", "--use-genomedb", dest = "use_genomedb",
                help = "Load genomes from database, even if --genomedir and/or --genometable are given (default is to only use database if niether is given).",
                action = "store_true"))

        options.append(
            parser.add_option(
                "--use-pe", dest = "use_pe",
                help = "Enable Hc PE genomes, if available in MySQL database",
                action = "store_true"))

        return options

    def init_optparse_genomes(self, options):
        if(options.use_pe):
            self.PE = True
            
        if(len(options.db) > 0):
            for i in options.db:
                self.add_factory(MySQLGenomeFactory(
                    assembly_caching = self.assembly_caching,
                    geneset_caching = self.geneset_caching,
                    db = i))

        if(len(options.genometable) > 0):
            for i in options.genometable:
                self.add_factory(TableGenomeFactory(i, options.gbffdir))

        if(len(options.fastagenome) > 0):
            for i in options.fastagenome:
                w = i.split(",")
                fname,gname = w[:2]
                if(len(w) > 2):
                    gff3 = w[2]
                else:
                    gff3 = None
                if(fname.endswith(".gz")):
                    fp = gzip.open(fname)
                else:
                    fp = open(fname)
                self.add_factory(FastaGenomeFactory(fp, gname, gff3))
                fp.close()

        if(len(options.genbankgenome) > 0):
            for i in options.genbankgenome:
                (gbff,gname) = i.split(",")
                self.add_factory(GenBankGenomeFactory(
                    gbff,gname,skip_bad = options.skip_bad, include_ncRNA = options.ncRNA))

        if(len(options.proteome) > 0):
            for i in options.proteome:
                w = i.split(",")
                fname,gname = w[:2]
                self.add_factory(ProteomeFactory(fname, gname))
                
        if((len(self.factories) < 1) or options.use_genomedb):
            self.add_factory(MySQLGenomeFactory(
                assembly_caching = self.assembly_caching,
                geneset_caching = self.geneset_caching),
                             prefix = True)

    def __len__(self):
        # N.B.: Due to possible genome redundancy among factories, the
        #       effective length may be less than the sum of the
        #       factory lengths.
        return len(self._name2factory)
    
    def __getitem__(self, i):
        if(isinstance(i, int)):
            for j in self.factories:
                names = self._factory2names[j]
                if(i < len(names)):
                    return j.getGenome(names[i])
                else:
                    i -= L
            else:
                raise IndexError
        else:
            return self.getGenome(i)

    def genomeNames(self, annotated = False, PE = False):
        """Return list of available genomes (strings that are suitable
        inputs for getGenome).  If annotated = True, return only genomes
        with gene annotations (otherwise, return all genomes)."""

        # N.B.: We can't use _factory2names because we need to be able
        # to filter on gene annotation
        names = set()
        retval = []
        for i in self.factories:
            for j in i.genomeNames(annotated = annotated, PE = PE):
                if(j not in names):
                    retval.append(j)
                    names.add(j)
        return retval

    def getGenome(self, name):
        return self._name2factory[name].getGenome(name)

    def unlink(self, name):
        """Forget about named genome.

        Caveats:
          This unlinks the named genome with respect to this GenomeFactory
             instance.  If any other object references the genome (e.g.,
             via a Locus) then the genome will remain in memory.
          If the genome is reloaded with getGenome, it may have a different
             memory location, so default hashes on the genome may change.
        """
        self._name2factory[name].unlink(name)

    def gene_link(self, gene):
        return self._name2factory[gene.Locus().genome.name].gene_link(gene)

    def gene_url(self, gene):
        return self._name2factory[gene.Locus().genome.name].gene_url(gene)

    def getGene(self, name, genome = None):
        """Given a gene name as a string, return the corresponding
        Gene object."""
        if(genome is None):
            for i in self.factories:
                try:
                    return i.getGene(name)
                except KeyError:
                    continue
            else:
                raise KeyError

        return self.getGenome(genome).getGene(name)

    # Remaining part of the existing GenomeFactory interface either
    # only makes sense for a database-attached factory (so, should be
    # subclass methods), or should be factored to another class
    # entirely (e.g., GO annotation methods)
    
class TableGenomeFactory:
    def __init__(self, fp,
                 path = "/usr/local/HistoBase/data/primary/NCBI/StagedGenomes/"):
        """Initialize from filename or filestream of CSV format genome table.
        If given, path is relative path to genome GBFF files"""
        self.table = Table.fromCsv(fp)
        self.path = path
        
        self._genome_names = []
        self._name2genome = {}
        self._name2row = {}
        self._genename2genome = {}

        # N.B.: To avoid swapping, we index the table now, but load
        #       genomes on demand
        for row in self.table:
            name = row["name"]
            self._genome_names.append(name)
            self._name2row[name] = row

    # These are copy-paste from GenomeFactory.  If we drop the name
    # mangling, we can simply inherit them.
            
    def __len__(self):
        return len(self._genome_names)

    # Do we _anywhere_ iterate over a GenomeFactory or otherwise use __getitem__?
    
    def __getitem__(self, i):
        if(isinstance(i, int)):
            # N.B.: The for loop this enables is very likely to cause
            #       swapping (unless unlink is called inside of the
            #       loop).  Best to just drop this part of the
            #       interface.
            return self.getGenome(self._genome_names[i])
        else:
            return self.getGenome(i)

    def genomeNames(self, annotated = False, PE = False):
        """Return list of available genomes (strings that are suitable
        inputs for getGenome).  If annotated = True, return only genomes
        with gene annotations (otherwise, return all genomes)."""

        # N.B. we assume PE only applies to the default Genome SQL database
        
        return [i for i in self._genome_names
                if((not annotated) or
                   (self._name2row[i]["annotated"] == "yes"))]

    def getGenome(self, name):
        try:
            return self._name2genome[name]
        except KeyError:
            row = self._name2row[name]
            
            gbff = os.path.join(self.path,row["gbff"])
            try:
                date = row["date"]
            except:
                date = None
            genome = GenomeFromGenbank(
                gbff,
                row["name"],
                row["genus"],
                row["species"],
                row["strain"],
                gbff,
                date)
            anno = AnnotationFromGenbank(genome)
            genome.genes = dict((i.Name(),i) for i in anno.geneiter(genome))

            self._name2genome[genome.name] = genome
            self._genename2genome.update((i,genome) for i in genome.genes)

            return genome

    def unlink(self, name):
        """Forget about named genome.

        Caveats:
          This unlinks the named genome with respect to this GenomeFactory
             instance.  If any other object references the genome (e.g.,
             via a Locus) then the genome will remain in memory.
          If the genome is reloaded with getGenome, it may have a different
             memory location, so default hashes on the genome may change.
        """
        del self._name2genome[name]

    def gene_link(self, gene):
        raise NotImplementedError

    def gene_url(self, gene):
        raise NotImplementedError

    def getGene(self, name, genome = None):
        """Given a gene name as a string, return the corresponding
        Gene object."""

        if(genome is None):
            # Check if we've already got a genome cached for this gene
            try:
                return self._genename2genome[name].getGene(name)
            except KeyError:
                pass
            # Not cached yet -- prescan with zgrep
            null = open(os.devnull,"w")
            for row in self.table:
                # Only zgrep uncached genomes
                if(row["name"] in self._name2genome):
                    continue
                try:
                    check_call(("zgrep",name,
                                os.path.join(self.path,row["gbff"])),
                               stdout = null)
                except:
                    # zgrep returns 1 on unmatched pattern
                    pass
                else:
                    genome = row["name"]
                    try:
                        return self.getGenome(genome).getGene(name)
                    except:
                        # Assume that we got a false positive zgrep
                        # match due to an annotation/etc.
                        continue
            else:
                raise KeyError
        
        return self.getGenome(genome).getGene(name)

    # Remaining part of the existing GenomeFactory interface either
    # only makes sense for a database-attached factory (so, should be
    # subclass methods), or should be factored to another class
    # entirely (e.g., GO annotation methods)

class SingletonGenomeFactory:
    """Abstract base for factories wrapping a single genome."""
    def __init__(self):
        raise NotImplementedError

            
    def __len__(self):
        return 1
    
    def __getitem__(self, i):
        assert((i == 0) or (i == self.genome.name))
        return self.genome

    def genomeNames(self, annotated = False, PE = False):
        """Return list of available genomes (strings that are suitable
        inputs for getGenome).  If annotated = True, return only genomes
        with gene annotations (otherwise, return all genomes)."""

        if(annotated and not self.annotated):
            return []

        else:
            return [self.genome.name]

    def getGenome(self, name):
        if(name == self.genome.name):
            return self.genome
        else:
            raise KeyError

    def unlink(self, name):
        """Forget about named genome.  Note that this renders this factory
        unusable."""
        del self.genome

    def gene_link(self, gene):
        raise NotImplementedError

    def gene_url(self, gene):
        raise NotImplementedError

    def getGene(self, name, genome = None):
        """Given a gene name as a string, return the corresponding
        Gene object."""
        
        if(genome is None):
            return self.genome.getGene(name)
        else:
            return self.getGenome(genome).getGene(name)

    # Remaining part of the existing GenomeFactory interface either
    # only makes sense for a database-attached factory (so, should be
    # subclass methods), or should be factored to another class
    # entirely (e.g., GO annotation methods)    

# Hack for using HcWU24 GenBank annotations (which, unlike the
# existing CDS annotations, include stop codons).  More robust fix is
# do a big update of HistoBase so that all CDS models get stops.
def trim_stop(gene):
    pseq = str(gene.ProteinSequence())
    if(pseq.endswith("*")):
        retval = MemGene.fromExonLoci(gene.ExonLoci(),
                                      name = gene.Name(),
                                      genome = gene.Locus().genome)
        cds = gene.Cds()[:]
        assert(len(cds) >= 1)
        assert(cds[-1][1] > 3)
        cds[-1] = (cds[-1][0],cds[-1][1]-3)
        retval.SetCds(cds)
        return retval
    return gene
    
class GenBankGenomeFactory(SingletonGenomeFactory):
    """Wrapper for single annotated genome as gbff.gz file."""

    def __init__(self, gbff, name = "Unknown", trim_stops = False, skip_bad = False, warn = True, include_ncRNA = False):
        """Initialize from filestream of genome assembly FASTA."""
        self.genome = GenomeFromGenbank(
            gbff,
            name,
            "unknown",
            "unknown",
            "unknown",
            gbff,
            None,
            skip_bad = skip_bad,
            warn = warn)
        anno = AnnotationFromGenbank(self.genome, warn = warn, include_ncRNA = include_ncRNA)
        genes = list(anno.geneiter(self.genome))
        if(trim_stops):
            genes = map(trim_stop,genes)
        self.genome.genes = dict((i.Name(),i) for i in genes)

        self.annotated = (len(self.genome.genes) > 0)
    
class FastaGenomeFactory(SingletonGenomeFactory):
    """Wrapper for single, unannotated genome as FASTA file."""
    # TODO: extend this to, e.g., a directory of multiple FASTA files.

    def __init__(self, fp, name = "Unknown", gff3 = None):
        """Initialize from filestream of genome assembly FASTA.
        fp is genome sequence in FASTA format
        gff3 is gene annotations in GFFv3 format
        fp and gff3 may be given as open file streams or as file paths.
        gzip compression is supported for paths ending in ".gz".
        """
        self.genome = FastaGenome(fp, name)
        self.annotated = False
        if(gff3 is not None):
            if(isinstance(gff3,str)):
                if(gff3.endswith(".gz")):
                    gff3 = gzip.open(gff3)
                else:
                    gff3 = open(gff3)
            self.genome.genes = MemGeneSet.fromGbrowse2Gff3(
                gff3, genome = self.genome)
            self.annotated = True

class ProteomeFactory(SingletonGenomeFactory):
    """Wrapper for single, unannotated protein set as FASTA file."""
    def __init__(self, fname, name = "Unknown"):
        """Initialize from path to protein FASTA.
        gzip compression is supported for paths ending in ".gz".
        """
        self.genome = FastaProteome(fname, name)
        self.annotated = True
