# Supplementary material for: Rapid gain and loss of a chromosome drives key morphology and virulence phenotypes in the fungal pathogen Histoplasma
Source: PLoS Biol. 2026 Jan 5;24(1):e3003224. doi: 10.1371/journal.pbio.3003224 (PMC12788632; doi:10.1371/journal.pbio.3003224)
Supplement: S1 Code — ZIP archive of PYTHON modules, scripts, and JUPYTER notebooks for analysis of the experiments in Fig 3. The code is documented in a README html file at the top level of the archive. (ZIP) [file pbio.3003224.s013.zip › time_course_analysis/lib/GenomeParsers.py]

#!/usr/bin/env python3
# Time-stamp: <GenomeParsers.py 2025-07-01 11:47:16 Mark Voorhies>

# Copyright 2024 Mark Voorhies, Christina Homer, Claire Dubin, Jessie Uehling
#
# This program is free software: you can redistribute it and/or modify
# it under the terms of the MIT License.
#
# This program is distributed in the hope that it will be useful,
# but WITHOUT ANY WARRANTY; without even the implied warranty of
# MERCHANTABILITY or FITNESS FOR A PARTICULAR PURPOSE.  See the
# MIT License for more details.
#
# You should have received a copy of the MIT License
# along with this program.  If not, see <https://opensource.org/license/mit>.

import gzip
import os.path
from subprocess import Popen, PIPE
import sys

from Collisions import SortLoci, RefCollisions
from FeatureTable import VntiMolecule, FlComplement, FlRange, FlJoin
from Genome import MemGene, Locus, Genome
from LocusTransform import SpliceTransform
from MsvUtil import hdict
from Sequence import DnaSequence

def locus_eq(lhs,rhs):
    return ((lhs.ref == rhs.ref) and
            (lhs.start == rhs.start) and
            (lhs.stop == rhs.stop) and
            (lhs.strand == rhs.strand))

class CachedContig:
    """Like GenomeFactory.Contig, but directly wrapping a DnaSequence instance
    rather than being a database proxy.  Note that we should factor a common
    base class for both of these."""
    def __init__(self, name, seq, genome):
        self.name = name
        assert(isinstance(seq, DnaSequence))
        self.__seq = seq
        self.locus = Locus(ref = name, start = 1, stop = len(self.__seq),
                           strand = "+", genome = genome)

    def __getslice__(self, i, j):
        return self.__seq[i:j]

    def __getitem__(self, i):
        return self.__seq[i]

    def __str__(self):
        return str(self.__seq)

    def __len__(self):
        return len(self.__seq)

    def Complement(self):
        return self.__seq.Complement()
        
    def Locus(self):
        return self.locus

class GenomeBuilder(Genome):
    """A GenomeBuilder wraps primary genome assembly data
    and exposes a common interface for germination."""

    def contigiter(self):
        """Yield a sequence of (name, DnaSequence) for each contig in
        the genome."""
        raise NotImplementedError

    def formatdb(self, path):
        """Generate an NCBI-BLAST nucleotide database using makeblastdb."""
        # N.B. This function is named after the deprecated NCBI BLAST formatdb
        #      program.
        blastndb = os.path.join(path,self.name)
        sys.stderr.write("makeblastdb generating %s\n" % blastndb)
        # Pipe stream through makeblastdb to generate BLASTN database        
        p = Popen(("makeblastdb",
                   "-title",self.name,
                    "-dbtype","nucl",
                    "-parse_seqids", # N.B.: required for proper accessions
                    "-out",blastndb),
                  stdin = PIPE)
        # Note that process pipes are in wb mode, so we need to encode inputs
        p.stdin.write("".join(seq.FormatFasta(name = name)
                              for (name, seq) in self.contigiter()).encode())
        p.stdin.close()
        p.wait()
        self.blastndb = blastndb

    def assemblyBlastDb(self):
        return self.blastndb
        
    @property
    def genetic_code(self):
        """Return name of alternate genetic code or None for universal
        genetic code."""
        return None

    @property
    def contigs(self):
        try:
            c = self.__contigs
        except AttributeError:
            c = self.__contigs = dict(
                (name, CachedContig(name, seq, self))
                for (name, seq) in self.contigiter())
        return c

    def getGenesByLocus(self, locus):
        """Return a list of genes with _any_ overlap to locus."""
        assert(self.genes is not None)
        if(not hasattr(self,"gene_index")):
            self.gene_index = SortLoci(self.genes.values())
        
        return RefCollisions((locus,), self.gene_index).OverlapA(locus)

    def getGene(self, name):
        """Return gene object corresponding to name.
        Raise KeyError if the name is not known."""
        return self.genes[name]
    
class AnnotationBuilder:
    """An AnnotationBuilder wraps primary genome annotation data and
    exposes a common interface for germination.  Note that an
    AnnotationBuilder will usually need a genome reference passed to
    its constructor -- usually this reference will be a subclass of
    GenomeBuilder."""

    def geneiter(self, genome = None):
        """Return a generator of MemGene objects (linked to genome, if given)
        corresponding to the gene annotations in the tarball."""
        raise NotImplementedError
    @property
    def genome(self):
        raise NotImplementedError

class GenomeFromGenbank(GenomeBuilder):
    """NCBI-deposited genome assembly, as compressed GenBank (gbff.gz)"""
    def __init__(self, fname, name, genus, species, strain, 
                 source, downloaded, skip_bad = False, warn = True):
        self.fname = fname
        self.name = name  # short name.  E.g., "HcG217B"
        self.genus = genus
        self.species = species
        self.strain = strain
        # Path to BLASTN database, if built
        self.blastndb = None
        self.source = source
        self.downloaded = downloaded
        if(self.fname.endswith(".gz")):
            fp = gzip.open(self.fname,"rt")
        else:
            fp = open(self.fname,"rt")
        self.gb = VntiMolecule.fromFile(fp,
                                        multi = True,
                                        skip_bad = skip_bad, warn = warn)
        fp.close()

    def contigiter(self):
        for i in self.gb:
            yield (i.accession.split()[0], i.Sequence())

def get_qualifier(feature, key):
    retval = None
    for (k,v) in feature.Qualifiers():
        if(k == key):
            if(retval):
                raise ValueError("Ambiguous key!")
            retval = v
    if(retval is None):
        raise KeyError
    # ENSEMBL sometimes quotes qualifier values
    return retval.strip('"')
            
class AnnotationFromGenbank(AnnotationBuilder):
    """NCBI-deposited genome annotation, as compressed GenBank (gbff.gz)"""
    def __init__(self, genome, locus_tag = "locus_tag",
                 include_ncRNA = False, # If True, parse ncRNA as mRNA
                 warn = True):
        self._genome = genome
        # Keyword for gene names inside of gene, mRNA, and CDS features.
        # GenBank uses "locus_tag".  ENSEMBL uses "gene".
        self.locus_tag = locus_tag
        self.warn = warn
        self.include_ncRNA = include_ncRNA

    @property
    def genome(self):
        return self._genome
        
    def geneiter(self, genome = None):
        """Return a generator of MemGene objects (linked to genome, if given)
        corresponding to the gene annotations in the tarball."""
                 
        for contig in self._genome.gb:
            ref = contig.accession.split()[0]

            # gene/mRNA/CDS features are _mostly_ but not entirely
            # sequential in NCBI downloads, so we will be conservative
            # and treat them as entirely unsequential (and index them)

            feature_index = {}
            for feature in contig.features:
                try:
                    feature_index[feature.key].append(feature)
                except KeyError:
                    feature_index[feature.key] = [feature]

            # We assume that locus_tag is gene-unique, but might correspond
            #  to multiple transcripts/CDS
                    
            if(set(("gene","mRNA","CDS")).issubset(set(feature_index.keys()))):
                tag2gene = dict((get_qualifier(i,self.locus_tag),i)
                                for i in feature_index["gene"])
                tag2rna = hdict(feature_index["mRNA"],
                                lambda x: get_qualifier(x,self.locus_tag))
                if(self.include_ncRNA and ("ncRNA" in feature_index)):
                    tag2rna.update(hdict(feature_index["ncRNA"],
                                         lambda x: get_qualifier(x,self.locus_tag)))
                tag2cds = hdict(feature_index["CDS"],
                                lambda x: get_qualifier(x,self.locus_tag))
                
            elif(set(("gene","CDS")).issubset(set(feature_index.keys()))):
                if(self.warn):
                    sys.stderr.write("WARNING: genes and CDS but no mRNA features\n")
                
                # Hack to support Taphrina deformans (assembly ID
                # 40296) which annotates CDS but not mRNA.  We let the
                # CDS also be the exons.

                tag2gene = {}
                for i in feature_index["gene"]:
                    try:
                        tag2gene[get_qualifier(i,self.locus_tag)] = i
                    except KeyError:
                        # Taphrina deformans also includes
                        # pseudogenes, which lack locus_tag
                        # for both gene and CDS
                        continue

                tag2cds = {}
                for i in feature_index["CDS"]:
                    try:
                        key = get_qualifier(i,self.locus_tag)
                    except KeyError:
                        # C.f. pseudogene note above
                        continue
                    try:
                        tag2cds[key].append(i)
                    except KeyError:
                        tag2cds[key] = [i]

                tag2rna = tag2cds
            else:
                #sys.stderr.write("Skipping unannotated contig %s\n" % ref)
                continue

            for (locus_tag, gene) in tag2gene.items():
                try:
                    yield self.make_gene(ref,
                                         gene,
                                         tag2rna[locus_tag],
                                         tag2cds[locus_tag],
                                         genome)
                except KeyError:
                    # non-coding RNAs are annotated as genes, so it is
                    # valid to skip them on a protein-biased parse.
                    try:
                        if(self.include_ncRNA):
                            yield self.make_gene(ref,
                                                 gene,
                                                 tag2rna[locus_tag],
                                                 [],
                                                 genome)
                    except KeyError:
                        # Expected for tRNA and rRNA
                        continue
                except AttributeError:
                    if(self.warn):
                        sys.stderr.write("WARNING: skipping gene due to attribute error.  This is known to happen for annotations crossing the origin of circular sequences\n")
                    continue

    def make_gene(self, ref, gene, mRNA, CDS, genome = None):
        if((len(CDS) > 1) or (len(mRNA) > 1)):
            #sys.stderr.write("WARNING: dropping additional isoforms\n")
            pass

        assert(len(mRNA) > 0)

        for (k,v) in gene.Qualifiers():
            if(k == self.locus_tag):
                name = v.strip('"')
                break
        else:
            raise ValueError("No locus_tag (%s) %s %s %s" % (self.locus_tag,
                                                             ref, mRNA, CDS))

        gene_location = gene.location
        try:
            gene_locus = Locus(ref, gene_location.Start(), gene_location.Stop(),
                               "+", genome)
        except:
            print(gene)
            print(gene_location.Start().offset.__class__,gene_location.Stop().offset.__class__)
            raise

        exon_location = mRNA[0].location
        if(isinstance(exon_location, FlComplement)):
            exon_location = exon_location.span
            
        if(isinstance(exon_location, FlRange)):
            exons = [exon_location]
        elif(isinstance(exon_location, FlJoin)):
            exons = exon_location.spans
        else:
            raise ValueError("Unexpected location type %s" % exon_location.__class__)

        if(isinstance(mRNA[0].location, FlComplement)):
            exons = list(reversed(exons))

        gene = MemGene.fromExonLoci(
            [Locus(ref, i.Start(), i.Stop(), gene_locus.strand, genome)
             for i in exons],
            name = name, genome = genome)
        # try:
        #     # This assertion can be violated for genes with multiple
        #     #   mRNA isoforms
        #     # Correct behavior when clipping to single isoform _may_ be
        #     #   to overwrite gene.locus with gene_locus
        #     assert(locus_eq(gene_locus,gene.Locus()))
        # except:
        #     print(gene_locus)
        #     print(gene.Locus())
        #     raise

        # Support ncRNA
        if(len(CDS) < 1):
            return gene
        
        cds_location = CDS[0].location
        if(isinstance(cds_location, FlComplement)):
            cds_location = cds_location.span
            
        if(isinstance(cds_location, FlRange)):
            cds = [cds_location]
        elif(isinstance(cds_location, FlJoin)):
            cds = cds_location.spans
        else:
            raise ValueError("Unexpected location type %s" % cds_location.__class__)

        if(isinstance(CDS[0].location, FlComplement)):
            cds = list(reversed(cds))

        loci = [Locus(ref, i.Start(), i.Stop(), gene_locus.strand, genome)
                for i in cds]

        # In uncommon cases (e.g., 37+152 vs. 11022 for Bd26199) the
        # BROAD uses codon_start=2 or codon_start=3.  In this case,
        # our CDS needs to be offset by 1 or 2 bases to get the
        # correct reading frame.  (Alternatively, we could carry
        # codon_start explicitly.  I think that the biological motivation
        # is that an incomplete CDS could be discovered, in which case
        # the protein product might be in any of the three reading frames.
        # Handling this explicitly would prevent HistoBase from assuming
        # one or two bp 5' UTRs in this case).

        for (k,v) in CDS[0].qualifiers:
            if(k == "codon_start"):
                codon_start = int(v)
                break
        else:
            codon_start = 1
        if(codon_start != 1):
            assert(codon_start in (2,3))
            cds1 = loci[0]
            assert(len(cds1) >= 3)
            if(cds1.strand == "+"):
                cds1 = Locus.fromPrototype(cds1, 
                                           start = cds1.start+codon_start-1)
            else:
                cds1 = Locus.fromPrototype(cds1, 
                                           stop = cds1.stop-(codon_start-1))
            loci[0] = cds1

        T = SpliceTransform(gene.ExonLoci())
        gene.SetCds([(i.start, i.stop) for i in T(loci)])

        gene.cdsdebug = loci

        return gene

class FastaStream:
    """File-like wrapper for a list of FASTAs with optional name filter."""
    def __init__(self, fastas, mask = None):
        try:
            it = iter(fastas)
            self.fastas = fastas
        except TypeError:
            self.fastas = (fastas,)

        if(mask is None):
            self.mask = lambda x: x
        else:
            self.mask = mask

    def __iter__(self):
        for fasta in self.fastas:
            for line in fasta:
                if(line.startswith(">")):
                    line = self.mask(line)
                yield line

class GffStream:
    """Wrapper for a list of GFF formatted file streams with optional
    name filter (applied to the ref field)."""

    def __init__(self, gffs, mask = None):
        try:
            it = iter(gffs)
            self.gffs = gffs
        except TypeError:
            self.gffs = (gffs,)

        if(mask is None):
            self.mask = lambda x: x
        else:
            self.mask = mask

    def __iter__(self):
        for fp in self.gffs:
            gff = GffFile(fp)
            for feature in gff:
                feature.seqname = self.mask(feature.seqname)
                yield feature
