# Supplementary material for: Rapid gain and loss of a chromosome drives key morphology and virulence phenotypes in the fungal pathogen Histoplasma
Source: PLoS Biol. 2026 Jan 5;24(1):e3003224. doi: 10.1371/journal.pbio.3003224 (PMC12788632; doi:10.1371/journal.pbio.3003224)
Supplement: S1 Code — ZIP archive of PYTHON modules, scripts, and JUPYTER notebooks for analysis of the experiments in Fig 3. The code is documented in a README html file at the top level of the archive. (ZIP) [file pbio.3003224.s013.zip › time_course_analysis/notebooks/merge_basecounts.py]

#!/usr/bin/env python3
# Time-stamp: <merge_basecounts.py 2025-12-01 12:39:03 Mark Voorhies>
"""Script to merge the outputs of bam2basecounts.py into a single hdf5 file.
Note that there is also an opportunity to compress and/or re-chunk here.
"""

# Copyright 2024 Mark Voorhies, Christina Homer, Claire Dubin, Jessie Uehling
#
# This program is free software: you can redistribute it and/or modify
# it under the terms of the MIT License.
#
# This program is distributed in the hope that it will be useful,
# but WITHOUT ANY WARRANTY; without even the implied warranty of
# MERCHANTABILITY or FITNESS FOR A PARTICULAR PURPOSE.  See the
# MIT License for more details.
#
# You should have received a copy of the MIT License
# along with this program.  If not, see <https://opensource.org/license/mit>.

import h5py
from optparse import OptionParser
import os
import sys

if(__name__ == "__main__"):

    parser = OptionParser(
        usage = "usage: %prog [options] set1.hdf5 [set2.hdf5 ...]")

    parser.add_option(
        "-z", "--gzip-datasets", dest = "gzip_datasets",
        help = "Gzip compress HDF5 datasets, using full dataset as chunk.",
        # TODO: add other chunking options
        action = "store_true",
        default = False)
    
    parser.add_option(
        "-o", "--output", dest = "output",
        help = "Name of output hdf5.  This option must be given",
        default = None)
        
    (options, args) = parser.parse_args()

    if(len(args) < 1):
        parser.print_help(sys.stderr)
        sys.exit(1)

    if(options.output is None):
        sys.stderr.write("Output hdf5 file must be given via the -o option\n")
        sys.exit(1)
    elif(options.output in args):
        sys.stderr.write("Output hdf5 file can not be included in input list\n")
        sys.exit(1)
    else:
        try:
            os.stat(options.output)
        except OSError:
            pass
        else:
            sys.stderr.write("%s already exists.  Append to existing hdf5 not yet supported.\n" % options.output)
            sys.exit(1)

    shards = []
    
    for i in args:
        try:
            shards.append(h5py.File(i,"r"))
        except:
            sys.stderr.write("Can't open %s as hdf5 file\n" % i)
            sys.exit(1)

    hdfkw = {}
    if(options.gzip_datasets):
        hdfkw["compression"] = "gzip"
        hdfkw["chunks"] = True # auto-chunking

    # Open database for create or append
    hdf = h5py.File(options.output,"a")

    string_type = h5py.special_dtype(vlen=bytes)
    samples = []
    alphabet = None
    for i in shards:
        samples += list(i["samples"])
        if(alphabet is None):
            alphabet = list(i["alphabet"])
        else:
            if(alphabet != list(i["alphabet"])):
                sys.stderr.write("Incompatable alphabet for %s: %s != %s\n" % (
                    i, alphabet, list(i["alphabet"])))
                sys.exit(1)

    hdf.create_dataset("samples", data=samples[:], dtype=string_type)
    hdf.create_dataset("alphabet", data=alphabet, dtype=string_type)

    for gname in shards[0]:
        if(gname in ("samples","alphabet")):
            continue        
        try:
            hgenome = hdf[gname]
        except KeyError:
            hgenome = hdf.create_group(gname)

        for contig in shards[0][gname]:
            sys.stderr.write("Merging %s:%s\n" % (gname,contig))
            slivers = []
            flag = False
            for i in shards:
                try:
                    slivers.append(i[gname][contig])
                except KeyError:
                    sys.stderr.write("  missing %s for %s\n" % (contig, i.filename))
                    flag = True
            if(flag):
                sys.stderr.write("  Skipping incomplete contig %s\n" % contig)
                continue
            
            hcontig = hgenome.create_dataset(
                name = contig,
                shape = (len(samples),slivers[0].shape[1],len(alphabet)),
                dtype = "uint16",
                **hdfkw)

            start = 0
            for i in shards:
                sliver = i[gname][contig]
                stop = start + sliver.shape[0]
                hcontig[start:stop,:,:] = sliver[:,:,:]
                start = stop
    hdf.close()
