# Supplementary material for: Rapid gain and loss of a chromosome drives key morphology and virulence phenotypes in the fungal pathogen Histoplasma
Source: PLoS Biol. 2026 Jan 5;24(1):e3003224. doi: 10.1371/journal.pbio.3003224 (PMC12788632; doi:10.1371/journal.pbio.3003224)
Supplement: S1 Code — ZIP archive of PYTHON modules, scripts, and JUPYTER notebooks for analysis of the experiments in Fig 3. The code is documented in a README html file at the top level of the archive. (ZIP) [file pbio.3003224.s013.zip › time_course_analysis/notebooks/bam2basecounts.py]

#!/usr/bin/env python3
# Time-stamp: <bam2basecounts.py 2025-12-02 22:01:07 Mark Voorhies>
"""Given a set of BAM files for paired-end DnaSeq reads mapped to a reference
genome, calculate base-specific nucleotide coverage and write an hdf5 file
of genome/contig/[sample:position:nucleotide] counts, as a first step in
generating SNP matrices and related analyses.
"""

# Copyright 2024 Mark Voorhies, Christina Homer, Claire Dubin, Jessie Uehling
#
# This program is free software: you can redistribute it and/or modify
# it under the terms of the MIT License.
#
# This program is distributed in the hope that it will be useful,
# but WITHOUT ANY WARRANTY; without even the implied warranty of
# MERCHANTABILITY or FITNESS FOR A PARTICULAR PURPOSE.  See the
# MIT License for more details.
#
# You should have received a copy of the MIT License
# along with this program.  If not, see <https://opensource.org/license/mit>.

import h5py
import sys
import numpy as np
from optparse import OptionParser
import os.path

from Collisions import SortLoci
from Genome import Locus
from SamTools import get_reads_by_loci
from UnionedGenomeFactory import UnionedGenomeFactory

# TODO: put this into a class holding X,base2offset and (probably) counts
def count_bam(X,base2offset,counts,locus,bam):
    sys.stderr.write("   count_bam: counting %s for %s\n" % (locus, bam))
    n = 0
    for (n,read) in enumerate(
            get_reads_by_loci(bam, [locus], genome = locus.genome)):
        # For hard-clipped reads, we don't have access to
        # the hard-clipped sequence Rather than correcting
        # for this, it is better to drop these (probably
        # bad) reads
        if("H" in read.cigar):
            continue
        for qloc,sloc,code in read.mRNA_iterator(permissive=True):
            # Note that we _could_ add a deletion coverage
            # track as well
            # Note that = and X are more specific versions of M (coding match and mismatch respectively)
            if(code in "M=X"):
                try:
                    # BWA can align at least one base past the end of a contig without clipping.
                    # For the moment, we will apply clipping but warn that we are doing so
                    d = X.shape[0] - 1 - sloc[1]
                    if(d < 0):
                        sloc = (sloc[0], sloc[1] + d)
                        qloc = (qloc[0], qloc[1] + d)
                        assert(sloc[1] >= 0)
                        assert(qloc[1] >= 0)
                        sys.stderr.write("Trimming alignment of %s (%s,%s) at end of contig by %d bases\n" % (
                            read.qname, read.pos, read.cigar, -d))

                    counts[X[sloc[0]:sloc[1]+1],
                           [base2offset[ord(i)]
                            for i in read.seq[qloc[0]-1:qloc[1]]]] += 1
                except:
                    sys.stderr.write("Index error when trying to update counts matrix\n")
                    sys.stderr.write("counts.shape %s\n" % str(counts.shape))
                    sys.stderr.write("read.qname %s\n" % read.qname)
                    sys.stderr.write("read.locus %s\n" % read.locus)
                    sys.stderr.write("read.cigar %s\n" % read.cigar)
                    sys.stderr.write("sloc: %s..%s\n" % (sloc[0],sloc[1]))
                    sys.stderr.write("seq: %s (%d)\n" % (read.seq, len(read.seq)))
                    s = read.seq[qloc[0]-1:qloc[1]]
                    sys.stderr.write("subseq: %s (%d)\n" % (s, len(s)))
                    raise
                    
    sys.stderr.write("    count_bam: processed %d reads\n" % (n+1))

def index_alphabet(alphabet):
    # Index will be case insensitive
    assert(len(set(i.upper() for i in alphabet)) == len(alphabet))
    base2offset = np.zeros(shape = (256,), dtype = "int8")
    base2offset[:] = len(alphabet)+1
    
    for (n,i) in enumerate(alphabet):
        base2offset[ord(i.upper())] = n
        base2offset[ord(i.lower())] = n
        
    return base2offset

if(__name__ == "__main__"):

    parser = OptionParser(
        usage = "usage: %prog [options] db.hdf5 genome sample1 bam1 [sample2 bam2 ...]")

    parser.add_option(
        "-z", "--gzip-datasets", dest = "gzip_datasets",
        help = "Gzip compress HDF5 datasets, using full dataset as chunk.",
        action = "store_true",
        default = False)

    parser.add_option(
        "-L", "--locus", dest = "loci",
        help = "Restrict analysis to the given locus.  May be given more than onece",
        action = "append",
        default = [])
    
    # Note that we only use the reference genome for contig names and sizes
    # (In principle, we could get this from the BAM headers)
    factory = UnionedGenomeFactory(geneset_caching = "cached",
                                   assembly_caching = "lazy")
    factory.add_optparse_options(parser)
    
    (options, args) = parser.parse_args()

    L = len(args)
    if((L < 4) or (L % 2 != 0)):
        parser.print_help(sys.stderr)
        sys.exit(1)

    sys.stderr.write("bam2basecounts.py initializing...\n")
        
    hname = args[0]
    gname = args[1]

    hdfkw = {}
    if(options.gzip_datasets):
        hdfkw["compression"] = "gzip"
        hdfkw["chunks"] = True # auto-chunking

    # Map samples to BAMs
        
    samples = []
    # N.B.: hdf5cov supports
    sample2bams = {}
    for i in range(2, L, 2):
        bam = os.path.abspath(args[i+1])
        try:
            sample2bams[args[i]].append(bam)
        except KeyError:
            sample2bams[args[i]] = [bam]
            samples.append(args[i])
            
    # Load genome
        
    factory.init_optparse_genomes(options)
    genome = factory.getGenome(gname)

    alphabet = "ACGTN"
    base2offset = index_alphabet(alphabet)

    if(len(options.loci) > 0):
        loci = [Locus.fromCoords(i, genome = genome)
                for i in options.loci]
    else:
        loci = [contig.Locus() for (name, contig) in genome.Contigs()]

    loci = SortLoci(loci)

    # Open database for create or append
    hdf = h5py.File(hname,"a")
    
    try:
        hgenome = hdf[gname]
    except KeyError:
        hgenome = hdf.create_group(gname)

    sys.stderr.write("bam2basecounts.py writing meta information...\n")
    string_type = h5py.special_dtype(vlen=bytes)
    hdf.create_dataset("samples", data=[i.encode() for i in samples], dtype=string_type)
    hdf.create_dataset("alphabet", data=[i.encode() for i in alphabet], dtype=string_type)
        
    sys.stderr.write("bam2basecounts.py counting nucleotides...\n")
        
    for (cname, cloci) in loci.items():
        sys.stderr.write("  bam2basecounts.py contig %s...\n" % cname)
        contig = genome.GetContig(cname)
        # Currently, this will crash on existing contig.
        # In future, we might add an append mode
        hcontig = hgenome.create_dataset(name = contig.name,
                                         shape = (len(samples),
                                                  len(contig)+1,
                                                  len(alphabet)),
                                         dtype = "int16",
                                         **hdfkw)

        X = np.array(range(len(contig)+1))

        for (n,sample) in enumerate(samples):
            sys.stderr.write("    bam2basecounts.py sample %s...\n" % sample)
            counts = np.zeros(shape = (len(contig)+1,len(alphabet)),
                              dtype="int16")

            for locus in cloci:
                sys.stderr.write("      bam2basecounts.py locus %s...\n" %
                                 locus)
                for bam in sample2bams[sample]:
                    sys.stderr.write("        bam2basecounts.py bam %s...\n" %
                                     bam)
                    count_bam(X,base2offset,counts,locus,bam)
                    
            hcontig[n] = counts
    hdf.close()
