# Supplementary material for: Rapid gain and loss of a chromosome drives key morphology and virulence phenotypes in the fungal pathogen Histoplasma
Source: PLoS Biol. 2026 Jan 5;24(1):e3003224. doi: 10.1371/journal.pbio.3003224 (PMC12788632; doi:10.1371/journal.pbio.3003224)
Supplement: S1 Code — ZIP archive of PYTHON modules, scripts, and JUPYTER notebooks for analysis of the experiments in Fig 3. The code is documented in a README html file at the top level of the archive. (ZIP) [file pbio.3003224.s013.zip › time_course_analysis/notebooks/hdf5cov.py]

#!/usr/bin/env python3
# Time-stamp: <hdf5cov.py 2025-12-02 22:01:54 Mark Voorhies>
"""Given a set of BAM files representing mapped strand-speficic
paired-end RnaSeq data (e.g., from GSNAP), calculate nucleotide level
coverage and write to an HDF5 database with structure
genome/contig/state/strand."""

# Copyright 2025 Mark Voorhies
#
# This program is free software: you can redistribute it and/or modify
# it under the terms of the MIT License.
#
# This program is distributed in the hope that it will be useful,
# but WITHOUT ANY WARRANTY; without even the implied warranty of
# MERCHANTABILITY or FITNESS FOR A PARTICULAR PURPOSE.  See the
# MIT License for more details.
#
# You should have received a copy of the MIT License
# along with this program.  If not, see <https://opensource.org/license/mit>.

import gzip
import h5py
import sys
from optparse import OptionParser
import os.path

from UnionedGenomeFactory import UnionedGenomeFactory
from HdfTools import create_uncompressed_dataset, create_compressed_dataset
from LocusCoverage import LocusCoverage, PairedCoverage

def write_unpaired_coverage(htrack, contig, bams, options,
                            create_dataset):
    for i in LocusCoverage(contig, bams, sense = None,
                           unpaired = True,
                           introns = options.introns):
        if(options.antisense):
            if(i.strand == "+"):
                strand = "-"
            else:
                strand = "+"
        else:
            strand = i.strand
            
        if(options.introns):
            create_dataset(htrack,
                           name = "i"+strand,
                           data = i.icov)
        create_dataset(htrack,
                       name = strand,
                       data = i.cov)

def write_paired_coverage(htrack, contig, bams, options,
                          create_dataset, debug = False):
    assert(options.splitLR)
    
    for sense in "LR":
        htrack.create_group(sense)
    for pc in PairedCoverage(contig, bams, max_space = 1000,
                             cov = True, introns = True, debug = debug,
                             unsorted = options.unsorted):
        sys.stderr.write("Processing %s\n" % contig.name)
        if(options.pairs):
            create_dataset(htrack,
                           name = "c"+pc.strand,
                           data = pc.ccov)

        for (sense, cov, icov) in (("L", pc.lcov, pc.licov),
                                   ("R", pc.rcov, pc.ricov)):

            if(options.antisense):
                if(pc.strand == "+"):
                    strand = "-"
                else:
                    strand = "+"
            else:
                strand = pc.strand

            sys.stderr.write("  adding %s %s\n" % (sense, strand)) 
            
            hsense = htrack[sense]
            if(options.introns):
                create_dataset(hsense,
                               name = "i"+strand,
                               data = icov)
            create_dataset(hsense,
                           name = strand,
                           data = cov)

if(__name__ == "__main__"):
    parser = OptionParser(
        usage = "usage: %prog [options] db.hdf5 genome state1 bam1 [state2 bam2 ...]")

    parser.add_option(
        "-u", "--unpaired", dest = "unpaired",
        help = "Input is unpaired, strand-specific reads (default is paired-end)",
        action = "store_true",
        default = False)

    parser.add_option(
        "-U", "--unsorted", dest = "unsorted",
        help = "Input BAMs have not been sorted by samtools sort.  Only supported for PE alignments (for which this is the more memory efficient mode).",
        action = "store_true",
        default = False)
    
    parser.add_option(
        "-a", "--antisense", dest = "antisense",
        help = "Swap +/- strands in the output, to handle unpaired reads sequenced in reverse-complement orientation",
        action = "store_true",
        default = False)

    parser.add_option(
        "-s", "--splitLR", dest = "splitLR",
        help = "Split left and right reads into separate coverage tracks.",
        action = "store_true",
        default = False)

    parser.add_option(
        "-i", "--introns", dest = "introns",
        help = "Write a separate coverage track for introns inferred from read alignments.",
        action = "store_true",
        default = False)

    parser.add_option(
        "-p", "--pairs", dest = "pairs",
        help = "Write coverage tracks for the intervening regions between left/right read pairs.",
        action = "store_true",
        default = False)

    parser.add_option(
        "-z", "--gzip-datasets", dest = "gzip_datasets",
        help = "Gzip compress HDF5 datasets, using full dataset as chunk.",
        action = "store_true",
        default = False)

    parser.add_option(
        "-d", "--debug", dest = "debug",
        help = "Turn on debugging messages (to stderr)",
        action = "store_true",
        default = False)

    parser.add_option(
        "--transcripts", dest = "transcripts",
        help = """When running against seismic alignments, speed up hdf5cov.py by querying only BAMs with the current "contig" (transcript) in their name.""",
        action = "store_true",
        default = False)
    
    # Just need contig names and sizes
    factory = UnionedGenomeFactory(geneset_caching = "cached",
                                   assembly_caching = "lazy")
    factory.add_optparse_options(parser)
    
    (options, args) = parser.parse_args()

    debug = options.debug
    
    assert(((options.splitLR == False) and (options.pairs == False))
            or (options.unpaired == False))

    if(options.unsorted):
        assert(options.unpaired == False)
    
    L = len(args)
    if((L < 4) or (L % 2 != 0)):
        parser.print_help(sys.stderr)
        sys.exit(1)
        
    hname = args[0]
    gname = args[1]
    states = {}
    for i in range(2, L, 2):
        if(args[i] not in states):
            states[args[i]] = []
        bam = os.path.abspath(args[i+1])
        if(bam.endswith("bam")):
            states[args[i]].append(bam)
        else:
            assert(bam.endswith("bamlist"))
            states[args[i]] += [os.path.abspath(j.strip()) for j in open(bam)]

    if(options.gzip_datasets):
        create_dataset = create_compressed_dataset
    else:
        create_dataset = create_uncompressed_dataset

    # Open database for create or append
    hdf = h5py.File(hname,"a")

    factory.init_optparse_genomes(options)
    genome = factory.getGenome(gname)

    try:
        hgenome = hdf[gname]
    except KeyError:
        hgenome = hdf.create_group(gname)

    for (cname, contig) in genome.Contigs():
        # TODO: Need to think about proper handling of empty contigs...

        try:
            hcontig = hgenome[contig.name]
        except KeyError:
            hcontig = hgenome.create_group(contig.name)

        for (state, bams) in states.items():
            if(options.transcripts):
                bams = [i for i in bams if(i.find(cname) > -1)]
                if(len(bams) < 0):
                    continue
            
            htrack = hcontig.create_group(state)

            if(options.unpaired):
                write_unpaired_coverage(htrack, contig, bams, options,
                                        create_dataset)
            else:
                write_paired_coverage(htrack, contig, bams, options,
                                      create_dataset, debug = debug)

    hdf.close()


            
